# Supplementary material for: Development of an Accurate Mass Retention Time Database for Untargeted Metabolomic Analysis and Its Application to Plasma and Urine Pediatric Samples
Source: Molecules. 2021 Jul 13;26(14):4256. doi: 10.3390/molecules26144256 (PMC8303579; doi:10.3390/molecules26144256)
Supplement: Supplementary file 1 [file molecules-26-04256-s001.zip]

Archive with 7 entries (6 files):
- molecules-1261967-supplementary/
- molecules-1261967-supplementary/IRCCS Istituto Giannina Gaslini - Mass Spectra Library NEGATIVE.msp
- molecules-1261967-supplementary/IRCCS Istituto Giannina Gaslini - Mass Spectra Library POSITIVE.msp
- molecules-1261967-supplementary/Supplementary Table S1.xlsx
- molecules-1261967-supplementary/Supplementary Table S2.xlsx
- molecules-1261967-supplementary/Supplementary Table S3.xlsx
- molecules-1261967-supplementary/Workflow.cdProcessingWF
