# Supplementary material for: Development of an Accurate Mass Retention Time Database for Untargeted Metabolomic Analysis and Its Application to Plasma and Urine Pediatric Samples
Source: Molecules. 2021 Jul 13;26(14):4256. doi: 10.3390/molecules26144256 (PMC8303579; doi:10.3390/molecules26144256)
Supplement: Supplementary file 1 [file molecules-26-04256-s001.zip › molecules-1261967-supplementary/IRCCS Istituto Giannina Gaslini - Mass Spectra Library NEGATIVE.msp]

Name: 1 - NAD
PrecursorMz: 662.10187
Precursor_type: 
Collision_energy: 10.0
Ionization: ESI
IonMode: negative
RetentionTime: 0.13775
InChiKey: 
Formula: C21H27N7O14P2
CASNo: 
Smiles: 
CompoundClass: 
Comment: 
Num peaks: 19
54.4326 2371.94
58.8878 2025.36
69.6372 2030.43
84.9853 2683.36
96.5933 4560.67
100.7042 2298.19
120.4609 2349.10
151.3509 2266.10
162.9001 2127.61
179.7575 2477.90
228.5278 3102.01
273.1462 2229.38
275.3070 2527.57
283.4500 2225.36
401.6203 2632.76
540.0513 25975.58
611.6894 2907.22
662.1021 12486.14
662.2018 2577.58

Name: 1 - NAD
PrecursorMz: 662.10187
Precursor_type: 
Collision_energy: 20.0
Ionization: ESI
IonMode: negative
RetentionTime: 0.13926
InChiKey: 
Formula: C21H27N7O14P2
CASNo: 
Smiles: 
CompoundClass: 
Comment: 
Num peaks: 21
52.7901 1960.00
63.9470 1886.73
64.7978 2287.10
69.1249 2059.21
78.9589 2765.11
83.7840 2524.44
83.9133 2113.15
96.5863 5474.53
106.0080 2225.37
129.7234 2105.10
137.8999 2062.27
143.3594 2138.42
272.9554 5522.46
304.7643 2137.87
311.0239 2377.99
346.0537 3126.63
383.2779 2298.39
395.0056 2857.90
408.0099 3540.58
426.0230 6120.27
540.0543 24053.02

Name: 1 - NAD
PrecursorMz: 662.10187
Precursor_type: 
Collision_energy: 30.0
Ionization: ESI
IonMode: negative
RetentionTime: 0.16969
InChiKey: 
Formula: C21H27N7O14P2
CASNo: 
Smiles: 
CompoundClass: 
Comment: 
Num peaks: 20
61.5892 2355.28
78.9587 21290.55
89.0964 2005.98
96.9692 4851.00
101.0390 2000.21
102.2196 1985.32
104.3722 1993.53
108.5959 2188.85
114.4240 1997.14
121.0414 2109.08
134.0468 7610.76
158.9249 9711.40
174.9790 2460.13
177.9475 2353.28
230.7993 2730.63
272.9563 18360.15
328.0441 9110.22
346.0555 4496.26
408.0106 6535.06
426.0207 4689.03

Name: 1 - NAD
PrecursorMz: 662.10187
Precursor_type: 
Collision_energy: 40.0
Ionization: ESI
IonMode: negative
RetentionTime: 0.17239
InChiKey: 
Formula: C21H27N7O14P2
CASNo: 
Smiles: 
CompoundClass: 
Comment: 
Num peaks: 16
58.5357 2015.85
64.1844 2170.01
67.5531 2247.31
78.7351 2242.22
78.9587 33763.79
79.7220 1816.74
88.4257 2097.39
96.9694 3573.82
106.1933 2415.34
132.9953 2293.48
134.0465 7645.50
158.9247 13023.52
174.9792 3027.22
179.4626 2092.32
272.9561 3476.51
328.0416 2353.62

Name: 1 - NAD
PrecursorMz: 662.10187
Precursor_type: 
Collision_energy: 50.0
Ionization: ESI
IonMode: negative
RetentionTime: 0.14504
InChiKey: 
Formula: C21H27N7O14P2
CASNo: 
Smiles: 
CompoundClass: 
Comment: 
Num peaks: 11
67.2718 2050.09
68.4319 1994.45
78.9588 44790.26
96.5936 4437.18
96.9692 2775.41
116.3632 2246.29
119.8238 2175.26
126.0761 2131.22
134.0468 8913.96
158.9252 11660.36
209.4865 2360.84

Name: 1 - NAD
PrecursorMz: 662.10187
Precursor_type: 
Collision_energy: 60.0
Ionization: ESI
IonMode: negative
RetentionTime: 0.17555
InChiKey: 
Formula: C21H27N7O14P2
CASNo: 
Smiles: 
CompoundClass: 
Comment: 
Num peaks: 16
54.4434 2008.53
59.5646 1871.89
67.3648 2030.53
75.2836 2226.16
77.8674 2370.27
78.9588 51754.18
78.9632 3821.92
83.1374 1985.82
94.7199 2328.48
96.9694 2911.31
134.0467 8971.84
150.9785 2121.49
158.9250 6936.31
185.0053 2532.68
198.3994 2437.64
217.9342 2321.76

Name: 1 - NAD
PrecursorMz: 662.10187
Precursor_type: 
Collision_energy: 70.0
Ionization: ESI
IonMode: negative
RetentionTime: 0.14822
InChiKey: 
Formula: C21H27N7O14P2
CASNo: 
Smiles: 
CompoundClass: 
Comment: 
Num peaks: 16
54.2977 2349.31
55.3164 2235.51
55.9277 2271.33
57.1098 1951.32
57.4064 1934.73
57.6586 2096.73
58.1983 1921.64
78.9588 60097.31
96.9691 3751.84
103.5224 2186.51
134.0468 7506.50
180.5874 2277.28
206.5392 2458.23
249.5481 2332.73
343.1243 2263.35
537.2078 2774.56

Name: 1 - NAD
PrecursorMz: 662.10187
Precursor_type: 
Collision_energy: 80.0
Ionization: ESI
IonMode: negative
RetentionTime: 0.17995
InChiKey: 
Formula: C21H27N7O14P2
CASNo: 
Smiles: 
CompoundClass: 
Comment: 
Num peaks: 13
55.7781 1970.13
78.9588 46750.16
80.0940 2302.33
96.5935 3141.50
98.5842 2298.18
109.8645 2189.95
134.0467 3620.24
149.8256 2065.49
184.7975 2134.08
228.5809 2706.26
265.4761 2191.92
330.1125 2503.09
457.0431 2551.20

Name: 1 - NAD
PrecursorMz: 662.10187
Precursor_type: 
Collision_energy: 90.0
Ionization: ESI
IonMode: negative
RetentionTime: 0.18160
InChiKey: 
Formula: C21H27N7O14P2
CASNo: 
Smiles: 
CompoundClass: 
Comment: 
Num peaks: 16
54.0722 2123.10
57.3292 2074.46
58.8769 2091.00
72.0204 2375.56
78.9588 53503.30
78.9632 3494.41
108.7339 2448.32
133.7753 2336.48
134.0461 2527.04
191.5623 2321.65
309.8728 2480.40
322.2217 2578.15
376.0801 2322.47
404.9617 2298.60
409.8531 2345.35
626.4916 3269.11

Name: 1 - NAD
PrecursorMz: 662.10187
Precursor_type: 
Collision_energy: 100.0
Ionization: ESI
IonMode: negative
RetentionTime: 0.18444
InChiKey: 
Formula: C21H27N7O14P2
CASNo: 
Smiles: 
CompoundClass: 
Comment: 
Num peaks: 10
62.9637 3252.46
63.2021 2214.93
78.9587 55787.57
157.2058 2158.05
158.7546 2801.61
181.3697 2375.99
193.9653 1960.87
580.6384 2534.31
581.3956 2349.39
587.8307 2389.86

Name: 1 - NAD
PrecursorMz: 662.10187
Precursor_type: 
Collision_energy: 110.0
Ionization: ESI
IonMode: negative
RetentionTime: 0.18613
InChiKey: 
Formula: C21H27N7O14P2
CASNo: 
Smiles: 
CompoundClass: 
Comment: 
Num peaks: 10
50.2622 2040.76
57.3057 2271.02
67.6707 2629.70
78.9588 49113.85
96.5927 5031.95
126.8698 2260.19
127.0303 2296.17
189.1361 2237.07
228.5825 3070.46
430.9285 2448.82

Name: 1 - NAD
PrecursorMz: 662.10187
Precursor_type: 
Collision_energy: 120.0
Ionization: ESI
IonMode: negative
RetentionTime: 0.15892
InChiKey: 
Formula: C21H27N7O14P2
CASNo: 
Smiles: 
CompoundClass: 
Comment: 
Num peaks: 13
53.1610 2183.04
54.5723 2130.52
61.2155 1851.82
65.2165 2809.52
78.9588 49018.77
83.0003 2268.74
95.5257 2071.81
97.9642 2313.27
169.7783 2125.07
184.1849 2659.19
224.3028 2193.71
260.2702 2486.27
280.3796 2301.23

Name: 2 - L-Glutamine
PrecursorMz: 145.06186
Precursor_type: 
Collision_energy: 10.0
Ionization: ESI
IonMode: negative
RetentionTime: 0.15680
InChiKey: 
Formula: C5H10N2O3
CASNo: 
Smiles: 
CompoundClass: 
Comment: 
Num peaks: 45
56.8054 28658.54
58.0266 70408.92
58.0294 1155928.88
67.0298 537313.69
69.8658 81811.09
70.0295 236622.88
70.0327 31755.76
71.0133 58574.40
71.0245 90061.34
72.0089 668570.44
72.0453 111195.63
72.9927 107491.73
74.0245 2685960.50
82.0295 1125154.25
82.4639 32666.00
84.0452 4409372.50
85.0289 51510.88
85.0405 37879.00
85.0488 39846.58
86.0245 776630.63
86.0293 67640.68
97.0405 271819.13
98.0246 313753.50
99.0563 740978.75
100.0402 61843.89
101.0718 2308875.00
102.0555 60406.15
107.0249 237359.05
109.0404 4149826.50
110.0246 47247.60
110.0439 38876.50
125.0354 889492.75
127.0510 9434414.00
128.0350 3729483.75
128.0452 49830.05
128.0548 70484.44
129.0388 43209.46
133.6314 34733.99
141.0309 40026.09
142.0378 115558.73
144.9645 299509.72
145.0614 4917886.50
146.0654 62825.40
149.6261 34178.42
153.0296 47590.37

Name: 2 - L-Glutamine
PrecursorMz: 145.06186
Precursor_type: 
Collision_energy: 20.0
Ionization: ESI
IonMode: negative
RetentionTime: 0.13729
InChiKey: 
Formula: C5H10N2O3
CASNo: 
Smiles: 
CompoundClass: 
Comment: 
Num peaks: 30
54.4764 57700.66
58.0294 1477841.25
67.0272 49993.60
67.0300 545617.31
69.8680 199028.08
70.0295 270692.00
71.0249 93206.98
72.0089 634134.81
72.0452 99563.20
72.9928 101421.65
74.0245 3187016.25
82.0295 1079006.13
84.0452 4507835.00
85.0402 74156.72
86.0245 772268.75
92.7988 63962.44
97.0405 288121.97
98.0244 292643.66
99.0563 723126.75
101.0718 2208179.75
107.0246 233250.11
109.0404 4178177.25
117.8169 60369.56
125.0352 832296.00
127.0510 9452811.00
128.0350 3909125.50
128.0549 99147.58
142.0385 76713.02
144.9641 115268.20
145.0614 4433453.50

Name: 2 - L-Glutamine
PrecursorMz: 145.06186
Precursor_type: 
Collision_energy: 30.0
Ionization: ESI
IonMode: negative
RetentionTime: 0.15916
InChiKey: 
Formula: C5H10N2O3
CASNo: 
Smiles: 
CompoundClass: 
Comment: 
Num peaks: 61
51.4193 10530.39
54.0346 9168.09
58.0294 1158066.50
59.0133 12383.37
64.6856 9496.96
65.1289 9101.83
67.0299 461890.31
68.0135 8772.48
69.8666 28399.89
70.0257 15499.79
70.0295 275107.84
71.0137 72367.98
71.0248 92704.45
72.0088 763294.75
72.0452 105553.53
72.9929 134880.91
74.0245 2881585.75
81.0459 12007.81
82.0296 1101278.88
83.0613 43624.07
84.0208 29431.49
84.0452 4709917.00
84.7152 9760.98
85.0293 46521.86
85.0404 56730.93
85.0487 37610.77
86.0245 782662.19
87.5154 9140.58
96.0089 26948.57
97.0168 27436.77
97.0405 350959.59
98.0245 321523.28
99.0086 16664.35
99.0198 31433.31
99.0562 753699.25
100.0404 36956.39
101.0718 2271395.25
102.0559 86665.41
102.0750 14628.37
106.0168 21917.61
107.0248 195901.56
108.7360 9894.20
109.0404 3888748.50
109.4612 9181.54
110.0244 27888.74
110.0441 48260.32
113.0357 14383.33
116.0353 23765.15
117.2534 10515.16
125.0353 1035847.19
127.0510 9007311.00
128.0350 3730020.00
129.0385 47311.65
141.0305 18153.47
142.0380 105854.22
144.9533 21709.09
144.9643 312673.59
145.0615 4537059.00
146.0646 38227.30
146.8069 9611.13
153.0303 21043.43

Name: 2 - L-Glutamine
PrecursorMz: 145.06186
Precursor_type: 
Collision_energy: 40.0
Ionization: ESI
IonMode: negative
RetentionTime: 0.16033
InChiKey: 
Formula: C5H10N2O3
CASNo: 
Smiles: 
CompoundClass: 
Comment: 
Num peaks: 44
51.3944 31295.47
58.0294 1552641.50
61.8484 31433.97
67.0298 658660.13
69.8662 108700.07
70.0295 236809.08
70.2669 32696.65
71.0137 61097.81
71.0247 110959.15
72.0089 651913.56
72.0453 84121.91
72.9929 79527.05
74.0245 3068966.75
76.4485 33751.79
82.0296 992949.19
83.0615 79055.67
84.0452 4653179.50
85.0292 55510.41
86.0245 854285.75
89.4595 35409.75
97.0402 258736.86
98.0245 209137.84
99.0198 55227.93
99.0502 56947.21
99.0562 694741.56
101.0718 1641897.25
102.0555 72887.59
107.0249 195713.86
109.0404 3359626.00
110.0247 34078.84
110.0440 53033.24
113.4324 32344.56
115.9991 27855.54
125.0353 674376.94
127.0510 7226726.00
128.0350 2668661.25
128.0547 80702.38
128.7145 32065.28
133.9933 41126.29
134.1749 34932.81
142.0380 49763.78
144.9642 353153.59
145.0614 2432352.25
153.0296 35507.95

Name: 2 - L-Glutamine
PrecursorMz: 145.06186
Precursor_type: 
Collision_energy: 50.0
Ionization: ESI
IonMode: negative
RetentionTime: 0.16151
InChiKey: 
Formula: C5H10N2O3
CASNo: 
Smiles: 
CompoundClass: 
Comment: 
Num peaks: 36
55.4592 27699.43
58.0294 2096610.50
58.6867 30292.04
67.0265 55620.54
67.0299 699527.06
70.0296 237384.17
71.0135 39939.70
71.0249 152714.30
72.0088 495100.69
72.0452 49023.09
74.0245 2944502.50
77.4451 29572.55
82.0296 1006223.88
82.0343 71567.10
83.0611 44868.25
84.0452 3646565.75
85.0292 71282.45
86.0245 735800.81
88.9938 36601.55
97.0406 119649.21
98.0245 77478.07
99.0563 409576.66
101.0718 909529.00
102.0460 28895.54
102.0555 51758.35
107.0248 71025.27
109.0405 1923052.25
109.3217 31202.78
110.0245 38006.11
112.0103 33950.31
125.0352 243486.64
127.0510 3525030.00
127.5891 33453.07
128.0350 1119104.63
144.9641 209243.98
145.0615 562596.56

Name: 2 - L-Glutamine
PrecursorMz: 145.06186
Precursor_type: 
Collision_energy: 60.0
Ionization: ESI
IonMode: negative
RetentionTime: 0.14200
InChiKey: 
Formula: C5H10N2O3
CASNo: 
Smiles: 
CompoundClass: 
Comment: 
Num peaks: 22
58.0294 2213046.50
67.0298 669127.31
70.0295 249280.16
71.0249 123812.70
72.0087 369522.00
74.0203 138032.19
74.0245 2786072.50
82.0296 940617.81
84.0452 2930281.75
85.0295 76370.19
86.0245 558813.81
97.0404 121304.34
97.3886 48771.66
99.0193 59419.74
99.0562 307403.56
101.0716 485041.25
103.2153 62323.30
109.0404 918645.44
127.0509 2213737.25
128.0350 622089.81
144.9644 87990.16
158.9338 66530.52

Name: 2 - L-Glutamine
PrecursorMz: 145.06186
Precursor_type: 
Collision_energy: 70.0
Ionization: ESI
IonMode: negative
RetentionTime: 0.16441
InChiKey: 
Formula: C5H10N2O3
CASNo: 
Smiles: 
CompoundClass: 
Comment: 
Num peaks: 24
50.1504 54166.58
51.0524 43796.28
58.0294 1506962.50
67.0299 315156.09
67.0469 52532.09
69.8645 51930.50
69.8678 95669.91
70.0295 105641.66
71.0248 82667.11
72.0087 167334.31
73.9514 50152.68
74.0245 1315853.63
82.0296 530557.44
84.0452 1410562.25
85.0291 55083.79
85.5413 47243.37
86.0246 252293.33
99.0561 113775.14
101.0719 124568.95
102.0558 47146.08
109.0406 311660.19
127.0509 803068.88
128.0351 85478.41
144.9645 69000.79

Name: 2 - L-Glutamine
PrecursorMz: 145.06186
Precursor_type: 
Collision_energy: 80.0
Ionization: ESI
IonMode: negative
RetentionTime: 0.18591
InChiKey: 
Formula: C5H10N2O3
CASNo: 
Smiles: 
CompoundClass: 
Comment: 
Num peaks: 22
52.6824 35688.71
58.0266 74804.18
58.0294 1235569.25
66.5001 39897.73
66.8806 33925.89
67.0299 161039.36
69.8645 47044.95
69.8681 76132.78
70.0294 103308.03
71.0248 57087.97
71.9292 43077.37
72.0088 111805.14
74.0245 767040.13
75.7359 44537.45
76.2160 32871.62
82.0296 431158.53
84.0406 60143.38
84.0452 802889.19
86.0245 165030.33
101.0719 47456.18
109.0404 72682.25
127.0509 382756.28

Name: 2 - L-Glutamine
PrecursorMz: 145.06186
Precursor_type: 
Collision_energy: 90.0
Ionization: ESI
IonMode: negative
RetentionTime: 0.14632
InChiKey: 
Formula: C5H10N2O3
CASNo: 
Smiles: 
CompoundClass: 
Comment: 
Num peaks: 19
58.0294 1571008.50
65.8045 53004.29
67.0299 169959.14
69.8650 79363.51
69.8683 136799.38
70.0297 73281.70
71.0248 100524.41
72.0088 72126.89
74.0245 878705.94
76.3678 54616.26
82.0296 509746.47
84.0452 951967.25
86.0246 146532.64
102.0556 55368.64
109.0406 82249.83
127.0512 347948.13
144.9646 128596.25
146.1590 50525.19
154.8196 59720.75

Name: 2 - L-Glutamine
PrecursorMz: 145.06186
Precursor_type: 
Collision_energy: 100.0
Ionization: ESI
IonMode: negative
RetentionTime: 0.16847
InChiKey: 
Formula: C5H10N2O3
CASNo: 
Smiles: 
CompoundClass: 
Comment: 
Num peaks: 17
52.0188 67071.30
53.2595 57982.03
58.0294 834430.69
64.9647 43339.44
65.8405 46933.40
67.0297 49427.95
69.8669 162254.69
71.4233 47147.25
74.0245 393163.88
82.0294 313167.81
82.9029 52865.48
84.0453 321199.28
88.3695 57103.74
95.9492 49422.12
116.2313 52786.62
127.0509 115243.48
157.6873 54749.33

Name: 2 - L-Glutamine
PrecursorMz: 145.06186
Precursor_type: 
Collision_energy: 110.0
Ionization: ESI
IonMode: negative
RetentionTime: 0.14920
InChiKey: 
Formula: C5H10N2O3
CASNo: 
Smiles: 
CompoundClass: 
Comment: 
Num peaks: 13
50.2744 46801.80
50.9760 50049.43
52.0187 69453.58
58.0294 757884.44
66.0622 66925.73
67.0299 71880.98
69.8669 70316.52
69.8702 89357.85
74.0245 314810.53
82.0296 162756.00
84.0452 237431.50
127.0511 84629.58
144.9647 55409.05

Name: 2 - L-Glutamine
PrecursorMz: 145.06186
Precursor_type: 
Collision_energy: 120.0
Ionization: ESI
IonMode: negative
RetentionTime: 0.17084
InChiKey: 
Formula: C5H10N2O3
CASNo: 
Smiles: 
CompoundClass: 
Comment: 
Num peaks: 15
51.5437 46433.41
53.5021 47944.15
58.0295 299662.78
63.6403 52458.74
66.1297 44198.45
68.0305 46153.11
74.0244 82435.21
79.8956 47977.52
82.0295 66875.39
83.6741 44172.25
84.0451 104256.34
117.4172 47611.05
120.6960 56760.98
129.3509 47646.80
154.0737 47852.10

Name: 3 - Hypotaurine
PrecursorMz: 108.01247
Precursor_type: 
Collision_energy: 10.0
Ionization: ESI
IonMode: negative
RetentionTime: 0.16204
InChiKey: 
Formula: C2H7NO2S
CASNo: 
Smiles: 
CompoundClass: 
Comment: 
Num peaks: 15
61.9769 2652.34
63.9621 1766755.38
63.9785 11488.29
64.7604 3187.11
64.9699 162017.86
70.5496 5393.08
77.0452 3339.87
77.7269 2942.14
79.9571 3193.81
101.2325 2570.83
108.0121 32471.81
116.5016 2766.71
117.2162 2935.98
117.9824 3247.93
121.7579 2776.62

Name: 3 - Hypotaurine
PrecursorMz: 108.01247
Precursor_type: 
Collision_energy: 20.0
Ionization: ESI
IonMode: negative
RetentionTime: 0.13970
InChiKey: 
Formula: C2H7NO2S
CASNo: 
Smiles: 
CompoundClass: 
Comment: 
Num peaks: 7
63.9621 2040329.25
63.9793 14150.17
64.9699 185575.86
64.9735 5183.79
70.5500 6097.13
108.0122 42461.57
109.1721 2927.30

Name: 3 - Hypotaurine
PrecursorMz: 108.01247
Precursor_type: 
Collision_energy: 30.0
Ionization: ESI
IonMode: negative
RetentionTime: 0.16468
InChiKey: 
Formula: C2H7NO2S
CASNo: 
Smiles: 
CompoundClass: 
Comment: 
Num peaks: 11
61.7710 1825.08
63.4643 1770.17
63.9621 1674984.50
63.9795 10591.40
64.9699 171941.00
70.5500 3790.48
73.8682 1740.20
74.0643 1624.92
74.5918 1682.46
79.9572 3149.87
108.0122 33799.50

Name: 3 - Hypotaurine
PrecursorMz: 108.01247
Precursor_type: 
Collision_energy: 40.0
Ionization: ESI
IonMode: negative
RetentionTime: 0.14262
InChiKey: 
Formula: C2H7NO2S
CASNo: 
Smiles: 
CompoundClass: 
Comment: 
Num peaks: 10
53.8067 1974.66
54.3321 1946.67
63.9448 12407.41
63.9621 1903207.88
64.9699 180806.67
70.5504 4118.25
91.7634 1762.96
93.6757 1720.51
102.5302 2126.97
108.0121 37466.33

Name: 3 - Hypotaurine
PrecursorMz: 108.01247
Precursor_type: 
Collision_energy: 50.0
Ionization: ESI
IonMode: negative
RetentionTime: 0.14380
InChiKey: 
Formula: C2H7NO2S
CASNo: 
Smiles: 
CompoundClass: 
Comment: 
Num peaks: 10
51.4036 3046.05
63.9621 1872507.38
63.9794 11917.86
64.9699 183912.31
70.5484 4049.36
70.5516 3061.18
71.4340 2420.85
79.9572 3178.94
108.0122 20896.38
116.9130 2590.70

Name: 3 - Hypotaurine
PrecursorMz: 108.01247
Precursor_type: 
Collision_energy: 60.0
Ionization: ESI
IonMode: negative
RetentionTime: 0.14498
InChiKey: 
Formula: C2H7NO2S
CASNo: 
Smiles: 
CompoundClass: 
Comment: 
Num peaks: 13
50.2768 2529.01
60.6280 3634.67
63.8066 2677.16
63.9450 7310.57
63.9621 1346306.38
64.9699 84649.77
65.0141 4447.91
70.3540 2486.31
83.0483 2606.90
87.1928 2899.26
87.9036 2909.58
108.0123 11195.09
127.3504 2857.00

Name: 3 - Hypotaurine
PrecursorMz: 108.01247
Precursor_type: 
Collision_energy: 70.0
Ionization: ESI
IonMode: negative
RetentionTime: 0.14768
InChiKey: 
Formula: C2H7NO2S
CASNo: 
Smiles: 
CompoundClass: 
Comment: 
Num peaks: 12
54.2218 2256.60
63.9454 14631.42
63.9621 2112290.00
63.9802 9283.61
64.9699 123355.41
70.5478 3445.00
70.5514 3850.60
79.9573 2400.28
108.0122 3174.99
116.1190 2677.07
116.2145 3038.07
123.7660 2497.57

Name: 3 - Hypotaurine
PrecursorMz: 108.01247
Precursor_type: 
Collision_energy: 80.0
Ionization: ESI
IonMode: negative
RetentionTime: 0.14893
InChiKey: 
Formula: C2H7NO2S
CASNo: 
Smiles: 
CompoundClass: 
Comment: 
Num peaks: 9
50.2772 2536.85
61.4186 2312.60
63.9454 12841.88
63.9621 1885854.00
64.9699 84414.33
65.0144 3405.22
70.5502 4123.04
79.9572 3250.77
84.6931 2253.15

Name: 3 - Hypotaurine
PrecursorMz: 108.01247
Precursor_type: 
Collision_energy: 90.0
Ionization: ESI
IonMode: negative
RetentionTime: 0.17410
InChiKey: 
Formula: C2H7NO2S
CASNo: 
Smiles: 
CompoundClass: 
Comment: 
Num peaks: 9
56.7969 2039.52
59.1612 1959.36
63.7104 1939.56
63.9621 1313127.50
63.9788 8591.35
64.9667 3288.72
64.9699 47924.71
98.7679 2254.15
106.6444 1992.12

Name: 3 - Hypotaurine
PrecursorMz: 108.01247
Precursor_type: 
Collision_energy: 100.0
Ionization: ESI
IonMode: negative
RetentionTime: 0.17666
InChiKey: 
Formula: C2H7NO2S
CASNo: 
Smiles: 
CompoundClass: 
Comment: 
Num peaks: 11
63.9451 8261.56
63.9621 1305454.00
64.7718 1918.91
64.9614 2357.55
64.9649 2405.89
64.9699 38445.49
64.9731 3413.96
70.5495 4089.68
84.0017 1810.49
89.6127 2079.29
96.8204 1919.11

Name: 3 - Hypotaurine
PrecursorMz: 108.01247
Precursor_type: 
Collision_energy: 110.0
Ionization: ESI
IonMode: negative
RetentionTime: 0.17789
InChiKey: 
Formula: C2H7NO2S
CASNo: 
Smiles: 
CompoundClass: 
Comment: 
Num peaks: 9
54.2575 2296.24
63.9454 9036.27
63.9621 1219121.00
64.9700 32029.11
70.5484 4418.90
82.8128 2223.23
86.1357 2769.32
89.6056 2620.80
101.5792 2580.37

Name: 3 - Hypotaurine
PrecursorMz: 108.01247
Precursor_type: 
Collision_energy: 120.0
Ionization: ESI
IonMode: negative
RetentionTime: 0.17912
InChiKey: 
Formula: C2H7NO2S
CASNo: 
Smiles: 
CompoundClass: 
Comment: 
Num peaks: 9
55.3492 1981.84
58.7415 2335.14
63.9458 9462.89
63.9621 1240149.38
64.9699 33663.95
72.0106 2408.56
72.7611 2124.86
83.8829 2232.19
109.0317 2399.33

Name: 5 - Citric acid
PrecursorMz: 191.01973
Precursor_type: 
Collision_energy: 10.0
Ionization: ESI
IonMode: negative
RetentionTime: 0.13669
InChiKey: 
Formula: C6H8O7
CASNo: 
Smiles: 
CompoundClass: 
Comment: 
Num peaks: 22
55.7963 84981.05
57.0342 4474371.50
57.8321 69384.76
59.0135 134547.83
63.6386 102447.35
67.0186 647011.81
70.0669 104105.82
79.9525 83768.39
80.1054 79705.26
85.0293 26137408.00
87.0085 37999476.00
87.0354 243413.27
101.0243 461144.38
103.0397 283736.09
111.0085 100238944.00
111.0466 575862.56
129.0191 6837402.00
130.9984 617684.81
147.0295 646255.75
154.9986 590633.75
173.0086 1602844.75
191.0192 11520452.00

Name: 5 - Citric acid
PrecursorMz: 191.01973
Precursor_type: 
Collision_energy: 20.0
Ionization: ESI
IonMode: negative
RetentionTime: 0.15838
InChiKey: 
Formula: C6H8O7
CASNo: 
Smiles: 
CompoundClass: 
Comment: 
Num peaks: 25
57.0341 4638664.00
59.0133 195002.02
60.7286 29457.46
63.0550 40513.39
67.0185 665561.25
67.0221 46571.70
70.0669 70724.77
85.0037 166121.36
85.0293 27598320.00
86.9821 236399.98
87.0085 40749548.00
101.0243 559443.69
103.0397 388072.44
110.9705 576611.81
111.0085 108032744.00
112.0124 70183.28
124.0799 36960.20
129.0190 8107692.00
130.9983 778784.25
147.0294 762865.19
154.9983 789814.81
168.5447 35834.04
172.9929 52678.52
173.0085 1978760.88
191.0191 12311808.00

Name: 5 - Citric acid
PrecursorMz: 191.01973
Precursor_type: 
Collision_energy: 30.0
Ionization: ESI
IonMode: negative
RetentionTime: 0.15956
InChiKey: 
Formula: C6H8O7
CASNo: 
Smiles: 
CompoundClass: 
Comment: 
Num peaks: 22
57.0341 5164807.00
59.0134 231425.33
63.0306 27530.42
67.0185 795641.81
67.0221 56235.74
85.0293 31732230.00
85.0548 195003.41
87.0085 47166096.00
87.0348 247826.59
88.0118 57189.26
101.0242 333797.59
103.0397 445724.44
111.0085 103706456.00
111.0465 550258.06
112.0118 94915.56
129.0190 7142638.50
130.9982 601530.38
147.0294 666242.69
154.9982 771750.19
172.9934 37647.44
173.0085 1112828.50
191.0191 7281952.50

Name: 5 - Citric acid
PrecursorMz: 191.01973
Precursor_type: 
Collision_energy: 40.0
Ionization: ESI
IonMode: negative
RetentionTime: 0.16131
InChiKey: 
Formula: C6H8O7
CASNo: 
Smiles: 
CompoundClass: 
Comment: 
Num peaks: 24
50.0882 28282.65
52.2933 32453.74
57.0342 6531230.00
57.0488 66063.09
59.0134 459328.09
67.0186 1950876.88
70.0638 29840.50
70.0678 72799.22
83.0137 55985.33
85.0293 32223504.00
85.0561 158671.84
87.0085 51521888.00
87.0363 258368.08
101.0243 258680.53
103.0397 482498.78
111.0085 77933824.00
112.0123 41320.24
129.0190 3021277.50
130.9986 220151.86
147.0293 348606.81
154.9985 337692.63
173.0085 193271.55
186.6719 33408.77
191.0192 1076646.50

Name: 5 - Citric acid
PrecursorMz: 191.01973
Precursor_type: 
Collision_energy: 50.0
Ionization: ESI
IonMode: negative
RetentionTime: 0.16248
InChiKey: 
Formula: C6H8O7
CASNo: 
Smiles: 
CompoundClass: 
Comment: 
Num peaks: 18
57.0342 7646862.00
59.0134 866396.25
62.4932 62600.01
67.0186 4213549.00
70.0686 133779.56
71.0186 75834.73
75.4810 57767.08
85.0292 23050342.00
86.9809 241919.86
87.0085 44838540.00
101.0242 76962.04
103.0399 271299.09
111.0085 50186308.00
129.0190 898556.06
130.2108 69601.59
132.5888 68888.71
154.9989 84233.23
191.0191 104945.27

Name: 5 - Citric acid
PrecursorMz: 191.01973
Precursor_type: 
Collision_energy: 60.0
Ionization: ESI
IonMode: negative
RetentionTime: 0.14310
InChiKey: 
Formula: C6H8O7
CASNo: 
Smiles: 
CompoundClass: 
Comment: 
Num peaks: 14
57.0342 7364305.00
58.5103 65282.07
59.0135 737430.31
62.1618 61075.51
67.0186 4978924.50
70.0663 145441.97
70.0695 79818.09
72.0525 64156.59
85.0292 15314249.00
87.0085 34521680.00
103.0398 121342.59
111.0085 32155652.00
129.0189 358834.59
161.7355 68956.24

Name: 5 - Citric acid
PrecursorMz: 191.01973
Precursor_type: 
Collision_energy: 70.0
Ionization: ESI
IonMode: negative
RetentionTime: 0.14428
InChiKey: 
Formula: C6H8O7
CASNo: 
Smiles: 
CompoundClass: 
Comment: 
Num peaks: 20
51.7997 50182.13
53.4327 65710.09
57.0341 7630576.00
59.0135 986909.75
67.0186 5711998.00
68.9981 71144.84
70.0662 160996.78
70.3401 60801.01
83.0134 156614.14
85.0292 9295821.00
85.0556 82434.77
85.3373 67187.37
87.0085 25164814.00
103.0397 78908.31
111.0085 18923102.00
129.0188 105938.85
174.7076 72627.22
175.3268 64557.63
189.4993 64584.43
201.5831 61041.65

Name: 5 - Citric acid
PrecursorMz: 191.01973
Precursor_type: 
Collision_energy: 80.0
Ionization: ESI
IonMode: negative
RetentionTime: 0.14546
InChiKey: 
Formula: C6H8O7
CASNo: 
Smiles: 
CompoundClass: 
Comment: 
Num peaks: 13
53.0028 59250.86
55.0237 59750.00
57.0342 7920530.00
59.0134 946101.00
67.0186 4973383.50
83.0138 91002.59
85.0292 5381229.50
87.0085 15898390.00
90.3642 65568.10
98.7451 54596.77
111.0085 10569453.00
151.8867 65027.48
214.2875 68918.97

Name: 5 - Citric acid
PrecursorMz: 191.01973
Precursor_type: 
Collision_energy: 90.0
Ionization: ESI
IonMode: negative
RetentionTime: 0.16774
InChiKey: 
Formula: C6H8O7
CASNo: 
Smiles: 
CompoundClass: 
Comment: 
Num peaks: 14
50.4762 58242.62
52.6999 60969.61
57.0342 5534808.00
59.0135 651351.94
67.0186 3017100.00
70.0674 147737.58
85.0252 40146.29
85.0292 2066434.75
87.0085 6316944.00
111.0085 3348133.50
111.0162 116563.34
116.9264 55324.29
185.4609 63000.94
205.0103 66639.63

Name: 5 - Citric acid
PrecursorMz: 191.01973
Precursor_type: 
Collision_energy: 100.0
Ionization: ESI
IonMode: negative
RetentionTime: 0.16893
InChiKey: 
Formula: C6H8O7
CASNo: 
Smiles: 
CompoundClass: 
Comment: 
Num peaks: 16
50.4983 60865.36
57.0341 4439641.00
57.5705 61029.61
59.0135 525354.81
67.0186 1686982.50
70.0674 160098.88
72.3807 54897.27
85.0292 970970.00
87.0085 3307422.75
111.0085 1957190.75
161.5572 54475.00
166.0621 68443.04
183.4019 57363.96
187.0314 67024.98
206.1069 55585.77
210.1142 63334.85

Name: 5 - Citric acid
PrecursorMz: 191.01973
Precursor_type: 
Collision_energy: 110.0
Ionization: ESI
IonMode: negative
RetentionTime: 0.14956
InChiKey: 
Formula: C6H8O7
CASNo: 
Smiles: 
CompoundClass: 
Comment: 
Num peaks: 15
57.0341 3849367.25
59.0134 377017.38
63.9679 56349.02
65.4865 54069.46
67.0186 1048330.63
69.8007 57925.54
70.0669 132054.44
71.9237 50042.62
75.6358 54902.91
85.0292 602381.13
87.0085 1601490.00
87.7013 65612.16
111.0085 634571.94
132.8508 57296.87
138.1294 59903.89

Name: 5 - Citric acid
PrecursorMz: 191.01973
Precursor_type: 
Collision_energy: 120.0
Ionization: ESI
IonMode: negative
RetentionTime: 0.15077
InChiKey: 
Formula: C6H8O7
CASNo: 
Smiles: 
CompoundClass: 
Comment: 
Num peaks: 12
57.0341 2190812.00
59.0133 169681.00
65.6623 54958.94
67.0186 465622.09
70.1063 51132.40
85.0290 255448.20
87.0086 660679.06
105.9758 64601.17
111.0085 175216.89
115.8674 73450.98
127.1423 59909.93
213.3588 62187.88

Name: 6 - L-Threonine
PrecursorMz: 118.05096
Precursor_type: 
Collision_energy: 10.0
Ionization: ESI
IonMode: negative
RetentionTime: 0.13669
InChiKey: 
Formula: C4H9NO3
CASNo: 
Smiles: 
CompoundClass: 
Comment: 
Num peaks: 10
50.7004 19728.07
54.4356 21733.08
58.9487 19802.15
60.9196 21862.82
64.7073 21800.75
70.3249 38358.77
72.0088 2366880.00
74.0245 8149153.50
78.9760 21882.73
118.0506 672560.25

Name: 6 - L-Threonine
PrecursorMz: 118.05096
Precursor_type: 
Collision_energy: 20.0
Ionization: ESI
IonMode: negative
RetentionTime: 0.15917
InChiKey: 
Formula: C4H9NO3
CASNo: 
Smiles: 
CompoundClass: 
Comment: 
Num peaks: 8
50.2792 24641.02
57.3307 21756.64
68.5050 22389.75
70.3240 27055.43
72.0088 2083166.75
74.0245 7110873.50
118.0508 584096.25
118.0590 19227.72

Name: 6 - L-Threonine
PrecursorMz: 118.05096
Precursor_type: 
Collision_energy: 30.0
Ionization: ESI
IonMode: negative
RetentionTime: 0.13925
InChiKey: 
Formula: C4H9NO3
CASNo: 
Smiles: 
CompoundClass: 
Comment: 
Num peaks: 19
53.4283 2662.32
56.1468 2964.12
57.9930 2705.95
66.0105 2884.87
70.0296 5121.64
70.3235 3517.47
70.3269 5981.16
72.0088 2256453.75
73.0122 3349.21
74.0045 40719.59
74.0244 6832138.50
74.0468 31624.63
75.0277 10668.91
83.6472 2712.36
100.9262 4174.90
117.9282 12509.92
118.0142 7643.07
118.0506 605817.69
126.1525 3466.90

Name: 6 - L-Threonine
PrecursorMz: 118.05096
Precursor_type: 
Collision_energy: 40.0
Ionization: ESI
IonMode: negative
RetentionTime: 0.16210
InChiKey: 
Formula: C4H9NO3
CASNo: 
Smiles: 
CompoundClass: 
Comment: 
Num peaks: 16
63.7934 2632.92
67.3886 2330.88
70.0295 4701.82
70.3232 5171.70
72.0088 2102047.75
72.0295 11397.49
73.0124 2565.34
74.0245 6417603.50
74.0461 36147.95
75.0278 11818.32
86.5682 2799.48
100.9258 4666.78
117.9282 10460.46
118.0141 10731.90
118.0507 599134.31
123.1387 2556.97

Name: 6 - L-Threonine
PrecursorMz: 118.05096
Precursor_type: 
Collision_energy: 50.0
Ionization: ESI
IonMode: negative
RetentionTime: 0.16327
InChiKey: 
Formula: C4H9NO3
CASNo: 
Smiles: 
CompoundClass: 
Comment: 
Num peaks: 6
64.1447 25659.04
70.3245 33273.30
72.0088 1534030.13
74.0245 6337692.50
91.0489 24251.45
118.0509 268458.94

Name: 6 - L-Threonine
PrecursorMz: 118.05096
Precursor_type: 
Collision_energy: 60.0
Ionization: ESI
IonMode: negative
RetentionTime: 0.14307
InChiKey: 
Formula: C4H9NO3
CASNo: 
Smiles: 
CompoundClass: 
Comment: 
Num peaks: 6
56.6240 20410.08
72.0088 762343.75
73.3851 25025.56
74.0245 3941082.25
93.9135 22342.79
118.0507 67595.44

Name: 6 - L-Threonine
PrecursorMz: 118.05096
Precursor_type: 
Collision_energy: 70.0
Ionization: ESI
IonMode: negative
RetentionTime: 0.16647
InChiKey: 
Formula: C4H9NO3
CASNo: 
Smiles: 
CompoundClass: 
Comment: 
Num peaks: 7
70.3229 39066.57
71.5985 16597.35
72.0088 384681.28
72.1802 18044.68
74.0040 21251.26
74.0245 2415499.75
118.0508 24165.08

Name: 6 - L-Threonine
PrecursorMz: 118.05096
Precursor_type: 
Collision_energy: 80.0
Ionization: ESI
IonMode: negative
RetentionTime: 0.14627
InChiKey: 
Formula: C4H9NO3
CASNo: 
Smiles: 
CompoundClass: 
Comment: 
Num peaks: 8
55.9583 14757.88
61.3546 17842.65
65.3196 16652.37
70.3227 22660.25
72.0089 229782.50
73.9858 17289.55
74.0245 1503941.50
99.4355 18590.99

Name: 6 - L-Threonine
PrecursorMz: 118.05096
Precursor_type: 
Collision_energy: 90.0
Ionization: ESI
IonMode: negative
RetentionTime: 0.14745
InChiKey: 
Formula: C4H9NO3
CASNo: 
Smiles: 
CompoundClass: 
Comment: 
Num peaks: 12
50.5718 19399.82
70.3217 23160.50
70.3252 21331.37
72.0090 93119.12
72.0354 19164.32
74.0245 785977.00
93.9136 15485.15
97.5191 17272.74
100.9258 25847.37
109.0906 20237.47
124.8338 21218.40
131.0491 18975.94

Name: 6 - L-Threonine
PrecursorMz: 118.05096
Precursor_type: 
Collision_energy: 100.0
Ionization: ESI
IonMode: negative
RetentionTime: 0.14862
InChiKey: 
Formula: C4H9NO3
CASNo: 
Smiles: 
CompoundClass: 
Comment: 
Num peaks: 9
54.2199 15806.72
56.3214 20908.03
59.4153 15435.91
72.0090 57692.76
74.0245 340722.59
89.8031 17098.78
91.8019 17975.54
122.4794 18456.27
133.0049 19003.59

Name: 6 - L-Threonine
PrecursorMz: 118.05096
Precursor_type: 
Collision_energy: 110.0
Ionization: ESI
IonMode: negative
RetentionTime: 0.15038
InChiKey: 
Formula: C4H9NO3
CASNo: 
Smiles: 
CompoundClass: 
Comment: 
Num peaks: 7
54.9091 18204.36
72.0087 37430.89
74.0245 260126.38
80.2186 21186.29
89.6901 18751.23
103.4283 17147.08
136.6376 18263.46

Name: 6 - L-Threonine
PrecursorMz: 118.05096
Precursor_type: 
Collision_energy: 120.0
Ionization: ESI
IonMode: negative
RetentionTime: 0.15156
InChiKey: 
Formula: C4H9NO3
CASNo: 
Smiles: 
CompoundClass: 
Comment: 
Num peaks: 6
72.0091 42275.84
73.5700 23600.97
74.0246 118197.16
81.4721 24202.54
90.2091 22698.99
113.2923 25288.73

Name: 7 - Purine
PrecursorMz: 119.03632
Precursor_type: 
Collision_energy: 110.0
Ionization: ESI
IonMode: negative
RetentionTime: 0.17202
InChiKey: 
Formula: C5H4N4
CASNo: 
Smiles: 
CompoundClass: 
Comment: 
Num peaks: 20
50.0031 1526288.75
55.5674 97950.84
63.0891 102270.77
64.0063 3065072.75
64.9965 288317.28
65.0142 44812144.00
66.0095 501826.78
66.0176 123363.49
67.0299 9364788.00
68.0251 3083565.00
68.0287 183565.25
70.3044 216521.83
77.0143 204321.31
89.7579 95092.10
90.0095 5370165.50
92.0252 27227124.00
100.1928 97629.21
117.0203 284749.66
119.0360 39800428.00
120.0396 117977.56

Name: 7 - Purine
PrecursorMz: 119.03632
Precursor_type: 
Collision_energy: 120.0
Ionization: ESI
IonMode: negative
RetentionTime: 0.15268
InChiKey: 
Formula: C5H4N4
CASNo: 
Smiles: 
CompoundClass: 
Comment: 
Num peaks: 15
50.0031 1679041.25
52.3355 101953.25
54.6231 99568.15
62.0218 111360.41
64.0063 4706657.00
65.0142 49319144.00
65.0314 347534.13
66.0094 593155.06
67.0298 9502092.00
68.0251 2815010.75
77.0141 235953.70
90.0095 5348797.50
92.0252 24126080.00
117.0204 287547.22
119.0359 27835298.00

Name: 8 - N-Acetylneuraminic acid
PrecursorMz: 308.09869
Precursor_type: 
Collision_energy: 10.0
Ionization: ESI
IonMode: negative
RetentionTime: 0.15709
InChiKey: 
Formula: C11H19NO9
CASNo: 
Smiles: 
CompoundClass: 
Comment: 
Num peaks: 24
52.5131 27957.22
59.0109 27589.34
59.0135 267325.34
66.6120 24043.10
69.0771 86078.23
69.0811 63356.99
71.0135 40112.44
83.0134 28837.01
87.0085 19555448.00
87.0355 119782.98
89.0242 198385.31
96.5862 35563.30
98.0608 352619.63
100.0402 292461.06
101.0242 450928.28
119.0347 1232651.63
126.0557 76698.84
142.0507 128405.34
160.0614 38074.38
170.0454 3890159.00
220.0813 132205.41
290.0870 178429.33
298.3431 29236.38
308.0977 1192921.00

Name: 8 - N-Acetylneuraminic acid
PrecursorMz: 308.09869
Precursor_type: 
Collision_energy: 20.0
Ionization: ESI
IonMode: negative
RetentionTime: 0.13750
InChiKey: 
Formula: C11H19NO9
CASNo: 
Smiles: 
CompoundClass: 
Comment: 
Num peaks: 21
59.0134 307847.16
68.0524 25733.93
69.0781 129502.76
71.0135 53409.43
78.4791 25440.40
83.0132 38591.57
87.0085 18663592.00
89.0242 254887.34
98.0608 701354.44
100.0403 280621.91
101.0242 359160.59
111.8993 27442.37
119.0347 834731.31
126.0557 157240.80
130.6485 35226.87
140.0073 29301.53
142.0510 87968.27
170.0454 3654606.00
220.0812 53321.11
290.0872 111760.38
308.0978 414877.78

Name: 8 - N-Acetylneuraminic acid
PrecursorMz: 308.09869
Precursor_type: 
Collision_energy: 30.0
Ionization: ESI
IonMode: negative
RetentionTime: 0.13868
InChiKey: 
Formula: C11H19NO9
CASNo: 
Smiles: 
CompoundClass: 
Comment: 
Num peaks: 23
50.4058 24332.98
54.2381 23920.54
59.0134 535768.25
69.0728 30182.71
69.0772 124654.38
69.1683 27395.90
71.0135 49713.86
83.0135 41388.55
87.0085 15399626.00
89.0241 122024.31
96.0453 48254.01
98.0609 1929946.50
100.0401 301341.56
100.2087 27680.23
101.0241 211893.50
119.0347 200155.73
126.0556 244945.13
147.9419 30742.18
148.3550 26384.68
150.8053 32192.68
157.9805 33218.54
170.0453 1670404.75
311.7285 28740.18

Name: 8 - N-Acetylneuraminic acid
PrecursorMz: 308.09869
Precursor_type: 
Collision_energy: 40.0
Ionization: ESI
IonMode: negative
RetentionTime: 0.16120
InChiKey: 
Formula: C11H19NO9
CASNo: 
Smiles: 
CompoundClass: 
Comment: 
Num peaks: 24
50.7801 23511.93
53.8393 25558.39
56.8814 21857.51
58.0294 27416.21
59.0135 511067.13
69.0749 25057.93
69.0790 115022.91
71.0136 50343.83
71.0500 141543.58
78.1550 26958.85
84.0450 28955.04
87.0085 12573692.00
89.0242 93862.31
91.8794 28640.08
96.0454 46148.96
98.0609 3017458.50
98.6509 27276.86
100.0402 282894.38
101.0243 95157.30
119.0346 88830.25
126.0560 214795.55
170.0455 539610.25
198.8238 27496.77
201.5696 25391.94

Name: 8 - N-Acetylneuraminic acid
PrecursorMz: 308.09869
Precursor_type: 
Collision_energy: 50.0
Ionization: ESI
IonMode: negative
RetentionTime: 0.16238
InChiKey: 
Formula: C11H19NO9
CASNo: 
Smiles: 
CompoundClass: 
Comment: 
Num peaks: 24
55.0185 25035.54
58.0055 28244.30
58.0295 53680.43
59.0106 28014.16
59.0135 524353.50
69.0760 44206.08
69.0799 94238.80
71.0136 57265.55
71.0500 244385.53
84.0454 48035.13
87.0085 9151877.00
89.0241 50308.27
91.0418 24026.54
94.2772 21848.04
98.0609 2928131.50
100.0401 272130.59
116.8881 22264.70
126.0558 75999.57
163.2433 28179.29
167.4745 23699.26
170.0458 95927.89
258.2327 24590.84
260.4309 23441.51
302.2176 23893.39

Name: 8 - N-Acetylneuraminic acid
PrecursorMz: 308.09869
Precursor_type: 
Collision_energy: 60.0
Ionization: ESI
IonMode: negative
RetentionTime: 0.14280
InChiKey: 
Formula: C11H19NO9
CASNo: 
Smiles: 
CompoundClass: 
Comment: 
Num peaks: 18
55.0158 19257.69
55.0186 28138.57
58.0294 47607.07
59.0135 581936.38
69.0770 87870.57
71.0136 45515.56
71.0463 38588.10
71.0499 417431.63
75.0663 23161.70
82.0297 63692.32
84.0454 45196.13
87.0085 6217295.00
98.0609 1966055.88
100.0402 212569.25
171.0443 22994.80
187.7453 22910.84
201.8940 24403.10
306.7262 22925.89

Name: 8 - N-Acetylneuraminic acid
PrecursorMz: 308.09869
Precursor_type: 
Collision_energy: 70.0
Ionization: ESI
IonMode: negative
RetentionTime: 0.16478
InChiKey: 
Formula: C11H19NO9
CASNo: 
Smiles: 
CompoundClass: 
Comment: 
Num peaks: 18
53.2626 21248.77
54.0345 26798.16
55.0184 24371.65
58.0294 79137.31
58.9680 19030.19
59.0135 404048.00
60.0276 21297.44
63.8530 22723.63
64.0012 20407.20
66.5770 21956.04
71.0136 32312.69
71.0500 348115.66
77.4743 21434.13
82.0294 36010.54
87.0085 3160735.25
98.0609 1145881.50
100.0401 89351.84
143.1258 21384.30

Name: 8 - N-Acetylneuraminic acid
PrecursorMz: 308.09869
Precursor_type: 
Collision_energy: 80.0
Ionization: ESI
IonMode: negative
RetentionTime: 0.14522
InChiKey: 
Formula: C11H19NO9
CASNo: 
Smiles: 
CompoundClass: 
Comment: 
Num peaks: 25
52.0185 23265.50
56.0941 22200.88
58.0293 52503.00
59.0135 288727.91
71.0138 25629.55
71.0500 246293.56
72.0165 22609.42
73.4389 22740.71
75.4874 19758.87
82.0296 43680.41
83.2943 21522.06
85.7892 21411.78
87.0085 1338826.50
98.0609 435757.75
98.0671 43557.48
99.4506 23062.73
100.0400 36819.90
111.1992 22679.03
146.2005 24315.53
168.1950 20951.38
178.7450 22567.95
179.7109 24033.85
181.5344 20337.17
182.1693 23703.69
213.4854 26673.29

Name: 8 - N-Acetylneuraminic acid
PrecursorMz: 308.09869
Precursor_type: 
Collision_energy: 90.0
Ionization: ESI
IonMode: negative
RetentionTime: 0.16780
InChiKey: 
Formula: C11H19NO9
CASNo: 
Smiles: 
CompoundClass: 
Comment: 
Num peaks: 16
51.3666 14558.46
51.3867 15099.61
58.0294 45751.05
59.0135 155334.36
69.0760 35362.75
69.0802 66238.48
71.0138 21082.90
71.0500 150388.63
82.0296 29660.01
85.2307 16572.16
87.0085 491483.66
91.5336 17367.20
98.0609 104301.02
121.5161 17064.40
130.0750 20054.77
188.9441 18019.38

Name: 8 - N-Acetylneuraminic acid
PrecursorMz: 308.09869
Precursor_type: 
Collision_energy: 100.0
Ionization: ESI
IonMode: negative
RetentionTime: 0.14824
InChiKey: 
Formula: C11H19NO9
CASNo: 
Smiles: 
CompoundClass: 
Comment: 
Num peaks: 15
59.0134 110542.14
61.1338 19674.08
63.6344 25089.57
69.0769 64539.70
69.0807 40089.40
69.7383 23490.93
71.0500 50927.99
76.4688 22588.88
87.0084 211879.67
87.9558 19302.03
98.0608 57871.43
156.2396 21066.35
175.0795 26334.11
297.4282 23598.96
306.4868 22326.66

Name: 8 - N-Acetylneuraminic acid
PrecursorMz: 308.09869
Precursor_type: 
Collision_energy: 110.0
Ionization: ESI
IonMode: negative
RetentionTime: 0.14949
InChiKey: 
Formula: C11H19NO9
CASNo: 
Smiles: 
CompoundClass: 
Comment: 
Num peaks: 13
59.0134 95189.67
59.0732 17605.84
66.0205 23740.27
69.0760 40438.28
69.0796 80461.15
69.4298 20126.38
71.0501 40198.88
78.9661 22759.27
84.5467 20040.49
86.6995 23239.79
87.0086 71353.27
160.3834 21065.38
271.3562 20353.42

Name: 8 - N-Acetylneuraminic acid
PrecursorMz: 308.09869
Precursor_type: 
Collision_energy: 120.0
Ionization: ESI
IonMode: negative
RetentionTime: 0.15075
InChiKey: 
Formula: C11H19NO9
CASNo: 
Smiles: 
CompoundClass: 
Comment: 
Num peaks: 17
52.0187 25366.29
57.6084 21059.21
58.0293 24468.30
59.0134 56038.29
59.4504 19290.37
61.8076 25422.93
63.3165 20151.50
72.0168 22827.81
76.4792 20229.65
89.7621 20391.67
103.1814 18633.30
109.5831 20938.87
118.5715 19297.17
180.9584 20872.05
196.1220 20331.74
220.2526 22861.01
287.1646 23371.65

Name: 9 - L-Kynurenine
PrecursorMz: 207.07751
Precursor_type: 
Collision_energy: 10.0
Ionization: ESI
IonMode: negative
RetentionTime: 0.16672
InChiKey: 
Formula: C10H12N2O3
CASNo: 
Smiles: 
CompoundClass: 
Comment: 
Num peaks: 39
52.9860 1768.21
57.1230 1735.40
61.6975 1792.93
69.8658 6461.32
71.6315 1849.75
72.0088 12243.78
91.0183 3499.77
92.0504 3731.56
108.0214 9225.44
109.0292 20756.47
118.0659 5565.13
118.9928 2383.04
119.0498 7369.54
120.0452 456149.47
121.0292 6079.40
121.0490 2427.51
128.0504 12488.17
131.0372 6934.80
135.0449 8917.81
136.3243 1721.31
138.3647 2190.48
144.0344 3895.47
144.0450 55516.11
145.0287 5192.07
145.0403 22577.81
145.0484 2916.63
146.0607 71025.62
148.0353 3840.69
162.9826 13633.36
163.0393 252557.94
163.0511 348515.63
164.0341 25333.06
164.0548 4929.43
172.0397 11357.56
189.0298 3030.86
190.0503 59661.68
206.9712 2404.51
207.0418 60201.13
208.0244 16490.52

Name: 9 - L-Kynurenine
PrecursorMz: 207.07751
Precursor_type: 
Collision_energy: 20.0
Ionization: ESI
IonMode: negative
RetentionTime: 0.14152
InChiKey: 
Formula: C10H12N2O3
CASNo: 
Smiles: 
CompoundClass: 
Comment: 
Num peaks: 44
69.8644 3956.30
69.8675 2889.88
72.0089 9922.95
78.2350 1821.93
91.0187 4307.94
91.0291 1800.13
92.0503 3374.06
93.0338 3366.35
94.0296 2533.89
103.6144 1928.28
108.0213 12970.26
109.0292 31551.28
109.3949 1996.73
111.7511 1799.88
118.0658 7545.26
119.0499 9198.65
120.0451 399520.69
121.0291 6096.31
121.0489 4245.09
128.0503 17292.87
131.0371 9478.72
134.0127 2367.75
135.0453 7845.54
137.8940 1861.80
144.0450 69726.80
145.0294 6544.61
145.0405 29291.18
146.0607 80497.06
148.0361 5643.04
162.9819 12027.99
163.0182 6575.92
163.0398 290539.66
163.0516 380415.78
164.0340 18511.05
164.0552 3738.40
172.0403 11382.78
179.0465 2248.84
189.0310 4234.57
189.0649 2041.52
190.0503 66930.97
191.9297 1892.28
206.9740 5438.88
207.0417 76457.16
208.0245 15163.67

Name: 9 - L-Kynurenine
PrecursorMz: 207.07751
Precursor_type: 
Collision_energy: 30.0
Ionization: ESI
IonMode: negative
RetentionTime: 0.16964
InChiKey: 
Formula: C10H12N2O3
CASNo: 
Smiles: 
CompoundClass: 
Comment: 
Num peaks: 44
52.3388 1674.32
62.5111 1872.45
72.0088 12109.29
87.9003 1833.10
91.0187 7438.43
91.0546 2184.82
92.0508 2676.60
100.9116 1836.16
102.6781 1990.87
107.0499 4446.45
108.0214 19538.07
109.0291 21242.45
109.0360 2892.76
118.0658 14983.58
118.9926 6149.34
119.0499 15558.23
120.0451 573667.88
121.0292 8591.24
121.0484 3454.68
128.0501 22347.17
131.0375 16519.17
135.0449 16945.13
136.0400 4627.67
144.0450 89019.98
145.0289 5759.25
145.0400 43412.88
145.0506 3539.62
146.0246 2323.59
146.0607 70138.30
148.0365 4968.69
153.9378 1818.12
162.9827 12021.84
163.0394 241945.86
163.0511 272506.44
164.0347 9013.06
164.0551 2131.05
172.0395 12497.09
189.0298 3638.08
190.0143 2841.46
190.0503 31265.02
205.0278 2049.21
207.0414 26419.67
208.0244 6017.84
219.5488 2094.08

Name: 9 - L-Kynurenine
PrecursorMz: 207.07751
Precursor_type: 
Collision_energy: 40.0
Ionization: ESI
IonMode: negative
RetentionTime: 0.14446
InChiKey: 
Formula: C10H12N2O3
CASNo: 
Smiles: 
CompoundClass: 
Comment: 
Num peaks: 45
63.3163 1984.35
71.0135 4067.76
72.0087 10662.30
72.0122 1979.70
75.0032 3223.66
91.0187 23510.62
91.0552 4658.47
92.0503 9176.08
93.0344 6923.64
94.0296 3040.84
101.3814 1823.19
103.4962 1779.99
107.0500 8651.28
108.0214 52418.18
109.0292 31643.30
112.1594 2137.99
116.0502 4044.47
118.0292 3230.83
118.0659 20613.60
118.9928 8679.36
119.0499 26419.51
120.0452 718842.44
121.0291 16282.85
121.0487 3988.03
128.0502 19904.75
131.0373 20220.07
134.0363 2356.30
135.0449 32704.38
135.0645 2725.81
136.0404 2306.08
144.0450 136391.41
145.0289 15220.79
145.0404 54924.36
146.0244 2298.32
146.0607 31158.39
148.0354 5660.50
161.0439 3917.03
162.9830 5180.28
163.0394 160724.27
163.0512 117324.55
164.0332 2174.27
172.0398 6271.51
180.4611 1816.41
190.0498 2954.59
207.0403 5837.47

Name: 9 - L-Kynurenine
PrecursorMz: 207.07751
Precursor_type: 
Collision_energy: 50.0
Ionization: ESI
IonMode: negative
RetentionTime: 0.14712
InChiKey: 
Formula: C10H12N2O3
CASNo: 
Smiles: 
CompoundClass: 
Comment: 
Num peaks: 48
68.0139 3486.38
68.8293 1737.34
69.8651 3547.40
71.0136 3197.50
72.0088 8835.89
75.0029 2326.16
81.0344 2850.40
91.0188 31508.54
91.0551 7755.18
92.0504 9565.05
93.0342 8459.47
94.0294 10695.83
107.0500 10415.64
108.0214 50593.45
108.2915 1797.92
109.0293 22358.05
113.5346 1905.36
115.4366 2053.01
116.0502 6122.14
116.6700 1979.12
117.0344 6066.49
117.4499 2077.52
118.0297 7207.02
118.0658 17300.26
118.9931 4969.63
119.0251 2651.33
119.0498 17768.69
120.0452 743451.88
121.0291 11609.05
121.0484 3807.90
124.1889 1761.62
128.0502 10198.45
130.0539 1939.68
131.0372 16056.66
131.5966 1756.65
134.0375 2304.76
135.0450 27500.68
144.0451 101086.77
145.0290 12485.11
145.0404 52898.08
146.0239 3507.92
146.0605 6883.05
148.0357 4621.16
161.0441 3334.32
163.0395 57249.05
163.0513 26799.70
172.0396 2235.18
217.8095 1853.67

Name: 9 - L-Kynurenine
PrecursorMz: 207.07751
Precursor_type: 
Collision_energy: 60.0
Ionization: ESI
IonMode: negative
RetentionTime: 0.14861
InChiKey: 
Formula: C10H12N2O3
CASNo: 
Smiles: 
CompoundClass: 
Comment: 
Num peaks: 37
52.7280 1621.47
54.2268 1692.74
65.1021 1868.47
67.6300 1735.07
68.0140 2007.18
69.8654 5512.01
72.0087 3915.00
81.0344 3849.04
91.0187 14252.51
91.0552 3235.34
92.0505 13451.96
93.0342 4677.74
94.0296 14854.56
107.0499 6133.52
108.0214 29427.60
109.0294 6669.16
109.4817 1961.83
116.0503 4198.82
117.0344 3617.07
118.0297 9760.34
118.0659 8430.21
118.9928 1934.74
119.0251 2409.46
119.0501 5307.98
120.0452 414530.31
121.0296 3884.05
128.0503 3641.34
130.6043 1775.10
131.0374 7499.39
135.0449 7915.96
144.0451 65720.02
145.0295 3100.36
145.0402 30035.46
163.0393 8690.83
163.0511 4720.48
163.3699 1796.18
169.2780 1861.34

Name: 9 - L-Kynurenine
PrecursorMz: 207.07751
Precursor_type: 
Collision_energy: 70.0
Ionization: ESI
IonMode: negative
RetentionTime: 0.15011
InChiKey: 
Formula: C10H12N2O3
CASNo: 
Smiles: 
CompoundClass: 
Comment: 
Num peaks: 40
50.8028 1511.07
58.4575 1738.11
64.0190 2171.23
65.0029 2467.08
65.9981 3483.69
66.0345 3214.32
68.0139 7323.44
68.5814 1616.49
71.0135 3957.27
72.0087 4563.13
75.0030 2326.49
81.0342 3854.96
91.0187 13639.40
91.0550 2533.15
91.5405 1747.80
92.0503 28714.02
93.0345 6703.95
94.0296 34350.03
101.5244 2270.15
107.0498 4532.92
108.0215 36744.41
108.0452 1764.49
109.0292 4769.55
116.0503 5490.59
117.0344 4538.24
118.0296 18388.98
118.0660 6148.32
119.0499 4602.58
120.0452 431829.28
131.0373 6446.63
134.0371 4368.27
135.0448 7708.17
144.0450 74147.48
145.0295 3295.93
145.0401 31265.95
145.0507 2954.37
148.0162 2153.82
163.0393 3048.55
165.1242 1726.31
170.7086 1934.43

Name: 9 - L-Kynurenine
PrecursorMz: 207.07751
Precursor_type: 
Collision_energy: 80.0
Ionization: ESI
IonMode: negative
RetentionTime: 0.17946
InChiKey: 
Formula: C10H12N2O3
CASNo: 
Smiles: 
CompoundClass: 
Comment: 
Num peaks: 42
56.1686 1965.91
56.1840 1719.29
64.0188 3027.58
65.0029 4960.63
65.0394 2219.29
65.9981 4405.39
68.0140 17488.95
69.0345 2156.33
69.8645 4109.42
69.8680 1766.66
71.0135 3282.98
72.0088 3430.66
75.0029 9316.97
81.0220 3054.18
81.0342 3048.14
82.6556 1795.78
89.0395 1932.77
91.0186 18563.96
91.0551 5775.87
92.0504 33976.05
93.0344 7260.97
94.0297 47500.61
97.0287 1962.76
103.4187 1817.31
107.0499 4059.91
108.0215 36811.94
109.0291 8240.81
116.0500 6081.77
117.0343 5474.13
118.0295 25572.97
118.0657 2693.38
118.2116 1745.53
119.0246 2891.90
119.0499 2568.98
120.0452 299276.41
121.0282 2269.15
131.0373 3529.85
134.0370 3507.73
135.0449 4954.77
144.0450 83737.29
145.0296 3200.43
145.0402 26619.42

Name: 9 - L-Kynurenine
PrecursorMz: 207.07751
Precursor_type: 
Collision_energy: 90.0
Ionization: ESI
IonMode: negative
RetentionTime: 0.15431
InChiKey: 
Formula: C10H12N2O3
CASNo: 
Smiles: 
CompoundClass: 
Comment: 
Num peaks: 39
50.5363 1611.10
54.4512 1724.39
64.0189 2717.50
65.0030 5290.00
65.0393 2201.43
65.9982 8206.23
66.0347 2413.41
68.0138 15401.07
69.8659 5714.38
71.0135 2119.18
72.0088 2175.57
75.0031 3186.50
79.4192 1887.56
81.0221 2289.30
81.0343 2190.77
87.5971 1672.86
89.0396 1960.76
90.0348 3539.85
91.0187 9601.12
91.0548 1970.14
91.3721 1762.29
92.0503 37233.80
92.1369 1879.10
92.4475 1722.84
93.0345 5974.75
94.0296 63756.09
108.0214 17468.74
109.0296 3874.86
116.0505 6419.36
117.0343 4291.31
118.0295 30705.55
120.0452 186983.81
131.0368 2946.56
134.0376 2619.44
144.0451 71088.41
145.0303 3076.45
145.0401 13897.58
195.7889 2248.58
222.9936 2205.49

Name: 9 - L-Kynurenine
PrecursorMz: 207.07751
Precursor_type: 
Collision_energy: 100.0
Ionization: ESI
IonMode: negative
RetentionTime: 0.15583
InChiKey: 
Formula: C10H12N2O3
CASNo: 
Smiles: 
CompoundClass: 
Comment: 
Num peaks: 33
51.0236 2697.30
64.0191 3270.96
64.2823 1756.57
65.0029 10358.72
65.9981 17197.31
66.0346 4745.41
66.9168 1696.10
67.0186 2589.04
68.0139 23203.68
72.0088 2633.98
76.0192 3088.54
81.0219 2303.86
81.0343 2857.37
89.0394 3500.10
90.0346 2404.34
91.0186 8164.49
92.0503 44431.53
93.0344 6590.60
94.0296 79415.23
100.8235 1798.51
102.0349 2891.85
108.0216 18370.34
108.5207 1683.12
109.0291 3554.60
116.0504 6038.59
117.0347 3033.51
118.0296 33026.38
119.0249 2526.18
120.0452 127128.26
134.0384 1989.52
144.0451 75043.01
145.0299 2620.63
145.0401 10475.18

Name: 9 - L-Kynurenine
PrecursorMz: 207.07751
Precursor_type: 
Collision_energy: 110.0
Ionization: ESI
IonMode: negative
RetentionTime: 0.15853
InChiKey: 
Formula: C10H12N2O3
CASNo: 
Smiles: 
CompoundClass: 
Comment: 
Num peaks: 41
50.0030 1798.40
51.0235 4483.58
51.6104 1588.03
54.8582 2105.23
56.4284 1619.86
62.3677 1643.13
63.0237 2247.46
64.0190 4597.89
65.0029 11897.31
65.0394 5160.97
65.9982 26120.45
66.0347 7964.97
68.0139 20023.70
69.8664 4748.47
71.0137 2159.62
73.8961 1871.94
76.0189 3313.18
80.0264 2346.75
81.0218 3639.41
81.0343 2264.55
89.0401 2173.75
90.0348 4663.22
91.0188 6189.45
92.0504 41706.89
93.0344 4230.50
94.0296 106203.21
108.0213 15891.29
109.0293 2373.93
116.0503 5588.27
117.0344 3707.00
118.0296 32900.00
119.0247 4188.33
120.0452 82132.08
131.0370 1697.90
132.8480 1753.39
138.3881 2014.66
144.0450 55619.03
144.0563 2700.13
145.0406 7428.39
152.0752 1731.03
163.9367 2084.58

Name: 9 - L-Kynurenine
PrecursorMz: 207.07751
Precursor_type: 
Collision_energy: 120.0
Ionization: ESI
IonMode: negative
RetentionTime: 0.16006
InChiKey: 
Formula: C10H12N2O3
CASNo: 
Smiles: 
CompoundClass: 
Comment: 
Num peaks: 31
50.0030 2676.86
51.0235 2329.60
52.1721 1558.00
64.0189 3133.30
65.0029 10919.41
65.0392 3916.18
65.9982 25661.60
66.0347 7308.86
68.0139 21424.04
76.0190 3067.79
81.0218 2439.52
89.0398 2319.42
90.0348 3157.06
91.0188 4147.01
92.0504 34942.92
93.0343 2739.71
94.0296 82709.55
100.5505 1588.99
102.0348 2502.66
108.0214 8909.64
109.0291 2653.18
109.6177 1566.58
116.0503 6859.84
118.0294 29982.91
119.0248 2077.89
120.0452 39136.86
120.0532 3521.56
144.0450 44241.27
145.0394 1847.76
151.9599 1727.90
168.4665 2332.29

Name: 11 - D-Aspartic acid
PrecursorMz: 132.03023
Precursor_type: 
Collision_energy: 10.0
Ionization: ESI
IonMode: negative
RetentionTime: 0.13722
InChiKey: 
Formula: C4H7NO4
CASNo: 
Smiles: 
CompoundClass: 
Comment: 
Num peaks: 15
59.0134 223198.84
70.0296 258323.14
70.0638 44064.14
70.0676 58130.07
71.0136 5198195.50
72.0089 809990.19
77.2190 38287.37
86.0246 48096.96
88.0402 25042686.00
114.0194 986944.31
115.0034 5176290.50
127.9370 33272.49
132.0299 4030384.00
132.8681 51500.21
144.7915 37432.52

Name: 11 - D-Aspartic acid
PrecursorMz: 132.03023
Precursor_type: 
Collision_energy: 20.0
Ionization: ESI
IonMode: negative
RetentionTime: 0.15911
InChiKey: 
Formula: C4H7NO4
CASNo: 
Smiles: 
CompoundClass: 
Comment: 
Num peaks: 15
59.0134 322570.28
66.5682 31621.71
70.0296 320530.66
70.0661 50707.32
70.0694 65324.04
71.0136 5605801.00
72.0089 892693.75
86.0246 54336.13
88.0402 28085272.00
88.0681 156570.48
89.0436 47205.35
105.1444 35814.23
114.0193 1089175.00
115.0034 5897093.50
132.0299 4502232.50

Name: 11 - D-Aspartic acid
PrecursorMz: 132.03023
Precursor_type: 
Collision_energy: 30.0
Ionization: ESI
IonMode: negative
RetentionTime: 0.13958
InChiKey: 
Formula: C4H7NO4
CASNo: 
Smiles: 
CompoundClass: 
Comment: 
Num peaks: 22
50.3524 10741.35
54.3562 11613.69
59.0134 232304.81
60.0087 16475.72
70.0296 256859.80
70.0644 12097.03
70.0676 19263.15
71.0136 4797015.50
71.0325 27727.87
72.0088 740880.88
86.0245 29671.94
88.0401 23641946.00
89.0386 16288.23
89.0433 64511.54
97.9237 12643.80
114.0193 972153.56
115.0034 4916564.50
116.0069 20603.91
132.0299 3838594.50
132.8672 33735.35
136.3520 12471.31
148.9736 10590.99

Name: 11 - D-Aspartic acid
PrecursorMz: 132.03023
Precursor_type: 
Collision_energy: 40.0
Ionization: ESI
IonMode: negative
RetentionTime: 0.16175
InChiKey: 
Formula: C4H7NO4
CASNo: 
Smiles: 
CompoundClass: 
Comment: 
Num peaks: 17
54.1843 36746.54
54.4033 30973.01
56.3179 36292.38
59.0134 259554.16
70.0297 302110.16
70.0643 48753.59
70.0676 50193.54
71.0136 5864924.50
72.0089 851799.06
88.0402 25980202.00
89.0434 44007.26
92.7357 35877.06
97.6088 36639.79
114.0193 984571.13
115.0034 5209113.00
132.0299 3578574.50
132.0444 53883.91

Name: 11 - D-Aspartic acid
PrecursorMz: 132.03023
Precursor_type: 
Collision_energy: 50.0
Ionization: ESI
IonMode: negative
RetentionTime: 0.16293
InChiKey: 
Formula: C4H7NO4
CASNo: 
Smiles: 
CompoundClass: 
Comment: 
Num peaks: 19
57.8221 31034.22
59.0135 258595.33
70.0295 271228.41
70.4566 32140.02
71.0136 5492524.00
72.0089 896816.44
86.0247 36565.53
88.0402 20145044.00
88.0667 118143.05
88.1242 29746.19
89.0435 36444.26
100.0350 42671.09
103.5402 32967.74
114.0194 568710.75
115.0034 3050263.50
132.0299 1293771.63
140.8773 30923.59
142.4524 34464.09
146.6660 37174.60

Name: 11 - D-Aspartic acid
PrecursorMz: 132.03023
Precursor_type: 
Collision_energy: 60.0
Ionization: ESI
IonMode: negative
RetentionTime: 0.14312
InChiKey: 
Formula: C4H7NO4
CASNo: 
Smiles: 
CompoundClass: 
Comment: 
Num peaks: 13
51.7058 30559.38
52.3076 34050.51
52.5777 36912.80
59.0133 231055.25
70.0295 176459.58
71.0136 4497142.50
72.0088 879716.13
88.0142 87514.78
88.0402 11942732.00
103.7010 36341.85
114.0192 281543.44
115.0034 1417141.75
132.0297 412784.97

Name: 11 - D-Aspartic acid
PrecursorMz: 132.03023
Precursor_type: 
Collision_energy: 70.0
Ionization: ESI
IonMode: negative
RetentionTime: 0.14510
InChiKey: 
Formula: C4H7NO4
CASNo: 
Smiles: 
CompoundClass: 
Comment: 
Num peaks: 12
59.0134 153670.17
63.8452 35460.00
66.1986 30400.86
70.0296 85506.54
70.0648 48481.04
70.0680 47595.71
71.0136 3124289.00
72.0088 758033.19
88.0401 5991088.00
114.0188 74155.38
115.0034 377901.56
132.0296 95797.63

Name: 11 - D-Aspartic acid
PrecursorMz: 132.03023
Precursor_type: 
Collision_energy: 80.0
Ionization: ESI
IonMode: negative
RetentionTime: 0.16700
InChiKey: 
Formula: C4H7NO4
CASNo: 
Smiles: 
CompoundClass: 
Comment: 
Num peaks: 17
52.0303 31938.47
57.1508 38691.61
59.0135 89697.82
59.3565 37730.54
63.6352 32422.50
70.0295 60473.41
70.0652 74975.07
70.0686 44947.96
71.0136 2014786.50
72.0089 537417.94
82.1846 33600.04
83.8871 33287.44
88.0402 2933693.25
96.9101 29134.27
115.0034 203162.20
132.0295 45458.63
141.8273 33648.24

Name: 11 - D-Aspartic acid
PrecursorMz: 132.03023
Precursor_type: 
Collision_energy: 90.0
Ionization: ESI
IonMode: negative
RetentionTime: 0.14745
InChiKey: 
Formula: C4H7NO4
CASNo: 
Smiles: 
CompoundClass: 
Comment: 
Num peaks: 12
59.0134 78386.04
62.6406 32837.63
68.9880 31309.23
70.0293 40650.28
70.0658 84277.59
71.0136 1702521.00
72.0089 523876.97
73.6978 32423.11
77.1096 31891.38
79.3579 35086.73
88.0401 1757185.25
115.0036 109978.72

Name: 11 - D-Aspartic acid
PrecursorMz: 132.03023
Precursor_type: 
Collision_energy: 100.0
Ionization: ESI
IonMode: negative
RetentionTime: 0.16990
InChiKey: 
Formula: C4H7NO4
CASNo: 
Smiles: 
CompoundClass: 
Comment: 
Num peaks: 5
70.0662 79828.94
71.0136 1015135.25
72.0088 344378.41
88.0402 765690.75
106.0989 41045.78

Name: 11 - D-Aspartic acid
PrecursorMz: 132.03023
Precursor_type: 
Collision_energy: 110.0
Ionization: ESI
IonMode: negative
RetentionTime: 0.17108
InChiKey: 
Formula: C4H7NO4
CASNo: 
Smiles: 
CompoundClass: 
Comment: 
Num peaks: 9
59.3032 32253.48
60.0205 30502.41
70.0668 70472.15
71.0136 617164.75
72.0088 202030.64
88.0403 366787.81
94.1721 30719.26
101.9259 35401.77
133.8896 33488.85

Name: 11 - D-Aspartic acid
PrecursorMz: 132.03023
Precursor_type: 
Collision_energy: 120.0
Ionization: ESI
IonMode: negative
RetentionTime: 0.17226
InChiKey: 
Formula: C4H7NO4
CASNo: 
Smiles: 
CompoundClass: 
Comment: 
Num peaks: 10
50.9235 28689.46
63.1062 30165.88
71.0137 481923.81
72.0087 162340.25
76.3329 30103.81
88.0404 166459.58
90.2765 27452.24
98.5100 27950.11
147.0545 28792.63
148.1279 33593.02

Name: 12 - Uric acid
PrecursorMz: 167.02106
Precursor_type: 
Collision_energy: 40.0
Ionization: ESI
IonMode: negative
RetentionTime: 0.18183
InChiKey: 
Formula: C5H4N4O3
CASNo: 
Smiles: 
CompoundClass: 
Comment: 
Num peaks: 19
68.0251 44418.87
69.0092 1750894.88
70.4434 26480.95
81.0092 55551.50
95.3106 18912.35
96.0201 4026103.75
97.0041 953261.75
97.0229 20389.09
98.0358 249846.64
100.4252 20055.66
123.0308 290229.06
123.0391 27221.14
124.0149 18933340.00
125.0184 94234.84
130.2460 19098.70
142.0254 606409.56
142.6237 20216.29
167.0206 14551252.00
168.0255 115646.69

Name: 12 - Uric acid
PrecursorMz: 167.02106
Precursor_type: 
Collision_energy: 50.0
Ionization: ESI
IonMode: negative
RetentionTime: 0.18301
InChiKey: 
Formula: C5H4N4O3
CASNo: 
Smiles: 
CompoundClass: 
Comment: 
Num peaks: 16
65.9986 21917.45
68.0251 84863.32
69.0092 3550853.75
81.0091 94401.63
96.0201 5343453.50
97.0041 1250858.00
98.0360 172411.28
122.0230 24980.68
123.0070 41248.70
123.0311 235883.69
124.0149 16454408.00
125.0183 59425.42
139.3536 20121.76
142.0253 508342.59
167.0206 6059550.50
168.0239 36176.47

Name: 12 - Uric acid
PrecursorMz: 167.02106
Precursor_type: 
Collision_energy: 60.0
Ionization: ESI
IonMode: negative
RetentionTime: 0.18477
InChiKey: 
Formula: C5H4N4O3
CASNo: 
Smiles: 
CompoundClass: 
Comment: 
Num peaks: 16
66.7653 18796.32
68.0252 65441.74
68.9891 25554.22
69.0092 3561513.25
70.0062 20132.72
70.4434 22423.69
81.0093 116136.23
96.0201 3870310.75
97.0041 1196065.88
98.0356 87924.73
123.0074 35160.35
123.0310 85334.46
124.0149 8035102.50
125.0189 23371.08
142.0255 153179.44
167.0206 1626534.25

Name: 12 - Uric acid
PrecursorMz: 167.02106
Precursor_type: 
Collision_energy: 70.0
Ionization: ESI
IonMode: negative
RetentionTime: 0.18595
InChiKey: 
Formula: C5H4N4O3
CASNo: 
Smiles: 
CompoundClass: 
Comment: 
Num peaks: 24
54.0119 15028.32
59.2775 15716.00
59.3683 19806.66
62.6688 18547.87
64.4940 14762.90
67.2469 17920.27
68.0251 101316.08
69.0092 3701665.75
70.4446 31253.24
81.0092 148631.63
96.0202 3062324.75
97.0041 1093221.63
98.0358 39720.64
100.9571 16564.20
108.7180 14981.06
112.5675 17298.80
118.0030 16441.96
123.0072 45303.82
123.0308 36544.43
124.0149 4480449.00
125.0183 27712.50
127.8908 15906.34
142.0254 103293.08
167.0206 597876.13

Name: 12 - Uric acid
PrecursorMz: 167.02106
Precursor_type: 
Collision_energy: 80.0
Ionization: ESI
IonMode: negative
RetentionTime: 0.18713
InChiKey: 
Formula: C5H4N4O3
CASNo: 
Smiles: 
CompoundClass: 
Comment: 
Num peaks: 18
54.2207 23017.72
68.0253 107206.48
69.0092 3366478.50
69.7205 14842.76
70.4433 30420.42
75.1114 15914.09
81.0092 192271.30
89.0088 14789.46
96.0201 1821789.88
97.0041 749742.25
108.2337 15774.40
119.0017 17962.71
123.0072 60804.40
124.0149 1768362.38
142.0256 37833.14
163.1486 16745.88
165.2997 15356.98
167.0206 157747.31

Name: 12 - Uric acid
PrecursorMz: 167.02106
Precursor_type: 
Collision_energy: 90.0
Ionization: ESI
IonMode: negative
RetentionTime: 0.18830
InChiKey: 
Formula: C5H4N4O3
CASNo: 
Smiles: 
CompoundClass: 
Comment: 
Num peaks: 10
53.8050 17007.85
62.5776 13775.34
68.0252 57157.68
69.0092 2666507.25
81.0090 124589.40
96.0202 1009398.38
97.0041 511021.34
123.0075 42829.76
124.0149 659308.50
167.0207 35900.38

Name: 12 - Uric acid
PrecursorMz: 167.02106
Precursor_type: 
Collision_energy: 100.0
Ionization: ESI
IonMode: negative
RetentionTime: 0.19011
InChiKey: 
Formula: C5H4N4O3
CASNo: 
Smiles: 
CompoundClass: 
Comment: 
Num peaks: 18
68.0252 34836.49
68.9889 16099.14
69.0092 2138989.25
72.0104 14074.24
80.1924 13964.17
81.0094 80536.16
82.3006 15981.93
88.7451 15930.04
92.5164 16316.57
94.6307 14170.13
96.0201 492300.19
97.0041 246494.27
120.9716 13800.15
123.0069 37418.12
124.0149 212048.73
127.0605 12691.04
150.3928 16380.28
162.6418 16016.48

Name: 12 - Uric acid
PrecursorMz: 167.02106
Precursor_type: 
Collision_energy: 110.0
Ionization: ESI
IonMode: negative
RetentionTime: 0.17072
InChiKey: 
Formula: C5H4N4O3
CASNo: 
Smiles: 
CompoundClass: 
Comment: 
Num peaks: 9
69.0092 1799228.88
70.4434 19981.50
81.0092 58701.14
96.0201 244901.23
97.0042 167626.13
107.5917 12828.59
116.5795 15194.18
124.0151 45988.18
124.8342 13495.26

Name: 12 - Uric acid
PrecursorMz: 167.02106
Precursor_type: 
Collision_energy: 120.0
Ionization: ESI
IonMode: negative
RetentionTime: 0.17191
InChiKey: 
Formula: C5H4N4O3
CASNo: 
Smiles: 
CompoundClass: 
Comment: 
Num peaks: 10
52.9327 12672.75
69.0092 1576470.88
77.0860 13413.68
81.0092 52018.22
82.6713 13577.82
96.0201 104757.27
97.0041 83263.56
103.6661 15412.29
111.7865 14550.92
135.4310 14686.53

Name: 14 - L-Serine
PrecursorMz: 104.03532
Precursor_type: 
Collision_energy: 10.0
Ionization: ESI
IonMode: negative
RetentionTime: 0.13818
InChiKey: 
Formula: C3H7NO3
CASNo: 
Smiles: 
CompoundClass: 
Comment: 
Num peaks: 9
56.2408 14353.82
57.1714 15862.02
70.6512 21333.11
71.6807 16347.51
72.0088 3732971.75
74.0245 10848409.00
74.0451 62322.33
104.0351 1961613.25
118.0145 21902.99

Name: 14 - L-Serine
PrecursorMz: 104.03532
Precursor_type: 
Collision_energy: 20.0
Ionization: ESI
IonMode: negative
RetentionTime: 0.16030
InChiKey: 
Formula: C3H7NO3
CASNo: 
Smiles: 
CompoundClass: 
Comment: 
Num peaks: 7
55.3665 18935.85
72.0088 3511728.75
74.0245 10547828.00
74.0454 70281.84
77.6051 25207.13
82.1841 18334.22
104.0351 1958132.75

Name: 14 - L-Serine
PrecursorMz: 104.03532
Precursor_type: 
Collision_energy: 30.0
Ionization: ESI
IonMode: negative
RetentionTime: 0.14053
InChiKey: 
Formula: C3H7NO3
CASNo: 
Smiles: 
CompoundClass: 
Comment: 
Num peaks: 10
64.5681 3824.32
70.6525 4790.73
72.0088 3326385.50
72.0288 23164.98
74.0245 9124162.00
74.0452 59179.03
102.0196 5850.04
104.0351 1792806.00
104.0696 9813.94
118.0139 15240.56

Name: 14 - L-Serine
PrecursorMz: 104.03532
Precursor_type: 
Collision_energy: 40.0
Ionization: ESI
IonMode: negative
RetentionTime: 0.14175
InChiKey: 
Formula: C3H7NO3
CASNo: 
Smiles: 
CompoundClass: 
Comment: 
Num peaks: 14
57.9929 3595.23
70.6528 6106.21
71.9880 19391.93
72.0088 3324797.25
74.0027 54601.25
74.0244 9097133.00
75.0276 6220.93
98.8137 3648.82
101.1390 3879.92
101.3900 3801.47
102.0196 5334.64
103.9991 10379.39
104.0351 1705494.25
118.0141 12684.25

Name: 14 - L-Serine
PrecursorMz: 104.03532
Precursor_type: 
Collision_energy: 50.0
Ionization: ESI
IonMode: negative
RetentionTime: 0.16384
InChiKey: 
Formula: C3H7NO3
CASNo: 
Smiles: 
CompoundClass: 
Comment: 
Num peaks: 10
55.6849 20190.67
69.5699 18659.51
70.6494 21982.34
72.0088 3478862.75
73.4975 23386.42
74.0039 77984.69
74.0245 10512710.00
104.0351 1776498.63
114.6614 18190.40
123.2803 20518.86

Name: 14 - L-Serine
PrecursorMz: 104.03532
Precursor_type: 
Collision_energy: 60.0
Ionization: ESI
IonMode: negative
RetentionTime: 0.14411
InChiKey: 
Formula: C3H7NO3
CASNo: 
Smiles: 
CompoundClass: 
Comment: 
Num peaks: 10
54.2240 22667.82
64.2740 14446.13
71.0531 14889.69
72.0088 1953979.50
74.0029 43988.86
74.0245 7310402.00
104.0350 737583.25
104.9996 18700.89
108.4318 15411.53
122.4544 17028.01

Name: 14 - L-Serine
PrecursorMz: 104.03532
Precursor_type: 
Collision_energy: 70.0
Ionization: ESI
IonMode: negative
RetentionTime: 0.14615
InChiKey: 
Formula: C3H7NO3
CASNo: 
Smiles: 
CompoundClass: 
Comment: 
Num peaks: 5
54.2242 14706.11
70.6507 23592.85
72.0088 1119529.63
74.0245 5213302.00
104.0350 287154.03

Name: 14 - L-Serine
PrecursorMz: 104.03532
Precursor_type: 
Collision_energy: 80.0
Ionization: ESI
IonMode: negative
RetentionTime: 0.14733
InChiKey: 
Formula: C3H7NO3
CASNo: 
Smiles: 
CompoundClass: 
Comment: 
Num peaks: 11
50.3059 12233.61
63.6390 13527.94
70.6503 18688.12
72.0088 585359.25
74.0245 2877917.75
78.6738 14996.16
89.3499 13786.88
103.3177 12309.50
103.4393 13182.59
104.0351 85145.05
108.1057 14997.12

Name: 14 - L-Serine
PrecursorMz: 104.03532
Precursor_type: 
Collision_energy: 90.0
Ionization: ESI
IonMode: negative
RetentionTime: 0.17090
InChiKey: 
Formula: C3H7NO3
CASNo: 
Smiles: 
CompoundClass: 
Comment: 
Num peaks: 5
72.0088 254841.92
74.0040 9559.59
74.0245 1422321.13
84.1146 2165.53
104.0351 30707.94

Name: 14 - L-Serine
PrecursorMz: 104.03532
Precursor_type: 
Collision_energy: 100.0
Ionization: ESI
IonMode: negative
RetentionTime: 0.17355
InChiKey: 
Formula: C3H7NO3
CASNo: 
Smiles: 
CompoundClass: 
Comment: 
Num peaks: 12
51.9972 1876.17
52.3974 1802.83
54.4207 1674.04
55.4329 1812.78
70.6519 3351.61
72.0088 123926.66
74.0244 747382.38
87.7568 1736.29
94.8949 1677.52
104.0350 10365.02
106.4727 1836.01
124.8449 1725.90

Name: 14 - L-Serine
PrecursorMz: 104.03532
Precursor_type: 
Collision_energy: 110.0
Ionization: ESI
IonMode: negative
RetentionTime: 0.15147
InChiKey: 
Formula: C3H7NO3
CASNo: 
Smiles: 
CompoundClass: 
Comment: 
Num peaks: 7
59.5436 11687.96
70.6513 22306.43
72.0089 68963.54
73.8146 11939.63
74.0245 412989.75
85.7594 12155.38
95.4742 13471.93

Name: 14 - L-Serine
PrecursorMz: 104.03532
Precursor_type: 
Collision_energy: 120.0
Ionization: ESI
IonMode: negative
RetentionTime: 0.17591
InChiKey: 
Formula: C3H7NO3
CASNo: 
Smiles: 
CompoundClass: 
Comment: 
Num peaks: 9
52.2651 9884.86
65.0123 9763.49
72.0088 20317.98
74.0245 215379.95
75.2102 9928.95
78.1009 9250.88
78.1800 9133.35
81.0355 9538.61
109.5811 10278.29

Name: 15 - L-Cysteine
PrecursorMz: 120.01247
Precursor_type: 
Collision_energy: 10.0
Ionization: ESI
IonMode: negative
RetentionTime: 0.16008
InChiKey: 
Formula: C3H7NO2S
CASNo: 
Smiles: 
CompoundClass: 
Comment: 
Num peaks: 12
55.4145 1446.21
63.9621 4803.76
65.5317 1692.83
65.6040 1518.83
70.2862 4706.83
76.0026 4817.66
76.9700 3104.86
79.9571 250684.80
86.9362 1584.59
89.9653 2639.47
119.9757 120970.85
120.0122 28700.89

Name: 15 - L-Cysteine
PrecursorMz: 120.01247
Precursor_type: 
Collision_energy: 20.0
Ionization: ESI
IonMode: negative
RetentionTime: 0.16162
InChiKey: 
Formula: C3H7NO2S
CASNo: 
Smiles: 
CompoundClass: 
Comment: 
Num peaks: 12
55.2004 1659.30
58.6387 1799.17
60.1141 1496.08
63.9620 4580.23
70.2854 4039.31
73.9868 2147.35
76.0025 4412.18
79.9571 247495.44
83.1108 1691.93
89.9654 2832.73
119.9757 125155.98
120.0122 33018.98

Name: 15 - L-Cysteine
PrecursorMz: 120.01247
Precursor_type: 
Collision_energy: 30.0
Ionization: ESI
IonMode: negative
RetentionTime: 0.18619
InChiKey: 
Formula: C3H7NO2S
CASNo: 
Smiles: 
CompoundClass: 
Comment: 
Num peaks: 14
61.8461 1471.82
63.9621 4193.38
70.2854 4134.52
76.0028 1901.53
79.9571 223622.11
79.9806 1939.37
82.7295 1920.47
89.9651 3780.75
102.1610 2065.54
108.7009 1475.75
119.9758 116871.16
120.0120 18180.50
120.0395 1955.01
134.3727 1712.05

Name: 15 - L-Cysteine
PrecursorMz: 120.01247
Precursor_type: 
Collision_energy: 40.0
Ionization: ESI
IonMode: negative
RetentionTime: 0.16455
InChiKey: 
Formula: C3H7NO2S
CASNo: 
Smiles: 
CompoundClass: 
Comment: 
Num peaks: 14
59.2377 1604.94
61.7517 1673.50
63.9621 4655.94
64.2297 1805.87
70.2856 4105.92
76.0025 2435.80
79.9571 248108.61
83.8262 1785.88
89.9653 1913.80
119.9758 116996.03
120.0121 29842.00
120.0396 2850.32
129.8086 1591.99
137.4687 1852.26

Name: 15 - L-Cysteine
PrecursorMz: 120.01247
Precursor_type: 
Collision_energy: 50.0
Ionization: ESI
IonMode: negative
RetentionTime: 0.18883
InChiKey: 
Formula: C3H7NO2S
CASNo: 
Smiles: 
CompoundClass: 
Comment: 
Num peaks: 9
50.9756 2242.88
70.2858 6180.86
79.9571 291504.94
105.7994 2831.32
117.6730 3470.51
119.9677 5356.57
119.9758 78077.34
120.0120 4414.09
133.4615 2468.00

Name: 15 - L-Cysteine
PrecursorMz: 120.01247
Precursor_type: 
Collision_energy: 60.0
Ionization: ESI
IonMode: negative
RetentionTime: 0.14397
InChiKey: 
Formula: C3H7NO2S
CASNo: 
Smiles: 
CompoundClass: 
Comment: 
Num peaks: 5
63.9621 6633.10
79.9571 284814.03
119.9759 32285.80
120.0393 3719.18
122.7141 3453.58

Name: 15 - L-Cysteine
PrecursorMz: 120.01247
Precursor_type: 
Collision_energy: 70.0
Ionization: ESI
IonMode: negative
RetentionTime: 0.17004
InChiKey: 
Formula: C3H7NO2S
CASNo: 
Smiles: 
CompoundClass: 
Comment: 
Num peaks: 12
56.0050 3070.07
61.7774 3134.56
63.9619 5798.37
70.2840 3551.83
70.2875 4212.31
79.9571 458001.38
82.3154 2509.75
84.0951 2359.17
92.8764 2745.12
105.5872 2620.74
119.9757 22533.50
125.0211 2814.78

Name: 15 - L-Cysteine
PrecursorMz: 120.01247
Precursor_type: 
Collision_energy: 80.0
Ionization: ESI
IonMode: negative
RetentionTime: 0.17122
InChiKey: 
Formula: C3H7NO2S
CASNo: 
Smiles: 
CompoundClass: 
Comment: 
Num peaks: 13
51.9727 2767.30
53.7932 2647.12
63.9620 5082.43
70.2867 6527.92
72.0524 3057.00
75.3017 2764.78
79.9571 404104.16
98.6669 2510.26
101.5456 2893.72
103.9467 3127.63
115.6388 3166.82
119.6454 2566.30
119.9759 6342.65

Name: 15 - L-Cysteine
PrecursorMz: 120.01247
Precursor_type: 
Collision_energy: 90.0
Ionization: ESI
IonMode: negative
RetentionTime: 0.17239
InChiKey: 
Formula: C3H7NO2S
CASNo: 
Smiles: 
CompoundClass: 
Comment: 
Num peaks: 9
50.9867 2501.87
53.5556 2440.84
63.9621 6678.97
72.4086 2510.82
78.5642 2355.37
79.9571 389706.53
83.8763 2371.07
86.6534 2984.35
136.3499 2820.01

Name: 15 - L-Cysteine
PrecursorMz: 120.01247
Precursor_type: 
Collision_energy: 100.0
Ionization: ESI
IonMode: negative
RetentionTime: 0.17467
InChiKey: 
Formula: C3H7NO2S
CASNo: 
Smiles: 
CompoundClass: 
Comment: 
Num peaks: 6
63.9619 3070.60
70.2866 5313.39
79.7672 2573.83
79.9571 380759.16
118.0485 2755.92
138.7607 3395.24

Name: 15 - L-Cysteine
PrecursorMz: 120.01247
Precursor_type: 
Collision_energy: 110.0
Ionization: ESI
IonMode: negative
RetentionTime: 0.17585
InChiKey: 
Formula: C3H7NO2S
CASNo: 
Smiles: 
CompoundClass: 
Comment: 
Num peaks: 6
63.9620 6862.47
70.2855 6591.39
79.9571 365659.22
93.2048 2792.77
95.8476 3069.42
120.7002 2810.82

Name: 15 - L-Cysteine
PrecursorMz: 120.01247
Precursor_type: 
Collision_energy: 120.0
Ionization: ESI
IonMode: negative
RetentionTime: 0.17703
InChiKey: 
Formula: C3H7NO2S
CASNo: 
Smiles: 
CompoundClass: 
Comment: 
Num peaks: 9
53.0418 3061.63
60.6198 2823.12
61.9702 3253.06
63.9620 6959.36
67.2382 2473.17
79.5415 2604.96
79.9571 309774.44
93.2404 2773.54
123.9002 3535.20

Name: 17 - Taurine
PrecursorMz: 124.00739
Precursor_type: 
Collision_energy: 10.0
Ionization: ESI
IonMode: negative
RetentionTime: 0.13618
InChiKey: 
Formula: C2H7NO3S
CASNo: 
Smiles: 
CompoundClass: 
Comment: 
Num peaks: 15
59.9528 65861.59
64.9699 1313184.50
65.0583 80045.33
70.2077 157448.80
75.6868 68966.84
79.9340 446753.47
79.9571 71147560.00
80.9564 75600.55
80.9649 1147954.38
94.9808 543960.69
106.9806 1813458.88
124.0071 51820584.00
125.0108 94332.88
141.9326 73205.27
142.8075 73610.80

Name: 17 - Taurine
PrecursorMz: 124.00739
Precursor_type: 
Collision_energy: 20.0
Ionization: ESI
IonMode: negative
RetentionTime: 0.13735
InChiKey: 
Formula: C2H7NO3S
CASNo: 
Smiles: 
CompoundClass: 
Comment: 
Num peaks: 18
55.9178 80516.13
56.7957 79532.15
64.9699 1462740.63
67.6079 86845.26
70.2076 150545.61
70.2109 88176.91
73.6398 86862.45
79.9571 87052896.00
79.9804 548330.94
80.9567 119405.45
80.9650 1478112.75
94.9808 686047.06
106.9807 2238657.75
111.9465 78016.84
124.0071 66341616.00
124.0530 371526.09
125.0105 106178.30
130.0091 93817.52

Name: 17 - Taurine
PrecursorMz: 124.00739
Precursor_type: 
Collision_energy: 30.0
Ionization: ESI
IonMode: negative
RetentionTime: 0.13853
InChiKey: 
Formula: C2H7NO3S
CASNo: 
Smiles: 
CompoundClass: 
Comment: 
Num peaks: 15
60.5958 36728.52
61.5281 30789.14
63.9620 67571.21
64.9700 1407761.38
70.2088 77547.10
79.9340 476193.59
79.9571 72850960.00
80.9567 70031.82
80.9649 1415350.38
94.9806 512357.19
99.6046 36851.50
106.9806 1784183.38
123.9621 294611.16
124.0071 56047436.00
125.0101 112622.14

Name: 17 - Taurine
PrecursorMz: 124.00739
Precursor_type: 
Collision_energy: 40.0
Ionization: ESI
IonMode: negative
RetentionTime: 0.13971
InChiKey: 
Formula: C2H7NO3S
CASNo: 
Smiles: 
CompoundClass: 
Comment: 
Num peaks: 17
59.4770 37913.67
63.9621 66982.62
64.9700 1396589.75
68.2021 39159.17
69.4068 30934.83
70.2067 50165.02
70.2099 37912.96
70.6365 36810.82
79.9571 72332752.00
79.9804 480482.31
80.9568 70918.38
80.9649 1235567.63
94.9804 460612.22
106.9807 1934226.38
124.0071 55294036.00
125.0098 86236.27
132.8628 38997.38

Name: 17 - Taurine
PrecursorMz: 124.00739
Precursor_type: 
Collision_energy: 50.0
Ionization: ESI
IonMode: negative
RetentionTime: 0.14089
InChiKey: 
Formula: C2H7NO3S
CASNo: 
Smiles: 
CompoundClass: 
Comment: 
Num peaks: 14
63.9618 113456.13
64.9700 1595415.00
70.2080 180113.22
73.8377 70437.63
79.9339 683607.38
79.9571 104546640.00
80.3603 79957.38
80.9572 72728.73
80.9649 1473760.50
94.9805 460793.63
106.9806 2065710.63
123.5333 106044.13
123.9615 225374.75
124.0071 40148876.00

Name: 17 - Taurine
PrecursorMz: 124.00739
Precursor_type: 
Collision_energy: 60.0
Ionization: ESI
IonMode: negative
RetentionTime: 0.16291
InChiKey: 
Formula: C2H7NO3S
CASNo: 
Smiles: 
CompoundClass: 
Comment: 
Num peaks: 13
51.3637 68074.56
63.6435 75102.27
63.9620 104022.23
64.9667 118634.96
64.9700 1379856.00
79.9324 575677.81
79.9571 121574336.00
80.9566 84634.44
80.9649 1371883.13
94.9806 350297.09
106.9805 1711417.13
124.0071 21571804.00
142.9160 79724.27

Name: 17 - Taurine
PrecursorMz: 124.00739
Precursor_type: 
Collision_energy: 70.0
Ionization: ESI
IonMode: negative
RetentionTime: 0.14403
InChiKey: 
Formula: C2H7NO3S
CASNo: 
Smiles: 
CompoundClass: 
Comment: 
Num peaks: 15
50.9005 78183.20
54.5539 62994.20
57.7142 58442.77
62.5981 69357.01
63.9618 91990.69
64.9668 66932.02
64.9699 1249023.75
65.0939 61589.34
70.2092 132479.42
79.9571 132678648.00
80.9567 134535.91
80.9649 1165672.75
94.9805 260631.63
106.9806 1185912.00
124.0071 9942125.00

Name: 17 - Taurine
PrecursorMz: 124.00739
Precursor_type: 
Collision_energy: 80.0
Ionization: ESI
IonMode: negative
RetentionTime: 0.16605
InChiKey: 
Formula: C2H7NO3S
CASNo: 
Smiles: 
CompoundClass: 
Comment: 
Num peaks: 13
62.1619 64369.55
63.9619 78084.81
64.9699 713386.00
70.2061 107452.83
70.2094 117172.83
79.9571 114137968.00
79.9803 749880.38
80.9568 108845.41
80.9649 932114.38
94.9807 172499.69
106.9806 712509.56
124.0070 3707797.00
144.1525 65110.68

Name: 17 - Taurine
PrecursorMz: 124.00739
Precursor_type: 
Collision_energy: 90.0
Ionization: ESI
IonMode: negative
RetentionTime: 0.14639
InChiKey: 
Formula: C2H7NO3S
CASNo: 
Smiles: 
CompoundClass: 
Comment: 
Num peaks: 13
55.7451 71516.47
62.8508 64888.74
63.9620 147361.70
64.9699 757449.56
70.2088 141452.56
79.9322 608035.81
79.9571 128787640.00
80.9566 91900.36
80.9648 888356.13
91.6675 53988.77
106.9806 543931.00
121.7388 62771.47
124.0071 1709361.75

Name: 17 - Taurine
PrecursorMz: 124.00739
Precursor_type: 
Collision_energy: 100.0
Ionization: ESI
IonMode: negative
RetentionTime: 0.16841
InChiKey: 
Formula: C2H7NO3S
CASNo: 
Smiles: 
CompoundClass: 
Comment: 
Num peaks: 15
51.7542 78849.60
52.1276 59096.79
55.8865 56379.70
63.9620 160467.23
64.9698 514081.81
66.0639 60874.05
72.0106 61984.68
79.9571 123338080.00
79.9802 774678.50
80.9566 174564.48
80.9650 607583.81
93.9728 103358.59
94.9806 113149.26
106.9805 368802.00
124.0072 835975.06

Name: 17 - Taurine
PrecursorMz: 124.00739
Precursor_type: 
Collision_energy: 110.0
Ionization: ESI
IonMode: negative
RetentionTime: 0.17011
InChiKey: 
Formula: C2H7NO3S
CASNo: 
Smiles: 
CompoundClass: 
Comment: 
Num peaks: 10
63.9621 205422.02
64.9699 520495.75
70.2076 123186.81
79.9324 622836.56
79.9571 124760560.00
80.9568 142253.70
80.9649 473093.13
97.2135 70886.65
106.9806 215003.53
124.0070 324531.25

Name: 17 - Taurine
PrecursorMz: 124.00739
Precursor_type: 
Collision_energy: 120.0
Ionization: ESI
IonMode: negative
RetentionTime: 0.17129
InChiKey: 
Formula: C2H7NO3S
CASNo: 
Smiles: 
CompoundClass: 
Comment: 
Num peaks: 14
63.9621 238715.02
64.9700 402856.06
79.4190 55303.00
79.9571 121767896.00
79.9819 623005.19
80.9564 114717.97
80.9649 336256.22
89.1676 68961.51
93.9727 195805.92
106.9809 86683.53
119.8269 80867.79
123.0240 74276.09
124.0067 68879.66
137.7208 58822.92

Name: 18 - Gluconolactone
PrecursorMz: 177.04047
Precursor_type: 
Collision_energy: 10.0
Ionization: ESI
IonMode: negative
RetentionTime: 0.16153
InChiKey: 
Formula: C6H10O6
CASNo: 
Smiles: 
CompoundClass: 
Comment: 
Num peaks: 28
55.0184 1884.20
57.0341 89929.17
59.0134 59217.65
68.9980 8338.60
69.0341 2477.88
70.2734 3305.72
70.2767 2161.79
71.0136 113885.46
72.9927 2441.90
73.0293 2436.38
75.0085 40067.39
83.0135 10553.28
84.0217 6225.58
85.0292 105839.17
87.0085 36315.96
89.0242 29062.18
94.2686 2062.85
97.0293 3844.87
99.0085 171003.61
101.0242 9981.68
111.0085 4905.32
113.0242 3416.57
117.0190 3105.55
129.0190 164537.45
141.0193 3530.84
159.0303 2713.85
177.0399 21699.85
196.3257 2258.10

Name: 18 - Gluconolactone
PrecursorMz: 177.04047
Precursor_type: 
Collision_energy: 20.0
Ionization: ESI
IonMode: negative
RetentionTime: 0.16289
InChiKey: 
Formula: C6H10O6
CASNo: 
Smiles: 
CompoundClass: 
Comment: 
Num peaks: 35
52.6012 2065.55
55.0185 3935.33
55.1974 1790.52
57.0341 94587.53
59.0134 55146.63
59.3931 1805.08
63.6296 2143.04
68.9979 10857.85
69.0344 2152.43
70.2755 4994.95
71.0135 124284.58
72.9927 3065.15
73.0293 3739.66
75.0046 3547.69
75.0085 41639.68
83.0134 10064.70
84.0214 4565.90
85.0292 93043.74
87.0085 38733.69
89.0241 31266.01
97.0294 4389.39
97.5692 1929.54
99.0085 181147.97
101.0241 5714.86
111.0085 6018.58
113.0240 3260.86
114.4484 2033.09
117.0188 4328.82
129.0190 157556.59
130.0569 1993.80
132.9722 2490.60
141.0185 2514.81
147.1052 2103.69
159.0299 3480.70
177.0401 24495.52

Name: 18 - Gluconolactone
PrecursorMz: 177.04047
Precursor_type: 
Collision_energy: 30.0
Ionization: ESI
IonMode: negative
RetentionTime: 0.16425
InChiKey: 
Formula: C6H10O6
CASNo: 
Smiles: 
CompoundClass: 
Comment: 
Num peaks: 32
50.5470 2051.22
52.6822 2356.22
54.9421 1951.96
55.0185 4214.75
57.0341 96228.47
57.0370 4708.01
59.0111 1443.44
59.0134 59117.54
68.9980 12425.94
71.0136 135655.92
72.9928 3592.85
73.0291 5014.25
75.0085 43511.92
83.0135 8679.42
85.0292 93376.81
87.0084 35383.13
89.0242 28823.48
97.0292 4313.42
97.9198 2293.82
99.0085 169755.31
101.0242 8340.25
111.0085 4157.30
113.0243 2243.96
117.0189 2157.48
129.0190 139938.45
132.9716 3219.40
138.4473 1966.20
141.0185 3699.16
159.0289 3076.42
176.8426 2090.59
177.0398 21134.57
193.4717 2042.52

Name: 18 - Gluconolactone
PrecursorMz: 177.04047
Precursor_type: 
Collision_energy: 40.0
Ionization: ESI
IonMode: negative
RetentionTime: 0.13973
InChiKey: 
Formula: C6H10O6
CASNo: 
Smiles: 
CompoundClass: 
Comment: 
Num peaks: 27
55.0184 4393.81
57.0341 76762.36
59.0134 79906.43
62.6938 1731.64
65.5687 1721.94
68.9948 2025.02
68.9979 11772.76
69.0343 2327.89
71.0135 187152.39
72.9927 4521.20
73.0292 2822.13
75.0084 46909.75
81.9112 1803.75
81.9168 1531.37
83.0135 7858.22
84.0213 2968.49
85.0292 62663.67
87.0084 28645.00
89.0241 20798.70
97.0290 3631.56
99.0085 86164.15
101.0242 5949.34
101.8254 1537.78
111.0086 3456.73
113.8909 1673.91
129.0190 36610.10
177.0395 5269.64

Name: 18 - Gluconolactone
PrecursorMz: 177.04047
Precursor_type: 
Collision_energy: 50.0
Ionization: ESI
IonMode: negative
RetentionTime: 0.16828
InChiKey: 
Formula: C6H10O6
CASNo: 
Smiles: 
CompoundClass: 
Comment: 
Num peaks: 26
54.2229 1619.20
55.0184 4491.32
57.0341 44934.46
58.0055 2536.38
59.0134 76385.37
62.5537 1625.28
64.7206 1566.22
67.0185 2060.29
68.9978 6983.93
70.2753 4375.48
71.0136 181633.09
72.9928 5493.03
75.0085 43379.77
83.0136 7555.46
84.2738 1784.34
85.0292 35989.45
86.8657 1889.77
87.0085 16166.22
89.0242 8013.03
99.0086 39609.62
101.0239 3006.80
129.0189 6121.84
137.5722 1698.98
143.6667 1890.46
154.2951 1643.63
177.0402 2971.70

Name: 18 - Gluconolactone
PrecursorMz: 177.04047
Precursor_type: 
Collision_energy: 60.0
Ionization: ESI
IonMode: negative
RetentionTime: 0.14386
InChiKey: 
Formula: C6H10O6
CASNo: 
Smiles: 
CompoundClass: 
Comment: 
Num peaks: 21
55.0184 5273.18
57.0341 31643.85
58.0054 2837.76
59.0134 93978.60
64.4181 1815.63
68.9979 6342.54
70.2733 2350.65
70.2764 2552.71
71.0136 206517.38
72.9929 8155.18
75.0084 50083.39
75.0117 1567.47
82.8014 1691.38
83.0136 5359.07
83.0679 1657.02
84.0213 4875.87
85.0293 20048.37
87.0084 15480.66
89.0241 3015.95
99.0086 23509.17
120.5964 1629.42

Name: 18 - Gluconolactone
PrecursorMz: 177.04047
Precursor_type: 
Collision_energy: 70.0
Ionization: ESI
IonMode: negative
RetentionTime: 0.14536
InChiKey: 
Formula: C6H10O6
CASNo: 
Smiles: 
CompoundClass: 
Comment: 
Num peaks: 25
50.3780 1768.14
53.0027 3077.25
54.2230 1751.39
55.0185 6281.82
57.0318 2146.88
57.0341 23199.68
58.0056 3884.55
58.3992 1681.70
59.0134 88645.57
67.0185 3107.15
68.9979 5178.04
69.0336 1673.28
71.0135 165247.14
72.9927 8833.90
73.0290 1898.66
75.0084 47141.38
75.0125 3222.26
82.2823 1597.83
83.0135 3556.60
84.0213 2924.88
85.0293 12678.78
87.0085 10591.59
87.3964 1811.98
99.0082 9236.79
138.4851 2013.27

Name: 18 - Gluconolactone
PrecursorMz: 177.04047
Precursor_type: 
Collision_energy: 80.0
Ionization: ESI
IonMode: negative
RetentionTime: 0.14803
InChiKey: 
Formula: C6H10O6
CASNo: 
Smiles: 
CompoundClass: 
Comment: 
Num peaks: 22
53.0026 1808.52
55.0183 4598.79
57.0340 10277.45
58.0055 2138.49
59.0134 69822.49
65.6138 2010.35
67.0186 3607.88
68.9978 5832.60
70.2760 3610.13
71.0135 114495.49
72.9927 9292.41
75.0084 28399.14
83.0136 3351.92
84.0215 5518.05
85.0291 4615.80
87.0085 5417.98
89.9252 1687.55
94.9928 2616.66
99.0082 2866.17
128.1457 1720.47
181.0737 1733.84
186.3427 2020.51

Name: 18 - Gluconolactone
PrecursorMz: 177.04047
Precursor_type: 
Collision_energy: 90.0
Ionization: ESI
IonMode: negative
RetentionTime: 0.17544
InChiKey: 
Formula: C6H10O6
CASNo: 
Smiles: 
CompoundClass: 
Comment: 
Num peaks: 19
53.0026 4467.31
55.0184 4674.15
57.0340 3856.33
58.5310 1823.05
59.0134 55089.99
68.9979 4535.69
71.0135 54160.85
71.0173 3939.71
72.9928 7076.80
75.0085 21874.09
77.2754 1859.57
84.0213 3324.49
85.0382 1658.67
87.0085 3387.19
94.9926 3481.09
137.7848 1629.32
138.4952 1729.49
163.8803 1841.58
182.4140 1728.55

Name: 18 - Gluconolactone
PrecursorMz: 177.04047
Precursor_type: 
Collision_energy: 100.0
Ionization: ESI
IonMode: negative
RetentionTime: 0.17813
InChiKey: 
Formula: C6H10O6
CASNo: 
Smiles: 
CompoundClass: 
Comment: 
Num peaks: 19
53.0028 4223.37
53.4448 1675.70
55.0184 4154.72
57.0342 4041.12
59.0134 31829.59
62.1237 1680.29
67.0189 2168.20
68.9979 3369.34
70.2733 2988.69
70.2768 3075.45
71.0136 33816.42
72.9929 7156.70
75.0085 12439.73
77.4904 1745.50
84.0214 1872.02
87.0083 1814.64
94.9928 3431.97
99.2129 1575.35
129.8728 1520.90

Name: 18 - Gluconolactone
PrecursorMz: 177.04047
Precursor_type: 
Collision_energy: 110.0
Ionization: ESI
IonMode: negative
RetentionTime: 0.17964
InChiKey: 
Formula: C6H10O6
CASNo: 
Smiles: 
CompoundClass: 
Comment: 
Num peaks: 17
50.2870 1779.35
53.0027 4135.13
54.7259 1602.37
55.0183 2025.06
57.0342 2079.75
57.2009 1640.51
59.0134 28989.64
66.7569 1682.50
68.9978 3231.84
70.2752 4814.63
71.0135 19056.88
72.9928 4910.86
75.0085 9888.34
75.2255 1644.10
84.0214 2637.73
92.8272 1699.82
94.9928 3577.50

Name: 18 - Gluconolactone
PrecursorMz: 177.04047
Precursor_type: 
Collision_energy: 120.0
Ionization: ESI
IonMode: negative
RetentionTime: 0.15524
InChiKey: 
Formula: C6H10O6
CASNo: 
Smiles: 
CompoundClass: 
Comment: 
Num peaks: 21
53.0026 2116.20
54.2164 1563.73
55.0183 2390.15
57.0342 2550.47
59.0134 20231.51
60.0125 1725.59
62.1195 1682.94
64.6309 2019.01
68.9978 5393.92
69.4909 1658.15
71.0136 13048.55
72.9927 3262.34
75.0084 4862.51
88.2194 1594.10
94.9931 1835.32
102.5703 1704.00
110.3300 1849.09
110.3517 2143.19
172.9079 1846.06
174.5984 1888.13
191.9880 1869.20

Name: 19 - Nicotinic acid
PrecursorMz: 122.02475
Precursor_type: 
Collision_energy: 90.0
Ionization: ESI
IonMode: negative
RetentionTime: 0.16821
InChiKey: 
Formula: C6H5NO2
CASNo: 
Smiles: 
CompoundClass: 
Comment: 
Num peaks: 9
51.0235 15172.31
57.9804 8080.73
63.0588 7904.20
68.5097 9264.60
68.6456 9824.92
70.2487 16135.88
94.8737 8754.10
115.9188 9054.57
122.0240 14587.64

Name: 19 - Nicotinic acid
PrecursorMz: 122.02475
Precursor_type: 
Collision_energy: 100.0
Ionization: ESI
IonMode: negative
RetentionTime: 0.16938
InChiKey: 
Formula: C6H5NO2
CASNo: 
Smiles: 
CompoundClass: 
Comment: 
Num peaks: 10
51.0236 10488.61
56.3410 8835.07
56.8821 7437.08
83.0393 9352.44
96.7728 9474.11
98.3186 8833.85
98.9738 11376.41
113.9857 9724.44
115.9647 8195.83
122.0247 9794.06

Name: 19 - Nicotinic acid
PrecursorMz: 122.02475
Precursor_type: 
Collision_energy: 110.0
Ionization: ESI
IonMode: negative
RetentionTime: 0.17124
InChiKey: 
Formula: C6H5NO2
CASNo: 
Smiles: 
CompoundClass: 
Comment: 
Num peaks: 6
51.0234 15126.70
52.8513 8770.11
70.2486 19857.91
85.5592 9787.29
91.9305 7811.43
118.6560 8844.24

Name: 19 - Nicotinic acid
PrecursorMz: 122.02475
Precursor_type: 
Collision_energy: 120.0
Ionization: ESI
IonMode: negative
RetentionTime: 0.17241
InChiKey: 
Formula: C6H5NO2
CASNo: 
Smiles: 
CompoundClass: 
Comment: 
Num peaks: 6
51.0234 16406.80
66.1698 7468.30
77.3729 6564.07
77.4651 7897.20
109.8424 7092.51
122.0243 7735.44

Name: 21 - Gamma-Aminobutyric acid
PrecursorMz: 102.05605
Precursor_type: 
Collision_energy: 60.0
Ionization: ESI
IonMode: negative
RetentionTime: 0.14247
InChiKey: 
Formula: C4H9NO2
CASNo: 
Smiles: 
CompoundClass: 
Comment: 
Num peaks: 5
52.8751 1588.38
54.9642 1502.32
89.9255 6262.44
102.0555 2246.29
104.8832 1664.91

Name: 21 - Gamma-Aminobutyric acid
PrecursorMz: 102.05605
Precursor_type: 
Collision_energy: 70.0
Ionization: ESI
IonMode: negative
RetentionTime: 0.17101
InChiKey: 
Formula: C4H9NO2
CASNo: 
Smiles: 
CompoundClass: 
Comment: 
Num peaks: 5
60.4318 1497.58
62.5856 1397.10
69.4041 1589.21
70.7075 2713.15
102.0557 2113.69

Name: 21 - Gamma-Aminobutyric acid
PrecursorMz: 102.05605
Precursor_type: 
Collision_energy: 80.0
Ionization: ESI
IonMode: negative
RetentionTime: 0.17249
InChiKey: 
Formula: C4H9NO2
CASNo: 
Smiles: 
CompoundClass: 
Comment: 
Num peaks: 10
51.8709 1465.92
53.9526 1579.03
55.6369 1633.30
58.3967 1495.52
70.7070 2425.22
73.5776 1468.61
89.9255 2007.05
90.1529 1678.92
113.5183 1769.26
117.8270 1436.80

Name: 21 - Gamma-Aminobutyric acid
PrecursorMz: 102.05605
Precursor_type: 
Collision_energy: 90.0
Ionization: ESI
IonMode: negative
RetentionTime: 0.14836
InChiKey: 
Formula: C4H9NO2
CASNo: 
Smiles: 
CompoundClass: 
Comment: 
Num peaks: 3
72.0141 1701.02
89.9256 2937.01
99.7791 1724.09

Name: 21 - Gamma-Aminobutyric acid
PrecursorMz: 102.05605
Precursor_type: 
Collision_energy: 100.0
Ionization: ESI
IonMode: negative
RetentionTime: 0.17663
InChiKey: 
Formula: C4H9NO2
CASNo: 
Smiles: 
CompoundClass: 
Comment: 
Num peaks: 7
62.3169 1474.95
65.9693 1525.68
69.0517 1803.14
70.7082 3090.89
76.4492 1748.85
79.6736 1848.24
103.8094 1584.55

Name: 21 - Gamma-Aminobutyric acid
PrecursorMz: 102.05605
Precursor_type: 
Collision_energy: 110.0
Ionization: ESI
IonMode: negative
RetentionTime: 0.17810
InChiKey: 
Formula: C4H9NO2
CASNo: 
Smiles: 
CompoundClass: 
Comment: 
Num peaks: 4
54.9293 1654.70
68.4512 1460.83
70.7077 2529.41
76.9438 1588.30

Name: 21 - Gamma-Aminobutyric acid
PrecursorMz: 102.05605
Precursor_type: 
Collision_energy: 120.0
Ionization: ESI
IonMode: negative
RetentionTime: 0.17960
InChiKey: 
Formula: C4H9NO2
CASNo: 
Smiles: 
CompoundClass: 
Comment: 
Num peaks: 3
67.0482 1624.03
68.8401 1526.34
72.1581 1508.89

Name: 22 - Cytosine
PrecursorMz: 110.03599
Precursor_type: 
Collision_energy: 10.0
Ionization: ESI
IonMode: negative
RetentionTime: 0.16220
InChiKey: 
Formula: C4H5N3O
CASNo: 
Smiles: 
CompoundClass: 
Comment: 
Num peaks: 6
67.0299 140963.67
70.5069 2019.29
109.8974 12062.51
110.0357 56842.96
110.0434 3354.85
127.9077 5722.54

Name: 22 - Cytosine
PrecursorMz: 110.03599
Precursor_type: 
Collision_energy: 20.0
Ionization: ESI
IonMode: negative
RetentionTime: 0.16367
InChiKey: 
Formula: C4H5N3O
CASNo: 
Smiles: 
CompoundClass: 
Comment: 
Num peaks: 9
50.8210 1637.32
58.2497 1451.22
63.6344 1562.86
67.0299 135782.25
70.5062 2879.90
87.6921 1610.92
109.8973 12273.96
110.0357 62039.48
127.9080 6354.50

Name: 22 - Cytosine
PrecursorMz: 110.03599
Precursor_type: 
Collision_energy: 30.0
Ionization: ESI
IonMode: negative
RetentionTime: 0.13875
InChiKey: 
Formula: C4H5N3O
CASNo: 
Smiles: 
CompoundClass: 
Comment: 
Num peaks: 10
67.0299 141820.08
68.0859 1618.68
70.5047 3327.62
90.4146 1763.06
94.1497 1685.34
106.4195 1915.07
109.8974 11428.62
110.0357 56280.12
116.4326 1538.13
127.9082 4959.22

Name: 22 - Cytosine
PrecursorMz: 110.03599
Precursor_type: 
Collision_energy: 40.0
Ionization: ESI
IonMode: negative
RetentionTime: 0.14021
InChiKey: 
Formula: C4H5N3O
CASNo: 
Smiles: 
CompoundClass: 
Comment: 
Num peaks: 10
50.0030 1820.98
62.9845 1669.26
67.0299 142751.36
70.5065 3286.97
72.7269 1415.19
74.6199 1839.86
104.7931 1979.87
109.8973 15509.83
110.0358 58517.48
127.9080 5139.93

Name: 22 - Cytosine
PrecursorMz: 110.03599
Precursor_type: 
Collision_energy: 50.0
Ionization: ESI
IonMode: negative
RetentionTime: 0.14168
InChiKey: 
Formula: C4H5N3O
CASNo: 
Smiles: 
CompoundClass: 
Comment: 
Num peaks: 10
57.5802 1948.69
58.7875 1715.23
59.7661 1666.97
62.7346 1558.32
67.0299 135313.09
70.5051 3661.43
77.5862 1529.83
109.8972 10099.44
110.0357 40304.36
127.9075 3997.83

Name: 22 - Cytosine
PrecursorMz: 110.03599
Precursor_type: 
Collision_energy: 60.0
Ionization: ESI
IonMode: negative
RetentionTime: 0.14315
InChiKey: 
Formula: C4H5N3O
CASNo: 
Smiles: 
CompoundClass: 
Comment: 
Num peaks: 10
50.0029 2167.22
62.3892 2267.66
67.0299 119890.83
91.1162 1634.14
97.0071 1494.75
97.2407 1804.97
109.8972 11752.22
110.0357 21552.54
126.7979 1599.03
127.9078 4915.20

Name: 22 - Cytosine
PrecursorMz: 110.03599
Precursor_type: 
Collision_energy: 70.0
Ionization: ESI
IonMode: negative
RetentionTime: 0.17246
InChiKey: 
Formula: C4H5N3O
CASNo: 
Smiles: 
CompoundClass: 
Comment: 
Num peaks: 6
50.0030 2036.26
67.0299 92610.81
70.5056 3667.43
109.8973 4911.43
110.0359 8216.25
127.9077 2513.77

Name: 22 - Cytosine
PrecursorMz: 110.03599
Precursor_type: 
Collision_energy: 80.0
Ionization: ESI
IonMode: negative
RetentionTime: 0.17394
InChiKey: 
Formula: C4H5N3O
CASNo: 
Smiles: 
CompoundClass: 
Comment: 
Num peaks: 11
50.0030 4768.83
65.4414 1665.78
67.0299 69853.93
70.5048 2926.85
75.3438 1530.27
93.6895 1889.04
98.2901 1789.79
100.2899 1459.41
109.8965 2359.65
114.4558 1678.65
119.4175 1736.36

Name: 22 - Cytosine
PrecursorMz: 110.03599
Precursor_type: 
Collision_energy: 90.0
Ionization: ESI
IonMode: negative
RetentionTime: 0.17542
InChiKey: 
Formula: C4H5N3O
CASNo: 
Smiles: 
CompoundClass: 
Comment: 
Num peaks: 10
50.0031 4659.10
67.0299 50833.48
75.7248 1409.51
82.6951 1554.47
84.4812 1691.67
87.6298 1535.93
100.4154 1634.58
103.2605 1880.98
105.6244 1490.63
118.3469 1598.17

Name: 22 - Cytosine
PrecursorMz: 110.03599
Precursor_type: 
Collision_energy: 100.0
Ionization: ESI
IonMode: negative
RetentionTime: 0.17808
InChiKey: 
Formula: C4H5N3O
CASNo: 
Smiles: 
CompoundClass: 
Comment: 
Num peaks: 6
50.0030 3804.36
63.8173 1629.08
65.0142 2595.84
67.0298 35095.05
70.3765 1417.84
70.5049 2944.26

Name: 22 - Cytosine
PrecursorMz: 110.03599
Precursor_type: 
Collision_energy: 110.0
Ionization: ESI
IonMode: negative
RetentionTime: 0.15322
InChiKey: 
Formula: C4H5N3O
CASNo: 
Smiles: 
CompoundClass: 
Comment: 
Num peaks: 11
50.0030 7758.70
59.0729 1506.45
65.0143 3830.74
67.0266 2684.03
67.0299 35728.67
70.5039 2311.18
70.5071 1969.23
74.0854 1619.36
77.8487 1524.39
86.7694 1585.08
124.3056 1706.35

Name: 22 - Cytosine
PrecursorMz: 110.03599
Precursor_type: 
Collision_energy: 120.0
Ionization: ESI
IonMode: negative
RetentionTime: 0.15472
InChiKey: 
Formula: C4H5N3O
CASNo: 
Smiles: 
CompoundClass: 
Comment: 
Num peaks: 7
50.0031 6029.10
65.0142 6614.81
67.0299 24092.37
72.0186 1861.74
83.7756 1632.62
113.7676 1698.49
124.5437 1630.43

Name: 23 - L-Isoleucine
PrecursorMz: 130.08736
Precursor_type: 
Collision_energy: 70.0
Ionization: ESI
IonMode: negative
RetentionTime: 0.17405
InChiKey: 
Formula: C6H13NO2
CASNo: 
Smiles: 
CompoundClass: 
Comment: 
Num peaks: 12
60.0948 1665.38
60.7107 1718.22
65.0958 1472.00
67.6079 1636.65
70.0984 3928.81
72.3178 1779.41
72.5759 1576.72
81.7991 1675.06
90.9711 10590.46
118.9659 14237.69
128.8715 2188.91
130.0870 6034.66

Name: 23 - L-Isoleucine
PrecursorMz: 130.08736
Precursor_type: 
Collision_energy: 80.0
Ionization: ESI
IonMode: negative
RetentionTime: 0.17553
InChiKey: 
Formula: C6H13NO2
CASNo: 
Smiles: 
CompoundClass: 
Comment: 
Num peaks: 12
51.3292 1582.81
63.6337 1808.42
63.7910 1576.93
69.0991 1626.95
72.0125 1628.33
72.8224 1602.69
77.5773 1627.84
90.9711 12031.45
108.5336 1799.24
118.9659 6815.11
128.8709 2297.13
130.0863 4590.56

Name: 23 - L-Isoleucine
PrecursorMz: 130.08736
Precursor_type: 
Collision_energy: 90.0
Ionization: ESI
IonMode: negative
RetentionTime: 0.17820
InChiKey: 
Formula: C6H13NO2
CASNo: 
Smiles: 
CompoundClass: 
Comment: 
Num peaks: 11
51.1579 1773.04
55.3003 2050.87
63.6965 1604.86
70.1001 5189.86
73.1435 1552.11
75.7301 2005.37
76.2189 1708.81
90.9712 9017.70
112.2533 1790.91
113.0701 1703.01
118.9658 4918.01

Name: 23 - L-Isoleucine
PrecursorMz: 130.08736
Precursor_type: 
Collision_energy: 100.0
Ionization: ESI
IonMode: negative
RetentionTime: 0.17970
InChiKey: 
Formula: C6H13NO2
CASNo: 
Smiles: 
CompoundClass: 
Comment: 
Num peaks: 10
54.2956 1917.38
62.4219 1579.59
67.6300 1401.55
70.1001 3676.75
75.0397 1589.18
87.8072 1825.83
90.9711 7237.77
111.0721 1515.70
117.5982 1511.07
118.9660 2208.80

Name: 23 - L-Isoleucine
PrecursorMz: 130.08736
Precursor_type: 
Collision_energy: 110.0
Ionization: ESI
IonMode: negative
RetentionTime: 0.15568
InChiKey: 
Formula: C6H13NO2
CASNo: 
Smiles: 
CompoundClass: 
Comment: 
Num peaks: 13
58.1184 1544.61
63.0772 1703.58
67.3802 1540.76
70.0987 3604.53
70.1019 2004.85
72.5332 1714.27
74.5751 1819.63
77.3895 1766.54
81.2171 1681.83
90.5895 1771.50
90.9334 1889.62
90.9711 5967.98
120.7854 1569.35

Name: 23 - L-Isoleucine
PrecursorMz: 130.08736
Precursor_type: 
Collision_energy: 120.0
Ionization: ESI
IonMode: negative
RetentionTime: 0.18386
InChiKey: 
Formula: C6H13NO2
CASNo: 
Smiles: 
CompoundClass: 
Comment: 
Num peaks: 7
66.3459 1445.00
77.3117 1638.62
78.9591 1832.40
90.9712 6100.89
101.8402 1694.83
107.8144 1486.19
148.7218 1812.27

Name: 26 - Ascorbic acid
PrecursorMz: 175.02481
Precursor_type: 
Collision_energy: 10.0
Ionization: ESI
IonMode: negative
RetentionTime: 0.15812
InChiKey: 
Formula: C6H8O6
CASNo: 
Smiles: 
CompoundClass: 
Comment: 
Num peaks: 33
55.0184 201465.73
56.9978 87176.66
57.0342 652055.31
58.0056 175419.00
59.0134 16276901.00
59.2141 74501.65
66.3342 75062.47
67.0186 190953.98
70.3081 173409.28
71.0135 21531324.00
72.9928 1607108.50
73.0292 1855880.50
75.0085 114888.70
83.0135 856877.56
85.0292 1869601.75
87.0085 29313756.00
87.0341 188079.33
97.0514 75539.14
99.0086 685929.56
101.0242 518114.69
103.0031 192511.83
105.0187 139477.03
111.0085 132822.41
112.9877 694110.06
113.0241 762770.06
115.0033 66214248.00
116.0065 216116.56
127.0034 504266.69
129.0187 318395.72
151.4807 75628.14
157.0145 85336.24
175.0241 16343973.00
176.0283 97999.72

Name: 26 - Ascorbic acid
PrecursorMz: 175.02481
Precursor_type: 
Collision_energy: 20.0
Ionization: ESI
IonMode: negative
RetentionTime: 0.13892
InChiKey: 
Formula: C6H8O6
CASNo: 
Smiles: 
CompoundClass: 
Comment: 
Num peaks: 36
55.0184 86333.07
56.9978 110534.91
57.0342 625475.75
57.7699 53242.42
58.0056 109280.48
59.0134 15289849.00
67.0186 205453.72
70.3061 78141.77
70.4699 57105.55
71.0136 20497324.00
72.0168 85586.39
72.9928 1539644.13
73.0292 1733787.00
74.6277 58059.04
75.0087 159120.25
78.9064 70156.65
83.0136 867973.44
85.0292 1677796.50
86.0010 66267.05
87.0085 28593994.00
87.0360 159240.86
95.0135 92491.11
99.0085 892619.75
101.0242 416880.84
103.0033 145892.73
105.0191 105765.48
111.0082 75820.17
111.1241 67946.84
112.9877 647759.25
113.0240 685641.19
115.0034 63751552.00
115.0451 320236.66
116.0066 211160.52
127.0032 639026.94
129.0190 220848.03
175.0242 15878355.00

Name: 26 - Ascorbic acid
PrecursorMz: 175.02481
Precursor_type: 
Collision_energy: 30.0
Ionization: ESI
IonMode: negative
RetentionTime: 0.16048
InChiKey: 
Formula: C6H8O6
CASNo: 
Smiles: 
CompoundClass: 
Comment: 
Num peaks: 41
52.4816 72489.76
55.0185 144469.13
56.9978 121127.63
57.0342 661584.25
58.0055 168359.78
59.0134 17235958.00
59.2747 70679.34
60.5912 66088.79
67.0187 192874.98
67.4173 76337.52
71.0136 23033156.00
72.0136 78865.53
72.0173 101391.24
72.9928 1519119.63
73.0292 1807121.25
75.0085 140239.20
75.6318 60477.42
78.0953 78654.34
83.0136 1026694.94
85.0293 1948803.88
86.0004 90947.27
87.0085 34852320.00
88.0118 128317.92
94.1124 62815.35
94.5130 75067.25
99.0086 709375.81
101.0242 473029.50
103.0034 178896.14
105.0187 160135.77
110.4755 86723.33
111.0080 89764.70
112.9878 624005.69
113.0242 580668.19
115.0033 64847428.00
116.0065 321074.00
127.0034 506681.31
129.0189 320970.22
139.0033 102901.05
175.0242 13900442.00
176.0279 86741.85
179.5011 88189.41

Name: 26 - Ascorbic acid
PrecursorMz: 175.02481
Precursor_type: 
Collision_energy: 40.0
Ionization: ESI
IonMode: negative
RetentionTime: 0.14128
InChiKey: 
Formula: C6H8O6
CASNo: 
Smiles: 
CompoundClass: 
Comment: 
Num peaks: 32
55.0183 293165.44
56.9975 49580.18
57.0341 755226.63
58.0057 189040.17
59.0134 20044604.00
59.0286 114012.09
67.0186 583280.00
71.0136 20371814.00
72.0166 82537.58
72.9928 1460418.50
73.0292 1977830.13
75.0087 98877.31
83.0136 731008.06
83.1611 48307.00
85.0292 1277904.88
87.0085 52733412.00
87.0359 302883.25
88.0119 173469.14
96.9929 84135.77
99.0086 611761.19
101.0243 177316.70
103.0034 170607.75
111.0080 127509.14
112.9875 567902.06
113.0243 168031.50
115.0034 40629196.00
116.0065 189674.22
127.0031 327703.63
129.0191 143644.73
139.4708 57283.50
170.8067 63281.67
175.0242 2757995.75

Name: 26 - Ascorbic acid
PrecursorMz: 175.02481
Precursor_type: 
Collision_energy: 50.0
Ionization: ESI
IonMode: negative
RetentionTime: 0.16335
InChiKey: 
Formula: C6H8O6
CASNo: 
Smiles: 
CompoundClass: 
Comment: 
Num peaks: 33
55.0184 466822.88
57.0341 756962.81
58.0056 249453.95
58.0080 52071.55
59.0134 17248304.00
60.4176 50855.96
67.0186 676602.00
70.3075 137759.36
71.0136 14455602.00
72.9928 1381925.25
73.0292 1536384.88
75.0085 128723.12
83.0136 542969.00
84.9930 98062.28
85.0292 743499.56
86.0009 63316.27
87.0085 61056088.00
87.0349 354834.63
88.0116 122388.70
96.5859 59173.89
96.9930 182322.70
99.0087 333001.22
101.0247 73989.58
103.0036 91661.40
105.0185 73652.86
111.0085 126330.81
112.9877 297717.53
115.0034 17227200.00
116.0067 109231.84
175.0242 486771.00
184.8421 53912.72
187.7696 56715.56
191.9146 55010.03

Name: 26 - Ascorbic acid
PrecursorMz: 175.02481
Precursor_type: 
Collision_energy: 60.0
Ionization: ESI
IonMode: negative
RetentionTime: 0.16452
InChiKey: 
Formula: C6H8O6
CASNo: 
Smiles: 
CompoundClass: 
Comment: 
Num peaks: 27
55.0185 477650.97
56.9979 94613.60
57.0342 695053.44
58.0056 289260.50
58.9987 118144.84
59.0134 13710568.00
66.5138 49539.48
67.0186 916959.31
70.3077 96474.56
71.0136 10275005.00
72.9928 1312400.75
73.0292 939561.81
75.0085 84094.65
81.1136 54862.78
83.0137 457773.81
85.0292 371493.13
86.9821 359460.53
87.0085 59078440.00
88.0118 145003.41
96.9928 208605.58
99.0085 209333.39
111.0085 65387.75
112.9877 131922.77
114.9623 51171.81
115.0034 6676590.00
127.0037 67142.40
165.3283 54787.78

Name: 26 - Ascorbic acid
PrecursorMz: 175.02481
Precursor_type: 
Collision_energy: 70.0
Ionization: ESI
IonMode: negative
RetentionTime: 0.14533
InChiKey: 
Formula: C6H8O6
CASNo: 
Smiles: 
CompoundClass: 
Comment: 
Num peaks: 32
52.6003 27757.27
55.0185 638611.88
56.9977 58452.30
57.0342 444291.16
58.0056 350382.69
59.0134 10709938.00
59.0277 78421.98
64.5528 29089.90
67.0151 52049.18
67.0186 883560.19
68.9980 55731.29
69.7966 31208.36
70.3084 60726.46
71.0136 6400075.00
72.9928 1245898.38
73.0292 622721.63
75.0085 117365.77
79.7044 28200.02
83.0135 241901.55
84.0213 29396.99
84.9930 104591.72
85.0293 199035.47
86.0006 64431.72
87.0085 49285304.00
88.0118 109679.38
96.9929 189451.16
99.0086 102619.02
103.0035 35903.74
111.0083 44591.18
112.9873 45950.04
115.0033 2267456.25
186.2027 32117.95

Name: 26 - Ascorbic acid
PrecursorMz: 175.02481
Precursor_type: 
Collision_energy: 80.0
Ionization: ESI
IonMode: negative
RetentionTime: 0.14651
InChiKey: 
Formula: C6H8O6
CASNo: 
Smiles: 
CompoundClass: 
Comment: 
Num peaks: 28
55.0185 527971.06
56.9977 49049.33
57.0341 325886.06
58.0056 347841.63
59.0134 9263609.00
67.0186 1155285.88
68.9978 108244.13
71.0136 4772883.00
71.0344 33765.49
72.0143 39485.98
72.4514 29808.02
72.9928 1730906.13
73.0292 506169.69
75.0085 67944.45
83.0135 165265.06
84.9928 112077.63
85.0293 128623.02
86.0006 54159.41
87.0085 49925292.00
88.0120 92152.78
96.9929 120803.39
99.0084 61074.03
101.5163 26736.98
103.0027 38095.34
103.7924 29951.11
112.9875 37702.20
115.0034 1056964.13
170.5861 27507.80

Name: 26 - Ascorbic acid
PrecursorMz: 175.02481
Precursor_type: 
Collision_energy: 90.0
Ionization: ESI
IonMode: negative
RetentionTime: 0.14826
InChiKey: 
Formula: C6H8O6
CASNo: 
Smiles: 
CompoundClass: 
Comment: 
Num peaks: 31
53.0029 27296.44
55.0185 594864.13
56.9979 38841.99
57.0341 222533.61
58.0056 284656.38
59.0134 7078841.50
63.5002 32584.63
67.0186 991356.00
68.9980 177439.31
70.3069 56294.42
71.0135 2841902.25
72.9928 1560964.00
73.0291 241676.14
75.0086 66409.06
83.0136 118059.64
84.0211 34649.58
84.9932 132596.06
85.0292 64033.90
86.0006 101795.87
86.9821 211882.22
87.0085 35191188.00
88.0117 52366.50
95.5123 25284.84
96.9929 103933.88
99.0087 35905.56
103.0028 31509.05
115.0034 390019.53
115.5892 25842.68
118.6878 26054.54
132.5642 29030.48
178.2920 26806.80

Name: 26 - Ascorbic acid
PrecursorMz: 175.02481
Precursor_type: 
Collision_energy: 100.0
Ionization: ESI
IonMode: negative
RetentionTime: 0.14945
InChiKey: 
Formula: C6H8O6
CASNo: 
Smiles: 
CompoundClass: 
Comment: 
Num peaks: 23
55.0185 551652.56
57.0341 123934.84
58.0056 225932.69
59.0134 4603647.50
63.4289 41342.37
67.0186 872635.50
68.2524 41873.72
68.9979 145881.55
70.3069 88402.10
71.0135 1517312.25
72.1040 36276.18
72.9928 1520974.13
73.0292 117520.51
81.3629 50370.32
83.0135 85477.38
84.9929 97327.84
86.0006 107932.07
87.0085 22073760.00
87.0353 132048.97
96.9927 86461.26
115.0035 80239.24
137.3123 47352.55
158.4694 43903.02

Name: 26 - Ascorbic acid
PrecursorMz: 175.02481
Precursor_type: 
Collision_energy: 110.0
Ionization: ESI
IonMode: negative
RetentionTime: 0.15065
InChiKey: 
Formula: C6H8O6
CASNo: 
Smiles: 
CompoundClass: 
Comment: 
Num peaks: 27
53.0028 62888.92
54.2180 40448.44
55.0185 435223.09
55.4305 39781.12
57.0340 57800.38
57.2712 40930.93
58.0056 230956.30
59.0134 3158662.50
67.0152 56633.18
67.0186 639053.06
68.9980 303446.56
70.3069 84337.58
70.3103 46898.96
71.0100 72972.68
71.0136 825447.00
72.9928 1100501.25
73.0289 37935.66
74.4471 41949.46
82.2519 35375.95
84.9929 58206.74
86.0006 120805.65
87.0085 13201355.00
96.9929 59465.91
130.4108 39131.27
146.8786 41322.80
150.7291 43376.49
174.5075 50958.58

Name: 26 - Ascorbic acid
PrecursorMz: 175.02481
Precursor_type: 
Collision_energy: 120.0
Ionization: ESI
IonMode: negative
RetentionTime: 0.15184
InChiKey: 
Formula: C6H8O6
CASNo: 
Smiles: 
CompoundClass: 
Comment: 
Num peaks: 20
53.0027 78894.25
55.0185 383395.22
55.7367 41129.24
57.4830 36219.37
58.0056 191030.13
59.0134 2112741.25
67.0186 571098.69
67.0570 40514.45
67.7054 38601.12
68.9979 285849.25
70.6564 43111.61
71.0135 410961.75
72.0153 46684.49
72.1629 41909.16
72.9888 70209.48
72.9928 978533.88
79.0818 36885.64
86.0007 102388.39
87.0085 8205804.00
178.1027 37863.37

Name: 27 - p-Hydroxyphenylacetic acid
PrecursorMz: 151.04007
Precursor_type: 
Collision_energy: 10.0
Ionization: ESI
IonMode: negative
RetentionTime: 0.16661
InChiKey: 
Formula: C8H8O3
CASNo: 
Smiles: 
CompoundClass: 
Comment: 
Num peaks: 22
50.1331 1579.63
70.7788 2862.40
78.9588 2309.21
79.3253 1744.48
80.6516 1761.45
84.0276 1699.68
93.0342 4869.20
94.9639 2537.15
95.0141 2149.28
97.1601 1754.03
99.2392 1573.84
100.9573 1753.91
107.0500 100654.28
122.9516 2971.63
122.9593 4122.94
123.0450 7302.62
139.1744 1671.45
150.9882 4050.88
151.0156 2883.26
151.0398 23503.94
152.9679 3561.83
169.0927 1753.25

Name: 27 - p-Hydroxyphenylacetic acid
PrecursorMz: 151.04007
Precursor_type: 
Collision_energy: 20.0
Ionization: ESI
IonMode: negative
RetentionTime: 0.16807
InChiKey: 
Formula: C8H8O3
CASNo: 
Smiles: 
CompoundClass: 
Comment: 
Num peaks: 17
57.7671 2030.32
57.8378 1690.97
63.6348 1736.03
70.7806 2491.55
78.9588 2709.19
93.0340 4762.58
106.0420 3427.88
107.0500 96794.98
122.9513 2676.64
122.9589 5283.11
123.0446 5500.24
144.3028 2147.44
150.9880 5175.43
151.0159 2542.47
151.0395 23270.39
152.9686 2606.71
160.4380 1687.29

Name: 27 - p-Hydroxyphenylacetic acid
PrecursorMz: 151.04007
Precursor_type: 
Collision_energy: 30.0
Ionization: ESI
IonMode: negative
RetentionTime: 0.16953
InChiKey: 
Formula: C8H8O3
CASNo: 
Smiles: 
CompoundClass: 
Comment: 
Num peaks: 17
63.3217 1631.45
64.3833 1779.29
70.7805 2933.35
78.9589 2604.43
79.0553 1886.57
81.0340 2595.83
88.1441 1868.64
93.0343 5893.32
106.0420 2189.61
107.0500 109198.71
121.0292 2218.74
122.9589 6031.28
123.0446 9268.05
150.9887 3647.79
151.0163 2902.77
151.0397 30173.83
152.9670 2258.90

Name: 27 - p-Hydroxyphenylacetic acid
PrecursorMz: 151.04007
Precursor_type: 
Collision_energy: 40.0
Ionization: ESI
IonMode: negative
RetentionTime: 0.17099
InChiKey: 
Formula: C8H8O3
CASNo: 
Smiles: 
CompoundClass: 
Comment: 
Num peaks: 16
55.0724 1958.10
70.7802 3517.24
75.7322 1643.16
78.9590 2355.13
79.0549 2249.01
93.0342 5086.46
106.0419 3758.18
107.0500 106554.50
114.2679 1705.00
115.7201 1884.96
122.9587 5848.29
123.0449 9107.43
150.9884 3172.77
151.0158 2278.96
151.0397 13309.05
152.9672 2824.59

Name: 27 - p-Hydroxyphenylacetic acid
PrecursorMz: 151.04007
Precursor_type: 
Collision_energy: 50.0
Ionization: ESI
IonMode: negative
RetentionTime: 0.17247
InChiKey: 
Formula: C8H8O3
CASNo: 
Smiles: 
CompoundClass: 
Comment: 
Num peaks: 16
61.6580 1398.34
78.9587 3137.00
79.0553 1803.38
81.0237 1574.50
82.1762 1513.82
93.0341 2458.65
94.9643 2087.52
95.0500 2190.32
106.0420 3965.64
107.0500 58189.73
123.0452 8795.72
130.0484 1656.26
150.9886 1830.13
151.0392 2776.20
152.9678 2495.83
155.6341 1927.71

Name: 27 - p-Hydroxyphenylacetic acid
PrecursorMz: 151.04007
Precursor_type: 
Collision_energy: 60.0
Ionization: ESI
IonMode: negative
RetentionTime: 0.17513
InChiKey: 
Formula: C8H8O3
CASNo: 
Smiles: 
CompoundClass: 
Comment: 
Num peaks: 17
67.5115 1624.83
70.7789 2728.18
78.9590 5027.01
79.0486 1599.25
79.0549 1868.60
82.6516 1578.48
93.0343 5369.27
94.6217 1641.87
94.9641 2368.43
95.0502 5329.54
106.0425 3393.12
107.0501 30224.43
122.6924 1752.87
123.0449 8130.54
139.3644 1803.96
144.1085 1780.58
152.9676 3964.00

Name: 27 - p-Hydroxyphenylacetic acid
PrecursorMz: 151.04007
Precursor_type: 
Collision_energy: 70.0
Ionization: ESI
IonMode: negative
RetentionTime: 0.15027
InChiKey: 
Formula: C8H8O3
CASNo: 
Smiles: 
CompoundClass: 
Comment: 
Num peaks: 12
68.1121 1806.04
70.7801 3460.95
78.9590 2049.22
79.0550 1919.66
80.5579 1630.40
93.0342 4820.71
95.0499 4580.94
106.0420 3215.25
107.0499 18912.09
111.1812 1628.81
123.0445 4522.74
152.9674 4230.63

Name: 27 - p-Hydroxyphenylacetic acid
PrecursorMz: 151.04007
Precursor_type: 
Collision_energy: 80.0
Ionization: ESI
IonMode: negative
RetentionTime: 0.17810
InChiKey: 
Formula: C8H8O3
CASNo: 
Smiles: 
CompoundClass: 
Comment: 
Num peaks: 11
51.4363 1453.27
52.0720 1566.18
78.9588 4442.94
93.0342 5072.93
94.9566 2242.69
94.9638 2048.28
95.0501 5265.87
98.8705 1768.69
107.0502 8900.34
110.7907 1653.19
123.0449 2615.84

Name: 27 - p-Hydroxyphenylacetic acid
PrecursorMz: 151.04007
Precursor_type: 
Collision_energy: 90.0
Ionization: ESI
IonMode: negative
RetentionTime: 0.15326
InChiKey: 
Formula: C8H8O3
CASNo: 
Smiles: 
CompoundClass: 
Comment: 
Num peaks: 14
53.4771 1738.18
57.2906 1609.62
58.1959 1638.52
64.2170 1528.41
72.0208 1899.09
78.9588 4469.13
93.0343 6125.78
94.9641 2021.65
95.0502 4821.93
95.4467 1644.45
107.0500 3020.23
123.0450 2204.90
125.5073 1782.09
155.3604 2201.25

Name: 27 - p-Hydroxyphenylacetic acid
PrecursorMz: 151.04007
Precursor_type: 
Collision_energy: 100.0
Ionization: ESI
IonMode: negative
RetentionTime: 0.15593
InChiKey: 
Formula: C8H8O3
CASNo: 
Smiles: 
CompoundClass: 
Comment: 
Num peaks: 9
54.2225 1894.83
66.3899 1585.71
70.7806 2872.66
78.9589 5475.28
89.3051 1723.78
93.0341 3852.85
95.0502 2159.33
131.2290 2013.38
167.7608 1861.57

Name: 27 - p-Hydroxyphenylacetic acid
PrecursorMz: 151.04007
Precursor_type: 
Collision_energy: 110.0
Ionization: ESI
IonMode: negative
RetentionTime: 0.15745
InChiKey: 
Formula: C8H8O3
CASNo: 
Smiles: 
CompoundClass: 
Comment: 
Num peaks: 7
50.3038 1418.93
63.6381 1859.98
70.7809 3050.64
78.9589 4388.49
93.0343 6737.51
94.9806 1781.85
166.5568 2011.90

Name: 27 - p-Hydroxyphenylacetic acid
PrecursorMz: 151.04007
Precursor_type: 
Collision_energy: 120.0
Ionization: ESI
IonMode: negative
RetentionTime: 0.15896
InChiKey: 
Formula: C8H8O3
CASNo: 
Smiles: 
CompoundClass: 
Comment: 
Num peaks: 11
54.2249 1698.09
59.9669 1620.98
63.6103 1559.32
74.5885 1663.60
78.9588 8892.97
93.0344 5422.84
94.9639 2439.75
97.8413 2000.77
117.3576 1510.25
131.8706 1543.44
138.3988 1457.46

Name: 30 - Sarcosine
PrecursorMz: 88.04041
Precursor_type: 
Collision_energy: 10.0
Ionization: ESI
IonMode: negative
RetentionTime: 0.19193
InChiKey: 
Formula: C3H7NO2
CASNo: 
Smiles: 
CompoundClass: 
Comment: 
Num peaks: 5
58.4073 1434.06
67.6328 1784.68
70.1718 1583.10
87.9251 7659.44
88.0402 6578.38

Name: 30 - Sarcosine
PrecursorMz: 88.04041
Precursor_type: 
Collision_energy: 90.0
Ionization: ESI
IonMode: negative
RetentionTime: 0.17910
InChiKey: 
Formula: C3H7NO2
CASNo: 
Smiles: 
CompoundClass: 
Comment: 
Num peaks: 4
51.1064 1582.43
53.6424 1577.25
87.9250 4002.31
95.0187 1750.18

Name: 30 - Sarcosine
PrecursorMz: 88.04041
Precursor_type: 
Collision_energy: 100.0
Ionization: ESI
IonMode: negative
RetentionTime: 0.15608
InChiKey: 
Formula: C3H7NO2
CASNo: 
Smiles: 
CompoundClass: 
Comment: 
Num peaks: 5
63.4160 1502.83
70.1074 1653.96
71.1575 2702.51
71.2232 1550.91
88.0401 1878.09

Name: 30 - Sarcosine
PrecursorMz: 88.04041
Precursor_type: 
Collision_energy: 110.0
Ionization: ESI
IonMode: negative
RetentionTime: 0.18323
InChiKey: 
Formula: C3H7NO2
CASNo: 
Smiles: 
CompoundClass: 
Comment: 
Num peaks: 5
71.1571 2938.89
92.5633 1699.88
94.1126 1572.69
99.4448 1744.40
108.1670 1618.29

Name: 30 - Sarcosine
PrecursorMz: 88.04041
Precursor_type: 
Collision_energy: 120.0
Ionization: ESI
IonMode: negative
RetentionTime: 0.15903
InChiKey: 
Formula: C3H7NO2
CASNo: 
Smiles: 
CompoundClass: 
Comment: 
Num peaks: 3
54.3741 1496.99
64.1688 1487.66
109.6838 1859.50

Name: 31 - Gluconic acid
PrecursorMz: 195.05103
Precursor_type: 
Collision_energy: 30.0
Ionization: ESI
IonMode: negative
RetentionTime: 0.15907
InChiKey: 
Formula: C6H12O7
CASNo: 
Smiles: 
CompoundClass: 
Comment: 
Num peaks: 34
55.0185 121655.33
56.9978 72979.82
57.0341 2455409.25
59.0134 5965182.50
60.0235 53201.99
68.9978 116245.01
69.0343 151896.73
71.0136 3199609.75
72.9928 954917.44
73.0292 213491.98
73.5712 56613.57
74.5264 50568.09
74.9868 251832.61
75.0085 38320976.00
83.0135 133608.13
84.0216 93908.40
85.0292 3334760.25
87.0085 7666426.50
87.0449 215640.25
89.0242 2212552.75
97.0291 241914.64
99.0085 10925613.00
101.0240 752090.69
111.0085 258028.20
113.0241 203623.77
117.0187 98727.70
119.0342 126984.82
129.0190 21125176.00
131.0341 87641.45
141.0192 346400.78
153.1806 62426.11
159.0293 1277021.25
177.0399 1659513.50
195.0503 22379718.00

Name: 31 - Gluconic acid
PrecursorMz: 195.05103
Precursor_type: 
Collision_energy: 40.0
Ionization: ESI
IonMode: negative
RetentionTime: 0.16077
InChiKey: 
Formula: C6H12O7
CASNo: 
Smiles: 
CompoundClass: 
Comment: 
Num peaks: 39
55.0185 237585.22
57.0341 3707288.00
58.0056 122418.54
59.0134 10443046.00
61.6869 52786.96
63.9452 63232.14
68.9979 222702.03
69.0343 151222.63
70.0137 165734.33
71.0135 5629351.50
72.9928 2345952.75
73.0293 533605.69
75.0085 54187600.00
75.0306 302318.38
83.0136 326981.09
83.0612 61333.59
84.0213 119037.82
84.4364 57985.36
85.0292 4019337.75
87.0085 8392735.00
87.0364 60619.71
87.0449 158806.02
89.0241 2584113.50
96.5871 69667.68
97.0293 220818.00
99.0085 9671207.00
101.0241 941335.88
111.0084 225270.05
113.0246 157901.36
118.9929 61256.35
129.0190 12639231.00
141.0188 153067.31
142.6896 55493.98
151.8989 56734.88
154.7354 58653.88
159.0295 540624.50
163.3975 56947.14
177.0398 636224.06
195.0503 6995366.00

Name: 31 - Gluconic acid
PrecursorMz: 195.05103
Precursor_type: 
Collision_energy: 50.0
Ionization: ESI
IonMode: negative
RetentionTime: 0.16194
InChiKey: 
Formula: C6H12O7
CASNo: 
Smiles: 
CompoundClass: 
Comment: 
Num peaks: 36
55.0185 202041.89
57.0341 3035162.25
58.0056 211972.02
59.0134 10632071.00
66.1755 41174.43
68.9979 160440.09
69.0342 152679.59
70.0140 105891.15
71.0135 5637815.00
72.9928 2596431.00
73.0293 355229.03
74.9864 237131.14
75.0085 41647280.00
83.0135 305336.38
84.0216 109253.93
85.0292 2518278.50
87.0085 4301371.00
87.0449 66961.99
87.0687 44360.92
89.0242 1280722.88
97.0291 73891.29
99.0085 4130193.50
101.0242 574351.00
103.3677 54982.68
111.0083 97862.13
113.0237 64309.40
123.3710 39578.69
129.0190 2976473.75
141.0182 55686.93
145.5923 45270.84
155.3489 45495.41
156.2770 42309.04
159.0290 94587.60
177.0395 84248.66
195.0504 842886.56
210.2832 44710.32

Name: 31 - Gluconic acid
PrecursorMz: 195.05103
Precursor_type: 
Collision_energy: 60.0
Ionization: ESI
IonMode: negative
RetentionTime: 0.16312
InChiKey: 
Formula: C6H12O7
CASNo: 
Smiles: 
CompoundClass: 
Comment: 
Num peaks: 32
55.0185 352583.03
56.8228 44210.62
57.0341 2284640.25
57.1365 40364.38
58.0056 214405.02
59.0134 10303694.00
68.1269 47343.59
68.9979 170597.72
69.0343 144895.61
70.0128 68935.86
71.0135 5925588.50
71.0336 46956.66
72.9928 3247891.50
73.0293 324967.00
75.0085 37111884.00
75.0306 241692.48
83.0136 273972.28
83.8471 37038.16
84.0212 148129.98
85.0292 1775280.88
87.0085 2695393.00
89.0240 679219.13
97.0289 84431.57
99.0085 2271251.50
101.0240 264686.69
105.2049 57179.95
106.7204 50683.52
111.0080 47022.26
114.7191 66544.41
129.0189 941801.50
140.2957 44084.14
195.0498 152859.61

Name: 31 - Gluconic acid
PrecursorMz: 195.05103
Precursor_type: 
Collision_energy: 70.0
Ionization: ESI
IonMode: negative
RetentionTime: 0.14390
InChiKey: 
Formula: C6H12O7
CASNo: 
Smiles: 
CompoundClass: 
Comment: 
Num peaks: 27
54.2224 38450.55
55.0184 436957.97
57.0342 1548086.88
58.0056 225557.55
59.0134 9302589.00
68.9978 102960.16
69.0343 88488.34
70.0122 52939.77
70.0154 72316.37
71.0136 4932415.00
72.9928 2745697.50
73.0293 292119.75
74.9873 174094.05
75.0085 28811484.00
83.0134 247899.55
84.0213 224009.03
85.0292 956339.19
87.0085 1402819.88
89.0242 262273.75
98.9982 44852.16
99.0086 825104.06
101.0240 129275.13
129.0189 185226.69
136.5231 45092.98
145.2254 39089.37
184.2868 44483.14
197.6600 39043.93

Name: 31 - Gluconic acid
PrecursorMz: 195.05103
Precursor_type: 
Collision_energy: 80.0
Ionization: ESI
IonMode: negative
RetentionTime: 0.14508
InChiKey: 
Formula: C6H12O7
CASNo: 
Smiles: 
CompoundClass: 
Comment: 
Num peaks: 25
53.7759 38146.44
55.0185 524586.31
57.0314 84637.73
57.0341 1117888.50
58.0056 215383.53
59.0134 7658948.00
69.0343 92175.89
71.0135 3541393.00
72.9928 2331671.00
73.0291 182251.39
75.0084 20203180.00
75.0294 127741.62
83.0134 121919.83
84.0211 162782.20
85.0293 537175.19
87.0084 639019.06
88.9846 44571.45
89.0244 48059.82
99.0083 314111.31
101.0237 66878.43
101.7628 40422.47
106.8496 36000.32
119.1547 47786.71
129.0195 50501.73
133.1335 39567.75

Name: 31 - Gluconic acid
PrecursorMz: 195.05103
Precursor_type: 
Collision_energy: 90.0
Ionization: ESI
IonMode: negative
RetentionTime: 0.14682
InChiKey: 
Formula: C6H12O7
CASNo: 
Smiles: 
CompoundClass: 
Comment: 
Num peaks: 25
54.0113 39150.96
55.0185 504673.72
57.0341 675154.69
58.0055 201907.45
59.0134 6063269.50
60.6357 39297.28
62.2321 40100.02
68.9979 62017.55
69.0342 42120.00
70.0133 84627.25
71.0136 2592682.25
72.9928 1948435.88
73.0294 123136.27
75.0085 14409428.00
78.3126 35551.13
83.0135 110653.72
84.0214 246468.86
85.0290 243440.28
87.0084 388197.88
88.4436 36899.72
93.2600 38154.86
99.0086 79811.57
101.0241 47743.96
118.7838 36090.27
124.0194 38414.64

Name: 31 - Gluconic acid
PrecursorMz: 195.05103
Precursor_type: 
Collision_energy: 100.0
Ionization: ESI
IonMode: negative
RetentionTime: 0.14801
InChiKey: 
Formula: C6H12O7
CASNo: 
Smiles: 
CompoundClass: 
Comment: 
Num peaks: 20
51.9122 42778.08
52.7032 38144.91
55.0184 548291.38
57.0341 481496.97
58.0055 187089.91
59.0134 5356708.50
64.2043 38455.16
67.0189 49105.85
70.0118 55716.13
70.0155 88735.23
71.0136 1909248.13
72.9928 1697429.38
73.0291 61055.94
75.0085 10350310.00
75.9577 46824.52
83.0135 78975.11
84.0215 281171.28
85.0292 123405.78
87.0086 164236.56
97.9311 40336.93

Name: 31 - Gluconic acid
PrecursorMz: 195.05103
Precursor_type: 
Collision_energy: 110.0
Ionization: ESI
IonMode: negative
RetentionTime: 0.14920
InChiKey: 
Formula: C6H12O7
CASNo: 
Smiles: 
CompoundClass: 
Comment: 
Num peaks: 20
55.0185 516028.97
56.0087 56773.62
57.0342 241463.03
58.0056 145114.05
59.0134 3996926.75
65.2495 44342.05
70.0118 79180.49
70.0151 53706.15
70.0184 44414.00
71.0136 1044449.88
72.9928 1351137.13
75.0085 6694700.00
78.0484 39401.70
84.0215 241418.02
85.0292 95189.34
87.0086 101036.91
94.1619 39722.15
112.6192 43155.57
134.2376 47849.41
145.0771 43448.06

Name: 31 - Gluconic acid
PrecursorMz: 195.05103
Precursor_type: 
Collision_energy: 120.0
Ionization: ESI
IonMode: negative
RetentionTime: 0.15041
InChiKey: 
Formula: C6H12O7
CASNo: 
Smiles: 
CompoundClass: 
Comment: 
Num peaks: 12
55.0185 308366.56
57.0341 137466.59
58.0056 88411.03
59.0134 1939524.38
61.8108 41706.10
71.0135 575435.63
72.9929 693879.06
75.0085 2881855.25
75.8699 41108.82
84.0214 137461.02
160.5841 38863.09
191.4666 54555.08

Name: 32 - Quinic acid
PrecursorMz: 191.05611
Precursor_type: 
Collision_energy: 10.0
Ionization: ESI
IonMode: negative
RetentionTime: 0.16388
InChiKey: 
Formula: C7H12O6
CASNo: 
Smiles: 
CompoundClass: 
Comment: 
Num peaks: 36
51.1502 1937.75
53.1983 1722.09
61.9883 283684.81
62.0038 2810.91
70.2338 3355.41
87.0086 3037.42
90.9339 7013.33
91.9318 2791.62
102.9113 9615.90
102.9490 32968.34
104.4541 1751.78
118.2765 1732.76
121.9160 3503.59
133.9029 1936.63
143.8910 5826.77
144.8665 235112.78
145.8655 3067.23
146.8987 31182.62
146.9390 19074.70
146.9592 31757.68
146.9698 2628.91
147.9578 16610.11
158.8933 21912.60
158.9145 4882.11
159.8954 12646.15
160.8930 2858.11
162.8935 48364.09
163.9516 53525.68
175.8811 7138.52
179.4346 2092.44
190.8598 31793.00
190.8878 9763.66
190.9489 4159.87
191.0571 3466.12
191.1084 14722.26
191.9465 41066.32

Name: 32 - Quinic acid
PrecursorMz: 191.05611
Precursor_type: 
Collision_energy: 30.0
Ionization: ESI
IonMode: negative
RetentionTime: 0.16680
InChiKey: 
Formula: C7H12O6
CASNo: 
Smiles: 
CompoundClass: 
Comment: 
Num peaks: 33
54.2210 2118.72
61.9883 224982.84
79.9574 1861.36
90.9234 2019.59
90.9337 5331.34
102.9114 8551.32
102.9490 38676.22
111.0089 2195.94
134.1780 1915.76
134.9247 1821.59
143.8900 9176.23
144.8665 189882.83
145.8656 2616.89
146.8987 24043.40
146.9389 18461.23
146.9592 19128.29
146.9868 1776.76
147.9576 11431.25
158.8933 14913.43
158.9137 4638.13
159.8831 2768.20
159.8957 9043.49
160.8931 5382.19
161.8947 2044.04
162.8936 29681.77
163.9515 42074.21
175.8802 6102.59
176.4332 2075.10
190.8598 15910.55
190.8883 2353.76
191.1082 18011.76
191.9460 14795.41
212.5006 1908.24

Name: 32 - Quinic acid
PrecursorMz: 191.05611
Precursor_type: 
Collision_energy: 50.0
Ionization: ESI
IonMode: negative
RetentionTime: 0.14440
InChiKey: 
Formula: C7H12O6
CASNo: 
Smiles: 
CompoundClass: 
Comment: 
Num peaks: 29
58.9586 5223.65
61.9883 176282.08
70.2350 3283.84
76.2804 1523.63
76.9939 1643.11
78.9590 3916.23
82.9400 1960.33
87.0089 2392.84
87.9253 5227.65
89.9259 1701.07
90.9236 2665.61
90.9335 7821.16
102.9113 11910.54
102.9490 37286.33
102.9984 2637.37
116.1620 1560.85
121.9156 3618.92
123.9465 5183.87
134.9380 2079.23
143.8900 4494.48
144.8665 65385.58
146.8986 43445.71
146.9385 3067.46
147.9575 3595.88
158.8931 14116.24
159.8946 9230.49
162.8936 44613.86
163.9518 6818.24
191.1084 13037.39

Name: 32 - Quinic acid
PrecursorMz: 191.05611
Precursor_type: 
Collision_energy: 70.0
Ionization: ESI
IonMode: negative
RetentionTime: 0.17508
InChiKey: 
Formula: C7H12O6
CASNo: 
Smiles: 
CompoundClass: 
Comment: 
Num peaks: 35
51.1562 1638.95
52.7554 1811.96
58.9588 9564.54
61.9883 291392.75
65.0145 2796.70
70.2331 3198.99
78.6864 1961.81
78.9593 3908.44
79.9576 2950.57
87.9254 15752.40
94.6986 1632.04
102.9491 18462.50
102.9985 4620.46
104.1149 1583.51
105.9365 3693.73
109.3002 1758.47
111.5102 2347.90
116.9868 3193.03
121.0523 2414.29
121.9163 1937.27
123.9470 10912.57
141.8906 3340.42
142.8914 4266.19
143.8900 21937.54
144.8666 91050.02
145.8911 4839.62
146.8988 35577.97
155.8876 2619.62
158.8930 13769.42
159.8954 10276.75
162.8933 23297.62
173.8809 2610.97
174.8634 1941.89
175.8806 7970.41
191.1079 2994.89

Name: 32 - Quinic acid
PrecursorMz: 191.05611
Precursor_type: 
Collision_energy: 90.0
Ionization: ESI
IonMode: negative
RetentionTime: 0.17811
InChiKey: 
Formula: C7H12O6
CASNo: 
Smiles: 
CompoundClass: 
Comment: 
Num peaks: 31
55.1578 1746.32
58.9588 11546.29
61.9724 3382.30
61.9883 360809.72
65.5107 2238.31
78.9592 5439.69
87.9256 18157.29
102.9492 2479.12
103.9209 3268.80
105.9361 2928.55
109.8978 1711.96
123.9466 10603.52
125.3700 1871.50
141.8907 11033.43
142.8917 8116.61
143.8901 21774.80
144.8665 24606.08
144.8921 3908.54
145.8632 1835.30
145.8908 15124.48
146.8986 28798.57
146.9090 2505.64
155.8880 2333.81
158.8934 9001.59
159.8945 7631.21
162.8936 16194.55
173.8802 4086.11
174.8817 5588.91
175.8800 9812.57
177.8816 5434.26
210.1544 1869.75

Name: 32 - Quinic acid
PrecursorMz: 191.05611
Precursor_type: 
Collision_energy: 110.0
Ionization: ESI
IonMode: negative
RetentionTime: 0.15576
InChiKey: 
Formula: C7H12O6
CASNo: 
Smiles: 
CompoundClass: 
Comment: 
Num peaks: 28
57.7747 1731.65
60.7901 1660.50
61.9721 3054.58
61.9883 328669.03
70.2337 4546.18
78.9593 5543.12
79.9576 2384.67
87.3795 1882.60
87.9257 4886.05
89.6417 1652.38
90.9338 1692.96
92.3968 1871.24
103.4897 1778.93
134.7742 2186.68
141.8906 13839.42
141.8989 1456.38
142.8914 8867.93
143.8901 18876.39
144.8665 3432.18
144.8919 3533.14
145.8908 43607.31
146.8988 19153.97
162.8943 7832.89
173.8811 4314.25
174.8820 3799.03
175.8805 6565.05
176.8821 2211.93
177.8804 12584.54

Name: 33 - L-Dihydroorotic acid
PrecursorMz: 157.02548
Precursor_type: 
Collision_energy: 10.0
Ionization: ESI
IonMode: negative
RetentionTime: 0.15979
InChiKey: 
Formula: C5H6N2O4
CASNo: 
Smiles: 
CompoundClass: 
Comment: 
Num peaks: 20
54.3156 8905.32
58.0295 9453.32
60.0087 73087.62
60.7095 6772.66
63.5744 8029.90
67.4185 6509.29
70.0296 2155228.25
70.6438 15818.15
71.0136 78805.60
71.0248 367779.88
71.3606 7248.98
72.0090 27048.39
86.0246 109359.78
96.0089 187692.73
111.0199 11287.13
113.0354 7700621.50
114.0194 1616825.63
152.7974 7864.31
157.0250 457049.88
177.8971 7877.19

Name: 33 - L-Dihydroorotic acid
PrecursorMz: 157.02548
Precursor_type: 
Collision_energy: 20.0
Ionization: ESI
IonMode: negative
RetentionTime: 0.16097
InChiKey: 
Formula: C5H6N2O4
CASNo: 
Smiles: 
CompoundClass: 
Comment: 
Num peaks: 30
59.3622 7956.02
60.0086 63203.71
60.3494 6993.99
62.3869 6291.61
70.0295 2266874.50
70.0488 17732.94
70.6439 13571.85
71.0136 104147.03
71.0248 389864.38
71.0329 11619.38
72.0088 22494.65
86.0244 122998.29
96.0029 15144.21
96.0088 189577.33
96.1715 7263.41
98.8084 6533.82
100.8973 6148.66
109.5235 6723.35
111.0197 11503.09
113.0354 7658838.50
113.0746 42790.74
114.0193 1588651.13
114.0386 37783.05
114.0595 12286.21
115.0226 8325.93
117.6274 6861.39
139.0147 12227.62
141.2255 6406.93
156.8946 8229.37
157.0249 437982.00

Name: 33 - L-Dihydroorotic acid
PrecursorMz: 157.02548
Precursor_type: 
Collision_energy: 30.0
Ionization: ESI
IonMode: negative
RetentionTime: 0.16227
InChiKey: 
Formula: C5H6N2O4
CASNo: 
Smiles: 
CompoundClass: 
Comment: 
Num peaks: 26
51.0116 3676.77
54.2230 3108.19
58.0294 7008.86
60.0087 59292.78
70.0101 12744.59
70.0295 1782072.13
70.6441 4993.13
71.0136 75739.49
71.0248 307569.22
72.0089 26246.33
74.4507 2864.60
77.1354 4001.03
79.5500 2987.32
86.0245 97603.79
95.0255 3099.62
96.0088 163882.61
111.0198 10729.49
112.9964 35400.32
113.0354 6412846.00
114.0193 1264338.13
114.0385 28165.13
115.0226 4686.09
139.0145 9250.50
145.7383 2748.52
156.8949 7759.65
157.0249 405418.41

Name: 33 - L-Dihydroorotic acid
PrecursorMz: 157.02548
Precursor_type: 
Collision_energy: 40.0
Ionization: ESI
IonMode: negative
RetentionTime: 0.16345
InChiKey: 
Formula: C5H6N2O4
CASNo: 
Smiles: 
CompoundClass: 
Comment: 
Num peaks: 21
58.0293 10255.08
60.0087 55360.90
70.0295 2714210.00
70.0488 19106.98
71.0136 142081.44
71.0248 382678.47
71.0330 14944.71
72.0089 44659.70
86.0245 78413.68
87.2945 6704.18
96.0089 199972.84
108.5635 6988.74
111.0195 8113.29
113.0354 5479407.00
113.0750 31001.21
114.0193 1169949.88
114.0387 33984.53
126.6727 6478.20
136.6342 6514.97
156.8937 8039.65
157.0250 115246.70

Name: 33 - L-Dihydroorotic acid
PrecursorMz: 157.02548
Precursor_type: 
Collision_energy: 50.0
Ionization: ESI
IonMode: negative
RetentionTime: 0.14344
InChiKey: 
Formula: C5H6N2O4
CASNo: 
Smiles: 
CompoundClass: 
Comment: 
Num peaks: 16
53.5553 17328.20
58.0292 21184.55
58.4510 17871.60
60.0086 64520.82
70.0295 3861097.50
70.6432 24661.68
71.0136 286852.09
71.0248 456523.59
72.0088 79483.81
75.7312 17291.10
86.0245 51616.88
96.0088 241984.78
113.0354 4772219.00
114.0193 843453.38
114.0386 39281.68
144.7959 21883.92

Name: 33 - L-Dihydroorotic acid
PrecursorMz: 157.02548
Precursor_type: 
Collision_energy: 60.0
Ionization: ESI
IonMode: negative
RetentionTime: 0.16659
InChiKey: 
Formula: C5H6N2O4
CASNo: 
Smiles: 
CompoundClass: 
Comment: 
Num peaks: 20
51.2928 5642.08
58.0294 11719.18
60.0087 26348.37
70.0295 2052964.50
70.6444 9146.51
71.0136 177431.17
71.0173 12602.24
71.0248 235412.72
71.0330 7949.86
72.0089 65742.43
86.0245 16008.13
87.0141 6273.22
96.0089 107062.57
98.3666 6155.01
100.4990 6803.49
113.0354 1580614.50
114.0193 206029.33
127.1084 6449.08
133.2687 6670.57
141.1507 6035.56

Name: 33 - L-Dihydroorotic acid
PrecursorMz: 157.02548
Precursor_type: 
Collision_energy: 70.0
Ionization: ESI
IonMode: negative
RetentionTime: 0.16777
InChiKey: 
Formula: C5H6N2O4
CASNo: 
Smiles: 
CompoundClass: 
Comment: 
Num peaks: 13
52.5968 17208.63
53.5512 15454.54
57.1364 15228.36
58.0292 21429.79
60.0086 19249.40
70.0295 1957271.75
70.6416 15470.64
71.0136 235068.78
71.0248 197882.22
72.0089 62455.10
96.0089 94482.99
113.0354 1314658.75
114.0191 103724.73

Name: 33 - L-Dihydroorotic acid
PrecursorMz: 157.02548
Precursor_type: 
Collision_energy: 80.0
Ionization: ESI
IonMode: negative
RetentionTime: 0.16894
InChiKey: 
Formula: C5H6N2O4
CASNo: 
Smiles: 
CompoundClass: 
Comment: 
Num peaks: 13
50.0293 13789.44
58.0294 33455.73
60.0475 15158.58
61.3701 18906.73
62.5832 14408.82
70.0295 1422324.00
70.6435 20728.82
71.0136 194006.09
71.0248 171543.19
72.0090 48558.52
96.0088 71346.84
113.0354 873731.81
173.0686 18325.56

Name: 33 - L-Dihydroorotic acid
PrecursorMz: 157.02548
Precursor_type: 
Collision_energy: 90.0
Ionization: ESI
IonMode: negative
RetentionTime: 0.17012
InChiKey: 
Formula: C5H6N2O4
CASNo: 
Smiles: 
CompoundClass: 
Comment: 
Num peaks: 13
58.0294 27833.20
59.8445 14157.12
70.0295 1204186.38
71.0137 178247.33
71.0248 102045.73
72.0088 70286.63
81.0978 15027.83
84.0847 15409.94
96.0089 70706.19
101.8275 16415.54
113.0354 545474.94
114.0192 21286.70
179.2273 18021.80

Name: 33 - L-Dihydroorotic acid
PrecursorMz: 157.02548
Precursor_type: 
Collision_energy: 100.0
Ionization: ESI
IonMode: negative
RetentionTime: 0.17190
InChiKey: 
Formula: C5H6N2O4
CASNo: 
Smiles: 
CompoundClass: 
Comment: 
Num peaks: 11
57.2140 14620.63
58.0294 21197.01
70.0295 635117.56
70.6415 15757.87
71.0135 91632.69
71.0248 64732.44
72.0090 43324.87
83.7617 19072.55
89.0639 13770.69
96.0088 43073.31
113.0353 274963.78

Name: 33 - L-Dihydroorotic acid
PrecursorMz: 157.02548
Precursor_type: 
Collision_energy: 110.0
Ionization: ESI
IonMode: negative
RetentionTime: 0.17309
InChiKey: 
Formula: C5H6N2O4
CASNo: 
Smiles: 
CompoundClass: 
Comment: 
Num peaks: 14
53.3880 14142.35
65.1469 16048.67
67.1173 17996.81
70.0296 339314.91
70.6433 40012.23
71.0136 57189.27
71.0246 44661.21
72.0090 18511.83
73.9653 15920.59
75.0385 13857.77
80.5734 18022.95
113.0351 86031.55
132.4860 15222.89
166.5998 15923.61

Name: 33 - L-Dihydroorotic acid
PrecursorMz: 157.02548
Precursor_type: 
Collision_energy: 120.0
Ionization: ESI
IonMode: negative
RetentionTime: 0.17429
InChiKey: 
Formula: C5H6N2O4
CASNo: 
Smiles: 
CompoundClass: 
Comment: 
Num peaks: 13
54.4009 16424.16
55.3930 13197.39
55.4751 15051.43
57.1192 15028.27
70.0295 261086.70
71.0136 34715.93
71.0249 26252.20
72.0088 23386.06
75.2844 14048.98
94.7826 14812.43
113.0357 68376.57
158.8997 16342.99
168.6920 16371.31

Name: 34 - Malonic acid
PrecursorMz: 103.00368
Precursor_type: 
Collision_energy: 10.0
Ionization: ESI
IonMode: negative
RetentionTime: 0.16303
InChiKey: 
Formula: C3H4O4
CASNo: 
Smiles: 
CompoundClass: 
Comment: 
Num peaks: 5
51.1018 2787.19
59.0135 203435.80
67.0024 3128.36
70.6840 4515.19
103.0034 6980.94

Name: 34 - Malonic acid
PrecursorMz: 103.00368
Precursor_type: 
Collision_energy: 20.0
Ionization: ESI
IonMode: negative
RetentionTime: 0.16421
InChiKey: 
Formula: C3H4O4
CASNo: 
Smiles: 
CompoundClass: 
Comment: 
Num peaks: 11
56.0551 2802.71
59.0135 201599.33
59.1636 2787.99
63.8251 2645.60
70.6829 4788.35
72.0192 2757.38
74.9933 3452.61
75.0632 2506.01
96.6282 2875.42
103.0036 6420.10
118.6242 3308.10

Name: 34 - Malonic acid
PrecursorMz: 103.00368
Precursor_type: 
Collision_energy: 30.0
Ionization: ESI
IonMode: negative
RetentionTime: 0.16567
InChiKey: 
Formula: C3H4O4
CASNo: 
Smiles: 
CompoundClass: 
Comment: 
Num peaks: 4
54.2033 1440.20
59.0135 204975.44
70.6841 2634.78
103.0036 7398.85

Name: 34 - Malonic acid
PrecursorMz: 103.00368
Precursor_type: 
Collision_energy: 40.0
Ionization: ESI
IonMode: negative
RetentionTime: 0.16714
InChiKey: 
Formula: C3H4O4
CASNo: 
Smiles: 
CompoundClass: 
Comment: 
Num peaks: 8
59.0135 165658.06
70.4012 1716.62
70.6840 2967.91
74.9936 2071.52
94.8080 1535.83
101.5103 1594.23
103.0033 4132.26
104.7529 1710.40

Name: 34 - Malonic acid
PrecursorMz: 103.00368
Precursor_type: 
Collision_energy: 50.0
Ionization: ESI
IonMode: negative
RetentionTime: 0.16832
InChiKey: 
Formula: C3H4O4
CASNo: 
Smiles: 
CompoundClass: 
Comment: 
Num peaks: 5
51.0177 3096.48
59.0135 181813.67
66.5030 2492.38
70.6826 5901.61
103.0037 4246.70

Name: 34 - Malonic acid
PrecursorMz: 103.00368
Precursor_type: 
Collision_energy: 60.0
Ionization: ESI
IonMode: negative
RetentionTime: 0.16949
InChiKey: 
Formula: C3H4O4
CASNo: 
Smiles: 
CompoundClass: 
Comment: 
Num peaks: 6
59.0135 149360.61
62.5405 2892.27
69.9771 2939.64
82.4090 2611.39
103.0033 3303.20
107.2559 2892.32

Name: 34 - Malonic acid
PrecursorMz: 103.00368
Precursor_type: 
Collision_energy: 70.0
Ionization: ESI
IonMode: negative
RetentionTime: 0.14873
InChiKey: 
Formula: C3H4O4
CASNo: 
Smiles: 
CompoundClass: 
Comment: 
Num peaks: 11
57.9405 2201.53
59.0105 5084.82
59.0134 88512.66
59.4935 2269.23
64.8545 2022.95
64.8595 2080.62
70.6832 4623.32
70.8282 1920.91
85.7282 2116.25
92.6955 2148.17
119.5152 2294.94

Name: 34 - Malonic acid
PrecursorMz: 103.00368
Precursor_type: 
Collision_energy: 80.0
Ionization: ESI
IonMode: negative
RetentionTime: 0.14996
InChiKey: 
Formula: C3H4O4
CASNo: 
Smiles: 
CompoundClass: 
Comment: 
Num peaks: 11
52.7640 2121.96
53.4491 1961.47
58.2359 2169.47
59.0135 69014.05
59.0164 3962.32
61.7858 2089.81
70.6808 2722.34
70.6843 2974.16
75.6326 2347.81
79.7341 2680.08
120.1233 2130.36

Name: 34 - Malonic acid
PrecursorMz: 103.00368
Precursor_type: 
Collision_energy: 90.0
Ionization: ESI
IonMode: negative
RetentionTime: 0.15119
InChiKey: 
Formula: C3H4O4
CASNo: 
Smiles: 
CompoundClass: 
Comment: 
Num peaks: 8
59.0106 2695.88
59.0135 45734.32
62.4623 1940.15
68.0825 2404.46
91.6334 2621.43
97.0279 2126.07
100.1833 2036.37
110.1634 2253.08

Name: 34 - Malonic acid
PrecursorMz: 103.00368
Precursor_type: 
Collision_energy: 100.0
Ionization: ESI
IonMode: negative
RetentionTime: 0.15359
InChiKey: 
Formula: C3H4O4
CASNo: 
Smiles: 
CompoundClass: 
Comment: 
Num peaks: 4
51.3955 2139.74
59.0134 26069.02
63.7033 1862.85
94.1495 2200.48

Name: 34 - Malonic acid
PrecursorMz: 103.00368
Precursor_type: 
Collision_energy: 110.0
Ionization: ESI
IonMode: negative
RetentionTime: 0.15477
InChiKey: 
Formula: C3H4O4
CASNo: 
Smiles: 
CompoundClass: 
Comment: 
Num peaks: 11
50.8255 2277.22
53.4398 2509.02
54.7616 2396.56
57.6257 2493.72
59.0134 19334.89
65.5461 2127.87
68.1849 2476.34
70.6827 3066.69
107.0217 2750.59
116.3056 2610.76
121.1584 2719.05

Name: 34 - Malonic acid
PrecursorMz: 103.00368
Precursor_type: 
Collision_energy: 120.0
Ionization: ESI
IonMode: negative
RetentionTime: 0.15595
InChiKey: 
Formula: C3H4O4
CASNo: 
Smiles: 
CompoundClass: 
Comment: 
Num peaks: 5
58.3075 2554.14
59.0134 12462.47
65.3842 2377.31
79.2561 2529.85
94.4040 2437.35

Name: 35 - Pipecolic acid
PrecursorMz: 128.07170
Precursor_type: 
Collision_energy: 70.0
Ionization: ESI
IonMode: negative
RetentionTime: 0.17409
InChiKey: 
Formula: C6H11NO2
CASNo: 
Smiles: 
CompoundClass: 
Comment: 
Num peaks: 7
57.1808 1639.38
67.3566 1578.42
70.1389 3878.53
73.0059 1499.26
93.4011 1719.92
127.8702 6745.64
128.0710 8851.17

Name: 35 - Pipecolic acid
PrecursorMz: 128.07170
Precursor_type: 
Collision_energy: 90.0
Ionization: ESI
IonMode: negative
RetentionTime: 0.17824
InChiKey: 
Formula: C6H11NO2
CASNo: 
Smiles: 
CompoundClass: 
Comment: 
Num peaks: 8
52.3764 1630.74
59.3082 1573.11
70.1371 3272.29
70.1404 3220.99
85.0787 1663.20
92.4281 1487.96
99.8571 1487.89
101.6443 1434.82

Name: 35 - Pipecolic acid
PrecursorMz: 128.07170
Precursor_type: 
Collision_energy: 100.0
Ionization: ESI
IonMode: negative
RetentionTime: 0.15446
InChiKey: 
Formula: C6H11NO2
CASNo: 
Smiles: 
CompoundClass: 
Comment: 
Num peaks: 4
56.4985 1758.23
62.7442 1482.74
70.1397 4070.11
127.8701 2765.95

Name: 35 - Pipecolic acid
PrecursorMz: 128.07170
Precursor_type: 
Collision_energy: 110.0
Ionization: ESI
IonMode: negative
RetentionTime: 0.15598
InChiKey: 
Formula: C6H11NO2
CASNo: 
Smiles: 
CompoundClass: 
Comment: 
Num peaks: 5
70.1385 4076.69
90.0595 1454.17
97.1375 1502.65
103.9591 1603.60
128.5511 1525.25

Name: 35 - Pipecolic acid
PrecursorMz: 128.07170
Precursor_type: 
Collision_energy: 120.0
Ionization: ESI
IonMode: negative
RetentionTime: 0.15747
InChiKey: 
Formula: C6H11NO2
CASNo: 
Smiles: 
CompoundClass: 
Comment: 
Num peaks: 11
51.4144 1460.41
59.1521 1876.93
59.4805 1348.31
62.1836 1740.57
70.6281 1740.19
72.0123 1412.30
82.2151 1450.84
119.8335 1546.56
121.3267 1696.07
127.8698 3320.38
141.7388 1694.57

Name: 40 - Adenine
PrecursorMz: 134.04723
Precursor_type: 
Collision_energy: 60.0
Ionization: ESI
IonMode: negative
RetentionTime: 0.16422
InChiKey: 
Formula: C5H5N5
CASNo: 
Smiles: 
CompoundClass: 
Comment: 
Num peaks: 15
54.2217 160693.22
65.0142 5352711.50
66.0094 294020.72
68.0251 2278413.75
70.0340 155177.52
70.0372 279776.31
76.8571 143691.11
79.0170 266495.19
80.0251 1509063.88
91.6649 145045.08
92.0251 25492866.00
106.0283 238181.22
107.0360 74206824.00
132.0312 178887.97
134.0468 59219936.00

Name: 40 - Adenine
PrecursorMz: 134.04723
Precursor_type: 
Collision_energy: 70.0
Ionization: ESI
IonMode: negative
RetentionTime: 0.16540
InChiKey: 
Formula: C5H5N5
CASNo: 
Smiles: 
CompoundClass: 
Comment: 
Num peaks: 19
53.6430 110113.30
61.7350 107187.41
64.0063 207994.16
65.0142 6830839.00
66.0094 484407.00
68.0251 2461367.50
70.0350 228158.73
79.0172 226170.53
80.0252 1281757.75
92.0252 21435218.00
104.2565 120292.77
106.0278 173183.09
107.0360 51031908.00
108.0387 124142.11
115.2681 112421.99
117.0203 154391.53
122.2451 125918.36
132.0311 131178.55
134.0468 27791756.00

Name: 40 - Adenine
PrecursorMz: 134.04723
Precursor_type: 
Collision_energy: 80.0
Ionization: ESI
IonMode: negative
RetentionTime: 0.16658
InChiKey: 
Formula: C5H5N5
CASNo: 
Smiles: 
CompoundClass: 
Comment: 
Num peaks: 17
61.6634 103145.72
64.0063 350751.13
65.0142 10279111.00
66.0094 594952.94
66.0125 113333.43
68.0251 2925864.00
70.0355 223328.64
74.1067 96744.29
79.0173 452836.91
80.0250 1029769.88
90.0096 165281.56
92.0252 21406920.00
106.0281 317412.06
107.0360 42510468.00
117.0200 147650.67
118.4344 105479.42
134.0468 17575806.00

Name: 40 - Adenine
PrecursorMz: 134.04723
Precursor_type: 
Collision_energy: 90.0
Ionization: ESI
IonMode: negative
RetentionTime: 0.14753
InChiKey: 
Formula: C5H5N5
CASNo: 
Smiles: 
CompoundClass: 
Comment: 
Num peaks: 19
64.0063 542092.19
65.0141 12577153.00
66.0093 997379.00
68.0251 3088713.00
68.0287 150457.31
70.0350 156894.06
70.0383 109666.46
79.0173 419952.88
80.0252 933318.50
82.8394 79700.30
90.0097 408993.44
92.0251 19609084.00
95.8788 82235.65
106.0283 629299.50
107.0360 30865786.00
117.0201 252532.42
122.4944 85970.34
132.0307 264469.28
134.0468 8391259.00

Name: 40 - Adenine
PrecursorMz: 134.04723
Precursor_type: 
Collision_energy: 100.0
Ionization: ESI
IonMode: negative
RetentionTime: 0.14871
InChiKey: 
Formula: C5H5N5
CASNo: 
Smiles: 
CompoundClass: 
Comment: 
Num peaks: 19
53.0191 68541.31
63.0735 68868.65
64.0063 907078.31
65.0142 15842118.00
66.0094 1330699.88
68.0251 2904405.75
72.0140 73469.16
79.0173 376245.81
80.0252 655548.63
80.2232 73333.58
90.0094 589561.13
91.9121 87148.69
92.0251 16774674.00
106.0281 854644.69
107.0360 21270430.00
117.0204 410428.91
132.0313 167786.66
134.0468 4359594.00
136.9390 82101.20

Name: 40 - Adenine
PrecursorMz: 134.04723
Precursor_type: 
Collision_energy: 110.0
Ionization: ESI
IonMode: negative
RetentionTime: 0.15040
InChiKey: 
Formula: C5H5N5
CASNo: 
Smiles: 
CompoundClass: 
Comment: 
Num peaks: 20
58.1357 67536.64
64.0063 1395973.38
65.0142 15743806.00
66.0094 1364245.13
68.0215 136628.61
68.0251 2289126.50
68.0288 128409.80
70.0360 154958.75
74.8249 75423.05
79.0173 529708.88
80.0250 383673.38
88.6074 77911.63
90.0094 706405.69
92.0251 11384736.00
100.4344 82246.17
106.0281 822802.94
107.0360 11588447.00
117.0202 435912.72
132.0310 156145.20
134.0468 1709685.13

Name: 40 - Adenine
PrecursorMz: 134.04723
Precursor_type: 
Collision_energy: 120.0
Ionization: ESI
IonMode: negative
RetentionTime: 0.15158
InChiKey: 
Formula: C5H5N5
CASNo: 
Smiles: 
CompoundClass: 
Comment: 
Num peaks: 19
63.5497 93333.36
64.0063 1792029.88
64.9963 164376.67
65.0142 16692559.00
66.0094 1961632.38
68.0251 2083158.75
79.0172 388148.28
80.0252 272494.09
89.5536 97075.20
90.0094 969754.13
92.0251 8630944.00
106.0282 898696.88
107.0360 6594982.00
107.5453 106272.93
110.0360 116607.93
117.0204 422951.66
132.0311 191165.61
134.0470 634484.38
136.7096 98100.38

Name: 42 - Thymidine
PrecursorMz: 241.08299
Precursor_type: 
Collision_energy: 40.0
Ionization: ESI
IonMode: negative
RetentionTime: 0.16058
InChiKey: 
Formula: C10H14N2O5
CASNo: 
Smiles: 
CompoundClass: 
Comment: 
Num peaks: 6
54.6055 45921.40
69.5277 139290.38
108.0453 65477.10
125.0352 203199.61
129.8966 55075.73
151.0509 103379.57

Name: 42 - Thymidine
PrecursorMz: 241.08299
Precursor_type: 
Collision_energy: 50.0
Ionization: ESI
IonMode: negative
RetentionTime: 0.14125
InChiKey: 
Formula: C10H14N2O5
CASNo: 
Smiles: 
CompoundClass: 
Comment: 
Num peaks: 15
60.0784 35297.89
68.7880 35450.37
69.5281 118873.25
69.5314 39234.43
88.3663 38475.71
102.8995 39727.26
115.8292 43495.83
123.0408 35052.37
125.0266 44159.99
125.0356 127570.66
132.2434 37958.11
149.0406 39254.45
151.0500 40258.90
160.9994 44374.23
173.7194 45355.02

Name: 42 - Thymidine
PrecursorMz: 241.08299
Precursor_type: 
Collision_energy: 60.0
Ionization: ESI
IonMode: negative
RetentionTime: 0.14243
InChiKey: 
Formula: C10H14N2O5
CASNo: 
Smiles: 
CompoundClass: 
Comment: 
Num peaks: 9
60.5617 31109.78
63.9852 32774.13
69.5289 138601.36
80.0311 40019.27
110.3586 34925.15
116.1459 34210.41
152.7635 34320.25
164.3608 35991.05
231.0286 43687.85

Name: 42 - Thymidine
PrecursorMz: 241.08299
Precursor_type: 
Collision_energy: 70.0
Ionization: ESI
IonMode: negative
RetentionTime: 0.14362
InChiKey: 
Formula: C10H14N2O5
CASNo: 
Smiles: 
CompoundClass: 
Comment: 
Num peaks: 6
56.2368 34563.70
57.7650 37088.67
69.5277 108125.26
69.5312 74988.38
121.0862 42017.89
247.5414 38630.46

Name: 42 - Thymidine
PrecursorMz: 241.08299
Precursor_type: 
Collision_energy: 80.0
Ionization: ESI
IonMode: negative
RetentionTime: 0.16586
InChiKey: 
Formula: C10H14N2O5
CASNo: 
Smiles: 
CompoundClass: 
Comment: 
Num peaks: 5
66.1183 34520.83
69.5288 122273.21
84.2197 35991.86
87.7154 32416.42
88.0467 32348.30

Name: 42 - Thymidine
PrecursorMz: 241.08299
Precursor_type: 
Collision_energy: 90.0
Ionization: ESI
IonMode: negative
RetentionTime: 0.14657
InChiKey: 
Formula: C10H14N2O5
CASNo: 
Smiles: 
CompoundClass: 
Comment: 
Num peaks: 8
52.0839 39182.85
65.6426 44991.46
66.6828 33285.97
69.5277 121000.27
69.5312 68637.05
181.7641 45781.16
241.2913 46092.00
246.6973 42774.20

Name: 42 - Thymidine
PrecursorMz: 241.08299
Precursor_type: 
Collision_energy: 100.0
Ionization: ESI
IonMode: negative
RetentionTime: 0.14778
InChiKey: 
Formula: C10H14N2O5
CASNo: 
Smiles: 
CompoundClass: 
Comment: 
Num peaks: 6
63.6336 47369.09
69.5280 150610.97
69.5314 46014.83
99.1405 37722.80
100.2366 36643.86
127.2524 37003.52

Name: 42 - Thymidine
PrecursorMz: 241.08299
Precursor_type: 
Collision_energy: 110.0
Ionization: ESI
IonMode: negative
RetentionTime: 0.14900
InChiKey: 
Formula: C10H14N2O5
CASNo: 
Smiles: 
CompoundClass: 
Comment: 
Num peaks: 7
54.2197 40017.27
60.5761 33085.86
68.6579 36360.13
68.9100 45575.86
69.5277 123045.58
78.7494 39533.86
88.1126 39502.86

Name: 42 - Thymidine
PrecursorMz: 241.08299
Precursor_type: 
Collision_energy: 120.0
Ionization: ESI
IonMode: negative
RetentionTime: 0.15023
InChiKey: 
Formula: C10H14N2O5
CASNo: 
Smiles: 
CompoundClass: 
Comment: 
Num peaks: 6
53.0543 43623.82
70.1676 32755.76
95.8431 35283.52
124.9401 37585.29
129.6347 35299.30
189.3880 38180.70

Name: 43 - Glyceric acid
PrecursorMz: 105.01933
Precursor_type: 
Collision_energy: 60.0
Ionization: ESI
IonMode: negative
RetentionTime: 0.16525
InChiKey: 
Formula: C3H6O4
CASNo: 
Smiles: 
CompoundClass: 
Comment: 
Num peaks: 13
57.9207 8323.97
58.0056 10678.13
59.0135 809532.88
59.9848 9717.54
61.2750 7437.10
72.9929 1603287.25
75.0085 1071274.88
80.8958 8142.56
83.0276 8794.30
90.8086 8301.15
103.0036 22239.59
105.0191 1141384.25
107.8374 8722.60

Name: 43 - Glyceric acid
PrecursorMz: 105.01933
Precursor_type: 
Collision_energy: 70.0
Ionization: ESI
IonMode: negative
RetentionTime: 0.16741
InChiKey: 
Formula: C3H6O4
CASNo: 
Smiles: 
CompoundClass: 
Comment: 
Num peaks: 12
50.5526 6995.40
58.0056 10721.12
59.0135 725753.94
62.9617 7829.66
70.6306 12927.86
72.9929 1187236.38
75.0085 656228.25
75.0129 17341.66
82.4020 7978.62
84.6442 6077.58
103.0036 17322.83
105.0191 466960.00

Name: 43 - Glyceric acid
PrecursorMz: 105.01933
Precursor_type: 
Collision_energy: 80.0
Ionization: ESI
IonMode: negative
RetentionTime: 0.16859
InChiKey: 
Formula: C3H6O4
CASNo: 
Smiles: 
CompoundClass: 
Comment: 
Num peaks: 12
56.2321 7024.54
59.0135 536854.44
61.2096 6265.24
65.9233 7345.58
70.6287 10202.09
70.6326 10624.52
70.9758 6460.11
72.9929 896356.38
73.0128 7986.55
75.0085 374817.56
105.0191 220291.73
105.0263 8509.77

Name: 43 - Glyceric acid
PrecursorMz: 105.01933
Precursor_type: 
Collision_energy: 90.0
Ionization: ESI
IonMode: negative
RetentionTime: 0.14777
InChiKey: 
Formula: C3H6O4
CASNo: 
Smiles: 
CompoundClass: 
Comment: 
Num peaks: 8
59.0135 351535.84
64.5238 6035.71
70.6317 10173.75
72.7822 5369.31
72.9929 537511.31
75.0085 154754.81
75.0124 9099.83
105.0190 86868.61

Name: 43 - Glyceric acid
PrecursorMz: 105.01933
Precursor_type: 
Collision_energy: 100.0
Ionization: ESI
IonMode: negative
RetentionTime: 0.14895
InChiKey: 
Formula: C3H6O4
CASNo: 
Smiles: 
CompoundClass: 
Comment: 
Num peaks: 13
51.1976 5166.65
52.6860 6080.63
52.9113 5465.56
53.5308 5178.68
59.0135 215972.67
67.9364 5193.17
68.2246 4943.05
72.3236 6045.72
72.9929 344650.72
75.0085 79756.59
80.9628 5533.82
105.0190 31610.00
123.6842 5761.12

Name: 43 - Glyceric acid
PrecursorMz: 105.01933
Precursor_type: 
Collision_energy: 110.0
Ionization: ESI
IonMode: negative
RetentionTime: 0.15092
InChiKey: 
Formula: C3H6O4
CASNo: 
Smiles: 
CompoundClass: 
Comment: 
Num peaks: 12
53.6566 5272.56
55.5495 5622.18
58.0056 6381.09
59.0106 7406.94
59.0135 141747.67
61.0360 5730.38
70.6292 6587.36
70.6327 8964.04
72.9929 198529.52
75.0085 30657.50
105.0192 18685.58
117.3895 6182.15

Name: 43 - Glyceric acid
PrecursorMz: 105.01933
Precursor_type: 
Collision_energy: 120.0
Ionization: ESI
IonMode: negative
RetentionTime: 0.15209
InChiKey: 
Formula: C3H6O4
CASNo: 
Smiles: 
CompoundClass: 
Comment: 
Num peaks: 7
59.0135 104612.61
72.9929 139675.91
75.0085 15029.85
86.2000 6563.63
86.4248 6179.52
86.5470 6283.89
95.4972 5962.13

Name: 44 - Orotic acid
PrecursorMz: 155.00983
Precursor_type: 
Collision_energy: 10.0
Ionization: ESI
IonMode: negative
RetentionTime: 0.13824
InChiKey: 
Formula: C5H4N2O4
CASNo: 
Smiles: 
CompoundClass: 
Comment: 
Num peaks: 12
67.0298 38034.68
68.0140 28990.87
87.0323 11834.44
96.5034 10995.98
96.8418 13525.96
98.3478 11540.96
98.4914 11039.24
110.9801 42575.47
111.0197 8637283.00
112.0228 62065.43
155.0090 71383.59
173.1958 11910.11

Name: 44 - Orotic acid
PrecursorMz: 155.00983
Precursor_type: 
Collision_energy: 20.0
Ionization: ESI
IonMode: negative
RetentionTime: 0.13942
InChiKey: 
Formula: C5H4N2O4
CASNo: 
Smiles: 
CompoundClass: 
Comment: 
Num peaks: 16
52.1916 12356.08
63.2127 12119.53
64.7588 12561.93
67.0297 48991.72
68.0139 28412.86
70.6865 11262.53
70.6899 24195.45
79.9886 11649.33
92.7560 11771.58
96.2835 12180.04
102.4086 10921.18
111.0197 9255313.00
111.0594 45870.02
112.0232 55495.62
131.3427 12571.89
155.0096 83116.55

Name: 44 - Orotic acid
PrecursorMz: 155.00983
Precursor_type: 
Collision_energy: 30.0
Ionization: ESI
IonMode: negative
RetentionTime: 0.14088
InChiKey: 
Formula: C5H4N2O4
CASNo: 
Smiles: 
CompoundClass: 
Comment: 
Num peaks: 11
54.1336 2828.48
65.0140 2898.35
67.0298 44623.89
68.0139 20729.84
70.6877 4633.22
80.6954 3255.23
111.0197 9127735.00
112.0162 7480.44
112.0231 50414.18
154.9462 3013.79
155.0094 96490.08

Name: 44 - Orotic acid
PrecursorMz: 155.00983
Precursor_type: 
Collision_energy: 40.0
Ionization: ESI
IonMode: negative
RetentionTime: 0.14206
InChiKey: 
Formula: C5H4N2O4
CASNo: 
Smiles: 
CompoundClass: 
Comment: 
Num peaks: 13
52.6231 12471.11
53.3109 12080.14
53.7016 10541.51
56.9575 13529.30
67.0298 94224.40
68.0141 62791.42
70.6864 25855.32
88.9425 12624.10
100.2728 13683.52
111.0197 9829587.00
112.0231 44852.34
155.0096 38214.21
164.6382 12333.31

Name: 44 - Orotic acid
PrecursorMz: 155.00983
Precursor_type: 
Collision_energy: 50.0
Ionization: ESI
IonMode: negative
RetentionTime: 0.14324
InChiKey: 
Formula: C5H4N2O4
CASNo: 
Smiles: 
CompoundClass: 
Comment: 
Num peaks: 17
53.4881 14727.99
63.6347 13334.13
67.0299 165820.80
68.0138 85308.09
70.6866 15747.98
74.9321 12478.15
82.4042 12135.57
87.2651 13291.97
104.0445 11799.40
111.0197 7377035.50
111.1395 12874.27
112.0231 49600.77
119.1863 12541.50
119.3542 11155.40
150.6090 12226.78
164.3739 12103.16
164.3876 13782.61

Name: 44 - Orotic acid
PrecursorMz: 155.00983
Precursor_type: 
Collision_energy: 60.0
Ionization: ESI
IonMode: negative
RetentionTime: 0.14442
InChiKey: 
Formula: C5H4N2O4
CASNo: 
Smiles: 
CompoundClass: 
Comment: 
Num peaks: 12
65.8403 10705.40
67.0299 207479.59
67.0333 24915.12
68.0139 117749.43
83.4433 11388.84
93.6003 11202.61
111.0197 3490141.75
112.0232 26545.79
132.3459 10939.38
133.2272 14904.98
133.8233 10893.74
171.3670 11756.75

Name: 44 - Orotic acid
PrecursorMz: 155.00983
Precursor_type: 
Collision_energy: 70.0
Ionization: ESI
IonMode: negative
RetentionTime: 0.14649
InChiKey: 
Formula: C5H4N2O4
CASNo: 
Smiles: 
CompoundClass: 
Comment: 
Num peaks: 14
57.7399 13593.38
65.0142 21509.32
65.9981 16809.35
66.8685 10480.28
67.0266 17456.79
67.0299 234549.67
68.0138 131538.94
68.5071 11612.23
70.6870 21547.70
73.5956 12920.51
90.2869 11449.12
111.0197 2194929.50
112.0230 15194.85
154.1044 10815.74

Name: 44 - Orotic acid
PrecursorMz: 155.00983
Precursor_type: 
Collision_energy: 80.0
Ionization: ESI
IonMode: negative
RetentionTime: 0.14767
InChiKey: 
Formula: C5H4N2O4
CASNo: 
Smiles: 
CompoundClass: 
Comment: 
Num peaks: 12
50.0030 11150.34
52.5114 11571.15
54.7228 10474.77
65.9981 24166.56
67.0298 255447.64
68.0138 156812.52
70.6864 18363.16
70.6900 14497.86
91.3671 11229.16
110.1234 13807.86
111.0197 1210679.50
111.9182 10815.61

Name: 44 - Orotic acid
PrecursorMz: 155.00983
Precursor_type: 
Collision_energy: 90.0
Ionization: ESI
IonMode: negative
RetentionTime: 0.14885
InChiKey: 
Formula: C5H4N2O4
CASNo: 
Smiles: 
CompoundClass: 
Comment: 
Num peaks: 10
57.0648 10612.38
65.0143 19276.86
65.9981 30073.24
67.0298 166990.27
68.0139 128561.18
70.6875 16491.22
89.7306 10620.12
98.2477 12080.84
111.0197 519516.94
137.1000 12239.72

Name: 44 - Orotic acid
PrecursorMz: 155.00983
Precursor_type: 
Collision_energy: 100.0
Ionization: ESI
IonMode: negative
RetentionTime: 0.15003
InChiKey: 
Formula: C5H4N2O4
CASNo: 
Smiles: 
CompoundClass: 
Comment: 
Num peaks: 9
50.0031 10996.16
57.2080 12052.99
65.0141 27730.35
65.9981 28329.88
67.0299 130836.27
68.0138 116865.25
80.3685 11168.28
86.4022 10688.83
111.0197 248222.58

Name: 44 - Orotic acid
PrecursorMz: 155.00983
Precursor_type: 
Collision_energy: 110.0
Ionization: ESI
IonMode: negative
RetentionTime: 0.15186
InChiKey: 
Formula: C5H4N2O4
CASNo: 
Smiles: 
CompoundClass: 
Comment: 
Num peaks: 11
50.0029 15838.34
65.0140 17295.53
65.9981 39211.34
67.0297 54625.00
68.0139 93978.80
70.6867 26575.20
111.0197 84013.20
119.1935 12889.50
142.6346 10449.88
147.9107 11976.32
171.5313 12575.53

Name: 44 - Orotic acid
PrecursorMz: 155.00983
Precursor_type: 
Collision_energy: 120.0
Ionization: ESI
IonMode: negative
RetentionTime: 0.15306
InChiKey: 
Formula: C5H4N2O4
CASNo: 
Smiles: 
CompoundClass: 
Comment: 
Num peaks: 10
65.0142 26319.15
65.9981 51501.27
67.0297 48012.36
68.0139 73855.55
81.2691 11078.57
94.3381 12902.64
97.6292 14873.89
97.6609 11560.43
111.0198 35184.34
144.7728 11928.65

Name: 45 - O-Phosphoethanolamine
PrecursorMz: 140.01183
Precursor_type: 
Collision_energy: 10.0
Ionization: ESI
IonMode: negative
RetentionTime: 0.13915
InChiKey: 
Formula: C2H8NO4P
CASNo: 
Smiles: 
CompoundClass: 
Comment: 
Num peaks: 17
59.4831 29258.74
62.9637 75253.01
69.9408 62068.63
72.5760 29284.96
77.0783 28209.78
78.9361 254958.89
78.9588 40057744.00
86.6287 26486.52
87.2921 32912.81
96.9694 63095.82
102.1084 30002.31
123.5509 26884.18
135.1108 30310.91
140.0114 650526.38
140.0216 51338.16
143.6828 32919.55
152.7400 29544.83

Name: 45 - O-Phosphoethanolamine
PrecursorMz: 140.01183
Precursor_type: 
Collision_energy: 20.0
Ionization: ESI
IonMode: negative
RetentionTime: 0.14033
InChiKey: 
Formula: C2H8NO4P
CASNo: 
Smiles: 
CompoundClass: 
Comment: 
Num peaks: 14
58.4125 32405.60
62.9637 57349.59
66.5827 27389.52
69.8143 27456.87
69.9408 45445.98
69.9441 57083.86
78.9588 44754524.00
78.9817 276896.41
84.9009 29083.90
90.6900 29920.31
95.9425 34753.70
96.9693 50134.06
100.6212 30055.74
140.0114 801095.44

Name: 45 - O-Phosphoethanolamine
PrecursorMz: 140.01183
Precursor_type: 
Collision_energy: 30.0
Ionization: ESI
IonMode: negative
RetentionTime: 0.16219
InChiKey: 
Formula: C2H8NO4P
CASNo: 
Smiles: 
CompoundClass: 
Comment: 
Num peaks: 10
62.9604 7331.99
62.9633 51935.08
64.2391 10683.32
69.9401 20335.33
78.9588 33257130.00
78.9816 226799.81
96.9696 45878.38
102.7724 11083.55
126.8988 10763.48
140.0114 635855.81

Name: 45 - O-Phosphoethanolamine
PrecursorMz: 140.01183
Precursor_type: 
Collision_energy: 40.0
Ionization: ESI
IonMode: negative
RetentionTime: 0.14269
InChiKey: 
Formula: C2H8NO4P
CASNo: 
Smiles: 
CompoundClass: 
Comment: 
Num peaks: 13
52.8490 26861.54
56.3465 25076.30
56.3854 26800.48
62.9637 31457.07
69.8237 23757.76
69.9407 65164.62
78.9588 37351868.00
78.9816 247854.50
85.0592 28763.61
87.6499 25953.56
96.9695 58780.20
116.9622 26977.46
140.0113 344098.75

Name: 45 - O-Phosphoethanolamine
PrecursorMz: 140.01183
Precursor_type: 
Collision_energy: 50.0
Ionization: ESI
IonMode: negative
RetentionTime: 0.14387
InChiKey: 
Formula: C2H8NO4P
CASNo: 
Smiles: 
CompoundClass: 
Comment: 
Num peaks: 9
55.9861 23038.04
62.9636 53158.60
64.4449 27776.96
69.9393 36543.98
69.9430 68375.88
78.9359 269554.31
78.9588 42240592.00
96.9692 34151.59
140.0116 60576.89

Name: 45 - O-Phosphoethanolamine
PrecursorMz: 140.01183
Precursor_type: 
Collision_energy: 60.0
Ionization: ESI
IonMode: negative
RetentionTime: 0.14504
InChiKey: 
Formula: C2H8NO4P
CASNo: 
Smiles: 
CompoundClass: 
Comment: 
Num peaks: 6
60.0192 29400.78
62.9637 123914.43
78.9588 42115864.00
78.9815 276147.53
96.9694 50971.73
151.3322 28894.66

Name: 45 - O-Phosphoethanolamine
PrecursorMz: 140.01183
Precursor_type: 
Collision_energy: 70.0
Ionization: ESI
IonMode: negative
RetentionTime: 0.14704
InChiKey: 
Formula: C2H8NO4P
CASNo: 
Smiles: 
CompoundClass: 
Comment: 
Num peaks: 11
61.5204 23297.29
62.9638 135540.72
69.9401 50745.38
69.9433 39421.36
78.9588 40088148.00
78.9815 266749.88
96.9694 41418.86
128.5439 30086.29
132.2621 26283.54
134.9610 30051.02
157.1160 30220.74

Name: 45 - O-Phosphoethanolamine
PrecursorMz: 140.01183
Precursor_type: 
Collision_energy: 80.0
Ionization: ESI
IonMode: negative
RetentionTime: 0.14822
InChiKey: 
Formula: C2H8NO4P
CASNo: 
Smiles: 
CompoundClass: 
Comment: 
Num peaks: 8
55.3161 26270.48
62.9637 266983.34
69.9386 30567.22
69.9426 74235.20
73.0684 30438.02
78.9360 273852.66
78.9588 40943112.00
136.8515 30122.63

Name: 45 - O-Phosphoethanolamine
PrecursorMz: 140.01183
Precursor_type: 
Collision_energy: 90.0
Ionization: ESI
IonMode: negative
RetentionTime: 0.14940
InChiKey: 
Formula: C2H8NO4P
CASNo: 
Smiles: 
CompoundClass: 
Comment: 
Num peaks: 7
61.1387 29023.55
62.9637 327814.34
69.9422 69725.55
78.9588 46057768.00
78.9816 298616.19
101.6841 30669.39
137.7253 28996.12

Name: 45 - O-Phosphoethanolamine
PrecursorMz: 140.01183
Precursor_type: 
Collision_energy: 100.0
Ionization: ESI
IonMode: negative
RetentionTime: 0.15058
InChiKey: 
Formula: C2H8NO4P
CASNo: 
Smiles: 
CompoundClass: 
Comment: 
Num peaks: 4
62.9637 616074.94
78.9358 283312.16
78.9588 45161740.00
89.0977 25730.19

Name: 45 - O-Phosphoethanolamine
PrecursorMz: 140.01183
Precursor_type: 
Collision_energy: 110.0
Ionization: ESI
IonMode: negative
RetentionTime: 0.15232
InChiKey: 
Formula: C2H8NO4P
CASNo: 
Smiles: 
CompoundClass: 
Comment: 
Num peaks: 10
50.7496 26733.24
53.4854 26148.93
55.4033 29640.92
62.9638 939786.13
69.9393 47610.46
69.9430 55125.17
75.1431 28397.67
78.9362 276555.44
78.9588 44569576.00
138.5998 28167.65

Name: 45 - O-Phosphoethanolamine
PrecursorMz: 140.01183
Precursor_type: 
Collision_energy: 120.0
Ionization: ESI
IonMode: negative
RetentionTime: 0.15351
InChiKey: 
Formula: C2H8NO4P
CASNo: 
Smiles: 
CompoundClass: 
Comment: 
Num peaks: 8
54.2168 30141.35
57.7583 26108.23
62.9638 1094367.63
66.6330 27941.46
78.9588 37999312.00
78.9824 225889.64
88.9750 30417.90
123.5145 26606.90

Name: 46 - Xanthine
PrecursorMz: 151.02615
Precursor_type: 
Collision_energy: 50.0
Ionization: ESI
IonMode: negative
RetentionTime: 0.14181
InChiKey: 
Formula: C5H4N4O2
CASNo: 
Smiles: 
CompoundClass: 
Comment: 
Num peaks: 24
51.4749 42354.77
63.6301 55879.23
65.2341 47671.61
65.9982 313888.66
68.0172 45204.38
70.7798 64969.30
71.0247 55270.77
73.2622 48816.78
80.0251 152235.48
82.0408 167110.83
108.0201 53047872.00
109.0167 136738.69
109.0234 414345.00
126.0305 4551736.50
132.3762 53149.01
133.0152 797481.13
139.6733 44769.77
143.3153 58342.56
145.8107 53830.91
151.0257 32849890.00
152.0103 91845.29
152.0289 297672.59
153.0541 50344.11
159.6548 48870.23

Name: 46 - Xanthine
PrecursorMz: 151.02615
Precursor_type: 
Collision_energy: 60.0
Ionization: ESI
IonMode: negative
RetentionTime: 0.14299
InChiKey: 
Formula: C5H4N4O2
CASNo: 
Smiles: 
CompoundClass: 
Comment: 
Num peaks: 18
65.9982 794604.69
67.3315 45786.65
71.0250 126097.52
74.3095 49672.69
79.9066 43953.92
79.9668 44864.86
80.0252 160383.69
82.0407 138256.58
91.2351 61630.76
108.0201 44578672.00
108.0565 256311.30
109.0171 72102.84
109.0233 408775.25
121.0564 47052.55
126.0306 4128099.75
133.0153 677288.63
151.0257 13319450.00
152.0292 149550.02

Name: 46 - Xanthine
PrecursorMz: 151.02615
Precursor_type: 
Collision_energy: 70.0
Ionization: ESI
IonMode: negative
RetentionTime: 0.14496
InChiKey: 
Formula: C5H4N4O2
CASNo: 
Smiles: 
CompoundClass: 
Comment: 
Num peaks: 20
65.0140 50050.41
65.4060 47655.77
65.9982 1597025.88
70.7794 48492.32
70.7824 53011.49
71.0248 137754.86
71.1360 42500.40
78.4758 47876.07
80.0252 166985.78
82.0406 103969.21
101.1874 43715.09
108.0201 36946292.00
109.0168 71768.68
109.0233 318594.44
126.0306 3708855.50
133.0151 623727.00
149.7746 50722.07
151.0257 6149461.50
151.0833 56323.68
160.9105 51967.46

Name: 46 - Xanthine
PrecursorMz: 151.02615
Precursor_type: 
Collision_energy: 80.0
Ionization: ESI
IonMode: negative
RetentionTime: 0.14614
InChiKey: 
Formula: C5H4N4O2
CASNo: 
Smiles: 
CompoundClass: 
Comment: 
Num peaks: 16
65.9982 2907369.50
66.0096 53682.70
68.1646 44251.03
70.7795 67792.80
71.0247 225697.92
80.0252 173642.97
82.0406 108181.27
108.0201 24930064.00
109.0168 59180.36
109.0234 241456.78
125.9437 44277.74
126.0306 2717674.00
127.0342 56432.36
133.0154 494634.16
151.0257 2201154.00
156.4729 44990.50

Name: 46 - Xanthine
PrecursorMz: 151.02615
Precursor_type: 
Collision_energy: 90.0
Ionization: ESI
IonMode: negative
RetentionTime: 0.14732
InChiKey: 
Formula: C5H4N4O2
CASNo: 
Smiles: 
CompoundClass: 
Comment: 
Num peaks: 21
54.2143 39112.61
58.8171 37231.59
62.1613 42667.58
65.0143 56583.34
65.9982 4259081.50
70.7805 85150.57
71.0247 182140.50
77.4718 34876.44
79.0178 48343.50
80.0252 146590.84
82.0408 78710.46
86.1160 41838.91
108.0201 15520345.00
109.0167 71250.34
109.0235 122398.75
110.6606 44320.84
126.0306 1869732.50
133.0152 294883.22
151.0258 644219.06
152.0103 50045.18
167.1389 39852.46

Name: 46 - Xanthine
PrecursorMz: 151.02615
Precursor_type: 
Collision_energy: 100.0
Ionization: ESI
IonMode: negative
RetentionTime: 0.14850
InChiKey: 
Formula: C5H4N4O2
CASNo: 
Smiles: 
CompoundClass: 
Comment: 
Num peaks: 12
57.5003 42002.83
65.9982 5695915.50
68.5906 40592.28
71.0248 125228.80
79.0172 75792.49
80.0252 89892.34
108.0201 9516388.00
109.0236 80529.30
126.0306 1012699.44
133.0150 232415.20
151.0257 217010.22
168.1557 39468.70

Name: 46 - Xanthine
PrecursorMz: 151.02615
Precursor_type: 
Collision_energy: 110.0
Ionization: ESI
IonMode: negative
RetentionTime: 0.15023
InChiKey: 
Formula: C5H4N4O2
CASNo: 
Smiles: 
CompoundClass: 
Comment: 
Num peaks: 14
65.9982 6126570.50
70.6469 39377.02
70.7804 63116.97
71.0247 79841.33
72.8695 37021.48
75.1897 36058.32
80.0253 44659.32
97.7117 41879.29
108.0201 4256270.00
114.1256 41580.02
124.8633 34576.34
126.0306 445435.06
133.0158 94372.32
151.0255 58332.56

Name: 46 - Xanthine
PrecursorMz: 151.02615
Precursor_type: 
Collision_energy: 120.0
Ionization: ESI
IonMode: negative
RetentionTime: 0.15143
InChiKey: 
Formula: C5H4N4O2
CASNo: 
Smiles: 
CompoundClass: 
Comment: 
Num peaks: 11
65.0142 49776.62
65.7691 45144.91
65.9982 7322593.50
71.0247 50107.14
79.0177 61728.61
83.4625 47411.52
87.3917 44925.06
101.4032 40357.69
108.0201 2675396.25
126.0306 341107.81
133.0153 43918.62

Name: 48 - L-Cystine
PrecursorMz: 239.01657
Precursor_type: 
Collision_energy: 10.0
Ionization: ESI
IonMode: negative
RetentionTime: 0.15801
InChiKey: 
Formula: C6H12N2O4S2
CASNo: 
Smiles: 
CompoundClass: 
Comment: 
Num peaks: 18
56.6141 21791.98
64.1994 21968.32
64.4851 23762.89
64.9522 145662.52
64.9552 22831.99
69.3734 22695.73
69.5450 71524.46
71.9909 69003.05
74.0067 2737058.50
86.0245 456693.84
89.8676 22650.71
117.9967 331715.00
120.0121 8425225.00
151.9840 1223166.50
156.7049 28654.19
167.2993 25460.99
170.9243 25829.64
239.0159 308793.44

Name: 48 - L-Cystine
PrecursorMz: 239.01657
Precursor_type: 
Collision_energy: 20.0
Ionization: ESI
IonMode: negative
RetentionTime: 0.15918
InChiKey: 
Formula: C6H12N2O4S2
CASNo: 
Smiles: 
CompoundClass: 
Comment: 
Num peaks: 14
64.9521 200299.52
67.2009 24308.73
69.5469 72485.75
70.1420 23887.78
71.9910 95493.84
74.0067 3436262.50
86.0245 544451.56
117.9966 386834.00
120.0121 10360793.00
145.3161 24551.43
151.9841 1385978.75
198.3683 22733.92
238.4498 25259.87
239.0157 359281.72

Name: 48 - L-Cystine
PrecursorMz: 239.01657
Precursor_type: 
Collision_energy: 30.0
Ionization: ESI
IonMode: negative
RetentionTime: 0.16036
InChiKey: 
Formula: C6H12N2O4S2
CASNo: 
Smiles: 
CompoundClass: 
Comment: 
Num peaks: 15
64.9522 269545.94
66.1434 24149.19
71.9911 160298.77
72.0170 30732.49
74.0067 4052944.75
76.2526 22414.52
84.3785 26709.04
86.0245 662875.56
89.2904 28786.71
117.9966 253089.55
120.0121 5295301.50
151.9841 684663.75
228.9290 24962.40
239.0157 32269.92
244.7990 22038.01

Name: 48 - L-Cystine
PrecursorMz: 239.01657
Precursor_type: 
Collision_energy: 40.0
Ionization: ESI
IonMode: negative
RetentionTime: 0.14081
InChiKey: 
Formula: C6H12N2O4S2
CASNo: 
Smiles: 
CompoundClass: 
Comment: 
Num peaks: 15
54.3739 17637.01
64.9522 469086.03
68.0588 18058.95
71.9910 244501.61
72.0158 22244.59
73.9861 29777.78
74.0067 3613152.50
86.0245 551985.56
108.7611 18208.22
117.9963 100112.40
120.0121 2141416.50
120.5335 20742.52
137.5654 20369.11
151.9841 108262.39
259.1407 22980.03

Name: 48 - L-Cystine
PrecursorMz: 239.01657
Precursor_type: 
Collision_energy: 50.0
Ionization: ESI
IonMode: negative
RetentionTime: 0.14257
InChiKey: 
Formula: C6H12N2O4S2
CASNo: 
Smiles: 
CompoundClass: 
Comment: 
Num peaks: 15
52.6384 19264.90
60.2474 18768.18
64.9522 999994.56
64.9556 49354.61
69.5458 73736.92
69.5491 20826.89
71.9911 474997.09
74.0067 5068698.00
86.0245 730398.06
93.3345 21293.54
107.1393 18884.93
117.9962 116339.91
120.0121 1251519.13
123.1357 24733.29
151.9837 34637.65

Name: 48 - L-Cystine
PrecursorMz: 239.01657
Precursor_type: 
Collision_energy: 60.0
Ionization: ESI
IonMode: negative
RetentionTime: 0.16446
InChiKey: 
Formula: C6H12N2O4S2
CASNo: 
Smiles: 
CompoundClass: 
Comment: 
Num peaks: 18
59.2472 21421.61
61.7849 14717.24
64.9522 1651985.13
69.5462 69359.02
71.9911 653111.56
72.7270 16670.33
74.0067 4505617.50
78.0043 19898.39
78.9268 16772.18
83.4336 16288.84
86.0245 576340.94
86.0384 17200.46
117.9967 51033.78
120.0122 404077.81
141.8431 15716.68
176.6149 17911.97
179.6035 19590.59
237.8049 17636.45

Name: 48 - L-Cystine
PrecursorMz: 239.01657
Precursor_type: 
Collision_energy: 70.0
Ionization: ESI
IonMode: negative
RetentionTime: 0.14494
InChiKey: 
Formula: C6H12N2O4S2
CASNo: 
Smiles: 
CompoundClass: 
Comment: 
Num peaks: 12
64.9522 1937130.00
69.5468 67352.86
70.8536 17879.39
71.9911 663990.81
73.9852 27457.13
74.0067 3469200.50
86.0245 342820.19
113.1545 17593.29
120.0122 96200.36
178.4321 19509.73
198.3649 24357.28
222.4551 20647.92

Name: 48 - L-Cystine
PrecursorMz: 239.01657
Precursor_type: 
Collision_energy: 80.0
Ionization: ESI
IonMode: negative
RetentionTime: 0.14614
InChiKey: 
Formula: C6H12N2O4S2
CASNo: 
Smiles: 
CompoundClass: 
Comment: 
Num peaks: 13
50.6221 18171.62
56.2011 17641.36
63.9443 18384.38
64.9522 2133069.75
71.9911 628705.19
71.9941 12080.55
72.0160 19557.46
74.0067 2431768.50
86.0245 181672.28
111.7086 17684.04
140.9664 20238.11
157.6403 21151.79
239.8493 19831.81

Name: 48 - L-Cystine
PrecursorMz: 239.01657
Precursor_type: 
Collision_energy: 90.0
Ionization: ESI
IonMode: negative
RetentionTime: 0.14794
InChiKey: 
Formula: C6H12N2O4S2
CASNo: 
Smiles: 
CompoundClass: 
Comment: 
Num peaks: 17
54.3995 15145.50
56.5070 17065.08
63.6390 19016.82
63.9444 29094.03
64.1983 17844.51
64.9522 2596180.25
69.5455 63543.66
71.9911 596885.44
71.9949 38326.00
74.0067 1948586.00
86.0243 110764.56
99.0212 18007.73
109.3244 20045.83
123.3841 18329.67
131.3755 17891.33
153.8876 18716.67
245.3119 23772.06

Name: 48 - L-Cystine
PrecursorMz: 239.01657
Precursor_type: 
Collision_energy: 100.0
Ionization: ESI
IonMode: negative
RetentionTime: 0.16986
InChiKey: 
Formula: C6H12N2O4S2
CASNo: 
Smiles: 
CompoundClass: 
Comment: 
Num peaks: 14
54.2239 16208.37
59.7687 15238.72
63.9443 35048.05
64.9522 2209304.25
69.5448 36335.85
69.5483 25979.07
71.9870 27648.81
71.9910 488565.16
72.5468 16017.67
74.0067 1042006.75
86.0245 51791.73
198.2661 16454.69
205.8210 16935.69
206.6525 17767.13

Name: 48 - L-Cystine
PrecursorMz: 239.01657
Precursor_type: 
Collision_energy: 110.0
Ionization: ESI
IonMode: negative
RetentionTime: 0.17107
InChiKey: 
Formula: C6H12N2O4S2
CASNo: 
Smiles: 
CompoundClass: 
Comment: 
Num peaks: 12
50.2287 16086.97
59.9323 14296.21
63.9443 53605.88
64.9522 2038177.00
71.9910 324365.56
74.0067 647109.69
98.7311 14326.55
122.7807 15131.25
129.7623 16135.77
174.2605 16536.98
204.5490 17337.51
245.2461 16682.35

Name: 48 - L-Cystine
PrecursorMz: 239.01657
Precursor_type: 
Collision_energy: 120.0
Ionization: ESI
IonMode: negative
RetentionTime: 0.17291
InChiKey: 
Formula: C6H12N2O4S2
CASNo: 
Smiles: 
CompoundClass: 
Comment: 
Num peaks: 16
56.6618 13937.08
58.1237 16868.33
63.9443 121442.41
63.9627 18616.55
64.9522 2198441.25
64.9683 20927.77
66.4809 13762.46
71.9911 219351.61
72.3431 16475.08
74.0067 387356.09
105.5314 17701.45
108.7405 13795.21
123.2389 19407.28
170.5336 14068.31
192.3718 17077.72
255.6134 16880.15

Name: 55 - L-Lactic acid
PrecursorMz: 89.02442
Precursor_type: 
Collision_energy: 120.0
Ionization: ESI
IonMode: negative
RetentionTime: 0.18665
InChiKey: 
Formula: C3H6O3
CASNo: 
Smiles: 
CompoundClass: 
Comment: 
Num peaks: 9
51.9946 1893.12
52.5458 1583.78
56.7830 1676.79
57.6639 1562.76
65.7264 1683.17
72.0191 2185.21
79.6484 1778.66
83.4424 1514.43
92.0813 1848.33

Name: 58 - Carnosine
PrecursorMz: 225.09932
Precursor_type: 
Collision_energy: 10.0
Ionization: ESI
IonMode: negative
RetentionTime: 0.15562
InChiKey: 
Formula: C9H14N4O3
CASNo: 
Smiles: 
CompoundClass: 
Comment: 
Num peaks: 46
57.0989 107555.99
58.0270 124325.63
58.0296 518827.88
61.0433 125576.77
63.4052 120380.78
67.0244 112587.02
67.0298 2665987.75
69.6756 110102.32
69.6792 279323.16
72.0091 147950.39
74.0243 174498.80
80.0380 257928.45
81.0454 853462.31
86.0245 465628.72
87.0562 1031451.31
88.0401 12739274.00
93.0456 1643514.13
103.6672 114710.48
107.0614 190908.27
108.0561 199523.61
110.0721 61967772.00
110.5393 119668.91
113.0717 349250.22
115.0511 1059150.00
118.0411 111971.23
127.0509 3924497.75
134.0716 317121.34
136.0517 323616.47
136.0874 378039.03
137.0352 2344453.75
139.0508 319680.59
145.0618 225718.36
146.0720 428507.78
152.0826 559795.25
154.0618 101917560.00
161.0828 3147710.25
163.0281 108505.56
163.0984 13202114.00
164.0823 1828120.13
178.0851 537669.44
179.0927 201944.70
181.1090 9607915.00
190.0614 152045.08
207.0880 2598857.00
208.0723 559597.38
225.0986 86236192.00

Name: 58 - Carnosine
PrecursorMz: 225.09932
Precursor_type: 
Collision_energy: 20.0
Ionization: ESI
IonMode: negative
RetentionTime: 0.15680
InChiKey: 
Formula: C9H14N4O3
CASNo: 
Smiles: 
CompoundClass: 
Comment: 
Num peaks: 43
54.2269 125802.05
58.0295 425685.63
59.0135 131727.88
65.4726 96182.71
67.0298 2936239.50
67.5661 122440.34
69.6737 104474.45
69.6780 442141.38
70.0296 233985.80
72.0093 117978.43
73.0836 119939.80
80.0376 126876.98
81.0456 787819.50
84.0453 139100.88
86.0245 407249.63
87.0561 1014586.63
88.0401 12260620.00
93.0455 1734972.88
110.0721 59377048.00
110.1112 322306.66
113.0718 405262.16
115.0510 1000084.19
127.0509 3796320.50
134.0720 451427.47
136.0516 311556.75
136.0876 350516.59
137.0351 1971588.00
139.0516 208458.48
146.0720 440400.97
152.0820 597980.25
154.0618 99646088.00
158.3974 132713.69
161.0827 2694988.75
163.0984 13255811.00
164.0822 1531452.13
177.1036 119143.69
178.0854 331533.38
181.1089 9080461.00
190.0618 143439.55
207.0735 82856.19
207.0880 2962971.00
208.0719 533790.00
225.0985 86284920.00

Name: 58 - Carnosine
PrecursorMz: 225.09932
Precursor_type: 
Collision_energy: 30.0
Ionization: ESI
IonMode: negative
RetentionTime: 0.13759
InChiKey: 
Formula: C9H14N4O3
CASNo: 
Smiles: 
CompoundClass: 
Comment: 
Num peaks: 50
54.2248 114261.70
58.0294 1322342.75
58.3251 144724.88
67.0298 4349714.00
69.6762 274243.56
69.6801 256137.50
70.0295 421087.22
72.0089 400112.88
74.0244 410546.28
80.0377 450600.31
81.0455 2725802.00
84.2249 118089.48
86.0245 423153.06
87.0561 2639174.75
88.0131 131939.16
88.0401 11614696.00
93.0456 4011038.25
93.6313 110188.60
107.0610 295043.56
108.0566 686500.25
109.0403 267055.56
110.0346 647801.56
110.0720 116674752.00
112.1291 141327.41
113.0716 142563.72
113.1251 125633.20
115.0508 558972.94
127.0509 6835384.50
129.0489 129602.41
134.0718 1039199.75
136.0514 935124.94
136.0873 670192.25
137.0352 4154254.75
139.0514 218303.70
146.0717 1092681.25
152.0826 595098.50
154.0617 115160200.00
161.0826 1965840.50
163.0984 13356704.00
164.0824 2318952.00
179.0943 153899.41
181.1089 6884904.50
183.4816 130489.92
190.0620 127681.08
207.0880 1392011.38
207.4115 125933.66
208.0717 498720.59
221.2857 134069.64
225.0985 27920252.00
226.3926 142532.42

Name: 58 - Carnosine
PrecursorMz: 225.09932
Precursor_type: 
Collision_energy: 40.0
Ionization: ESI
IonMode: negative
RetentionTime: 0.13876
InChiKey: 
Formula: C9H14N4O3
CASNo: 
Smiles: 
CompoundClass: 
Comment: 
Num peaks: 44
55.0603 130469.63
55.0634 117234.39
58.0265 256827.56
58.0294 3579580.75
59.0134 314718.69
63.1622 132971.63
67.0298 4920181.00
70.0294 988787.88
72.0089 829678.56
72.0178 131458.63
72.0453 176298.19
74.0243 932957.31
80.0377 1329596.00
81.0455 7993075.50
86.4690 124567.89
87.0561 3968006.50
88.0401 7577213.00
93.0455 7443428.50
97.0404 176724.38
99.0561 284501.63
107.0611 528901.06
108.0564 1633364.38
109.0401 701162.25
110.0720 134884320.00
115.0515 140823.09
118.0407 210853.69
120.0565 151975.95
127.0509 9218847.00
134.0720 1293083.38
136.0513 2001312.88
136.0875 414907.41
137.0352 6683874.50
144.0564 262383.25
146.0720 715561.75
152.0823 350326.72
154.0617 77463048.00
161.0830 452653.53
163.0983 5404567.00
164.0827 1545033.88
179.0935 185574.23
181.1088 1658147.50
207.0878 316293.09
225.0985 3805526.50
239.5281 147262.42

Name: 58 - Carnosine
PrecursorMz: 225.09932
Precursor_type: 
Collision_energy: 50.0
Ionization: ESI
IonMode: negative
RetentionTime: 0.14044
InChiKey: 
Formula: C9H14N4O3
CASNo: 
Smiles: 
CompoundClass: 
Comment: 
Num peaks: 39
58.0294 7383415.50
59.3239 132001.33
66.0346 212357.08
67.0299 3999227.25
69.6757 203779.48
69.6792 298640.59
70.0295 1488663.00
72.0088 1462919.50
72.0452 257700.05
74.0245 1210376.50
74.1430 126890.41
80.0377 3459071.75
81.0455 15795566.00
87.0561 4242827.50
87.7241 116263.09
88.0401 4440029.50
93.0455 13273452.00
95.0247 332205.03
97.0403 335268.63
99.0562 522770.69
107.0611 462943.09
108.0563 2547907.25
109.0406 895642.94
110.0720 136739920.00
118.0407 530068.75
119.0608 203654.28
127.0509 8853315.00
134.0352 145356.67
134.0719 846894.19
136.0512 2661083.00
136.0883 228000.58
137.0352 9277912.00
144.0561 320422.47
146.0721 710095.63
154.0617 47153884.00
163.0983 1855312.38
164.0822 1083597.25
181.1087 391933.94
225.0980 457334.41

Name: 58 - Carnosine
PrecursorMz: 225.09932
Precursor_type: 
Collision_energy: 60.0
Ionization: ESI
IonMode: negative
RetentionTime: 0.14162
InChiKey: 
Formula: C9H14N4O3
CASNo: 
Smiles: 
CompoundClass: 
Comment: 
Num peaks: 48
52.0186 110758.34
54.2240 86928.79
58.0294 12097728.00
59.0135 143095.28
66.0346 528529.63
67.0298 4703803.00
69.6771 285355.25
70.0295 2427092.75
71.0519 102830.67
71.1959 86456.09
72.0088 2303034.50
72.0451 385054.09
74.0245 1733279.38
79.0300 159774.98
80.0329 233513.47
80.0377 9362125.00
81.0455 27373954.00
82.0169 122403.58
87.0561 4065223.25
87.0614 197774.28
88.0357 64100.76
88.0401 2816916.50
93.0455 21822136.00
95.0248 709529.75
97.0168 99577.69
97.0404 946086.88
99.0562 889980.06
107.0611 420730.75
108.0565 3322925.25
109.0405 1073000.50
110.0721 128607504.00
112.0272 140427.91
118.0408 804791.00
119.0611 370467.09
120.5199 106846.80
127.0509 6708498.50
134.0721 416659.91
136.0511 2434757.00
136.0875 187598.44
137.0352 10946630.00
144.0559 324431.13
146.0715 163005.44
154.0617 23694898.00
159.6086 99200.73
163.0986 366384.63
164.0827 500378.47
230.2252 109333.77
246.9042 106720.38

Name: 58 - Carnosine
PrecursorMz: 225.09932
Precursor_type: 
Collision_energy: 70.0
Ionization: ESI
IonMode: negative
RetentionTime: 0.14280
InChiKey: 
Formula: C9H14N4O3
CASNo: 
Smiles: 
CompoundClass: 
Comment: 
Num peaks: 44
51.5088 92127.89
58.0294 14491799.00
59.0135 145175.48
65.0140 190488.77
66.0346 1173103.50
67.0298 5013387.50
69.6760 128876.30
69.6796 219236.52
70.0295 2946752.50
72.0088 2724523.25
72.0452 441828.06
74.0245 1819441.38
79.0299 331173.94
80.0377 17086024.00
81.0455 34863628.00
82.0167 158549.98
82.0405 110581.45
83.0612 134927.77
87.0561 2569455.00
88.0400 1603185.88
90.9727 100506.67
93.0455 24492434.00
95.0247 835256.44
97.0164 148181.44
97.0404 1128902.38
99.0561 922633.06
103.7873 118163.52
107.0612 387725.91
108.0564 3024769.00
108.0637 155749.72
109.0403 871595.88
110.0720 96627504.00
112.0274 233090.30
118.0406 678499.56
119.0606 235031.56
127.0510 4212020.00
134.0718 249648.16
136.0512 1366891.63
136.0878 145737.36
137.0352 7339113.50
144.0555 293223.28
154.0617 9161539.00
164.0824 123923.06
182.9088 110866.42

Name: 58 - Carnosine
PrecursorMz: 225.09932
Precursor_type: 
Collision_energy: 80.0
Ionization: ESI
IonMode: negative
RetentionTime: 0.16490
InChiKey: 
Formula: C9H14N4O3
CASNo: 
Smiles: 
CompoundClass: 
Comment: 
Num peaks: 49
53.5605 98637.54
58.0294 13504206.00
59.0136 132029.63
60.0087 93188.00
63.4625 92978.18
64.2916 91652.57
65.0142 122784.93
66.0346 1503787.63
67.0299 4625809.00
69.2970 108669.41
69.6778 337390.84
70.0295 2483702.25
71.1224 95367.52
71.2038 90279.05
72.0088 2866976.50
72.0453 362634.44
74.0245 1495445.50
78.3238 104734.01
79.0299 449120.78
80.0377 20972492.00
81.0455 33161136.00
82.0169 214713.52
87.0561 1629195.50
88.0400 581276.75
93.0456 22405790.00
95.0249 717155.44
97.0168 126662.56
97.0404 1316581.50
99.0562 545373.75
103.2792 95345.48
107.0613 321979.78
108.0564 2252451.75
109.0402 629299.31
109.9395 95567.20
110.0349 313861.41
110.0721 57250548.00
112.0275 247366.53
118.0408 466382.53
119.0613 139334.34
127.0509 2089040.25
136.0517 536083.44
137.0352 3678915.50
143.2473 92035.00
148.0959 114625.21
149.1876 93298.76
154.0617 2712429.50
154.0735 198993.02
176.9095 99447.34
233.6492 107166.73

Name: 58 - Carnosine
PrecursorMz: 225.09932
Precursor_type: 
Collision_energy: 90.0
Ionization: ESI
IonMode: negative
RetentionTime: 0.14570
InChiKey: 
Formula: C9H14N4O3
CASNo: 
Smiles: 
CompoundClass: 
Comment: 
Num peaks: 39
56.1246 80893.17
56.8049 83794.23
58.0294 13060353.00
59.0134 124915.22
65.0141 212225.30
66.0346 1333976.25
67.0298 4434779.00
69.6762 216476.17
69.6798 164946.66
70.0295 2071329.88
72.0088 1938702.63
72.0452 328007.81
74.0245 1353102.63
79.0298 634624.88
80.0377 25310032.00
81.0455 29837384.00
82.0173 189542.45
87.0561 699572.63
88.0401 365921.72
93.0455 17220870.00
95.0249 397115.06
97.0404 1136759.75
98.9837 89651.16
99.0562 408288.13
105.0330 202318.06
107.0612 257548.27
108.0564 1553297.00
109.0405 295065.63
110.0720 33333358.00
112.0273 306634.31
118.0408 273105.38
121.0249 90146.85
127.0510 704548.19
136.0511 201468.92
137.0352 1674246.38
154.0618 730084.13
191.9854 88722.38
212.2210 99970.56
214.0921 96693.34

Name: 58 - Carnosine
PrecursorMz: 225.09932
Precursor_type: 
Collision_energy: 100.0
Ionization: ESI
IonMode: negative
RetentionTime: 0.14691
InChiKey: 
Formula: C9H14N4O3
CASNo: 
Smiles: 
CompoundClass: 
Comment: 
Num peaks: 38
52.0187 161376.91
56.0560 98456.82
57.2131 83963.03
58.0149 102062.42
58.0294 10162151.00
58.0877 92678.20
60.1824 92232.34
65.0141 152526.34
66.0346 1578006.13
67.0298 3694772.75
67.4905 86896.36
69.0405 86393.97
69.6765 204180.98
69.6797 113904.09
70.0295 1044872.44
72.0088 1374486.50
72.0452 139448.63
74.0245 917430.38
79.0300 578371.25
80.0377 20075468.00
81.0455 19006908.00
82.0168 157103.70
87.0560 291556.16
88.0399 116608.53
93.0455 10043413.00
95.0247 231043.14
97.0405 724633.56
99.0559 136163.02
104.3312 91526.64
105.0325 137323.73
106.0526 87165.73
108.0564 729590.81
110.0720 12561941.00
112.0276 265719.16
118.0405 158884.69
127.0509 176738.45
137.0351 374417.81
157.9731 107529.76

Name: 58 - Carnosine
PrecursorMz: 225.09932
Precursor_type: 
Collision_energy: 110.0
Ionization: ESI
IonMode: negative
RetentionTime: 0.14812
InChiKey: 
Formula: C9H14N4O3
CASNo: 
Smiles: 
CompoundClass: 
Comment: 
Num peaks: 35
50.4905 86667.77
52.0188 186647.03
52.3358 88108.99
58.0294 7657671.50
65.0141 188474.42
66.0346 1251495.50
67.0298 3618233.25
69.6773 283464.09
70.0295 803707.00
72.0087 1059203.25
74.0243 656811.00
75.0118 94554.21
75.7355 94513.66
79.0298 560354.13
79.5368 95313.86
80.0377 16027384.00
81.0455 15239797.00
82.0169 130808.76
93.0455 6988959.00
95.0250 201059.17
97.0402 517224.03
107.0614 108095.63
108.0566 392577.47
110.0720 7311962.50
112.0276 237177.66
133.5976 106436.13
137.0351 151100.63
138.8864 104821.09
141.1762 88580.65
150.8918 92270.72
152.7148 102610.20
177.1711 92076.85
180.3067 88852.80
222.8456 107097.27
249.0010 89546.01

Name: 58 - Carnosine
PrecursorMz: 225.09932
Precursor_type: 
Collision_energy: 120.0
Ionization: ESI
IonMode: negative
RetentionTime: 0.14934
InChiKey: 
Formula: C9H14N4O3
CASNo: 
Smiles: 
CompoundClass: 
Comment: 
Num peaks: 23
50.0030 111726.16
52.0187 292692.97
54.7310 88992.30
58.0294 7055079.00
65.0142 421881.34
66.0346 1618576.88
67.0299 3801604.50
70.0294 557044.50
72.0089 929389.94
74.0244 581162.63
79.0299 565383.13
79.2597 88394.48
80.0378 13711270.00
81.0455 11123712.00
93.0456 4987799.50
95.0248 163401.56
97.0407 499344.63
105.6285 100805.57
108.0564 274657.97
110.0721 3369101.50
112.0276 127146.78
113.6978 97000.98
135.2830 85391.58

Name: 60 - Shikimic acid
PrecursorMz: 173.04555
Precursor_type: 
Collision_energy: 10.0
Ionization: ESI
IonMode: negative
RetentionTime: 0.15804
InChiKey: 
Formula: C7H10O5
CASNo: 
Smiles: 
CompoundClass: 
Comment: 
Num peaks: 48
50.0262 36661.90
51.6990 34656.80
55.0185 478106.31
57.0342 522349.75
58.0057 288628.31
59.0135 458006.78
65.0394 233046.55
65.0423 37818.42
67.0189 75274.93
69.0343 462275.22
70.3426 71015.67
70.4161 36090.61
71.0136 768372.69
71.0500 344365.94
72.9928 177882.27
73.0292 12056035.00
74.0324 73968.16
81.0343 1138813.63
83.0138 93476.98
83.0500 4527897.50
84.0531 61302.12
85.0293 2411025.75
93.0344 19278616.00
94.0377 280117.25
95.0138 40746.25
96.0215 100281.79
97.7321 39453.59
99.0086 3537976.50
99.0450 4080121.50
101.0242 392023.63
101.0606 107087.24
106.4956 37032.79
109.0295 189452.45
111.0449 10009240.00
112.0483 143359.77
113.0241 165610.70
115.0406 40836.36
129.0191 1347919.63
129.0554 146861.91
137.0241 5794366.50
138.0276 102138.70
143.0346 1293407.88
144.0376 38061.71
155.0346 2212633.75
156.0387 70962.77
173.0451 2508796.00
183.7997 51132.62
188.3712 39154.84

Name: 60 - Shikimic acid
PrecursorMz: 173.04555
Precursor_type: 
Collision_energy: 20.0
Ionization: ESI
IonMode: negative
RetentionTime: 0.15922
InChiKey: 
Formula: C7H10O5
CASNo: 
Smiles: 
CompoundClass: 
Comment: 
Num peaks: 51
54.9956 38142.02
55.0185 602619.19
57.0342 597546.19
58.0056 335514.44
59.0134 420297.91
60.9927 78212.74
65.0393 315850.91
67.0187 57865.30
67.2614 40644.82
69.0343 432941.50
70.3436 71258.49
71.0135 785995.50
71.0500 427496.38
71.5067 37477.74
72.9929 182957.14
73.0292 13712120.00
74.0325 65925.34
79.5986 35266.72
81.0343 1311129.75
83.0136 125236.44
83.0500 5052105.00
84.0534 70592.80
85.0292 2434910.25
93.0343 22002006.00
93.0642 125414.20
94.0377 257307.77
96.0215 92681.48
97.0296 43158.69
99.0086 3908469.75
99.0449 4628029.50
99.0776 55971.03
100.0121 47307.84
101.0241 405790.06
101.0606 197418.66
109.0292 268769.88
111.0449 11482467.00
112.0483 93912.33
112.9816 44099.57
113.0241 166224.66
125.0245 71139.86
127.0398 70265.63
129.0191 1662447.38
129.0555 183922.80
134.0852 41286.04
137.0240 6651068.00
138.0273 95539.16
143.0234 79576.30
143.0345 1278293.75
155.0345 2704041.50
165.9637 42946.41
173.0450 2980677.50

Name: 60 - Shikimic acid
PrecursorMz: 173.04555
Precursor_type: 
Collision_energy: 30.0
Ionization: ESI
IonMode: negative
RetentionTime: 0.16040
InChiKey: 
Formula: C7H10O5
CASNo: 
Smiles: 
CompoundClass: 
Comment: 
Num peaks: 47
55.0185 547299.13
55.6488 36681.43
57.0341 563128.88
58.0056 386063.22
58.3976 34501.52
59.0135 400594.69
62.2439 35322.57
62.5743 35327.73
65.0394 229606.78
67.0185 65673.13
69.0343 414837.69
71.0136 872855.13
71.0499 429578.41
72.0171 46050.64
72.9930 174113.86
73.0292 12727092.00
74.0325 58099.63
81.0343 1355504.75
83.0136 105270.36
83.0252 46141.29
83.0500 4936146.50
85.0293 2263501.75
85.0346 70822.73
85.6554 39242.25
93.0343 20190718.00
94.0377 238942.11
96.0214 107254.69
99.0018 46587.32
99.0086 3755027.75
99.0449 4351041.50
101.0242 367125.47
101.0605 91392.45
109.0291 247723.83
111.0080 105834.45
111.0449 10373770.00
112.0485 114206.01
113.0244 97136.59
125.0241 60205.15
127.0402 67561.15
129.0191 1334207.88
129.0555 131667.94
137.0240 5691303.00
138.0273 93920.49
143.0345 1182305.63
155.0346 2263971.00
173.0450 2463705.75
173.4791 38663.34

Name: 60 - Shikimic acid
PrecursorMz: 173.04555
Precursor_type: 
Collision_energy: 40.0
Ionization: ESI
IonMode: negative
RetentionTime: 0.16211
InChiKey: 
Formula: C7H10O5
CASNo: 
Smiles: 
CompoundClass: 
Comment: 
Num peaks: 46
55.0185 1036125.69
57.0342 682618.69
58.0056 644376.81
59.0135 623073.44
60.2190 33097.67
60.9926 38337.50
65.0393 518349.84
67.0185 121650.98
69.0343 795180.81
70.3415 70114.30
71.0136 1326676.00
71.0500 526685.44
72.4700 33018.18
72.9929 160183.69
73.0292 12885398.00
74.0327 57456.28
81.0343 2135779.50
83.0135 120971.62
83.0500 5921691.50
83.5392 35793.25
84.0210 86372.58
84.0533 45354.60
85.0293 2273129.25
93.0343 22290734.00
94.0378 244074.98
95.0139 38448.50
96.0214 120450.16
99.0085 2741252.25
99.0449 3627713.75
101.0242 271597.34
101.0606 75965.52
104.1635 36927.41
109.0292 162522.36
111.0081 69806.01
111.0449 6136055.00
112.0483 68599.20
113.0242 154086.92
113.1343 44022.49
125.0237 39532.71
127.0407 68607.41
129.0191 744729.81
129.0554 88137.09
137.0240 4005298.50
143.0345 450721.53
155.0346 658523.81
173.0452 498153.81

Name: 60 - Shikimic acid
PrecursorMz: 173.04555
Precursor_type: 
Collision_energy: 50.0
Ionization: ESI
IonMode: negative
RetentionTime: 0.14288
InChiKey: 
Formula: C7H10O5
CASNo: 
Smiles: 
CompoundClass: 
Comment: 
Num peaks: 43
55.0185 1140354.63
57.0315 52386.58
57.0341 764450.88
58.0056 885326.25
59.0134 692769.75
65.0393 889466.56
67.0187 164338.23
69.0306 65663.88
69.0343 997992.25
70.3442 66308.88
71.0136 1657278.13
71.0499 453202.09
72.0169 31235.94
72.9928 137611.27
73.0292 9532821.00
74.0325 47227.60
75.0237 67831.34
81.0343 2095133.75
82.0380 38004.38
83.0132 89086.31
83.0500 5149044.00
84.0212 78423.53
85.0292 1633961.88
93.0049 114905.82
93.0343 21749168.00
94.0376 195446.56
96.0215 82344.45
99.0085 1347973.13
99.0449 1680578.88
101.0240 141642.83
109.0291 136748.19
111.0082 62387.00
111.0448 2507018.50
113.0243 49252.63
125.0240 36104.51
128.2603 32844.93
129.0190 287991.47
137.0240 1937854.50
143.0343 34226.95
155.0343 122461.20
167.0462 29794.85
173.0445 75373.86
185.4585 29704.85

Name: 60 - Shikimic acid
PrecursorMz: 173.04555
Precursor_type: 
Collision_energy: 60.0
Ionization: ESI
IonMode: negative
RetentionTime: 0.16447
InChiKey: 
Formula: C7H10O5
CASNo: 
Smiles: 
CompoundClass: 
Comment: 
Num peaks: 39
55.0158 57316.04
55.0185 1107202.75
57.0342 512319.22
58.0056 688499.56
59.0135 465910.47
65.0393 1205765.50
67.0185 195147.70
69.0343 729348.13
70.2455 31347.65
70.3422 61206.25
71.0136 1650879.63
71.0500 405924.47
72.9929 146837.86
73.0292 5687283.00
73.5854 30357.03
74.0326 51806.00
75.0236 82183.94
80.0051 31098.95
81.0343 1654670.13
83.0135 74573.54
83.0500 3231737.75
84.0214 49437.60
85.0239 37496.29
85.0292 804722.94
93.0343 19298202.00
94.0376 240321.97
96.0215 52466.25
97.0292 47297.68
99.0085 541984.06
99.0449 710644.50
99.0508 65324.66
101.0241 65267.31
109.0293 129721.05
109.0971 36936.00
111.0449 1132684.75
123.6931 32911.53
129.0191 67863.93
137.0240 791388.25
149.3775 32507.33

Name: 60 - Shikimic acid
PrecursorMz: 173.04555
Precursor_type: 
Collision_energy: 70.0
Ionization: ESI
IonMode: negative
RetentionTime: 0.16565
InChiKey: 
Formula: C7H10O5
CASNo: 
Smiles: 
CompoundClass: 
Comment: 
Num peaks: 30
55.0185 1133358.75
56.4913 28468.79
57.0341 421280.38
58.0056 662498.88
59.0134 361254.75
65.0393 1630687.75
67.0186 170671.36
69.0343 767115.19
71.0136 1583996.00
71.0500 160765.14
72.9928 88406.13
73.0292 3509328.25
73.0489 37310.33
74.0328 34480.93
75.0237 114621.07
81.0343 1354682.25
83.0133 28820.38
83.0500 1931624.88
84.0215 89137.96
84.0398 31582.21
85.0292 428625.34
93.0343 16811028.00
94.0375 204077.80
99.0084 183311.38
99.0449 242522.94
109.0293 118363.56
111.0447 417194.44
121.9158 34044.44
137.0240 233190.28
165.9081 34406.82

Name: 60 - Shikimic acid
PrecursorMz: 173.04555
Precursor_type: 
Collision_energy: 80.0
Ionization: ESI
IonMode: negative
RetentionTime: 0.16738
InChiKey: 
Formula: C7H10O5
CASNo: 
Smiles: 
CompoundClass: 
Comment: 
Num peaks: 32
55.0185 808139.50
57.0341 269034.78
58.0056 528555.38
59.0134 300833.22
65.0393 1821125.88
67.0186 153823.47
69.0343 579714.25
69.2275 31877.91
70.3441 56186.83
71.0136 1246130.25
71.0499 108420.92
72.9926 41495.71
73.0292 1802459.38
75.0237 144266.98
81.0343 954760.88
82.0861 34818.20
83.0135 35149.06
83.0500 1023985.00
84.0214 52846.11
85.0292 154318.05
87.4379 32105.12
93.0343 14294751.00
94.0375 151129.58
99.0086 115766.70
99.0449 89258.21
108.4474 35148.14
109.0289 81510.59
111.0449 117538.87
117.7232 29602.33
130.6216 29177.76
137.0240 91994.43
154.4971 32240.21

Name: 60 - Shikimic acid
PrecursorMz: 173.04555
Precursor_type: 
Collision_energy: 90.0
Ionization: ESI
IonMode: negative
RetentionTime: 0.14816
InChiKey: 
Formula: C7H10O5
CASNo: 
Smiles: 
CompoundClass: 
Comment: 
Num peaks: 36
50.7238 25558.63
51.0235 36834.71
52.1872 28712.91
53.7154 23057.04
54.2253 28158.21
55.0185 739527.63
57.0341 193152.09
58.0056 430124.34
59.0134 262508.66
65.0393 2485167.75
67.0186 293771.31
69.0343 477495.44
70.3424 50566.41
70.5707 28540.57
71.0136 1171826.50
71.0501 62283.96
72.9930 27876.89
73.0292 1121800.25
75.0237 197934.28
78.0106 36135.46
80.3472 24599.65
81.0343 708066.75
83.0136 33365.65
83.0500 617429.25
84.0214 43182.97
85.0293 88884.55
91.0189 31056.56
93.0343 13149097.00
93.0641 87578.25
94.0376 144648.91
99.0086 29192.25
109.0293 80416.49
111.0450 64048.09
127.9909 29758.00
142.3459 24267.51
156.6353 25321.06

Name: 60 - Shikimic acid
PrecursorMz: 173.04555
Precursor_type: 
Collision_energy: 100.0
Ionization: ESI
IonMode: negative
RetentionTime: 0.14935
InChiKey: 
Formula: C7H10O5
CASNo: 
Smiles: 
CompoundClass: 
Comment: 
Num peaks: 24
53.0102 29503.07
53.0413 24902.00
54.2243 33583.52
55.0161 41038.59
55.0185 421610.03
57.0341 57333.08
58.0056 208555.92
59.0136 138774.88
65.0027 32492.49
65.0394 1560476.38
67.0186 217342.33
69.0343 263236.28
70.3437 59505.33
71.0136 546487.06
73.0292 341034.22
75.0238 134340.70
81.0342 363887.09
83.0140 29101.47
83.0501 187374.11
91.0189 33245.47
93.0343 6430973.50
94.0377 65318.43
124.2414 28895.29
170.4767 26516.13

Name: 60 - Shikimic acid
PrecursorMz: 173.04555
Precursor_type: 
Collision_energy: 110.0
Ionization: ESI
IonMode: negative
RetentionTime: 0.15054
InChiKey: 
Formula: C7H10O5
CASNo: 
Smiles: 
CompoundClass: 
Comment: 
Num peaks: 18
51.0235 30512.17
55.0185 395828.84
57.0341 70085.58
58.0056 176595.36
59.0134 142924.09
65.0393 2430211.00
67.0187 347974.13
69.0344 226882.88
70.3438 54490.60
71.0136 630417.13
73.0293 218189.61
75.0238 228255.02
81.0343 286512.63
83.0501 140791.02
91.0186 57921.45
93.0343 6945051.00
94.0376 73569.33
194.0401 29738.52

Name: 60 - Shikimic acid
PrecursorMz: 173.04555
Precursor_type: 
Collision_energy: 120.0
Ionization: ESI
IonMode: negative
RetentionTime: 0.15173
InChiKey: 
Formula: C7H10O5
CASNo: 
Smiles: 
CompoundClass: 
Comment: 
Num peaks: 19
51.0235 52047.68
55.0185 218393.06
56.5900 25011.18
58.0056 96415.25
59.0135 97753.02
65.0028 33625.85
65.0394 2096632.38
67.0186 308160.25
69.0344 168756.44
71.0136 374625.25
73.0292 108189.73
75.0238 278995.31
81.0343 186528.08
83.0502 71652.44
91.0187 76101.37
93.0343 5315298.50
94.0378 30804.55
112.9677 29228.13
191.1301 31826.04

Name: 68 - Creatine
PrecursorMz: 130.06219
Precursor_type: 
Collision_energy: 10.0
Ionization: ESI
IonMode: negative
RetentionTime: 0.16137
InChiKey: 
Formula: C4H9N3O2
CASNo: 
Smiles: 
CompoundClass: 
Comment: 
Num peaks: 10
55.2030 3217.26
57.4664 2905.40
58.5808 2834.31
58.6002 3587.13
65.8596 3140.47
67.1761 2888.08
70.1003 8434.63
88.0401 823998.50
92.3915 3617.45
130.0408 5418.53

Name: 68 - Creatine
PrecursorMz: 130.06219
Precursor_type: 
Collision_energy: 20.0
Ionization: ESI
IonMode: negative
RetentionTime: 0.16255
InChiKey: 
Formula: C4H9N3O2
CASNo: 
Smiles: 
CompoundClass: 
Comment: 
Num peaks: 4
58.5908 3202.41
70.0998 7706.28
75.7067 3301.55
88.0401 788139.44

Name: 68 - Creatine
PrecursorMz: 130.06219
Precursor_type: 
Collision_energy: 30.0
Ionization: ESI
IonMode: negative
RetentionTime: 0.16401
InChiKey: 
Formula: C4H9N3O2
CASNo: 
Smiles: 
CompoundClass: 
Comment: 
Num peaks: 8
67.4118 1626.24
70.1004 5487.37
88.0141 5039.05
88.0401 826836.75
89.0435 1986.36
112.0511 2808.40
130.8458 2143.78
139.2702 1998.53

Name: 68 - Creatine
PrecursorMz: 130.06219
Precursor_type: 
Collision_energy: 40.0
Ionization: ESI
IonMode: negative
RetentionTime: 0.16518
InChiKey: 
Formula: C4H9N3O2
CASNo: 
Smiles: 
CompoundClass: 
Comment: 
Num peaks: 7
55.0385 3052.80
60.6978 2943.44
70.1014 7114.39
88.0401 834826.56
112.0517 4835.34
118.9653 3805.46
146.9828 3888.23

Name: 68 - Creatine
PrecursorMz: 130.06219
Precursor_type: 
Collision_energy: 50.0
Ionization: ESI
IonMode: negative
RetentionTime: 0.14425
InChiKey: 
Formula: C4H9N3O2
CASNo: 
Smiles: 
CompoundClass: 
Comment: 
Num peaks: 14
66.0975 3370.29
70.1002 7958.92
80.2675 3021.69
82.7699 2822.54
86.1278 3114.56
88.0401 729258.75
89.0436 3905.07
101.5733 2971.80
102.6996 3584.92
112.0514 4136.76
127.4086 3350.41
128.6828 3075.66
141.4809 3324.91
144.0669 3205.43

Name: 68 - Creatine
PrecursorMz: 130.06219
Precursor_type: 
Collision_energy: 60.0
Ionization: ESI
IonMode: negative
RetentionTime: 0.14543
InChiKey: 
Formula: C4H9N3O2
CASNo: 
Smiles: 
CompoundClass: 
Comment: 
Num peaks: 6
58.3455 2748.07
65.8963 3153.73
69.1041 3383.43
76.5717 3278.08
88.0401 494328.78
145.5971 3566.10

Name: 68 - Creatine
PrecursorMz: 130.06219
Precursor_type: 
Collision_energy: 70.0
Ionization: ESI
IonMode: negative
RetentionTime: 0.14789
InChiKey: 
Formula: C4H9N3O2
CASNo: 
Smiles: 
CompoundClass: 
Comment: 
Num peaks: 11
51.7813 3035.78
52.4056 3002.90
61.7513 3268.92
68.7422 2936.47
70.1001 7202.78
71.5489 3745.93
78.3190 2999.46
88.0401 293806.63
102.2733 3722.43
143.0517 3479.67
148.4908 2988.80

Name: 68 - Creatine
PrecursorMz: 130.06219
Precursor_type: 
Collision_energy: 80.0
Ionization: ESI
IonMode: negative
RetentionTime: 0.14907
InChiKey: 
Formula: C4H9N3O2
CASNo: 
Smiles: 
CompoundClass: 
Comment: 
Num peaks: 6
63.6206 3108.60
64.2634 3167.94
67.5235 2778.29
70.1010 8141.48
70.1491 2901.23
88.0401 188512.78

Name: 68 - Creatine
PrecursorMz: 130.06219
Precursor_type: 
Collision_energy: 90.0
Ionization: ESI
IonMode: negative
RetentionTime: 0.17209
InChiKey: 
Formula: C4H9N3O2
CASNo: 
Smiles: 
CompoundClass: 
Comment: 
Num peaks: 12
51.2333 2892.21
53.5486 2721.65
61.6650 2907.95
63.6329 2502.12
67.4949 3418.73
73.0918 2711.36
73.5479 2692.73
88.0401 84703.91
91.9689 3130.00
93.6459 3491.74
94.9445 3068.60
121.2851 2950.69

Name: 68 - Creatine
PrecursorMz: 130.06219
Precursor_type: 
Collision_energy: 100.0
Ionization: ESI
IonMode: negative
RetentionTime: 0.15143
InChiKey: 
Formula: C4H9N3O2
CASNo: 
Smiles: 
CompoundClass: 
Comment: 
Num peaks: 5
72.2147 2916.83
72.3935 2939.39
88.0401 62605.39
88.7600 2747.42
110.6960 4117.59

Name: 68 - Creatine
PrecursorMz: 130.06219
Precursor_type: 
Collision_energy: 110.0
Ionization: ESI
IonMode: negative
RetentionTime: 0.15364
InChiKey: 
Formula: C4H9N3O2
CASNo: 
Smiles: 
CompoundClass: 
Comment: 
Num peaks: 10
51.2895 3059.54
55.6914 2880.97
70.0984 5439.30
70.1020 7154.22
75.7287 2761.71
88.0400 27304.53
88.9854 3425.16
102.1424 4015.72
119.2561 3370.04
142.9223 3295.46

Name: 68 - Creatine
PrecursorMz: 130.06219
Precursor_type: 
Collision_energy: 120.0
Ionization: ESI
IonMode: negative
RetentionTime: 0.15482
InChiKey: 
Formula: C4H9N3O2
CASNo: 
Smiles: 
CompoundClass: 
Comment: 
Num peaks: 6
73.5033 3179.80
83.4180 3299.42
88.0402 14591.69
102.0830 3317.31
117.1991 4181.99
128.6585 3621.55

Name: 69 - L-Dopa
PrecursorMz: 196.06154
Precursor_type: 
Collision_energy: 10.0
Ionization: ESI
IonMode: negative
RetentionTime: 0.13787
InChiKey: 
Formula: C9H11NO4
CASNo: 
Smiles: 
CompoundClass: 
Comment: 
Num peaks: 44
50.0842 101159.63
61.0414 92828.60
69.1215 93109.52
70.0022 209172.34
72.0088 16443178.00
74.0245 5878716.00
80.0503 118942.84
81.0342 309309.63
82.0659 246563.52
91.0551 1172956.63
93.0344 361331.94
96.8202 127750.98
97.0293 122388.27
102.1888 97753.21
107.0427 163033.61
107.0499 3374224.25
107.5334 90614.13
108.0217 181658.70
109.0292 13509918.00
111.0440 129179.62
117.4725 96086.44
121.0292 1430959.25
122.0370 21552716.00
123.0448 5938904.00
124.0163 243499.95
124.0762 346730.34
125.0241 259557.27
125.0604 208066.27
134.0372 401266.56
134.0608 5406909.50
135.0448 78913384.00
136.0485 116862.38
137.0241 989128.75
139.0395 291740.09
140.0112 100371.29
141.5999 98551.49
147.0326 159051.78
150.0556 2168968.75
152.0712 6168580.50
153.0553 155094.91
154.0267 492950.66
178.0500 138077.08
179.0344 37840744.00
196.0608 44200032.00

Name: 69 - L-Dopa
PrecursorMz: 196.06154
Precursor_type: 
Collision_energy: 20.0
Ionization: ESI
IonMode: negative
RetentionTime: 0.13905
InChiKey: 
Formula: C9H11NO4
CASNo: 
Smiles: 
CompoundClass: 
Comment: 
Num peaks: 42
69.7348 108909.38
70.0003 164864.16
70.0036 214930.17
72.0088 17090260.00
74.0245 6179375.00
77.1385 97921.70
81.0344 238049.42
82.0659 175830.55
85.0291 130586.55
91.0551 1263393.75
93.0343 363007.84
95.0499 100374.58
104.4755 98909.58
107.0500 3076146.25
108.0219 160747.06
109.0292 13647514.00
111.0446 215318.97
121.0291 1448300.63
122.0370 23786594.00
123.0448 6426870.00
124.0164 369577.09
124.0765 436362.66
125.0239 347692.81
125.0602 274567.59
132.1465 104571.30
134.0372 323999.53
134.0608 5215347.00
135.0448 84625192.00
136.0485 151643.23
137.0238 973250.88
139.0397 439204.50
142.3871 131544.61
148.0402 118044.34
150.0556 2256570.50
152.0712 6055059.00
154.0266 381590.69
166.0505 138637.17
178.0503 291772.31
179.0344 39099344.00
180.0391 117498.98
196.0608 45942204.00
213.6826 125441.34

Name: 69 - L-Dopa
PrecursorMz: 196.06154
Precursor_type: 
Collision_energy: 30.0
Ionization: ESI
IonMode: negative
RetentionTime: 0.14023
InChiKey: 
Formula: C9H11NO4
CASNo: 
Smiles: 
CompoundClass: 
Comment: 
Num peaks: 37
55.5673 96877.88
69.9023 96725.34
70.0002 119460.77
70.0036 255194.75
72.0088 16320752.00
74.0245 7611073.50
81.0343 269745.22
82.0658 234460.44
91.0552 1235385.75
93.0344 481685.00
97.0296 109985.89
107.0426 240431.53
107.0499 4736348.50
108.0214 120262.59
109.0292 15211645.00
121.0291 1710031.75
122.0370 25715652.00
123.0449 6058181.50
124.0162 444369.75
124.0762 218615.52
125.0239 158949.41
125.0607 343492.28
134.0376 728056.44
134.0608 4918560.50
135.0448 88644472.00
136.0159 128787.94
137.0240 1014668.19
139.0394 305056.75
139.7176 104400.71
150.0555 1960118.75
152.0712 4389252.50
153.0554 150430.72
154.0265 504358.25
173.2301 110175.12
178.0506 250931.16
179.0344 29139820.00
196.0608 22417848.00

Name: 69 - L-Dopa
PrecursorMz: 196.06154
Precursor_type: 
Collision_energy: 40.0
Ionization: ESI
IonMode: negative
RetentionTime: 0.14141
InChiKey: 
Formula: C9H11NO4
CASNo: 
Smiles: 
CompoundClass: 
Comment: 
Num peaks: 39
54.2219 98838.52
59.0135 129455.19
61.9400 95884.45
72.0088 17917624.00
74.0245 12369613.00
81.0343 299865.53
82.0660 315600.59
91.0550 1974335.75
93.0343 829318.81
95.0500 169343.08
97.0658 136834.69
99.8246 99034.13
107.0500 7933068.00
108.0214 386937.13
109.0292 22804992.00
117.0345 385561.91
121.0291 2937001.75
122.0370 36428332.00
122.2348 132751.06
123.0449 8700390.00
124.0161 560190.88
124.0765 247950.23
125.0607 328586.34
129.6515 109581.09
134.0371 3127688.25
134.0608 4140588.25
135.0448 103580600.00
135.7795 105316.42
136.0159 140867.98
136.0397 120157.07
136.0491 140550.45
137.0240 1060486.13
139.0403 95471.31
150.0556 1193267.13
152.0713 2043756.88
154.0268 950922.31
178.0508 212005.86
179.0344 13159664.00
196.0608 4974533.50

Name: 69 - L-Dopa
PrecursorMz: 196.06154
Precursor_type: 
Collision_energy: 50.0
Ionization: ESI
IonMode: negative
RetentionTime: 0.14308
InChiKey: 
Formula: C9H11NO4
CASNo: 
Smiles: 
CompoundClass: 
Comment: 
Num peaks: 41
65.0393 153807.11
70.0009 176347.00
70.0043 142399.03
72.0088 10901523.00
74.0245 10504397.00
77.9774 108183.20
79.0551 212478.83
80.0501 141511.03
81.0343 400182.91
82.0660 283459.84
89.0393 156755.61
91.0551 1924302.38
93.0343 1022861.75
93.8024 92531.84
95.0501 158165.86
97.0659 188938.59
105.0339 111307.23
106.0422 344730.00
107.0500 8148238.00
108.0215 620152.69
109.0292 20183788.00
116.8805 114242.74
117.0342 670587.69
121.0292 2544620.50
122.0370 25541752.00
123.0449 7209075.00
124.0163 462995.72
124.0765 139241.39
125.0607 214921.02
134.0266 231529.83
134.0370 6626171.00
134.0607 2644645.75
135.0448 74358912.00
137.0237 642052.69
148.8879 105439.30
150.0558 601847.63
152.0711 400655.25
154.0268 530425.38
167.3315 95714.33
179.0344 3063951.75
196.0604 418573.75

Name: 69 - L-Dopa
PrecursorMz: 196.06154
Precursor_type: 
Collision_energy: 60.0
Ionization: ESI
IonMode: negative
RetentionTime: 0.14426
InChiKey: 
Formula: C9H11NO4
CASNo: 
Smiles: 
CompoundClass: 
Comment: 
Num peaks: 47
53.8350 86245.34
55.8505 87144.00
56.8437 91828.30
62.4305 80370.41
65.0393 192278.70
70.0029 170570.97
72.0088 8932590.00
74.0245 9406492.00
74.8423 98187.23
79.0549 443205.59
80.0502 130258.28
81.0343 554382.44
82.0659 246922.53
88.0147 85161.69
89.0393 676771.44
91.0187 145798.98
91.0551 2293643.00
92.0502 86761.38
93.0343 1841175.63
95.0500 497057.72
97.0658 191107.59
101.2622 88295.26
105.0343 105556.02
106.0420 820230.19
107.0500 8336600.50
108.0214 1110601.75
109.0292 23055398.00
117.0343 1367460.50
121.0291 2688857.75
122.0370 17504718.00
123.0449 6562085.50
124.0161 297151.13
125.0599 85140.73
132.0461 85854.92
133.0297 79583.97
134.0370 13815445.00
134.0603 1769452.25
135.0448 61038524.00
136.0160 153838.17
136.0392 143231.14
136.0482 92077.59
137.0243 533822.13
150.0553 548023.38
151.0397 84529.89
151.5247 91050.73
154.0261 433775.00
179.0344 729153.69

Name: 69 - L-Dopa
PrecursorMz: 196.06154
Precursor_type: 
Collision_energy: 70.0
Ionization: ESI
IonMode: negative
RetentionTime: 0.14544
InChiKey: 
Formula: C9H11NO4
CASNo: 
Smiles: 
CompoundClass: 
Comment: 
Num peaks: 41
54.5209 79838.52
65.0030 94540.20
65.0393 394178.97
70.0001 74837.55
70.0035 168530.63
72.0088 6280001.50
74.0245 6295856.50
78.3473 73361.76
79.0550 416182.81
80.0267 87607.24
80.0503 96178.77
81.0343 840342.94
82.0659 134862.30
89.0394 1562399.50
89.0446 154619.28
91.0187 320899.25
91.0550 1762935.75
93.0343 2440325.25
95.0500 755507.31
97.0656 146491.86
105.0342 126867.91
106.0420 1096641.63
107.0500 6799207.00
108.0214 2205561.00
108.0288 104208.43
109.0292 22687986.00
117.0343 1757690.00
121.0291 2934416.25
122.0370 9292828.00
123.0448 5412057.00
124.0167 133005.44
134.0370 17557472.00
135.0448 40399848.00
137.0240 351376.66
140.9690 84582.66
150.0555 268095.72
154.0267 298156.53
158.0331 80878.18
171.3775 101313.69
179.0344 177925.38
180.1673 78317.23

Name: 69 - L-Dopa
PrecursorMz: 196.06154
Precursor_type: 
Collision_energy: 80.0
Ionization: ESI
IonMode: negative
RetentionTime: 0.16747
InChiKey: 
Formula: C9H11NO4
CASNo: 
Smiles: 
CompoundClass: 
Comment: 
Num peaks: 37
55.9795 69787.21
59.2198 64129.29
65.0028 104434.27
65.0393 214826.97
67.0187 76531.99
70.0027 193936.03
72.0088 2952909.75
74.0203 153199.08
74.0245 2900192.50
74.3722 55840.93
75.5845 68215.55
78.6682 66863.09
79.0550 292144.38
80.0263 74542.00
81.0343 712096.69
89.0395 1789359.88
91.0187 462324.84
91.0551 846584.44
93.0343 1786425.25
95.0499 668097.56
105.0342 107207.49
106.0421 953659.06
107.0499 3325130.50
108.0214 2630367.25
109.0292 14272016.00
117.0342 1222065.13
121.0292 1341899.88
122.0370 3412162.75
123.0449 2538258.75
126.1719 78214.91
134.0370 12559389.00
135.0448 15619088.00
137.0238 114672.20
140.7890 74029.78
150.0559 115495.73
154.0263 101166.84
160.5461 66722.27

Name: 69 - L-Dopa
PrecursorMz: 196.06154
Precursor_type: 
Collision_energy: 90.0
Ionization: ESI
IonMode: negative
RetentionTime: 0.14833
InChiKey: 
Formula: C9H11NO4
CASNo: 
Smiles: 
CompoundClass: 
Comment: 
Num peaks: 34
53.1149 75471.05
65.0028 307858.13
65.0393 498599.66
66.0347 76794.49
69.5680 79057.41
69.7734 71451.34
70.0025 229307.61
72.0049 167240.92
72.0088 2512206.50
74.0244 2347352.25
74.5215 64184.60
79.0551 402221.31
80.0264 154140.81
80.0507 72487.98
81.0342 852511.75
89.0394 3203970.75
91.0187 835325.19
91.0552 992785.75
93.0343 2398935.25
95.0500 511926.97
106.0422 929240.31
107.0499 2495399.00
108.0214 4708710.50
109.0292 15163576.00
117.0343 1071070.75
121.0291 1277577.88
122.0370 1773249.88
123.0448 2001627.00
134.0370 11656878.00
134.0596 246129.56
135.0448 8710822.00
161.8486 82525.40
196.6826 72819.83
204.5217 92282.16

Name: 69 - L-Dopa
PrecursorMz: 196.06154
Precursor_type: 
Collision_energy: 100.0
Ionization: ESI
IonMode: negative
RetentionTime: 0.14953
InChiKey: 
Formula: C9H11NO4
CASNo: 
Smiles: 
CompoundClass: 
Comment: 
Num peaks: 30
65.0029 355714.28
65.0393 391662.91
67.0184 98903.13
70.0003 118498.75
70.0040 122017.66
72.0088 1237841.25
74.0244 1031016.00
79.0551 155529.08
80.0263 145994.59
80.0502 75833.95
81.0343 680822.31
89.0394 2662186.00
91.0187 892425.56
91.0550 475307.16
93.0343 1696478.63
95.0499 299473.56
95.2614 58614.71
105.0342 93274.15
106.0422 731192.75
107.0500 1188264.50
108.0214 4720950.00
109.0292 9604094.00
117.0342 526206.44
121.0290 954279.19
121.0371 83186.52
122.0371 1054611.38
123.0449 952662.75
134.0369 6640328.00
135.0448 4070033.00
207.0248 67231.30

Name: 69 - L-Dopa
PrecursorMz: 196.06154
Precursor_type: 
Collision_energy: 110.0
Ionization: ESI
IonMode: negative
RetentionTime: 0.15073
InChiKey: 
Formula: C9H11NO4
CASNo: 
Smiles: 
CompoundClass: 
Comment: 
Num peaks: 33
55.7040 57675.36
58.2274 55812.48
61.8429 55405.48
62.0723 54007.79
63.0236 58128.52
65.0030 480895.66
65.0393 302102.13
67.0186 99596.21
70.0023 163142.23
72.0088 806859.44
74.0246 610319.13
79.0549 118975.66
80.0265 159836.44
81.0344 593886.06
89.0394 2741626.00
91.0187 955920.94
91.0550 330762.75
93.0343 1490565.38
95.0500 322482.09
105.0343 127929.36
106.0420 555812.81
107.0500 654528.50
108.0214 5339836.00
109.0292 7153666.50
117.0345 339163.44
121.0292 684496.88
122.0371 659192.63
123.0450 558831.88
134.0370 3926375.75
135.0448 1841512.13
142.8900 61027.61
148.0424 70455.40
210.5781 62046.49

Name: 69 - L-Dopa
PrecursorMz: 196.06154
Precursor_type: 
Collision_energy: 120.0
Ionization: ESI
IonMode: negative
RetentionTime: 0.15194
InChiKey: 
Formula: C9H11NO4
CASNo: 
Smiles: 
CompoundClass: 
Comment: 
Num peaks: 31
63.0235 94641.26
65.0029 630865.63
65.0392 310373.69
67.0186 76262.26
72.0087 417898.78
74.0244 257907.56
76.3296 60632.00
80.0266 108998.10
81.0344 329724.91
88.0321 113610.85
89.0394 1992049.38
91.0187 912583.69
91.0548 173890.78
93.0343 1279506.25
95.0502 173957.13
97.5839 57436.66
98.7723 68450.22
104.3919 56116.81
106.0422 273653.91
107.0499 314340.41
108.0214 5282633.00
109.0292 4108331.00
114.7053 63581.00
117.0345 179232.94
121.0289 377302.31
122.0370 390002.13
123.0448 258553.41
134.0370 1975560.25
135.0447 691026.50
162.9050 56651.45
167.2085 62098.20

Name: 71 - Dihydrouracil
PrecursorMz: 113.03565
Precursor_type: 
Collision_energy: 10.0
Ionization: ESI
IonMode: negative
RetentionTime: 0.16445
InChiKey: 
Formula: C4H6N2O2
CASNo: 
Smiles: 
CompoundClass: 
Comment: 
Num peaks: 9
51.9409 1646.11
52.5520 1438.80
63.6306 1561.79
68.9955 116877.43
70.4350 2172.11
80.0021 1478.42
80.6253 1509.31
95.2080 1810.42
112.9851 2941.26

Name: 71 - Dihydrouracil
PrecursorMz: 113.03565
Precursor_type: 
Collision_energy: 20.0
Ionization: ESI
IonMode: negative
RetentionTime: 0.13969
InChiKey: 
Formula: C4H6N2O2
CASNo: 
Smiles: 
CompoundClass: 
Comment: 
Num peaks: 9
68.9955 109763.23
70.4332 3097.69
75.2449 1633.07
111.3214 1671.50
112.7835 1574.74
112.9852 2177.87
113.0353 4875.66
113.1311 1777.41
120.6352 1587.89

Name: 71 - Dihydrouracil
PrecursorMz: 113.03565
Precursor_type: 
Collision_energy: 30.0
Ionization: ESI
IonMode: negative
RetentionTime: 0.14115
InChiKey: 
Formula: C4H6N2O2
CASNo: 
Smiles: 
CompoundClass: 
Comment: 
Num peaks: 10
68.9954 122788.05
70.4355 2764.34
82.8777 1552.07
88.9356 1623.19
91.0789 1548.19
93.2069 1691.02
106.9182 2044.14
112.8919 2402.34
112.9853 3203.18
113.0353 5847.43

Name: 71 - Dihydrouracil
PrecursorMz: 113.03565
Precursor_type: 
Collision_energy: 40.0
Ionization: ESI
IonMode: negative
RetentionTime: 0.14262
InChiKey: 
Formula: C4H6N2O2
CASNo: 
Smiles: 
CompoundClass: 
Comment: 
Num peaks: 9
52.2255 1513.69
56.7563 1799.55
63.9819 1532.07
68.9955 119239.16
70.4344 4054.24
95.0129 1550.06
112.9855 2336.72
113.0354 5502.06
134.8588 1536.30

Name: 71 - Dihydrouracil
PrecursorMz: 113.03565
Precursor_type: 
Collision_energy: 50.0
Ionization: ESI
IonMode: negative
RetentionTime: 0.14408
InChiKey: 
Formula: C4H6N2O2
CASNo: 
Smiles: 
CompoundClass: 
Comment: 
Num peaks: 8
60.2668 1661.06
68.9954 97334.80
70.4342 4089.01
79.0001 1781.41
82.6693 1539.48
93.0524 1606.47
99.1841 1795.64
112.9851 2338.75

Name: 71 - Dihydrouracil
PrecursorMz: 113.03565
Precursor_type: 
Collision_energy: 60.0
Ionization: ESI
IonMode: negative
RetentionTime: 0.14556
InChiKey: 
Formula: C4H6N2O2
CASNo: 
Smiles: 
CompoundClass: 
Comment: 
Num peaks: 5
52.6569 1912.78
63.0822 1810.81
68.9955 99256.95
90.7789 1593.05
112.2801 1700.19

Name: 71 - Dihydrouracil
PrecursorMz: 113.03565
Precursor_type: 
Collision_energy: 70.0
Ionization: ESI
IonMode: negative
RetentionTime: 0.14848
InChiKey: 
Formula: C4H6N2O2
CASNo: 
Smiles: 
CompoundClass: 
Comment: 
Num peaks: 4
68.9955 106021.19
70.4343 3222.13
75.9496 1652.22
128.6333 1718.16

Name: 71 - Dihydrouracil
PrecursorMz: 113.03565
Precursor_type: 
Collision_energy: 80.0
Ionization: ESI
IonMode: negative
RetentionTime: 0.14996
InChiKey: 
Formula: C4H6N2O2
CASNo: 
Smiles: 
CompoundClass: 
Comment: 
Num peaks: 11
61.9406 1665.48
68.9954 68458.87
70.4330 3048.06
72.8531 1576.02
73.3870 1442.26
74.1988 1662.66
74.3169 1696.71
88.5288 1712.35
90.0215 1622.06
105.9561 1627.34
109.2188 1532.75

Name: 71 - Dihydrouracil
PrecursorMz: 113.03565
Precursor_type: 
Collision_energy: 90.0
Ionization: ESI
IonMode: negative
RetentionTime: 0.15144
InChiKey: 
Formula: C4H6N2O2
CASNo: 
Smiles: 
CompoundClass: 
Comment: 
Num peaks: 7
61.6424 1608.83
68.5831 1805.95
68.9955 65574.22
71.3237 1687.56
72.0141 2110.79
90.5577 1458.54
96.4358 1650.49

Name: 71 - Dihydrouracil
PrecursorMz: 113.03565
Precursor_type: 
Collision_energy: 100.0
Ionization: ESI
IonMode: negative
RetentionTime: 0.15409
InChiKey: 
Formula: C4H6N2O2
CASNo: 
Smiles: 
CompoundClass: 
Comment: 
Num peaks: 8
50.7740 1720.47
54.7385 1571.56
65.9114 1778.64
66.5653 1413.02
68.9955 44952.84
70.4351 2854.36
97.5774 1564.88
100.9035 1829.56

Name: 71 - Dihydrouracil
PrecursorMz: 113.03565
Precursor_type: 
Collision_energy: 110.0
Ionization: ESI
IonMode: negative
RetentionTime: 0.15559
InChiKey: 
Formula: C4H6N2O2
CASNo: 
Smiles: 
CompoundClass: 
Comment: 
Num peaks: 6
58.4847 1683.55
68.9955 36103.50
70.4331 3784.09
76.6702 1502.53
96.2207 1725.49
116.6471 1595.74

Name: 71 - Dihydrouracil
PrecursorMz: 113.03565
Precursor_type: 
Collision_energy: 120.0
Ionization: ESI
IonMode: negative
RetentionTime: 0.15709
InChiKey: 
Formula: C4H6N2O2
CASNo: 
Smiles: 
CompoundClass: 
Comment: 
Num peaks: 6
68.9921 2450.27
68.9955 29717.41
71.6255 1895.43
91.7620 1714.11
118.2956 1659.44
132.6859 1665.01

Name: 72 - D-Malic acid
PrecursorMz: 133.01425
Precursor_type: 
Collision_energy: 10.0
Ionization: ESI
IonMode: negative
RetentionTime: 0.15740
InChiKey: 
Formula: C4H6O5
CASNo: 
Smiles: 
CompoundClass: 
Comment: 
Num peaks: 18
50.6965 47306.16
59.0135 324233.81
70.0498 132394.03
71.0136 17186208.00
72.0168 101581.13
72.9928 4397614.00
73.9966 62863.07
79.5729 48754.04
81.0947 54587.52
86.6993 54039.29
87.0086 251392.38
88.8574 59125.13
89.0242 1757622.50
107.6041 66862.66
115.0034 19529716.00
116.0069 284647.16
133.0139 3291128.00
139.8745 60259.74

Name: 72 - D-Malic acid
PrecursorMz: 133.01425
Precursor_type: 
Collision_energy: 20.0
Ionization: ESI
IonMode: negative
RetentionTime: 0.15858
InChiKey: 
Formula: C4H6O5
CASNo: 
Smiles: 
CompoundClass: 
Comment: 
Num peaks: 12
54.0715 59802.00
59.0135 263866.38
70.0508 105467.50
71.0136 17548846.00
72.0171 124607.95
72.9928 4027890.75
87.0086 206891.56
89.0152 45166.90
89.0242 1686402.63
115.0034 20221056.00
116.0070 263869.38
133.0139 3377968.75

Name: 72 - D-Malic acid
PrecursorMz: 133.01425
Precursor_type: 
Collision_energy: 30.0
Ionization: ESI
IonMode: negative
RetentionTime: 0.15975
InChiKey: 
Formula: C4H6O5
CASNo: 
Smiles: 
CompoundClass: 
Comment: 
Num peaks: 19
55.3432 10852.89
59.0135 324576.53
62.4781 10747.40
65.3668 11461.93
70.0492 24552.58
70.0525 16306.62
70.9940 110224.16
71.0136 17357526.00
72.0168 141184.91
72.9928 4132391.50
73.9964 26740.33
81.5529 11020.10
87.0085 186057.69
89.0242 1987321.88
90.0277 15761.87
115.0034 19663888.00
116.0067 204951.17
133.0139 3471026.50
134.0178 20957.46

Name: 72 - D-Malic acid
PrecursorMz: 133.01425
Precursor_type: 
Collision_energy: 40.0
Ionization: ESI
IonMode: negative
RetentionTime: 0.16093
InChiKey: 
Formula: C4H6O5
CASNo: 
Smiles: 
CompoundClass: 
Comment: 
Num peaks: 15
59.0136 282375.19
63.5137 54889.32
70.0498 132231.03
71.0136 17429106.00
71.9052 49197.61
72.0171 87810.19
72.9929 4412104.00
86.7259 48646.81
87.0084 166404.22
89.0242 1818285.50
100.4140 51853.53
110.4092 51320.68
115.0034 17891324.00
116.0067 163668.31
133.0139 2716766.50

Name: 72 - D-Malic acid
PrecursorMz: 133.01425
Precursor_type: 
Collision_energy: 50.0
Ionization: ESI
IonMode: negative
RetentionTime: 0.16211
InChiKey: 
Formula: C4H6O5
CASNo: 
Smiles: 
CompoundClass: 
Comment: 
Num peaks: 19
50.1894 52886.50
51.4814 52844.25
58.0558 46848.27
59.0134 446191.69
59.8098 53964.13
61.5836 45231.19
63.8418 43238.00
71.0136 18213496.00
72.0169 163832.30
72.3935 53710.77
72.9928 5061049.50
87.0085 118302.84
89.0242 1360384.50
90.5955 55048.61
97.0794 52422.87
115.0034 10777381.00
116.0070 135385.92
133.0139 987340.25
150.0069 55242.88

Name: 72 - D-Malic acid
PrecursorMz: 133.01425
Precursor_type: 
Collision_energy: 60.0
Ionization: ESI
IonMode: negative
RetentionTime: 0.14272
InChiKey: 
Formula: C4H6O5
CASNo: 
Smiles: 
CompoundClass: 
Comment: 
Num peaks: 11
54.2333 43019.83
59.0135 525981.13
71.0136 14198715.00
72.0167 109537.23
72.9928 4784180.00
87.0087 114235.08
89.0242 716271.19
115.0034 4910152.50
117.3726 45184.29
133.0139 244939.20
143.1418 48555.10

Name: 72 - D-Malic acid
PrecursorMz: 133.01425
Precursor_type: 
Collision_energy: 70.0
Ionization: ESI
IonMode: negative
RetentionTime: 0.14467
InChiKey: 
Formula: C4H6O5
CASNo: 
Smiles: 
CompoundClass: 
Comment: 
Num peaks: 11
59.0134 389219.19
70.0493 108998.20
70.0526 98144.15
71.0136 9221858.00
72.0167 85653.73
72.9928 3790875.00
87.0084 71642.74
89.0243 330526.03
90.4960 69582.05
115.0034 1736420.63
146.0637 62877.99

Name: 72 - D-Malic acid
PrecursorMz: 133.01425
Precursor_type: 
Collision_energy: 80.0
Ionization: ESI
IonMode: negative
RetentionTime: 0.14585
InChiKey: 
Formula: C4H6O5
CASNo: 
Smiles: 
CompoundClass: 
Comment: 
Num peaks: 10
59.0135 387235.03
59.4054 58407.58
70.0487 95252.13
70.0523 159905.80
71.0136 5899355.50
72.9929 3066910.75
89.0243 127175.71
95.7250 62571.18
115.0035 702876.31
122.0540 62719.61

Name: 72 - D-Malic acid
PrecursorMz: 133.01425
Precursor_type: 
Collision_energy: 90.0
Ionization: ESI
IonMode: negative
RetentionTime: 0.14703
InChiKey: 
Formula: C4H6O5
CASNo: 
Smiles: 
CompoundClass: 
Comment: 
Num peaks: 13
56.4651 64053.91
59.0135 311303.41
67.5356 58953.38
70.0499 135318.03
71.0136 4311746.00
72.9888 138707.69
72.9928 2420029.25
77.9705 70104.06
82.1001 64661.68
89.0240 140199.91
112.3115 59899.85
115.0035 173182.16
148.9592 64539.78

Name: 72 - D-Malic acid
PrecursorMz: 133.01425
Precursor_type: 
Collision_energy: 100.0
Ionization: ESI
IonMode: negative
RetentionTime: 0.14821
InChiKey: 
Formula: C4H6O5
CASNo: 
Smiles: 
CompoundClass: 
Comment: 
Num peaks: 7
57.8533 80189.93
58.1109 59033.74
59.0134 313095.84
71.0136 3032882.50
72.9929 2051048.38
115.0034 88719.34
149.1249 71272.57

Name: 72 - D-Malic acid
PrecursorMz: 133.01425
Precursor_type: 
Collision_energy: 110.0
Ionization: ESI
IonMode: negative
RetentionTime: 0.14991
InChiKey: 
Formula: C4H6O5
CASNo: 
Smiles: 
CompoundClass: 
Comment: 
Num peaks: 10
56.3779 61258.88
59.0133 111186.78
70.0498 101204.98
70.0531 85418.71
71.0136 1897950.13
72.9928 1175648.38
94.0474 58317.93
94.3404 75831.39
97.1527 62984.48
147.7310 72673.45

Name: 72 - D-Malic acid
PrecursorMz: 133.01425
Precursor_type: 
Collision_energy: 120.0
Ionization: ESI
IonMode: negative
RetentionTime: 0.15108
InChiKey: 
Formula: C4H6O5
CASNo: 
Smiles: 
CompoundClass: 
Comment: 
Num peaks: 6
54.3603 13705.31
59.0134 106033.95
66.7256 12384.88
71.0136 1156165.00
72.9928 790817.94
153.3997 12860.34

Name: 75 - Glycerol
PrecursorMz: 91.04007
Precursor_type: 
Collision_energy: 10.0
Ionization: ESI
IonMode: negative
RetentionTime: 0.13606
InChiKey: 
Formula: C3H8O3
CASNo: 
Smiles: 
CompoundClass: 
Comment: 
Num peaks: 11
57.0733 3493.20
61.5269 3732.83
63.5508 3067.81
65.8734 3630.59
70.9287 5455.46
83.7429 3508.82
90.9237 10847.88
90.9335 31692.60
91.9313 5279.62
107.8594 3500.35
108.9050 3841.48

Name: 75 - Glycerol
PrecursorMz: 91.04007
Precursor_type: 
Collision_energy: 20.0
Ionization: ESI
IonMode: negative
RetentionTime: 0.13724
InChiKey: 
Formula: C3H8O3
CASNo: 
Smiles: 
CompoundClass: 
Comment: 
Num peaks: 6
70.9281 7345.50
88.7097 3480.02
90.9233 14591.19
90.9333 34555.62
91.9310 3645.01
109.9356 3281.03

Name: 75 - Glycerol
PrecursorMz: 91.04007
Precursor_type: 
Collision_energy: 30.0
Ionization: ESI
IonMode: negative
RetentionTime: 0.13870
InChiKey: 
Formula: C3H8O3
CASNo: 
Smiles: 
CompoundClass: 
Comment: 
Num peaks: 7
51.7996 1730.71
70.9273 2254.88
90.9239 7909.00
90.9334 26913.83
103.0457 1608.67
106.2211 1408.95
106.5039 1709.60

Name: 75 - Glycerol
PrecursorMz: 91.04007
Precursor_type: 
Collision_energy: 40.0
Ionization: ESI
IonMode: negative
RetentionTime: 0.14016
InChiKey: 
Formula: C3H8O3
CASNo: 
Smiles: 
CompoundClass: 
Comment: 
Num peaks: 10
56.0229 1649.14
56.3559 1464.16
64.5556 1582.37
67.4484 1459.91
70.9296 1966.63
81.3147 1534.95
90.9238 10169.43
90.9333 34799.81
91.9314 2165.20
104.5479 1590.86

Name: 75 - Glycerol
PrecursorMz: 91.04007
Precursor_type: 
Collision_energy: 50.0
Ionization: ESI
IonMode: negative
RetentionTime: 0.14163
InChiKey: 
Formula: C3H8O3
CASNo: 
Smiles: 
CompoundClass: 
Comment: 
Num peaks: 10
53.6565 1585.17
53.8415 1853.42
55.2270 1512.54
68.8378 1556.40
70.9286 3791.16
77.1775 1479.55
90.9237 14040.44
90.9334 34365.84
91.0297 2637.01
91.9311 4715.89

Name: 75 - Glycerol
PrecursorMz: 91.04007
Precursor_type: 
Collision_energy: 60.0
Ionization: ESI
IonMode: negative
RetentionTime: 0.14281
InChiKey: 
Formula: C3H8O3
CASNo: 
Smiles: 
CompoundClass: 
Comment: 
Num peaks: 8
50.4566 3492.94
55.9070 3884.30
63.6652 3122.98
69.1200 3889.74
90.9234 12918.85
90.9333 35924.16
93.7997 4031.89
95.3776 3920.27

Name: 75 - Glycerol
PrecursorMz: 91.04007
Precursor_type: 
Collision_energy: 70.0
Ionization: ESI
IonMode: negative
RetentionTime: 0.14531
InChiKey: 
Formula: C3H8O3
CASNo: 
Smiles: 
CompoundClass: 
Comment: 
Num peaks: 7
50.2806 2879.37
68.9506 2834.54
70.9272 4511.75
71.4810 2618.61
90.9235 9781.86
90.9334 23957.70
91.5450 2684.78

Name: 75 - Glycerol
PrecursorMz: 91.04007
Precursor_type: 
Collision_energy: 80.0
Ionization: ESI
IonMode: negative
RetentionTime: 0.14648
InChiKey: 
Formula: C3H8O3
CASNo: 
Smiles: 
CompoundClass: 
Comment: 
Num peaks: 9
55.7249 2887.18
65.7061 2928.79
68.6891 2632.21
70.9291 4427.07
73.0643 2558.38
81.6711 2410.39
90.9234 9832.64
90.9334 16055.54
91.9310 3063.74

Name: 75 - Glycerol
PrecursorMz: 91.04007
Precursor_type: 
Collision_energy: 90.0
Ionization: ESI
IonMode: negative
RetentionTime: 0.14766
InChiKey: 
Formula: C3H8O3
CASNo: 
Smiles: 
CompoundClass: 
Comment: 
Num peaks: 4
53.1776 2823.64
90.9234 8792.52
90.9337 14740.20
97.7648 3146.34

Name: 75 - Glycerol
PrecursorMz: 91.04007
Precursor_type: 
Collision_energy: 100.0
Ionization: ESI
IonMode: negative
RetentionTime: 0.14884
InChiKey: 
Formula: C3H8O3
CASNo: 
Smiles: 
CompoundClass: 
Comment: 
Num peaks: 6
58.8787 2719.79
64.9224 2674.07
70.4459 2794.33
90.9236 6735.63
90.9333 7057.27
97.9906 2527.95

Name: 75 - Glycerol
PrecursorMz: 91.04007
Precursor_type: 
Collision_energy: 110.0
Ionization: ESI
IonMode: negative
RetentionTime: 0.15108
InChiKey: 
Formula: C3H8O3
CASNo: 
Smiles: 
CompoundClass: 
Comment: 
Num peaks: 3
70.9284 3748.97
90.9236 3836.43
90.9332 7026.50

Name: 75 - Glycerol
PrecursorMz: 91.04007
Precursor_type: 
Collision_energy: 120.0
Ionization: ESI
IonMode: negative
RetentionTime: 0.15226
InChiKey: 
Formula: C3H8O3
CASNo: 
Smiles: 
CompoundClass: 
Comment: 
Num peaks: 5
69.6944 3203.29
73.9297 3162.15
76.0941 3613.66
78.9317 3561.06
80.1270 2735.96

Name: 81 - Deoxyadenosine monophosphate
PrecursorMz: 330.06088
Precursor_type: 
Collision_energy: 10.0
Ionization: ESI
IonMode: negative
RetentionTime: 0.13968
InChiKey: 
Formula: C10H14N5O6P
CASNo: 
Smiles: 
CompoundClass: 
Comment: 
Num peaks: 11
68.9719 9740.42
72.3767 2201.23
76.1195 1719.34
107.8844 1696.21
130.3103 1896.03
136.7129 1755.39
140.8777 2056.53
170.3760 2039.35
212.0608 1775.65
214.9150 1872.57
251.2590 1863.11

Name: 81 - Deoxyadenosine monophosphate
PrecursorMz: 330.06088
Precursor_type: 
Collision_energy: 20.0
Ionization: ESI
IonMode: negative
RetentionTime: 0.16990
InChiKey: 
Formula: C10H14N5O6P
CASNo: 
Smiles: 
CompoundClass: 
Comment: 
Num peaks: 20
50.2974 1702.50
68.9718 9606.79
73.3478 1781.50
78.9588 10321.84
80.5733 1886.97
89.3477 1868.43
93.0155 1649.66
96.9695 2586.99
134.0469 5051.80
151.5002 2037.43
163.3388 1793.95
163.3531 2349.87
170.5086 2063.97
181.9924 1860.36
195.0059 7135.85
273.8503 1903.26
274.1568 2312.83
285.8495 1915.97
319.9077 2132.84
330.0591 7461.48

Name: 81 - Deoxyadenosine monophosphate
PrecursorMz: 330.06088
Precursor_type: 
Collision_energy: 30.0
Ionization: ESI
IonMode: negative
RetentionTime: 0.17138
InChiKey: 
Formula: C10H14N5O6P
CASNo: 
Smiles: 
CompoundClass: 
Comment: 
Num peaks: 17
63.8037 1652.02
66.6305 2000.08
67.0229 1894.24
68.0846 1742.26
71.4210 1783.74
78.9588 15812.83
96.9694 4403.31
101.6776 1688.40
134.0472 7408.85
151.7979 1624.43
156.8636 1818.45
176.9969 2062.01
188.4727 1987.77
195.0058 4671.62
224.2804 1956.80
328.2306 2351.99
350.5393 2259.00

Name: 81 - Deoxyadenosine monophosphate
PrecursorMz: 330.06088
Precursor_type: 
Collision_energy: 40.0
Ionization: ESI
IonMode: negative
RetentionTime: 0.17405
InChiKey: 
Formula: C10H14N5O6P
CASNo: 
Smiles: 
CompoundClass: 
Comment: 
Num peaks: 14
58.1327 1694.65
67.2957 1969.95
68.9711 8220.07
78.9589 20552.42
96.9695 10124.35
119.3516 1820.52
134.0469 12279.47
155.8920 3137.66
162.4233 1906.30
183.7999 2055.82
195.0058 2481.89
214.1846 1790.82
214.8805 2250.50
291.8472 2451.82

Name: 81 - Deoxyadenosine monophosphate
PrecursorMz: 330.06088
Precursor_type: 
Collision_energy: 50.0
Ionization: ESI
IonMode: negative
RetentionTime: 0.17555
InChiKey: 
Formula: C10H14N5O6P
CASNo: 
Smiles: 
CompoundClass: 
Comment: 
Num peaks: 7
62.5129 1733.20
68.9722 10061.67
78.9588 22145.11
96.9692 6712.89
134.0465 9101.12
218.9478 1986.77
348.3724 2102.54

Name: 81 - Deoxyadenosine monophosphate
PrecursorMz: 330.06088
Precursor_type: 
Collision_energy: 60.0
Ionization: ESI
IonMode: negative
RetentionTime: 0.17706
InChiKey: 
Formula: C10H14N5O6P
CASNo: 
Smiles: 
CompoundClass: 
Comment: 
Num peaks: 20
60.6125 2020.41
74.5889 2127.10
78.9588 26994.40
80.7468 1861.44
92.0104 2073.28
96.1725 1785.13
96.9695 6574.77
99.8929 2098.88
102.0316 1847.19
134.0470 8657.89
141.7763 1771.98
146.0627 2029.97
155.8930 2126.86
156.2514 1885.80
164.9128 1963.50
219.9148 1957.16
228.9952 2059.51
280.2729 2169.17
300.7317 1986.85
320.7622 1978.92

Name: 81 - Deoxyadenosine monophosphate
PrecursorMz: 330.06088
Precursor_type: 
Collision_energy: 70.0
Ionization: ESI
IonMode: negative
RetentionTime: 0.17976
InChiKey: 
Formula: C10H14N5O6P
CASNo: 
Smiles: 
CompoundClass: 
Comment: 
Num peaks: 10
65.3963 1768.92
67.3084 1688.95
68.9731 10354.06
78.9588 24333.18
96.9694 4434.52
134.0469 6070.64
169.7784 1743.12
202.7009 2119.09
218.9687 1873.13
294.0521 1851.46

Name: 81 - Deoxyadenosine monophosphate
PrecursorMz: 330.06088
Precursor_type: 
Collision_energy: 80.0
Ionization: ESI
IonMode: negative
RetentionTime: 0.18129
InChiKey: 
Formula: C10H14N5O6P
CASNo: 
Smiles: 
CompoundClass: 
Comment: 
Num peaks: 15
51.2317 1797.41
59.8673 1992.96
68.9730 9060.67
78.9588 24587.91
84.2554 2066.83
90.1172 2026.90
96.9600 1821.68
96.9694 2475.97
102.8990 1923.81
113.6634 1902.63
134.0471 4884.20
147.6887 1907.47
152.9173 2303.85
212.9330 1973.90
244.4647 1859.12

Name: 81 - Deoxyadenosine monophosphate
PrecursorMz: 330.06088
Precursor_type: 
Collision_energy: 90.0
Ionization: ESI
IonMode: negative
RetentionTime: 0.15413
InChiKey: 
Formula: C10H14N5O6P
CASNo: 
Smiles: 
CompoundClass: 
Comment: 
Num peaks: 16
53.9785 1679.33
54.9273 1726.91
67.8940 1527.47
68.9706 6800.43
68.9746 3640.76
78.9587 26258.09
96.9600 2049.75
96.9694 2650.70
134.0471 3808.50
137.1681 2046.03
141.9651 1627.72
152.9180 2640.55
202.5249 1967.48
202.6294 2112.06
229.8650 1864.71
291.1570 2068.09

Name: 81 - Deoxyadenosine monophosphate
PrecursorMz: 330.06088
Precursor_type: 
Collision_energy: 100.0
Ionization: ESI
IonMode: negative
RetentionTime: 0.15569
InChiKey: 
Formula: C10H14N5O6P
CASNo: 
Smiles: 
CompoundClass: 
Comment: 
Num peaks: 8
78.9588 22445.78
79.1240 1780.74
96.9601 3654.88
107.0360 2244.34
134.0471 1816.74
135.3944 1795.09
141.9207 2026.29
340.7446 2246.00

Name: 81 - Deoxyadenosine monophosphate
PrecursorMz: 330.06088
Precursor_type: 
Collision_energy: 110.0
Ionization: ESI
IonMode: negative
RetentionTime: 0.15842
InChiKey: 
Formula: C10H14N5O6P
CASNo: 
Smiles: 
CompoundClass: 
Comment: 
Num peaks: 14
68.9698 3328.29
68.9739 7229.00
71.4656 1711.13
78.9588 24967.72
82.5980 1756.53
93.2362 1737.30
93.7198 1828.66
96.5923 1777.13
105.1922 1808.55
107.0362 2863.99
152.9175 2831.44
168.7634 1879.09
184.3261 1802.89
310.6357 1948.88

Name: 81 - Deoxyadenosine monophosphate
PrecursorMz: 330.06088
Precursor_type: 
Collision_energy: 120.0
Ionization: ESI
IonMode: negative
RetentionTime: 0.16000
InChiKey: 
Formula: C10H14N5O6P
CASNo: 
Smiles: 
CompoundClass: 
Comment: 
Num peaks: 10
50.3883 1959.95
61.1913 1817.54
78.9588 27207.28
82.5198 1781.66
85.8708 1872.22
98.0838 1724.85
107.0359 2854.12
150.0992 2074.22
221.8672 2055.72
244.5392 2134.38

Name: 84 - Folic acid
PrecursorMz: 440.13242
Precursor_type: 
Collision_energy: 30.0
Ionization: ESI
IonMode: negative
RetentionTime: 0.14114
InChiKey: 
Formula: C19H19N7O6
CASNo: 
Smiles: 
CompoundClass: 
Comment: 
Num peaks: 71
66.0094 2864.64
66.7694 2226.26
68.5705 18734.17
70.4028 2311.92
71.0134 2313.93
74.8525 2142.56
75.5263 2135.93
92.0506 4733.09
94.4873 2169.19
96.1298 2253.66
100.0402 3033.12
100.8005 2607.96
102.0561 5202.94
109.5147 2354.46
119.0359 3159.81
128.0350 109911.85
132.0437 21171.08
135.0565 6868.64
135.3681 2281.30
136.0399 16229.31
136.7310 2719.41
146.0454 32250.35
147.0559 6755.94
154.8639 2849.53
162.0416 21063.43
168.0277 3826.51
172.0251 2959.26
174.0417 15726.62
175.0493 149332.34
175.0870 9558.48
176.0572 27672.70
177.1028 9737.08
178.9919 2091.46
190.0361 3430.20
203.0821 14058.32
206.0296 3153.45
207.0393 12227.39
220.0844 26320.37
221.0924 60378.75
224.0926 7148.24
228.0132 6903.35
236.0145 12921.07
247.0721 5565.65
264.0739 3821.51
265.0821 29201.32
267.0989 39193.93
268.0825 21719.45
282.1365 2719.72
284.1018 3108.11
287.0622 5309.87
292.0926 10889.51
293.0782 121180.65
294.0612 5644.26
308.1147 8043.98
309.1466 5718.14
310.1028 14696.00
311.0887 551790.38
326.1240 15995.90
334.1408 31874.64
335.1240 19589.45
336.1179 3122.37
352.1520 18009.41
353.1353 80290.65
354.1201 5583.49
368.1094 3486.29
378.1307 103460.88
379.1145 7233.14
396.1409 292550.94
397.1274 12546.57
422.1200 40450.34
440.1308 133793.48

Name: 84 - Folic acid
PrecursorMz: 440.13242
Precursor_type: 
Collision_energy: 40.0
Ionization: ESI
IonMode: negative
RetentionTime: 0.17078
InChiKey: 
Formula: C19H19N7O6
CASNo: 
Smiles: 
CompoundClass: 
Comment: 
Num peaks: 79
60.4838 2014.93
61.9879 3573.01
66.0094 5644.07
68.5715 16392.59
84.0453 6144.96
85.0291 6849.10
92.0503 29162.60
96.5866 3275.87
100.0400 3783.76
102.0560 16529.26
105.0330 2540.86
106.0408 4423.17
117.0455 7203.65
119.0359 20060.07
126.9713 2258.80
128.0350 88899.92
131.0357 3711.40
132.0437 154736.38
133.0278 4658.24
133.0518 7502.65
135.0560 48040.65
136.0400 52381.16
144.0306 3045.39
144.1368 2495.11
146.0453 35661.58
147.0304 2395.55
147.0561 18984.03
157.0387 4223.32
159.0919 3675.08
161.0717 5260.40
162.0417 47988.94
164.0335 2964.58
168.0271 8130.55
174.0416 37871.73
175.0493 483492.19
175.0856 15510.96
176.0570 36782.50
177.1029 59544.54
197.0823 4555.37
203.0823 35915.07
206.0311 2915.51
207.0390 43559.02
220.0848 9247.70
221.0923 98538.34
222.0770 3553.62
224.0940 18415.02
236.0144 5230.15
237.0878 2670.43
240.1123 3067.06
247.0712 3580.15
249.0885 4583.65
250.0721 7028.77
265.0825 16421.33
265.6499 2527.85
267.0986 46549.43
268.0829 23821.03
282.1357 4879.76
284.1034 3912.10
287.0633 4026.26
291.1346 3149.03
292.0935 13611.06
293.0779 48599.49
308.1148 7622.21
309.1453 8287.39
310.1037 12863.13
310.1342 3432.04
311.0886 213822.61
326.1249 7400.01
331.8904 2515.31
334.1416 20009.31
335.1252 36919.75
336.1169 5412.04
352.1515 11671.26
353.1353 57194.52
354.1207 6554.85
378.1304 48611.39
396.1411 73947.25
440.1337 4404.06
446.3691 2606.40

Name: 84 - Folic acid
PrecursorMz: 440.13242
Precursor_type: 
Collision_energy: 50.0
Ionization: ESI
IonMode: negative
RetentionTime: 0.17231
InChiKey: 
Formula: C19H19N7O6
CASNo: 
Smiles: 
CompoundClass: 
Comment: 
Num peaks: 77
59.0134 5764.82
61.9880 2505.61
62.5228 2042.40
66.0093 16940.72
68.5728 13970.50
79.1788 2048.88
84.0452 17363.98
85.0292 5196.65
85.6186 2367.04
91.0106 2151.91
92.0254 2654.90
92.0504 90723.89
96.5853 2137.61
100.0401 4038.09
100.1206 1932.84
102.0559 38713.19
104.0255 3404.47
105.0325 2910.73
106.0410 5046.29
109.2041 2231.45
117.0455 8962.93
119.0361 41944.21
120.0202 6348.98
120.0452 2486.71
128.0254 3335.94
128.0350 56946.24
131.0358 3708.04
132.0438 370939.47
133.0276 8209.49
133.0516 12552.58
135.0461 4255.43
135.0561 65923.09
136.0400 60773.46
143.0608 3646.03
146.0454 20143.50
147.0306 6853.73
147.0560 19942.09
150.5564 2321.18
157.0384 6772.54
159.0921 3910.71
161.0719 10934.01
162.0417 41554.04
164.0336 13392.44
168.0275 13338.83
174.0414 21592.18
175.0494 402102.72
175.0870 11069.98
176.0575 21707.44
177.1028 64386.39
184.0238 2845.68
197.0823 3624.36
199.0884 2266.81
203.0820 23612.88
207.0390 41540.53
221.0925 35053.54
222.0773 8692.86
224.0941 13587.27
237.0900 3454.70
240.0885 3587.28
242.4614 2356.55
249.0878 4578.02
250.0720 4241.52
265.0828 7159.25
267.0995 16035.43
268.0829 8869.22
282.1336 2833.48
285.2496 2503.73
292.0932 8056.20
293.0780 8016.49
309.1446 2440.38
310.1037 5574.39
311.0888 30810.68
335.1248 8765.16
353.1344 6165.09
374.4121 2285.75
378.1306 6584.58
379.6835 2588.79

Name: 84 - Folic acid
PrecursorMz: 440.13242
Precursor_type: 
Collision_energy: 60.0
Ionization: ESI
IonMode: negative
RetentionTime: 0.17384
InChiKey: 
Formula: C19H19N7O6
CASNo: 
Smiles: 
CompoundClass: 
Comment: 
Num peaks: 66
65.0143 4380.06
65.9982 6221.96
66.0094 50466.88
82.0292 2651.35
84.0452 29284.50
85.0292 4151.26
90.0095 2275.38
92.0250 6571.81
92.0503 152438.84
100.0403 3920.83
102.0558 53679.55
104.0250 4477.26
105.0331 13727.84
106.0407 7326.84
107.0372 2469.25
116.1033 2237.36
117.0454 20893.53
119.0360 58107.04
120.0198 5424.31
120.0453 4223.34
128.0256 2732.98
128.0349 43114.56
130.0284 2518.68
131.0363 3780.78
132.0438 628459.63
133.0280 8075.63
133.0517 22331.21
135.0561 64237.57
136.0400 52131.34
143.0607 2725.82
144.0307 2903.21
146.0457 13206.78
147.0309 9052.70
147.0562 22452.95
148.0388 2371.49
148.0638 3290.12
148.0755 2896.19
148.8337 2316.43
149.0714 3104.49
157.0388 12763.44
159.0922 5307.68
160.0258 2617.59
161.0715 10020.53
162.0417 24345.47
164.0211 2190.92
164.0331 14624.43
168.0275 11914.35
170.0719 2194.09
174.0414 9404.27
175.0494 301885.41
175.0858 16736.12
176.0575 15288.04
177.1028 34810.30
203.0814 12586.90
206.0323 2989.31
207.0394 23779.29
221.0923 8122.37
222.0778 8091.03
224.0930 9682.12
249.0891 4509.85
267.0986 4183.63
292.0942 4613.97
311.0891 2701.26
408.9334 2575.16
439.3327 2589.07
448.7245 2448.76

Name: 84 - Folic acid
PrecursorMz: 440.13242
Precursor_type: 
Collision_energy: 70.0
Ionization: ESI
IonMode: negative
RetentionTime: 0.17656
InChiKey: 
Formula: C19H19N7O6
CASNo: 
Smiles: 
CompoundClass: 
Comment: 
Num peaks: 64
59.0133 2692.84
65.0142 7161.60
65.9982 7734.57
66.0094 100586.73
68.5701 10232.82
68.5743 4935.20
77.0142 2385.16
79.0296 2929.13
82.0294 2649.76
84.0453 20082.14
86.1079 2554.53
91.0424 5227.33
92.0252 8395.57
92.0504 152036.02
93.0098 2344.75
100.0403 4024.95
102.0558 41988.74
104.0252 4286.41
105.0330 27716.51
105.6488 2215.47
106.0280 2134.35
106.0410 6615.58
106.2072 2176.18
115.9069 2252.38
117.0457 18181.31
119.0359 42952.31
120.0198 4908.65
120.0451 4268.01
128.0350 22887.73
130.0276 2683.60
130.6839 2445.90
131.0357 4813.74
132.0438 532639.69
133.0155 2985.78
133.0280 6788.60
133.0515 24816.65
135.0561 23706.48
136.0400 20513.45
138.4268 2190.21
144.0306 2866.88
146.0455 4304.71
147.0307 6280.45
147.0557 11623.52
154.7906 2310.24
157.0389 9745.33
159.0924 2877.92
161.0707 3819.72
162.0415 8741.61
164.0337 13159.46
168.0277 6710.41
170.0716 3018.84
174.0419 3463.88
175.0493 107405.32
175.0869 4934.44
176.0573 5930.47
177.1028 8375.96
195.0670 2800.78
207.0390 6589.17
220.8494 2212.11
222.0779 3289.83
224.0936 5264.30
225.2947 2176.81
280.3204 2585.87
408.9631 2217.57

Name: 84 - Folic acid
PrecursorMz: 440.13242
Precursor_type: 
Collision_energy: 80.0
Ionization: ESI
IonMode: negative
RetentionTime: 0.17813
InChiKey: 
Formula: C19H19N7O6
CASNo: 
Smiles: 
CompoundClass: 
Comment: 
Num peaks: 46
54.2227 2650.93
56.3168 1978.64
57.5797 2058.49
59.0132 2080.53
64.0063 2681.11
65.0142 12100.07
65.9983 11133.74
66.0095 164294.58
67.0302 2075.71
68.5732 11861.35
84.0451 13234.18
90.0096 3722.38
90.9708 1951.97
91.0427 3732.54
92.0251 8910.56
92.0503 138746.33
94.0411 2618.23
100.0400 4239.85
100.4492 1842.65
102.0558 31742.34
104.0253 6323.83
105.0329 29336.00
106.0408 9218.45
107.0123 2960.18
117.0456 16835.74
119.0359 35539.04
120.0199 3297.20
120.0452 3082.61
128.0352 13801.48
130.0286 2868.79
131.0360 5372.30
132.0438 328940.75
133.0156 3321.06
133.0279 5996.99
133.0516 17089.45
135.0559 8868.29
136.0399 8274.67
143.0611 2673.85
147.0308 5760.29
147.0561 10942.71
157.0391 5755.00
164.0335 9344.35
175.0494 25290.17
175.0876 3174.23
176.0576 2988.70
437.6772 2267.50

Name: 84 - Folic acid
PrecursorMz: 440.13242
Precursor_type: 
Collision_energy: 90.0
Ionization: ESI
IonMode: negative
RetentionTime: 0.17970
InChiKey: 
Formula: C19H19N7O6
CASNo: 
Smiles: 
CompoundClass: 
Comment: 
Num peaks: 35
50.0031 1783.55
65.0143 10292.36
65.9983 12310.16
66.0094 252014.95
72.0193 1891.06
78.0222 2051.46
79.0300 2945.90
84.0453 8227.54
90.0095 4737.87
91.0421 3561.65
92.0252 11481.31
92.0503 106525.31
102.0557 18490.00
104.0255 4878.25
105.0329 21474.90
106.0410 4791.85
108.6345 2022.06
117.0453 22210.54
118.9031 1991.45
119.0359 22433.46
120.0201 2252.64
120.0450 2753.97
128.0350 6025.82
130.0282 3163.18
132.0438 171490.52
133.0516 13434.27
135.0563 4463.41
136.0400 3535.79
144.0310 3151.38
147.0311 2323.26
147.0560 7996.55
157.0392 3167.55
162.0415 3092.91
164.0341 2583.30
175.0495 7632.27

Name: 84 - Folic acid
PrecursorMz: 440.13242
Precursor_type: 
Collision_energy: 100.0
Ionization: ESI
IonMode: negative
RetentionTime: 0.18247
InChiKey: 
Formula: C19H19N7O6
CASNo: 
Smiles: 
CompoundClass: 
Comment: 
Num peaks: 33
51.2112 1815.79
53.8995 1816.06
57.7946 1850.81
64.0063 3008.29
65.0140 15563.45
65.9982 12554.57
66.0094 332563.44
67.0298 4035.28
68.5728 14595.89
84.0453 8487.69
90.0096 5247.30
91.0424 7484.32
91.9702 2323.04
92.0253 8940.81
92.0503 114147.77
102.0557 13165.32
104.0253 3483.04
105.0328 17905.43
106.0411 7542.90
109.9214 1980.19
113.1316 2346.17
117.0207 2155.52
117.0453 22129.95
119.0359 14962.81
120.0194 2153.69
128.0356 3211.10
130.0282 4875.17
132.0437 90616.78
133.0518 11032.95
144.0321 2527.14
147.0559 6411.94
326.3297 2249.62
417.6947 2639.74

Name: 84 - Folic acid
PrecursorMz: 440.13242
Precursor_type: 
Collision_energy: 110.0
Ionization: ESI
IonMode: negative
RetentionTime: 0.18409
InChiKey: 
Formula: C19H19N7O6
CASNo: 
Smiles: 
CompoundClass: 
Comment: 
Num peaks: 26
50.0031 2516.83
50.1903 1745.71
64.0063 4066.85
65.0142 11479.53
65.9982 13443.59
66.0095 328086.84
66.0348 1872.54
67.0298 2787.45
68.5721 15448.31
79.0297 2176.01
84.0453 2788.33
90.0098 4902.26
91.0424 3687.76
91.0753 1890.28
92.0253 5999.86
92.0503 79463.91
102.0559 5732.03
105.0332 10373.71
106.0284 2392.49
106.0406 2826.13
117.0454 16398.38
119.0357 10140.09
132.0437 34167.34
133.0519 3655.30
147.0554 3902.86
395.7722 2216.20

Name: 84 - Folic acid
PrecursorMz: 440.13242
Precursor_type: 
Collision_energy: 120.0
Ionization: ESI
IonMode: negative
RetentionTime: 0.18571
InChiKey: 
Formula: C19H19N7O6
CASNo: 
Smiles: 
CompoundClass: 
Comment: 
Num peaks: 23
50.0031 2851.70
55.3676 1793.85
60.5590 1781.69
60.8707 1836.85
64.0064 4356.76
65.0142 13632.10
65.9983 11538.57
66.0094 331008.25
67.0298 3951.66
72.0206 2320.14
81.0459 2062.34
90.0096 4726.40
91.0424 4758.75
92.0251 4546.32
92.0503 59635.60
105.0329 5976.13
106.0407 3182.29
117.0457 11824.58
119.0358 2820.40
132.0436 12525.67
157.0410 1876.46
177.2112 2552.59
210.6766 2081.29

Name: 94 - trans-Aconitic acid
PrecursorMz: 173.00916
Precursor_type: 
Collision_energy: 10.0
Ionization: ESI
IonMode: negative
RetentionTime: 0.18876
InChiKey: 
Formula: C6H6O6
CASNo: 
Smiles: 
CompoundClass: 
Comment: 
Num peaks: 16
50.3134 1724.28
64.3504 1676.29
69.6759 1794.05
70.2335 3936.90
85.0294 227701.31
104.9537 16672.59
105.0194 10071.94
111.0088 6951.44
129.0193 53776.66
130.0219 1879.96
141.5935 1920.02
154.9472 9843.62
172.9575 2018.28
173.0087 3341.06
173.0821 7650.18
173.1183 4747.60

Name: 94 - trans-Aconitic acid
PrecursorMz: 173.00916
Precursor_type: 
Collision_energy: 20.0
Ionization: ESI
IonMode: negative
RetentionTime: 0.16247
InChiKey: 
Formula: C6H6O6
CASNo: 
Smiles: 
CompoundClass: 
Comment: 
Num peaks: 21
57.3165 1743.05
61.6061 1800.66
61.9882 2282.42
69.7780 1704.07
70.2326 4218.35
75.6562 1659.23
76.8099 1680.47
85.0294 235864.42
86.0329 2864.50
99.0662 1672.87
104.9538 14068.67
105.0194 8977.46
111.0087 9923.66
129.0192 59905.33
129.0561 2250.85
154.9467 12099.62
172.9574 2850.01
173.0089 4021.06
173.0823 7274.69
173.1180 3266.64
190.4101 1684.51

Name: 94 - trans-Aconitic acid
PrecursorMz: 173.00916
Precursor_type: 
Collision_energy: 30.0
Ionization: ESI
IonMode: negative
RetentionTime: 0.16393
InChiKey: 
Formula: C6H6O6
CASNo: 
Smiles: 
CompoundClass: 
Comment: 
Num peaks: 25
51.1841 1885.90
51.2962 1901.31
57.3905 1718.28
61.9881 1775.34
63.3734 1707.26
70.5945 1786.72
78.2604 1663.38
85.0028 2268.32
85.0294 268094.09
86.0330 4672.69
92.2738 1883.33
96.8731 1752.76
104.9540 15246.82
105.0193 9395.29
111.0086 11231.69
111.0818 2135.16
129.0192 56898.28
129.0922 1873.35
140.9439 1785.29
154.9471 12530.37
172.9583 3656.90
173.0090 4198.03
173.0820 7466.15
173.1180 3697.51
176.2996 1823.54

Name: 94 - trans-Aconitic acid
PrecursorMz: 173.00916
Precursor_type: 
Collision_energy: 40.0
Ionization: ESI
IonMode: negative
RetentionTime: 0.16658
InChiKey: 
Formula: C6H6O6
CASNo: 
Smiles: 
CompoundClass: 
Comment: 
Num peaks: 26
54.3460 1529.96
59.0136 2149.10
61.2719 1696.66
61.9883 1894.47
70.2325 3052.09
72.5459 1836.95
74.4889 1948.66
85.0294 249558.69
86.0325 4055.36
97.4360 2003.98
100.9286 1991.17
104.9538 6468.46
105.0191 7613.93
111.0087 4946.98
111.0814 3216.26
115.5103 1957.19
129.0193 17832.69
129.0923 3966.05
129.8871 1708.02
132.4210 1964.00
136.6192 1661.43
154.9472 15111.18
163.7491 1830.10
172.9579 4214.35
173.0824 3808.98
173.1179 2348.20

Name: 94 - trans-Aconitic acid
PrecursorMz: 173.00916
Precursor_type: 
Collision_energy: 50.0
Ionization: ESI
IonMode: negative
RetentionTime: 0.16806
InChiKey: 
Formula: C6H6O6
CASNo: 
Smiles: 
CompoundClass: 
Comment: 
Num peaks: 16
54.2148 1755.36
61.9881 4102.73
70.2314 2992.47
70.2346 2577.93
85.0294 133087.50
100.2494 1473.45
104.9538 5412.35
105.0190 7956.34
111.0089 5182.82
129.0191 3411.21
129.0920 4013.25
136.9315 1791.66
154.9469 17088.96
155.3073 2039.44
166.1314 1731.75
172.9576 3419.17

Name: 94 - trans-Aconitic acid
PrecursorMz: 173.00916
Precursor_type: 
Collision_energy: 60.0
Ionization: ESI
IonMode: negative
RetentionTime: 0.16954
InChiKey: 
Formula: C6H6O6
CASNo: 
Smiles: 
CompoundClass: 
Comment: 
Num peaks: 15
51.2357 1663.94
54.2156 2207.89
54.3736 1741.12
59.0134 2265.76
66.4330 1568.15
75.0084 1922.83
85.0293 72944.35
91.6666 1698.50
105.0191 5661.88
111.0083 1874.67
124.6349 1708.80
127.2283 1713.38
129.0919 2711.77
154.9470 14247.12
172.9569 2225.34

Name: 94 - trans-Aconitic acid
PrecursorMz: 173.00916
Precursor_type: 
Collision_energy: 70.0
Ionization: ESI
IonMode: negative
RetentionTime: 0.17221
InChiKey: 
Formula: C6H6O6
CASNo: 
Smiles: 
CompoundClass: 
Comment: 
Num peaks: 14
59.0134 1967.10
61.9880 4026.78
63.4963 1681.78
70.2329 4469.74
75.0084 2088.26
76.9696 2004.41
78.9543 1978.26
85.0294 29360.59
89.0251 1699.78
105.0192 3617.37
107.5307 1682.60
117.8176 1649.73
138.1968 1598.85
154.9470 16535.47

Name: 94 - trans-Aconitic acid
PrecursorMz: 173.00916
Precursor_type: 
Collision_energy: 80.0
Ionization: ESI
IonMode: negative
RetentionTime: 0.14744
InChiKey: 
Formula: C6H6O6
CASNo: 
Smiles: 
CompoundClass: 
Comment: 
Num peaks: 13
50.1801 1984.83
61.9881 2238.18
69.9039 1543.02
70.2320 2093.85
76.9700 2920.47
85.0292 10574.01
91.8005 1659.90
94.9806 1963.43
134.7181 1829.30
143.8665 1575.83
149.5614 1996.67
154.9472 19036.85
172.9578 4305.11

Name: 94 - trans-Aconitic acid
PrecursorMz: 173.00916
Precursor_type: 
Collision_energy: 90.0
Ionization: ESI
IonMode: negative
RetentionTime: 0.14894
InChiKey: 
Formula: C6H6O6
CASNo: 
Smiles: 
CompoundClass: 
Comment: 
Num peaks: 12
60.2700 1582.84
65.0830 1643.25
66.1713 1738.03
70.2340 4101.96
76.9700 1976.23
85.0296 4186.48
87.6827 1797.61
94.9803 3147.87
97.8658 1720.94
107.9739 1759.06
154.9473 24344.75
172.9581 2194.51

Name: 94 - trans-Aconitic acid
PrecursorMz: 173.00916
Precursor_type: 
Collision_energy: 100.0
Ionization: ESI
IonMode: negative
RetentionTime: 0.17789
InChiKey: 
Formula: C6H6O6
CASNo: 
Smiles: 
CompoundClass: 
Comment: 
Num peaks: 11
61.9882 2695.48
70.2338 4414.33
76.9698 2409.51
85.0293 2231.56
88.0618 1844.52
94.9809 2439.46
96.7529 1770.17
145.6642 1474.41
151.0308 1797.93
154.9476 9706.05
168.3809 1602.53

Name: 94 - trans-Aconitic acid
PrecursorMz: 173.00916
Precursor_type: 
Collision_energy: 110.0
Ionization: ESI
IonMode: negative
RetentionTime: 0.15314
InChiKey: 
Formula: C6H6O6
CASNo: 
Smiles: 
CompoundClass: 
Comment: 
Num peaks: 13
61.9878 2223.47
70.2328 4141.65
72.6479 1796.42
76.9698 7274.33
94.9804 4185.84
95.5606 1698.65
97.7875 1704.66
118.7852 1827.26
131.5488 1899.77
138.7737 1769.00
140.6961 1927.28
154.9473 20219.73
168.8586 1566.86

Name: 94 - trans-Aconitic acid
PrecursorMz: 173.00916
Precursor_type: 
Collision_energy: 120.0
Ionization: ESI
IonMode: negative
RetentionTime: 0.15466
InChiKey: 
Formula: C6H6O6
CASNo: 
Smiles: 
CompoundClass: 
Comment: 
Num peaks: 15
50.6944 1593.08
50.7040 1589.54
62.1239 2013.55
76.9699 6680.47
85.6448 1695.46
94.9806 4112.57
103.2584 1477.22
113.0112 1676.41
118.9484 1826.17
146.2748 1695.26
151.8336 1826.24
154.9474 10855.86
168.8110 1578.43
170.1202 1504.44
178.6104 1834.39

Name: 99 - Deoxycytidine
PrecursorMz: 226.08333
Precursor_type: 
Collision_energy: 10.0
Ionization: ESI
IonMode: negative
RetentionTime: 0.15662
InChiKey: 
Formula: C9H13N3O4
CASNo: 
Smiles: 
CompoundClass: 
Comment: 
Num peaks: 17
65.0143 38345.69
66.0347 796199.81
69.6777 33540.14
69.6813 61996.11
93.0163 238022.05
93.0457 40457984.00
94.0297 48644.29
100.3931 33506.45
110.0359 587496.25
114.5645 26822.88
135.0565 4723849.50
136.0517 1476923.50
136.0624 59643.59
183.0776 1297725.25
209.6553 32393.33
226.0836 9150551.00
233.4372 29724.87

Name: 99 - Deoxycytidine
PrecursorMz: 226.08333
Precursor_type: 
Collision_energy: 20.0
Ionization: ESI
IonMode: negative
RetentionTime: 0.15780
InChiKey: 
Formula: C9H13N3O4
CASNo: 
Smiles: 
CompoundClass: 
Comment: 
Num peaks: 20
54.0432 23887.50
58.8455 27592.03
65.0144 47878.68
66.0347 726710.19
67.2872 24659.75
69.6803 86507.95
70.9848 27624.72
91.4530 26600.74
93.0457 38312612.00
93.0749 244454.30
94.0298 26860.37
99.8929 31386.08
110.0359 550410.13
135.0565 4535971.50
136.0516 1422387.13
149.9586 30416.52
155.4864 28822.64
183.0776 1240586.88
209.0461 25251.28
226.0836 9173596.00

Name: 99 - Deoxycytidine
PrecursorMz: 226.08333
Precursor_type: 
Collision_energy: 30.0
Ionization: ESI
IonMode: negative
RetentionTime: 0.15898
InChiKey: 
Formula: C9H13N3O4
CASNo: 
Smiles: 
CompoundClass: 
Comment: 
Num peaks: 20
65.0144 48596.86
66.0347 1650047.25
68.0141 43159.79
72.0291 30348.69
76.0386 25536.24
89.0365 30878.02
93.0164 264213.13
93.0457 43050524.00
94.0297 127368.09
110.0359 336990.19
130.8750 33980.96
135.0565 5516217.00
136.0517 1162145.88
136.0623 39162.17
150.4201 35975.17
174.1365 27655.56
183.0776 402322.16
207.7388 32501.12
226.0836 1690975.75
235.0024 34717.91

Name: 99 - Deoxycytidine
PrecursorMz: 226.08333
Precursor_type: 
Collision_energy: 40.0
Ionization: ESI
IonMode: negative
RetentionTime: 0.16071
InChiKey: 
Formula: C9H13N3O4
CASNo: 
Smiles: 
CompoundClass: 
Comment: 
Num peaks: 18
50.0032 78443.66
52.6108 24366.85
65.0144 130802.73
66.0347 3371383.00
67.0298 55000.70
69.6782 49567.84
90.0348 99478.45
93.0164 245093.52
93.0457 42842496.00
94.0299 258643.50
97.6906 27853.76
107.0617 59901.98
110.0357 209372.23
117.0457 63072.92
135.0565 5029384.00
136.0517 459895.19
183.0770 38709.25
226.0834 106403.07

Name: 99 - Deoxycytidine
PrecursorMz: 226.08333
Precursor_type: 
Collision_energy: 50.0
Ionization: ESI
IonMode: negative
RetentionTime: 0.16189
InChiKey: 
Formula: C9H13N3O4
CASNo: 
Smiles: 
CompoundClass: 
Comment: 
Num peaks: 20
50.0032 92624.48
62.6095 22607.99
65.0143 120880.22
66.0347 6769080.50
67.0300 60515.86
68.0143 26147.23
69.6805 56982.03
80.5336 23934.63
85.6138 23743.41
90.0350 155507.08
93.0458 36358860.00
93.0751 210508.31
94.0297 385761.84
107.0617 131468.48
110.0359 161376.72
114.3159 24849.82
117.0458 184139.31
134.7730 25307.12
135.0565 3112163.50
136.0518 118752.62

Name: 99 - Deoxycytidine
PrecursorMz: 226.08333
Precursor_type: 
Collision_energy: 60.0
Ionization: ESI
IonMode: negative
RetentionTime: 0.16307
InChiKey: 
Formula: C9H13N3O4
CASNo: 
Smiles: 
CompoundClass: 
Comment: 
Num peaks: 21
50.0032 162081.27
50.6759 19349.60
65.0143 201855.02
66.0176 82313.61
66.0348 11421179.00
67.0301 78324.53
67.6456 25260.84
68.0140 37365.25
69.6786 54717.68
69.6818 27664.31
90.0350 184269.47
91.0302 72607.46
93.0165 181140.95
93.0458 30378320.00
94.0298 425869.34
107.0615 161549.97
110.0359 83599.87
117.0461 164361.56
135.0565 1635130.50
136.0513 31153.82
202.0063 22230.61

Name: 99 - Deoxycytidine
PrecursorMz: 226.08333
Precursor_type: 
Collision_energy: 70.0
Ionization: ESI
IonMode: negative
RetentionTime: 0.14372
InChiKey: 
Formula: C9H13N3O4
CASNo: 
Smiles: 
CompoundClass: 
Comment: 
Num peaks: 26
50.0032 404157.06
51.9269 21429.88
52.0188 29821.35
53.4394 22905.29
65.0143 333189.31
66.0172 111439.50
66.0347 15100539.00
67.0300 132639.80
68.0142 26910.50
69.6763 22183.60
69.6801 49776.08
80.0500 22747.21
90.0349 269493.06
91.0300 37925.46
91.9126 23257.05
93.0166 132466.16
93.0457 20572400.00
94.0299 345518.34
107.0614 88389.60
108.0451 24928.27
110.0359 68957.81
117.0460 136831.34
134.0483 26752.69
135.0565 630310.81
178.9882 22013.75
216.2888 22871.31

Name: 99 - Deoxycytidine
PrecursorMz: 226.08333
Precursor_type: 
Collision_energy: 80.0
Ionization: ESI
IonMode: negative
RetentionTime: 0.14491
InChiKey: 
Formula: C9H13N3O4
CASNo: 
Smiles: 
CompoundClass: 
Comment: 
Num peaks: 22
50.0032 673348.75
51.9974 17159.34
52.0189 32421.55
54.2187 26787.28
55.0185 23877.39
65.0143 625790.44
66.0347 16201976.00
66.0529 110666.24
67.0300 240691.75
68.0141 25501.78
71.4986 19028.41
90.0349 220464.00
91.0299 30322.00
93.0457 12561496.00
93.0761 85386.12
94.0297 319947.91
107.0615 47642.67
116.8804 20531.58
117.0459 77781.78
122.0036 20317.19
135.0564 210048.69
169.0717 23639.50

Name: 99 - Deoxycytidine
PrecursorMz: 226.08333
Precursor_type: 
Collision_energy: 90.0
Ionization: ESI
IonMode: negative
RetentionTime: 0.14670
InChiKey: 
Formula: C9H13N3O4
CASNo: 
Smiles: 
CompoundClass: 
Comment: 
Num peaks: 23
50.0032 1085775.00
52.0190 25687.96
65.0143 1065682.38
66.0173 122136.66
66.0347 17041514.00
66.7342 23312.87
67.0299 341816.34
69.6792 39949.50
69.6826 43894.88
78.0215 21308.35
90.0350 265475.38
91.0302 39134.93
93.0457 7839404.00
94.0298 254625.84
97.9180 21424.25
98.3632 21748.78
107.0612 23523.33
117.0462 45265.29
117.2935 20986.37
125.8414 20409.70
132.6759 22485.26
135.0563 51825.92
182.1175 21875.69

Name: 99 - Deoxycytidine
PrecursorMz: 226.08333
Precursor_type: 
Collision_energy: 100.0
Ionization: ESI
IonMode: negative
RetentionTime: 0.14791
InChiKey: 
Formula: C9H13N3O4
CASNo: 
Smiles: 
CompoundClass: 
Comment: 
Num peaks: 26
50.0032 619828.38
52.0189 19806.13
53.5047 8201.23
55.0184 8172.90
59.0134 9284.67
64.0065 17343.42
64.0192 13996.72
64.9981 13251.36
65.0143 1334035.63
65.0325 9246.39
66.0180 83013.34
66.0347 13007902.00
66.0535 65729.10
67.0264 20495.00
67.0300 402144.41
68.0140 21421.86
69.6812 18426.52
75.6403 8692.20
80.0507 13818.04
90.0348 157385.31
91.0300 26676.96
93.0457 3216265.00
94.0298 146411.39
117.0457 19981.78
134.0484 17790.55
170.0713 8213.10

Name: 99 - Deoxycytidine
PrecursorMz: 226.08333
Precursor_type: 
Collision_energy: 110.0
Ionization: ESI
IonMode: negative
RetentionTime: 0.14912
InChiKey: 
Formula: C9H13N3O4
CASNo: 
Smiles: 
CompoundClass: 
Comment: 
Num peaks: 22
50.0032 846534.88
51.5933 7987.63
52.0189 15601.09
55.0185 12503.83
59.0134 10472.74
64.0063 14766.13
64.0190 19544.87
65.0143 1966933.75
66.0347 11096032.00
66.0522 83798.02
67.0300 440752.53
68.0139 20727.66
69.6803 27049.75
90.0349 166501.09
91.0299 20072.00
93.0457 1847661.88
94.0298 132093.17
114.0644 10025.23
117.0462 10818.71
133.0392 8239.21
167.9052 10692.95
218.6849 8365.25

Name: 99 - Deoxycytidine
PrecursorMz: 226.08333
Precursor_type: 
Collision_energy: 120.0
Ionization: ESI
IonMode: negative
RetentionTime: 0.15035
InChiKey: 
Formula: C9H13N3O4
CASNo: 
Smiles: 
CompoundClass: 
Comment: 
Num peaks: 20
50.0032 1245870.75
50.7684 7042.42
52.0190 19354.71
54.2188 8578.03
60.5724 8688.90
64.0065 28018.84
64.0192 17690.88
65.0143 2510059.50
65.0313 22565.41
66.0347 8265619.00
66.0522 62448.35
67.0300 481199.88
72.0276 8606.11
80.5597 8067.18
90.0349 133675.23
91.0301 20060.11
93.0458 861027.44
93.0748 8268.35
94.0298 102736.06
167.9047 7822.48

Name: 101 - Glucosamine 6-phosphate
PrecursorMz: 258.03842
Precursor_type: 
Collision_energy: 10.0
Ionization: ESI
IonMode: negative
RetentionTime: 0.13756
InChiKey: 
Formula: C6H14NO8P
CASNo: 
Smiles: 
CompoundClass: 
Comment: 
Num peaks: 20
53.5164 65769.37
59.0141 82841.41
59.6268 68230.31
69.4068 239850.84
78.9589 15242737.00
93.7339 78604.97
96.9375 373553.06
96.9695 64288396.00
136.2115 74528.41
137.9963 355827.44
138.9802 1748022.50
138.9909 98240.25
150.9808 73164.41
168.9907 904297.38
175.4986 75899.59
180.9920 104333.91
199.0014 26476380.00
222.0176 368304.88
240.0281 18129492.00
258.0388 56169016.00

Name: 101 - Glucosamine 6-phosphate
PrecursorMz: 258.03842
Precursor_type: 
Collision_energy: 20.0
Ionization: ESI
IonMode: negative
RetentionTime: 0.15924
InChiKey: 
Formula: C6H14NO8P
CASNo: 
Smiles: 
CompoundClass: 
Comment: 
Num peaks: 19
58.2961 78649.39
59.0139 64158.14
62.9641 131815.58
65.2195 59947.04
69.4072 225346.47
78.9589 16474465.00
96.9695 70989040.00
129.6424 68252.52
134.8759 62288.78
137.9963 365059.41
138.9801 2147814.50
150.9798 109041.29
168.9908 870905.94
180.9904 104971.05
190.7864 62683.60
199.0014 26063092.00
222.0177 567244.69
240.0282 19001478.00
258.0388 53513480.00

Name: 101 - Glucosamine 6-phosphate
PrecursorMz: 258.03842
Precursor_type: 
Collision_energy: 30.0
Ionization: ESI
IonMode: negative
RetentionTime: 0.16042
InChiKey: 
Formula: C6H14NO8P
CASNo: 
Smiles: 
CompoundClass: 
Comment: 
Num peaks: 22
62.9640 100416.48
73.1898 64948.14
78.9589 40071964.00
78.9810 248194.41
96.9695 136755136.00
96.9996 811132.50
97.0889 62566.79
100.0402 187132.86
108.5135 83951.21
137.9961 209345.81
138.9802 6503769.00
140.1518 68115.02
150.9800 240857.75
168.9908 572281.88
180.9905 187507.61
193.7798 68933.13
199.0014 12972342.00
210.0178 77856.22
222.0166 496240.91
240.0281 10121340.00
258.0388 9830635.00
271.2988 71880.15

Name: 101 - Glucosamine 6-phosphate
PrecursorMz: 258.03842
Precursor_type: 
Collision_energy: 40.0
Ionization: ESI
IonMode: negative
RetentionTime: 0.14109
InChiKey: 
Formula: C6H14NO8P
CASNo: 
Smiles: 
CompoundClass: 
Comment: 
Num peaks: 24
57.0704 78231.28
59.0135 162223.34
62.9640 198348.84
63.6333 72618.13
64.6362 71540.73
76.4952 66947.79
78.9589 60050440.00
78.9817 446526.09
96.9695 129293040.00
97.0005 801618.94
98.0248 225704.25
99.2245 69699.28
100.0403 201545.09
138.9802 7600914.00
139.3962 68474.61
150.9802 253063.73
152.6450 77624.63
168.9910 223759.13
180.9913 156623.64
199.0013 2294684.00
222.0174 81113.91
240.0281 1818256.38
240.0509 137725.33
258.0392 794885.94

Name: 101 - Glucosamine 6-phosphate
PrecursorMz: 258.03842
Precursor_type: 
Collision_energy: 50.0
Ionization: ESI
IonMode: negative
RetentionTime: 0.14280
InChiKey: 
Formula: C6H14NO8P
CASNo: 
Smiles: 
CompoundClass: 
Comment: 
Num peaks: 20
53.8566 69381.30
55.5745 75018.73
59.0135 281012.22
62.9638 212926.31
69.4061 232253.42
72.0456 93696.00
78.9342 410231.00
78.9589 92552392.00
78.9810 596507.56
91.2541 75727.91
96.9696 127838528.00
96.9996 740977.38
98.0247 135937.61
100.0401 90908.78
138.9802 7357369.50
150.9802 155117.48
181.6222 76358.05
183.6434 64719.11
199.0019 421349.41
240.0288 202798.78

Name: 101 - Glucosamine 6-phosphate
PrecursorMz: 258.03842
Precursor_type: 
Collision_energy: 60.0
Ionization: ESI
IonMode: negative
RetentionTime: 0.14398
InChiKey: 
Formula: C6H14NO8P
CASNo: 
Smiles: 
CompoundClass: 
Comment: 
Num peaks: 15
59.0135 503770.53
62.1790 60494.47
62.9638 299208.94
69.4064 179216.09
70.0764 61609.45
75.6042 61941.15
78.9369 678258.38
78.9589 117837424.00
96.9695 90895288.00
98.0251 72225.87
138.9802 3878079.00
140.7534 57788.02
166.4389 55847.39
182.5090 57759.84
247.7876 64369.76

Name: 101 - Glucosamine 6-phosphate
PrecursorMz: 258.03842
Precursor_type: 
Collision_energy: 70.0
Ionization: ESI
IonMode: negative
RetentionTime: 0.14517
InChiKey: 
Formula: C6H14NO8P
CASNo: 
Smiles: 
CompoundClass: 
Comment: 
Num peaks: 16
50.7913 53282.11
53.4613 56626.22
58.9009 57111.67
59.0135 451939.81
62.9030 59030.60
62.9637 334941.50
69.4045 77789.68
69.4078 112643.56
78.9589 142339056.00
78.9818 966634.81
96.9695 62695876.00
97.0006 357199.59
98.0249 69241.21
138.9801 1760055.13
150.6458 62837.77
221.1690 59066.16

Name: 101 - Glucosamine 6-phosphate
PrecursorMz: 258.03842
Precursor_type: 
Collision_energy: 80.0
Ionization: ESI
IonMode: negative
RetentionTime: 0.16740
InChiKey: 
Formula: C6H14NO8P
CASNo: 
Smiles: 
CompoundClass: 
Comment: 
Num peaks: 13
59.0136 491643.28
62.9637 462808.53
65.2614 57029.13
69.4048 123927.13
78.9589 160226864.00
78.9817 1109650.75
79.4288 55856.16
96.9695 40571176.00
97.0008 246030.27
119.7689 58976.91
138.9803 469453.16
171.8593 68632.23
197.5102 68302.18

Name: 101 - Glucosamine 6-phosphate
PrecursorMz: 258.03842
Precursor_type: 
Collision_energy: 90.0
Ionization: ESI
IonMode: negative
RetentionTime: 0.14811
InChiKey: 
Formula: C6H14NO8P
CASNo: 
Smiles: 
CompoundClass: 
Comment: 
Num peaks: 10
56.5443 53119.37
59.0135 490298.41
62.9637 601966.44
69.4057 196865.52
71.9959 53609.04
78.9352 1130472.38
78.9589 168325840.00
96.9695 22609284.00
138.9803 143400.84
158.3440 59706.30

Name: 101 - Glucosamine 6-phosphate
PrecursorMz: 258.03842
Precursor_type: 
Collision_energy: 100.0
Ionization: ESI
IonMode: negative
RetentionTime: 0.14932
InChiKey: 
Formula: C6H14NO8P
CASNo: 
Smiles: 
CompoundClass: 
Comment: 
Num peaks: 14
54.2210 89530.27
59.0135 271576.06
61.3193 55656.59
62.9638 886538.94
68.0137 63097.30
69.4067 205928.00
70.5281 61630.23
78.9360 1278703.13
78.9589 185615392.00
78.9839 802263.00
96.9695 13380066.00
128.0074 70311.49
229.4019 66094.06
258.6436 71968.56

Name: 101 - Glucosamine 6-phosphate
PrecursorMz: 258.03842
Precursor_type: 
Collision_energy: 110.0
Ionization: ESI
IonMode: negative
RetentionTime: 0.15055
InChiKey: 
Formula: C6H14NO8P
CASNo: 
Smiles: 
CompoundClass: 
Comment: 
Num peaks: 15
53.5117 52508.36
54.9862 53481.22
56.5523 61932.16
59.0136 183246.77
62.9638 1339282.50
69.4070 184940.33
78.9372 1033899.44
78.9589 171021328.00
78.9832 904406.88
88.2498 76396.80
96.9695 5768904.00
138.3659 54578.60
173.0443 58747.76
221.6028 59043.70
256.0755 59101.06

Name: 101 - Glucosamine 6-phosphate
PrecursorMz: 258.03842
Precursor_type: 
Collision_energy: 120.0
Ionization: ESI
IonMode: negative
RetentionTime: 0.15177
InChiKey: 
Formula: C6H14NO8P
CASNo: 
Smiles: 
CompoundClass: 
Comment: 
Num peaks: 10
53.3224 57665.60
59.0134 217726.39
59.7826 51857.00
62.1659 61416.02
62.9638 1884491.88
78.9589 182010128.00
78.9826 1157924.63
96.9696 3337568.50
173.1020 54888.58
254.2864 65295.26

Name: 102 - D-Tartaric acid
PrecursorMz: 149.00916
Precursor_type: 
Collision_energy: 10.0
Ionization: ESI
IonMode: negative
RetentionTime: 0.17684
InChiKey: 
Formula: C4H6O6
CASNo: 
Smiles: 
CompoundClass: 
Comment: 
Num peaks: 14
58.0058 552644.94
59.0136 36777200.00
59.8615 247503.45
69.8339 623044.56
72.9930 62925488.00
75.0087 6149983.50
87.0087 125902192.00
88.0123 680608.38
103.0037 20326344.00
105.0193 9271599.00
130.9988 4170032.75
145.0667 268368.47
149.0093 125210336.00
150.0128 1184668.88

Name: 102 - D-Tartaric acid
PrecursorMz: 149.00916
Precursor_type: 
Collision_energy: 40.0
Ionization: ESI
IonMode: negative
RetentionTime: 0.16018
InChiKey: 
Formula: C4H6O6
CASNo: 
Smiles: 
CompoundClass: 
Comment: 
Num peaks: 17
59.0136 44818576.00
60.9838 325622.41
69.8329 759045.50
72.9930 94690856.00
73.9965 424360.94
75.0087 8653772.00
87.0087 143104528.00
88.0120 1551334.50
89.4053 324538.00
103.0037 17462318.00
104.0073 348587.91
105.0193 10122455.00
128.9304 330190.63
130.9985 3279322.50
149.0092 92285472.00
150.0126 1395550.25
166.9943 401279.53

Name: 102 - D-Tartaric acid
PrecursorMz: 149.00916
Precursor_type: 
Collision_energy: 50.0
Ionization: ESI
IonMode: negative
RetentionTime: 0.16136
InChiKey: 
Formula: C4H6O6
CASNo: 
Smiles: 
CompoundClass: 
Comment: 
Num peaks: 18
53.3015 322150.63
54.2192 500396.25
58.0056 394850.84
59.0136 43808244.00
66.0541 300078.56
67.4208 305852.78
72.9930 120414936.00
73.0139 982082.00
73.9964 941059.25
75.0087 9071554.00
87.0087 119604280.00
88.0123 905275.31
103.0037 10553221.00
105.0193 8188673.50
130.5843 335891.34
130.9983 2151219.50
149.0092 34727456.00
164.3738 368228.22

Name: 102 - D-Tartaric acid
PrecursorMz: 149.00916
Precursor_type: 
Collision_energy: 60.0
Ionization: ESI
IonMode: negative
RetentionTime: 0.16302
InChiKey: 
Formula: C4H6O6
CASNo: 
Smiles: 
CompoundClass: 
Comment: 
Num peaks: 17
50.5809 275130.06
53.0547 289128.78
58.0057 569364.69
59.0136 39477656.00
59.5064 328748.41
69.8314 764042.81
69.8349 479094.00
72.9930 111547280.00
75.0087 7051529.00
75.2011 298176.56
87.0087 72398288.00
95.8127 319168.03
103.0037 3756917.50
105.0194 4748886.50
130.9989 402367.63
149.0092 9088607.00
166.7048 317742.09

Name: 102 - D-Tartaric acid
PrecursorMz: 149.00916
Precursor_type: 
Collision_energy: 70.0
Ionization: ESI
IonMode: negative
RetentionTime: 0.16419
InChiKey: 
Formula: C4H6O6
CASNo: 
Smiles: 
CompoundClass: 
Comment: 
Num peaks: 19
58.0058 417039.19
59.0136 28633474.00
59.2147 273594.91
68.9982 282330.38
69.8338 584748.31
72.9930 92124296.00
73.0133 692972.81
73.9964 401793.53
75.0086 4811347.00
87.0087 39008168.00
88.0122 459464.09
103.0037 920602.06
105.0193 2091685.00
106.6588 250321.14
108.5648 283334.47
128.5522 243460.13
149.0092 2013307.63
155.1888 247134.28
161.1211 283393.78

Name: 102 - D-Tartaric acid
PrecursorMz: 149.00916
Precursor_type: 
Collision_energy: 80.0
Ionization: ESI
IonMode: negative
RetentionTime: 0.14518
InChiKey: 
Formula: C4H6O6
CASNo: 
Smiles: 
CompoundClass: 
Comment: 
Num peaks: 17
58.0059 342792.75
59.0136 21693032.00
61.5633 240335.25
68.9982 465116.53
69.8325 605275.81
72.9930 80250648.00
73.9963 315990.94
75.0087 2645538.50
87.0087 22181084.00
87.8056 251271.06
103.0037 608429.75
105.0194 1017074.00
106.5586 245160.45
106.6821 276290.38
118.6504 260069.23
118.9527 234997.14
149.0095 471869.34

Name: 102 - D-Tartaric acid
PrecursorMz: 149.00916
Precursor_type: 
Collision_energy: 90.0
Ionization: ESI
IonMode: negative
RetentionTime: 0.14636
InChiKey: 
Formula: C4H6O6
CASNo: 
Smiles: 
CompoundClass: 
Comment: 
Num peaks: 16
56.7940 203609.91
59.0136 16821360.00
65.7998 216007.88
68.9980 525780.88
69.8318 480045.38
69.8350 291854.47
72.9930 60814236.00
73.9963 412393.75
75.0085 1792608.38
84.4384 236240.94
87.0087 10744925.00
105.0193 411853.53
109.9352 244406.53
134.6102 217439.25
155.6485 247806.91
166.6592 247685.03

Name: 102 - D-Tartaric acid
PrecursorMz: 149.00916
Precursor_type: 
Collision_energy: 100.0
Ionization: ESI
IonMode: negative
RetentionTime: 0.14754
InChiKey: 
Formula: C4H6O6
CASNo: 
Smiles: 
CompoundClass: 
Comment: 
Num peaks: 14
53.5474 214096.52
54.1171 240955.02
58.0057 339304.13
59.0136 12017293.00
68.9981 665609.69
72.9930 47527020.00
73.9965 339899.97
75.0088 1161558.88
75.8559 231774.81
82.5027 205581.63
87.0087 6180353.50
90.5032 244011.48
146.2672 243935.53
156.8768 264347.50

Name: 102 - D-Tartaric acid
PrecursorMz: 149.00916
Precursor_type: 
Collision_energy: 110.0
Ionization: ESI
IonMode: negative
RetentionTime: 0.14922
InChiKey: 
Formula: C4H6O6
CASNo: 
Smiles: 
CompoundClass: 
Comment: 
Num peaks: 15
58.0057 350847.41
59.0136 8602580.00
63.6044 251143.19
68.9981 673227.81
69.7266 250534.97
69.8334 635843.69
72.9930 28112316.00
75.0085 386552.38
86.5507 235419.72
87.0088 2706716.00
91.5491 244359.31
95.1763 212888.27
96.7190 223055.16
97.6372 231223.38
151.7384 282347.03

Name: 102 - D-Tartaric acid
PrecursorMz: 149.00916
Precursor_type: 
Collision_energy: 120.0
Ionization: ESI
IonMode: negative
RetentionTime: 0.15041
InChiKey: 
Formula: C4H6O6
CASNo: 
Smiles: 
CompoundClass: 
Comment: 
Num peaks: 9
53.9596 211836.84
59.0136 6362072.50
68.9980 777165.13
72.6979 248308.97
72.9930 18260032.00
87.0088 928644.94
96.5695 245672.31
101.9780 230575.72
116.3633 257668.20

Name: 105 - Homocysteine
PrecursorMz: 134.02812
Precursor_type: 
Collision_energy: 50.0
Ionization: ESI
IonMode: negative
RetentionTime: 0.18467
InChiKey: 
Formula: C4H9NO2S
CASNo: 
Smiles: 
CompoundClass: 
Comment: 
Num peaks: 10
63.9622 15077.77
72.0266 10328.55
76.5651 9757.61
78.1878 8238.82
100.0407 10776.90
105.3700 8980.87
115.2863 8237.10
134.0274 10081.28
134.6354 9964.57
134.8648 22336.78

Name: 105 - Homocysteine
PrecursorMz: 134.02812
Precursor_type: 
Collision_energy: 60.0
Ionization: ESI
IonMode: negative
RetentionTime: 0.16564
InChiKey: 
Formula: C4H9NO2S
CASNo: 
Smiles: 
CompoundClass: 
Comment: 
Num peaks: 6
63.9621 13440.24
70.0535 25791.86
80.8341 10657.52
110.8092 10638.59
134.8656 16672.99
141.0993 10764.56

Name: 105 - Homocysteine
PrecursorMz: 134.02812
Precursor_type: 
Collision_energy: 70.0
Ionization: ESI
IonMode: negative
RetentionTime: 0.16682
InChiKey: 
Formula: C4H9NO2S
CASNo: 
Smiles: 
CompoundClass: 
Comment: 
Num peaks: 9
50.6648 12280.25
51.0361 10098.93
59.2059 11172.10
63.9621 13309.61
68.9978 10760.80
69.9306 10225.70
70.0549 27475.16
73.1498 11185.53
134.8655 12284.67

Name: 105 - Homocysteine
PrecursorMz: 134.02812
Precursor_type: 
Collision_energy: 80.0
Ionization: ESI
IonMode: negative
RetentionTime: 0.16800
InChiKey: 
Formula: C4H9NO2S
CASNo: 
Smiles: 
CompoundClass: 
Comment: 
Num peaks: 11
51.0824 10942.89
51.6011 13298.71
62.4680 12541.60
65.0500 10426.25
68.7982 11658.07
70.0553 28143.72
70.7537 11684.45
73.4196 13574.48
103.7051 10367.13
136.6107 11910.31
151.3037 12343.57

Name: 105 - Homocysteine
PrecursorMz: 134.02812
Precursor_type: 
Collision_energy: 90.0
Ionization: ESI
IonMode: negative
RetentionTime: 0.14835
InChiKey: 
Formula: C4H9NO2S
CASNo: 
Smiles: 
CompoundClass: 
Comment: 
Num peaks: 9
53.8196 9929.38
60.5849 11136.13
63.9622 11374.42
67.7990 10189.87
70.0555 25148.61
92.9813 11457.40
102.7490 10127.26
117.2982 9892.06
144.8685 11706.97

Name: 105 - Homocysteine
PrecursorMz: 134.02812
Precursor_type: 
Collision_energy: 100.0
Ionization: ESI
IonMode: negative
RetentionTime: 0.17099
InChiKey: 
Formula: C4H9NO2S
CASNo: 
Smiles: 
CompoundClass: 
Comment: 
Num peaks: 9
50.3318 9760.05
63.9621 18079.75
70.0552 23254.93
72.9908 10118.21
73.7184 11430.00
81.4978 10459.75
82.9221 10095.70
101.0734 11795.16
135.4315 10845.18

Name: 105 - Homocysteine
PrecursorMz: 134.02812
Precursor_type: 
Collision_energy: 110.0
Ionization: ESI
IonMode: negative
RetentionTime: 0.17217
InChiKey: 
Formula: C4H9NO2S
CASNo: 
Smiles: 
CompoundClass: 
Comment: 
Num peaks: 7
61.9706 9760.94
70.0541 23009.72
70.0575 13104.98
70.8499 10335.43
96.1803 9614.21
103.4170 9449.65
110.3922 8688.05

Name: 105 - Homocysteine
PrecursorMz: 134.02812
Precursor_type: 
Collision_energy: 120.0
Ionization: ESI
IonMode: negative
RetentionTime: 0.15254
InChiKey: 
Formula: C4H9NO2S
CASNo: 
Smiles: 
CompoundClass: 
Comment: 
Num peaks: 6
63.9621 14875.68
65.0142 8855.50
72.0246 11318.69
83.6456 10152.14
132.9839 10097.36
137.7133 10988.24

Name: 106 - Theophylline
PrecursorMz: 179.05745
Precursor_type: 
Collision_energy: 60.0
Ionization: ESI
IonMode: negative
RetentionTime: 0.16305
InChiKey: 
Formula: C7H8N4O2
CASNo: 
Smiles: 
CompoundClass: 
Comment: 
Num peaks: 33
52.7813 376856.28
55.0300 745465.00
65.9983 5633590.50
66.0014 401552.59
66.0095 1107244.13
67.0300 3292292.00
68.0140 590822.19
69.0093 387190.66
70.2620 900034.44
79.0175 14717972.00
79.0221 710250.88
83.0998 318929.00
85.0406 485172.25
88.0346 521879.81
92.0254 2714853.75
94.0410 48517640.00
107.0123 2560771.75
109.0281 1641950.75
111.8493 381402.75
120.0201 2090993.38
121.0281 4011801.50
122.0360 279003168.00
124.0151 1369289.25
135.0074 28402200.00
135.0311 17236552.00
135.0417 486656.53
136.0391 9345897.00
140.0466 20676340.00
147.4646 478208.63
164.0341 482911072.00
165.0377 520559.91
179.0576 341965536.00
196.0240 495142.09

Name: 106 - Theophylline
PrecursorMz: 179.05745
Precursor_type: 
Collision_energy: 70.0
Ionization: ESI
IonMode: negative
RetentionTime: 0.16423
InChiKey: 
Formula: C7H8N4O2
CASNo: 
Smiles: 
CompoundClass: 
Comment: 
Num peaks: 36
55.0300 728959.56
60.5933 389449.41
61.1325 386425.03
64.9081 439120.69
65.0140 457748.25
65.9983 21220066.00
66.0096 2987336.75
66.8942 390318.91
67.0174 716179.63
67.0300 7354538.50
68.0140 1327071.75
69.0093 1575094.50
79.0175 42173216.00
80.0253 659865.38
85.0406 1476748.75
92.0254 5710527.00
94.0410 94218656.00
95.0250 1207378.75
107.0124 5857116.00
109.0280 3523944.75
111.2852 401748.81
112.0513 599499.31
120.0204 4659826.00
121.0282 6871775.00
122.0360 306779072.00
123.0076 1439232.38
124.0153 2180511.25
135.0075 67177704.00
135.0312 39625696.00
136.0391 18144178.00
140.0466 13168901.00
140.0572 882311.00
163.0264 603293.81
164.0341 433356000.00
165.9886 406497.34
179.0576 138058640.00

Name: 106 - Theophylline
PrecursorMz: 179.05745
Precursor_type: 
Collision_energy: 80.0
Ionization: ESI
IonMode: negative
RetentionTime: 0.16591
InChiKey: 
Formula: C7H8N4O2
CASNo: 
Smiles: 
CompoundClass: 
Comment: 
Num peaks: 39
54.2185 391301.94
55.0298 888076.31
64.7742 356070.34
65.0143 1232217.00
65.9984 47605000.00
66.0096 6294321.00
66.0128 631298.81
67.0174 1457992.38
67.0300 13687208.00
68.0141 1940764.25
69.0093 5239763.50
70.2619 755917.19
79.0175 76374704.00
80.0254 1183540.50
81.0330 388977.44
82.0174 480095.50
85.0406 736038.00
92.0254 10906234.00
94.0410 124905864.00
95.0250 1827871.25
107.0125 16681551.00
108.0203 791552.69
109.0281 4480947.50
109.7732 385262.31
112.0519 763586.06
120.0204 8198938.00
121.0282 9066944.00
122.0361 270134016.00
123.0075 4004213.75
124.0150 2598582.50
135.0076 97375832.00
135.0312 64428264.00
136.0285 688690.94
136.0391 18348228.00
140.0467 6269563.50
164.0341 300733984.00
165.0366 425008.84
179.0577 49453888.00
187.6293 442402.97

Name: 106 - Theophylline
PrecursorMz: 179.05745
Precursor_type: 
Collision_energy: 90.0
Ionization: ESI
IonMode: negative
RetentionTime: 0.14688
InChiKey: 
Formula: C7H8N4O2
CASNo: 
Smiles: 
CompoundClass: 
Comment: 
Num peaks: 48
53.0225 232877.17
54.4215 241321.91
55.0299 1906593.75
55.0321 390836.19
56.6836 283842.09
63.3862 294910.78
64.0067 470345.34
65.0143 2100430.00
65.9984 80322376.00
66.0096 10466489.00
67.0176 1778503.88
67.0300 18196882.00
68.0141 1880848.75
69.0093 10702304.00
70.2620 508190.50
71.0249 341492.63
71.9646 248498.13
79.0175 105816376.00
80.0254 846828.38
81.0333 316066.09
82.0172 371601.16
83.8652 279856.16
85.0407 823682.00
92.0254 17877002.00
92.4523 270387.69
94.0411 131446472.00
94.0711 972116.69
95.0252 1583147.38
107.0125 23854400.00
108.0205 681112.88
109.0282 5096947.00
112.0516 738994.00
120.0204 9280460.00
121.0283 6287176.00
122.0361 173534528.00
122.0805 1052779.88
123.0075 5877074.00
124.0152 2744519.00
135.0076 94284768.00
135.0313 78317952.00
136.0392 13789469.00
140.0468 2013016.13
152.5749 314031.06
163.0266 439139.94
164.0342 162163824.00
179.0577 14631681.00
193.1396 273317.31
196.0244 404586.28

Name: 106 - Theophylline
PrecursorMz: 179.05745
Precursor_type: 
Collision_energy: 100.0
Ionization: ESI
IonMode: negative
RetentionTime: 0.16828
InChiKey: 
Formula: C7H8N4O2
CASNo: 
Smiles: 
CompoundClass: 
Comment: 
Num peaks: 47
55.0298 4198837.00
63.1427 308492.75
64.0065 548648.50
65.0144 3536706.75
65.9811 917415.75
65.9984 122611968.00
66.0096 12121650.00
67.0176 2008265.50
67.0300 22279594.00
68.0141 1553566.63
69.0093 18188550.00
70.2606 430428.47
78.9949 971702.19
79.0175 135453136.00
80.0256 815784.56
81.0331 455139.88
85.0406 772711.00
92.0254 24793406.00
94.0410 122650384.00
95.0249 1749375.63
105.0757 357708.34
107.0125 27442950.00
108.0202 914112.19
109.0282 5361031.50
112.0518 492767.97
120.0203 8484366.00
121.0283 4673337.50
122.0360 113768136.00
123.0075 7438647.00
124.0154 2567461.00
124.0236 534334.31
126.0309 592075.63
134.7585 338622.22
134.9571 427947.59
135.0076 82343824.00
135.0312 85739832.00
136.0390 9206838.00
136.0489 524476.44
140.0469 705857.94
143.1648 417890.88
156.7928 351022.97
158.3806 387960.91
162.7565 339648.53
164.0341 85746744.00
166.4274 343052.88
179.0575 4694405.50
198.6891 381394.34

Name: 106 - Theophylline
PrecursorMz: 179.05745
Precursor_type: 
Collision_energy: 110.0
Ionization: ESI
IonMode: negative
RetentionTime: 0.16947
InChiKey: 
Formula: C7H8N4O2
CASNo: 
Smiles: 
CompoundClass: 
Comment: 
Num peaks: 36
54.4992 316028.00
55.0298 5638442.00
60.5402 327026.84
64.0065 425323.06
65.0143 5723782.00
65.9984 139583392.00
66.0096 11345406.00
66.0158 915123.56
67.0175 1765309.75
67.0300 22496046.00
68.0141 1248004.00
69.0093 20379232.00
79.0175 127234032.00
79.0404 811783.44
81.0331 732612.69
85.0407 518454.72
92.0254 25956334.00
94.0410 84190704.00
95.0251 2096350.63
107.0125 23513172.00
108.0203 1365771.13
109.0282 3669065.75
112.0515 429010.19
120.0203 6622724.50
121.0282 3063883.25
122.0360 56134108.00
123.0075 7019549.00
124.0154 1370559.63
126.0310 1420095.88
134.9997 893921.50
135.0076 50551632.00
135.0313 68583360.00
136.0390 4138968.75
141.8615 316770.78
164.0341 32284346.00
179.0574 843937.31

Name: 106 - Theophylline
PrecursorMz: 179.05745
Precursor_type: 
Collision_energy: 120.0
Ionization: ESI
IonMode: negative
RetentionTime: 0.15046
InChiKey: 
Formula: C7H8N4O2
CASNo: 
Smiles: 
CompoundClass: 
Comment: 
Num peaks: 41
52.2129 307088.03
55.0299 7218985.00
55.0325 424144.91
55.5689 272970.22
56.1653 266176.97
64.0065 932398.69
65.0143 7422952.00
65.9984 143727968.00
66.0096 7856672.00
66.0153 939342.75
67.0175 1045807.19
67.0300 19564982.00
67.2152 265794.16
68.0016 330526.28
68.0141 913583.63
69.0093 20043412.00
79.0175 98423440.00
80.0254 519397.72
80.8538 332148.81
81.0332 843448.56
91.2288 272195.53
92.0254 26974406.00
92.4497 267955.13
94.0411 56407604.00
95.0251 1099607.88
107.0125 16265417.00
108.0203 2343104.25
109.0283 2570532.25
110.0871 308053.91
120.0203 4720155.50
121.0281 1373936.38
122.0361 23440922.00
123.0077 4844423.50
124.0151 631119.19
126.0310 2581027.25
135.0077 24411508.00
135.0314 51144504.00
136.0392 1663573.25
142.0688 278057.25
142.3838 263438.78
164.0342 12293275.00

Name: 107 - L-Leucine
PrecursorMz: 130.08736
Precursor_type: 
Collision_energy: 100.0
Ionization: ESI
IonMode: negative
RetentionTime: 0.17379
InChiKey: 
Formula: C6H13NO2
CASNo: 
Smiles: 
CompoundClass: 
Comment: 
Num peaks: 7
61.9879 18132.67
66.0345 10296.93
68.0502 8628.67
70.1229 9575.70
91.3345 4630.68
128.8717 5840.82
130.0871 8266.53

Name: 107 - L-Leucine
PrecursorMz: 130.08736
Precursor_type: 
Collision_energy: 110.0
Ionization: ESI
IonMode: negative
RetentionTime: 0.15359
InChiKey: 
Formula: C6H13NO2
CASNo: 
Smiles: 
CompoundClass: 
Comment: 
Num peaks: 11
60.4313 4993.81
61.9880 15576.94
66.0345 15323.08
67.6483 4304.51
68.9379 4583.79
70.1216 11754.56
82.0661 5007.54
86.3492 4416.43
90.2803 4789.51
90.9713 4555.45
141.1591 4737.62

Name: 107 - L-Leucine
PrecursorMz: 130.08736
Precursor_type: 
Collision_energy: 120.0
Ionization: ESI
IonMode: negative
RetentionTime: 0.15477
InChiKey: 
Formula: C6H13NO2
CASNo: 
Smiles: 
CompoundClass: 
Comment: 
Num peaks: 7
61.9880 16561.40
63.6818 4546.81
65.7005 4531.35
66.0347 10214.67
71.7542 5657.77
103.1085 5177.07
141.6219 4592.77

Name: 111 - 3-Sulfinoalanine
PrecursorMz: 152.00230
Precursor_type: 
Collision_energy: 10.0
Ionization: ESI
IonMode: negative
RetentionTime: 0.15606
InChiKey: 
Formula: C3H7NO4S
CASNo: 
Smiles: 
CompoundClass: 
Comment: 
Num peaks: 16
61.5575 127684.15
63.9623 461926.84
64.9701 860368.25
70.0594 123218.74
70.7836 195978.52
71.0138 1052465.88
75.6143 135802.67
80.9776 127312.23
86.0247 1104918.13
88.0134 1975262.50
88.0403 299469088.00
89.0379 254503.66
89.0436 2228261.25
120.2587 128241.74
126.6842 143067.75
152.0023 18520278.00

Name: 111 - 3-Sulfinoalanine
PrecursorMz: 152.00230
Precursor_type: 
Collision_energy: 20.0
Ionization: ESI
IonMode: negative
RetentionTime: 0.15724
InChiKey: 
Formula: C3H7NO4S
CASNo: 
Smiles: 
CompoundClass: 
Comment: 
Num peaks: 11
63.9620 248345.63
64.9701 827981.00
71.0139 1020437.94
86.0248 999656.06
88.0403 292196832.00
88.0671 1983557.25
89.0380 233992.66
89.0436 3407442.75
152.0023 17907642.00
153.0069 145995.75
172.5766 118146.29

Name: 111 - 3-Sulfinoalanine
PrecursorMz: 152.00230
Precursor_type: 
Collision_energy: 30.0
Ionization: ESI
IonMode: negative
RetentionTime: 0.15842
InChiKey: 
Formula: C3H7NO4S
CASNo: 
Smiles: 
CompoundClass: 
Comment: 
Num peaks: 17
51.0921 69753.96
53.7004 69978.34
56.8378 71343.62
59.7776 70887.08
61.8385 76220.88
63.9624 313689.72
64.9700 722278.06
71.0137 915374.38
78.0254 83444.34
86.0247 882750.25
88.0135 1683796.63
88.0403 265864640.00
89.0380 210709.66
89.0436 1947647.50
143.5689 70358.57
152.0024 16640751.00
153.0054 177687.03

Name: 111 - 3-Sulfinoalanine
PrecursorMz: 152.00230
Precursor_type: 
Collision_energy: 40.0
Ionization: ESI
IonMode: negative
RetentionTime: 0.15960
InChiKey: 
Formula: C3H7NO4S
CASNo: 
Smiles: 
CompoundClass: 
Comment: 
Num peaks: 12
63.9622 670370.38
64.9702 796540.63
71.0137 1146939.75
71.0169 107751.51
86.0248 1006954.31
88.0403 274235264.00
88.0672 1872284.13
89.0379 285184.94
89.0436 2524953.25
113.6636 120417.56
152.0024 6788225.50
165.4992 139124.75

Name: 111 - 3-Sulfinoalanine
PrecursorMz: 152.00230
Precursor_type: 
Collision_energy: 50.0
Ionization: ESI
IonMode: negative
RetentionTime: 0.16078
InChiKey: 
Formula: C3H7NO4S
CASNo: 
Smiles: 
CompoundClass: 
Comment: 
Num peaks: 13
51.1320 116782.57
59.3740 105048.38
63.9622 1737926.25
64.9702 786838.50
71.0138 2317428.00
72.0276 143630.95
86.0246 1147239.63
88.0135 1595625.88
88.0403 243358448.00
89.0381 201629.52
89.0435 1785040.88
143.2288 129275.75
152.0023 1636165.00

Name: 111 - 3-Sulfinoalanine
PrecursorMz: 152.00230
Precursor_type: 
Collision_energy: 60.0
Ionization: ESI
IonMode: negative
RetentionTime: 0.16245
InChiKey: 
Formula: C3H7NO4S
CASNo: 
Smiles: 
CompoundClass: 
Comment: 
Num peaks: 13
51.2344 92053.95
56.5225 91474.87
63.9590 187137.33
63.9622 3630443.25
64.9701 845546.63
70.7814 126601.70
71.0137 2126370.00
86.0247 937383.94
88.0403 166420800.00
88.0672 1120349.25
89.0435 715915.13
145.9724 116423.98
152.0018 258144.38

Name: 111 - 3-Sulfinoalanine
PrecursorMz: 152.00230
Precursor_type: 
Collision_energy: 70.0
Ionization: ESI
IonMode: negative
RetentionTime: 0.16363
InChiKey: 
Formula: C3H7NO4S
CASNo: 
Smiles: 
CompoundClass: 
Comment: 
Num peaks: 10
52.5841 72280.06
63.9622 5572238.00
64.9701 1001691.31
71.0137 2293926.50
86.0247 589992.13
86.7516 80502.77
88.0135 708572.81
88.0403 112494944.00
89.0385 168797.59
89.0436 969822.63

Name: 111 - 3-Sulfinoalanine
PrecursorMz: 152.00230
Precursor_type: 
Collision_energy: 80.0
Ionization: ESI
IonMode: negative
RetentionTime: 0.16481
InChiKey: 
Formula: C3H7NO4S
CASNo: 
Smiles: 
CompoundClass: 
Comment: 
Num peaks: 16
54.2224 104169.00
57.4090 74145.70
63.9622 8632135.00
64.9700 721985.50
70.7842 105344.23
71.0138 1751050.50
76.8386 88478.69
86.0248 579142.81
88.0403 64516584.00
88.0673 402840.22
89.0390 86080.20
89.0436 541773.31
97.6329 70085.38
110.0385 75481.57
145.0334 79570.55
162.3950 77427.03

Name: 111 - 3-Sulfinoalanine
PrecursorMz: 152.00230
Precursor_type: 
Collision_energy: 90.0
Ionization: ESI
IonMode: negative
RetentionTime: 0.14573
InChiKey: 
Formula: C3H7NO4S
CASNo: 
Smiles: 
CompoundClass: 
Comment: 
Num peaks: 16
63.7571 64060.18
63.9622 12316887.00
64.9700 1013488.88
70.7829 108780.17
71.0137 1673650.75
86.0247 301285.88
88.0144 283081.03
88.0403 41769844.00
89.0437 286718.13
95.8126 69455.65
97.2955 75258.37
116.1483 78329.03
117.8690 74780.30
137.7829 77800.45
143.6248 87064.34
174.6282 78827.01

Name: 111 - 3-Sulfinoalanine
PrecursorMz: 152.00230
Precursor_type: 
Collision_energy: 100.0
Ionization: ESI
IonMode: negative
RetentionTime: 0.14691
InChiKey: 
Formula: C3H7NO4S
CASNo: 
Smiles: 
CompoundClass: 
Comment: 
Num peaks: 14
59.8913 74281.12
63.6352 75194.80
63.9446 134848.31
63.9622 16580082.00
64.9701 739300.25
65.9306 77550.19
68.8166 64228.85
70.9833 104544.46
71.0138 1148327.75
79.9573 112468.04
86.0247 146526.77
88.0404 21382262.00
89.0436 151895.72
136.2155 70082.42

Name: 111 - 3-Sulfinoalanine
PrecursorMz: 152.00230
Precursor_type: 
Collision_energy: 110.0
Ionization: ESI
IonMode: negative
RetentionTime: 0.14862
InChiKey: 
Formula: C3H7NO4S
CASNo: 
Smiles: 
CompoundClass: 
Comment: 
Num peaks: 11
55.3892 77336.29
63.9453 143514.42
63.9622 18044128.00
64.9701 770985.94
70.7812 90544.86
70.7848 94678.75
70.9835 134157.69
71.0137 900202.00
88.0404 10055732.00
89.0434 100251.54
127.3242 76426.98

Name: 111 - 3-Sulfinoalanine
PrecursorMz: 152.00230
Precursor_type: 
Collision_energy: 120.0
Ionization: ESI
IonMode: negative
RetentionTime: 0.14982
InChiKey: 
Formula: C3H7NO4S
CASNo: 
Smiles: 
CompoundClass: 
Comment: 
Num peaks: 16
52.2475 84381.20
54.2203 79484.63
63.9622 22196608.00
64.9701 635292.25
66.2812 72540.70
69.5069 94682.76
70.9835 165732.00
71.0138 647851.19
84.6469 78265.49
85.9902 86523.86
86.0246 109817.99
87.8933 94202.65
88.0404 4978797.00
111.9046 79577.01
150.9037 73309.38
173.1989 81082.45

Name: 112 - O-Succinyl-L-homoserine
PrecursorMz: 218.06702
Precursor_type: 
Collision_energy: 10.0
Ionization: ESI
IonMode: negative
RetentionTime: 0.15858
InChiKey: 
Formula: C8H13NO6
CASNo: 
Smiles: 
CompoundClass: 
Comment: 
Num peaks: 26
51.9197 36823.85
53.6256 40372.82
69.7587 40654.62
69.7624 95354.84
72.0453 71324.47
72.3925 38028.11
73.0293 2562678.25
82.0297 157766.91
84.6135 38105.14
98.0247 889082.44
99.0087 521875.19
100.0404 1086862.88
116.9763 190344.97
117.0193 37639144.00
118.0509 35138304.00
122.2789 37210.52
156.0668 813879.81
165.4011 42434.14
182.0445 44456.09
200.0565 2975575.00
203.5721 39624.92
205.0692 45633.28
209.1807 43501.35
211.0725 38745.73
218.0680 165582.55
235.9435 38835.66

Name: 112 - O-Succinyl-L-homoserine
PrecursorMz: 218.06702
Precursor_type: 
Collision_energy: 20.0
Ionization: ESI
IonMode: negative
RetentionTime: 0.15976
InChiKey: 
Formula: C8H13NO6
CASNo: 
Smiles: 
CompoundClass: 
Comment: 
Num peaks: 22
56.8398 36256.42
57.4440 40067.89
58.8992 38199.90
63.4441 35785.23
65.3947 36181.71
69.7592 91093.77
69.7627 62065.78
72.0452 81151.81
73.0293 2505309.25
82.0296 172258.95
88.0400 36313.73
98.0246 763550.38
99.0087 535190.75
100.0404 915221.50
116.0354 43507.67
117.0193 38481020.00
117.0622 187715.47
118.0509 35672088.00
156.0667 875913.88
200.0566 3101281.25
218.0677 123311.21
238.8255 44753.65

Name: 112 - O-Succinyl-L-homoserine
PrecursorMz: 218.06702
Precursor_type: 
Collision_energy: 30.0
Ionization: ESI
IonMode: negative
RetentionTime: 0.16094
InChiKey: 
Formula: C8H13NO6
CASNo: 
Smiles: 
CompoundClass: 
Comment: 
Num peaks: 23
52.3127 37184.75
53.6035 42868.05
55.0187 51332.89
56.2983 40751.79
72.0452 205747.36
73.0084 49566.58
73.0293 6371970.50
82.0297 423940.78
98.0247 1681986.25
99.0087 1186542.00
99.0149 90280.48
100.0403 1962018.00
105.4873 40867.87
116.0352 84551.79
116.9764 202304.02
117.0193 39710824.00
118.0075 175071.22
118.0509 33155542.00
131.4773 35316.30
140.4337 36482.79
147.6725 37612.63
156.0667 799537.00
200.0565 1663744.00

Name: 112 - O-Succinyl-L-homoserine
PrecursorMz: 218.06702
Precursor_type: 
Collision_energy: 40.0
Ionization: ESI
IonMode: negative
RetentionTime: 0.14165
InChiKey: 
Formula: C8H13NO6
CASNo: 
Smiles: 
CompoundClass: 
Comment: 
Num peaks: 18
50.8701 33130.66
55.0185 78526.77
58.0295 94457.33
59.6831 31627.16
72.0453 647936.13
73.0294 15216942.00
82.0297 983322.19
98.0247 3786770.50
99.0087 2557585.25
100.0404 2124804.50
106.6512 31535.34
116.0354 228890.39
117.0193 30628796.00
118.0510 23392374.00
123.9390 35239.01
156.0667 386039.00
182.0465 71028.13
200.0559 267344.94

Name: 112 - O-Succinyl-L-homoserine
PrecursorMz: 218.06702
Precursor_type: 
Collision_energy: 50.0
Ionization: ESI
IonMode: negative
RetentionTime: 0.16383
InChiKey: 
Formula: C8H13NO6
CASNo: 
Smiles: 
CompoundClass: 
Comment: 
Num peaks: 34
51.6882 35020.46
54.2179 31937.48
55.0186 257357.72
56.7923 36327.31
63.4430 33157.65
69.7623 72657.76
70.0297 74305.01
72.0089 47630.28
72.0454 1229984.75
73.0294 23293204.00
73.0496 166024.80
74.0608 42698.51
82.0297 1198144.50
88.0407 55506.36
89.9966 33537.04
93.6710 33914.13
93.8270 34603.85
98.0248 4709026.50
99.0088 3586191.00
99.0407 41224.03
100.0404 1296734.38
100.0737 34383.75
116.0354 307292.41
117.0194 18910086.00
118.0510 14953187.00
124.0305 34673.55
142.6079 33987.99
145.3269 36582.61
146.4420 35106.59
156.0670 71837.24
158.5477 33566.22
169.8912 49648.45
182.0457 43207.74
200.0578 43481.42

Name: 112 - O-Succinyl-L-homoserine
PrecursorMz: 218.06702
Precursor_type: 
Collision_energy: 60.0
Ionization: ESI
IonMode: negative
RetentionTime: 0.14456
InChiKey: 
Formula: C8H13NO6
CASNo: 
Smiles: 
CompoundClass: 
Comment: 
Num peaks: 29
51.3080 46258.64
55.0185 363955.41
57.2064 31353.58
57.4461 32113.56
58.0294 31012.76
59.6466 29451.72
66.2796 28315.48
69.7615 101915.05
70.0297 63701.86
71.0138 61784.21
72.0089 87062.29
72.0453 1761658.75
72.7766 34277.93
73.0079 160279.16
73.0293 26301002.00
74.0608 44921.62
82.0297 1196489.38
88.0402 118821.48
89.0235 32531.86
98.0247 4724522.00
99.0087 4076354.75
99.0384 32774.41
100.0404 754468.00
116.0353 354003.88
117.0193 10254568.00
118.0509 8144228.50
166.0638 33309.76
183.0603 31258.65
237.1895 37303.96

Name: 112 - O-Succinyl-L-homoserine
PrecursorMz: 218.06702
Precursor_type: 
Collision_energy: 70.0
Ionization: ESI
IonMode: negative
RetentionTime: 0.16618
InChiKey: 
Formula: C8H13NO6
CASNo: 
Smiles: 
CompoundClass: 
Comment: 
Num peaks: 29
52.9478 32449.15
55.0161 47135.21
55.0186 642283.75
57.2487 34661.54
58.0295 61069.97
58.8849 31651.05
60.6460 32705.75
65.8394 33155.08
65.9979 38304.31
70.0297 133732.14
71.0137 53837.25
72.0091 116611.43
72.0412 70386.64
72.0453 1918349.50
73.0294 24977226.00
73.0494 152839.45
82.0297 903258.56
88.0404 92416.30
92.2150 33933.00
98.0194 51011.22
98.0247 3195739.50
99.0087 3640436.25
100.0403 437767.69
107.4181 35692.81
116.0355 324282.97
117.0193 4228583.50
118.0510 3657125.00
159.3742 35454.99
177.5736 34255.30

Name: 112 - O-Succinyl-L-homoserine
PrecursorMz: 218.06702
Precursor_type: 
Collision_energy: 80.0
Ionization: ESI
IonMode: negative
RetentionTime: 0.14693
InChiKey: 
Formula: C8H13NO6
CASNo: 
Smiles: 
CompoundClass: 
Comment: 
Num peaks: 28
55.0186 609365.69
56.7343 24886.72
61.0713 30746.40
70.0297 160266.69
70.6018 30940.80
71.0138 47021.34
72.0089 111063.41
72.0413 64456.23
72.0453 1504203.25
73.0076 89534.32
73.0294 17613972.00
73.0490 110522.23
74.0612 39128.68
80.1159 31390.97
82.0298 642635.13
86.1216 26316.28
86.3378 26767.31
88.0405 81509.14
89.9353 25755.50
98.0194 32139.51
98.0247 1987165.50
99.0087 2186577.50
100.0404 217161.09
116.0352 144598.23
117.0193 1465752.38
117.0275 62231.80
118.0510 1210863.75
157.4570 25091.08

Name: 112 - O-Succinyl-L-homoserine
PrecursorMz: 218.06702
Precursor_type: 
Collision_energy: 90.0
Ionization: ESI
IonMode: negative
RetentionTime: 0.14869
InChiKey: 
Formula: C8H13NO6
CASNo: 
Smiles: 
CompoundClass: 
Comment: 
Num peaks: 25
55.0161 56571.48
55.0186 639913.88
63.4618 23362.17
69.7611 84187.94
70.0297 148830.02
70.7184 25718.24
71.0135 51681.18
72.0089 116247.67
72.0453 1247855.25
73.0293 13132370.00
73.0497 90907.17
77.1350 32686.46
82.0297 419855.53
88.0404 75185.86
88.7337 27653.04
98.0247 1464117.75
99.0087 1543757.50
100.0403 113028.29
114.8147 28103.41
116.0355 76959.30
117.0193 547361.63
118.0509 517687.28
172.9009 33287.96
181.4460 28832.13
226.9041 31689.35

Name: 112 - O-Succinyl-L-homoserine
PrecursorMz: 218.06702
Precursor_type: 
Collision_energy: 100.0
Ionization: ESI
IonMode: negative
RetentionTime: 0.14990
InChiKey: 
Formula: C8H13NO6
CASNo: 
Smiles: 
CompoundClass: 
Comment: 
Num peaks: 30
50.3048 23468.97
51.0942 26972.31
51.4334 22535.77
51.9658 33356.07
52.0186 28901.71
55.0161 40106.30
55.0186 583359.44
64.0066 27734.07
69.7598 55441.40
69.7634 51507.93
70.0296 90949.19
71.0135 50466.27
72.0091 112834.29
72.0453 929901.19
73.0293 8378613.50
73.4542 28622.96
75.4735 32697.07
82.0298 225536.63
88.0403 56746.99
89.9565 25696.14
98.0247 838454.94
99.0087 900332.06
100.0405 71235.38
109.8861 30924.79
116.0353 31487.27
117.0191 147404.80
118.0512 168826.50
144.6795 30229.13
203.6478 32231.92
217.1228 29240.66

Name: 112 - O-Succinyl-L-homoserine
PrecursorMz: 218.06702
Precursor_type: 
Collision_energy: 110.0
Ionization: ESI
IonMode: negative
RetentionTime: 0.15110
InChiKey: 
Formula: C8H13NO6
CASNo: 
Smiles: 
CompoundClass: 
Comment: 
Num peaks: 15
51.5537 26870.36
52.0188 33913.66
55.0185 437917.84
69.7605 64118.27
70.0297 66709.83
72.0089 68462.67
72.0453 499981.75
73.0089 56390.63
73.0293 5282663.50
82.0297 135052.55
98.0246 594069.94
99.0087 393682.97
117.0194 69463.58
118.0510 40954.38
161.9843 28124.66

Name: 112 - O-Succinyl-L-homoserine
PrecursorMz: 218.06702
Precursor_type: 
Collision_energy: 120.0
Ionization: ESI
IonMode: negative
RetentionTime: 0.15231
InChiKey: 
Formula: C8H13NO6
CASNo: 
Smiles: 
CompoundClass: 
Comment: 
Num peaks: 23
55.0185 380135.16
55.9410 29081.14
58.0800 30269.21
58.6982 26712.00
61.3686 25546.00
63.0271 26715.94
67.0609 30999.44
67.3716 22339.96
70.8065 25009.79
71.0135 44168.27
72.0087 94128.58
72.0453 284448.03
73.0293 3121170.00
82.0296 99607.84
83.3925 35392.51
98.0245 392760.59
99.0086 252730.06
127.5296 26709.93
143.1312 25747.82
147.7235 27334.83
169.4872 30194.27
181.2697 26905.56
206.5050 27484.46

Name: 113 - Allantoin
PrecursorMz: 157.03671
Precursor_type: 
Collision_energy: 10.0
Ionization: ESI
IonMode: negative
RetentionTime: 0.15769
InChiKey: 
Formula: C4H6N4O3
CASNo: 
Smiles: 
CompoundClass: 
Comment: 
Num peaks: 17
53.2672 74408.38
59.0248 962626.13
70.6695 122615.16
71.0250 3755661.50
72.0090 362875.50
91.0564 79061.40
93.4953 69803.64
95.2716 63534.13
96.9725 271414.28
97.0043 44153392.00
98.0074 84617.40
102.2305 68703.29
113.9905 220692.91
114.0309 37252860.00
115.0345 102527.60
140.0103 3049419.75
157.0368 7467859.00

Name: 113 - Allantoin
PrecursorMz: 157.03671
Precursor_type: 
Collision_energy: 20.0
Ionization: ESI
IonMode: negative
RetentionTime: 0.15887
InChiKey: 
Formula: C4H6N4O3
CASNo: 
Smiles: 
CompoundClass: 
Comment: 
Num peaks: 18
59.0248 1105915.50
71.0250 3620427.50
72.0089 506663.56
79.3424 70701.13
82.4468 83525.02
89.1169 75202.99
97.0043 46658436.00
97.0360 282444.09
98.0076 155973.66
108.8186 84118.52
114.0309 40380640.00
115.0345 167208.41
130.1359 83382.05
136.0555 73395.27
140.0103 3415507.75
157.0369 8013452.50
166.6837 90160.41
176.3593 81154.41

Name: 113 - Allantoin
PrecursorMz: 157.03671
Precursor_type: 
Collision_energy: 30.0
Ionization: ESI
IonMode: negative
RetentionTime: 0.16005
InChiKey: 
Formula: C4H6N4O3
CASNo: 
Smiles: 
CompoundClass: 
Comment: 
Num peaks: 20
50.8433 20520.60
59.0248 903274.38
62.6034 26549.75
70.6681 35922.41
71.0051 34081.66
71.0250 3810435.00
72.0090 483531.09
85.0045 36030.46
96.9734 289143.63
97.0043 46833560.00
98.0014 58112.46
98.0077 233618.66
113.9915 231701.38
114.0309 39845792.00
115.0274 50546.68
115.0345 177639.83
140.0103 3212136.50
156.9955 121468.40
157.0368 8254053.00
158.0403 44430.38

Name: 113 - Allantoin
PrecursorMz: 157.03671
Precursor_type: 
Collision_energy: 40.0
Ionization: ESI
IonMode: negative
RetentionTime: 0.16123
InChiKey: 
Formula: C4H6N4O3
CASNo: 
Smiles: 
CompoundClass: 
Comment: 
Num peaks: 18
52.0245 74736.38
59.0248 2018789.00
60.5028 90951.64
70.6668 87568.19
71.0250 5838154.50
72.0090 594094.13
79.8217 72225.21
81.2370 97200.05
97.0043 55491224.00
97.0360 353290.72
98.0078 256892.27
114.0309 43926204.00
114.0714 237036.27
115.0344 250764.33
135.9954 92411.66
140.0103 1597628.88
156.9971 118798.13
157.0369 2456217.00

Name: 113 - Allantoin
PrecursorMz: 157.03671
Precursor_type: 
Collision_energy: 50.0
Ionization: ESI
IonMode: negative
RetentionTime: 0.16241
InChiKey: 
Formula: C4H6N4O3
CASNo: 
Smiles: 
CompoundClass: 
Comment: 
Num peaks: 14
59.0248 3651218.50
71.0250 8229220.00
72.0090 841860.69
96.9726 329192.03
97.0044 52735104.00
98.0076 104595.93
111.1881 89134.70
113.9909 196649.52
114.0310 36828012.00
115.0343 123561.66
140.0100 616527.31
157.0369 471630.34
168.1969 86389.24
179.9067 66831.77

Name: 113 - Allantoin
PrecursorMz: 157.03671
Precursor_type: 
Collision_energy: 60.0
Ionization: ESI
IonMode: negative
RetentionTime: 0.16409
InChiKey: 
Formula: C4H6N4O3
CASNo: 
Smiles: 
CompoundClass: 
Comment: 
Num peaks: 12
55.3040 74289.16
59.0248 5279791.00
59.9509 71994.05
64.3762 67126.02
70.6690 126097.09
71.0250 8848988.00
72.0089 891416.75
97.0043 42890492.00
97.0363 283580.03
114.0309 23852142.00
140.0104 129820.45
157.0373 106530.09

Name: 113 - Allantoin
PrecursorMz: 157.03671
Precursor_type: 
Collision_energy: 70.0
Ionization: ESI
IonMode: negative
RetentionTime: 0.16527
InChiKey: 
Formula: C4H6N4O3
CASNo: 
Smiles: 
CompoundClass: 
Comment: 
Num peaks: 18
56.1154 58673.30
59.0248 5548644.00
59.8832 67118.44
70.6692 112561.89
71.0052 76545.01
71.0250 8292725.50
72.0090 836732.00
93.0344 78081.96
96.9725 208122.42
97.0043 32825850.00
97.8758 83415.30
98.0075 144444.55
110.1073 68671.72
114.0309 16096610.00
114.6854 65551.50
115.0342 62168.56
125.7639 68428.21
138.6595 63343.38

Name: 113 - Allantoin
PrecursorMz: 157.03671
Precursor_type: 
Collision_energy: 80.0
Ionization: ESI
IonMode: negative
RetentionTime: 0.14613
InChiKey: 
Formula: C4H6N4O3
CASNo: 
Smiles: 
CompoundClass: 
Comment: 
Num peaks: 12
59.0102 62926.95
59.0248 5809192.50
70.6680 85349.66
71.0059 68496.66
71.0250 7261936.00
72.0091 796015.63
74.4521 64954.28
97.0044 25513598.00
98.0077 99129.26
114.0310 10341688.00
119.9173 58622.77
120.1593 62324.29

Name: 113 - Allantoin
PrecursorMz: 157.03671
Precursor_type: 
Collision_energy: 90.0
Ionization: ESI
IonMode: negative
RetentionTime: 0.14731
InChiKey: 
Formula: C4H6N4O3
CASNo: 
Smiles: 
CompoundClass: 
Comment: 
Num peaks: 14
54.7497 57832.46
56.2845 61219.10
59.0248 5739506.00
70.6695 102058.23
71.0250 6013296.00
71.0591 53098.62
72.0090 803709.00
97.0044 17351116.00
101.5256 54565.66
114.0309 6069492.50
131.3835 62448.62
139.8915 61564.62
139.9540 63552.47
176.9449 64676.89

Name: 113 - Allantoin
PrecursorMz: 157.03671
Precursor_type: 
Collision_energy: 100.0
Ionization: ESI
IonMode: negative
RetentionTime: 0.14849
InChiKey: 
Formula: C4H6N4O3
CASNo: 
Smiles: 
CompoundClass: 
Comment: 
Num peaks: 14
53.7418 57948.59
59.0248 5080837.50
62.2064 51082.87
64.1427 52688.97
68.7209 52065.50
69.4257 53974.54
71.0250 4024603.25
72.0090 533445.44
79.9573 129777.42
89.6933 56269.27
97.0044 10604111.00
114.0309 3140166.50
153.4923 59200.53
171.2503 67631.60

Name: 113 - Allantoin
PrecursorMz: 157.03671
Precursor_type: 
Collision_energy: 110.0
Ionization: ESI
IonMode: negative
RetentionTime: 0.15021
InChiKey: 
Formula: C4H6N4O3
CASNo: 
Smiles: 
CompoundClass: 
Comment: 
Num peaks: 14
57.2407 52655.05
59.0248 3594418.25
62.9757 50256.23
66.8343 57204.13
68.2521 50777.38
69.3387 51024.49
70.6700 87353.73
71.0250 2242346.75
72.0090 237249.55
81.9165 50264.08
97.0043 4747535.00
114.0310 1109442.38
120.4517 49047.65
172.3309 56024.20

Name: 113 - Allantoin
PrecursorMz: 157.03671
Precursor_type: 
Collision_energy: 120.0
Ionization: ESI
IonMode: negative
RetentionTime: 0.15140
InChiKey: 
Formula: C4H6N4O3
CASNo: 
Smiles: 
CompoundClass: 
Comment: 
Num peaks: 13
53.2063 46180.22
56.5097 40952.13
59.0248 2793223.50
71.0250 1565798.25
72.0090 231941.41
76.0570 47475.23
79.9572 144474.63
94.2333 44251.39
97.0044 3530211.00
108.0415 41762.88
114.0310 702550.56
139.8913 50352.54
153.8535 53302.75

Name: 114 - Glyceraldehyde
PrecursorMz: 89.02442
Precursor_type: 
Collision_energy: 10.0
Ionization: ESI
IonMode: negative
RetentionTime: 0.16469
InChiKey: 
Formula: C3H6O3
CASNo: 
Smiles: 
CompoundClass: 
Comment: 
Num peaks: 9
50.7746 1481.66
58.0055 3517.62
59.0136 73037.79
71.0137 17384.95
71.1368 2150.20
72.9929 5903.72
81.2067 1646.81
89.0243 67286.97
89.9256 4760.91

Name: 114 - Glyceraldehyde
PrecursorMz: 89.02442
Precursor_type: 
Collision_energy: 20.0
Ionization: ESI
IonMode: negative
RetentionTime: 0.16617
InChiKey: 
Formula: C3H6O3
CASNo: 
Smiles: 
CompoundClass: 
Comment: 
Num peaks: 12
58.0056 4937.33
59.0135 79007.14
60.9929 1616.70
71.0138 15877.31
72.0777 1735.47
72.5683 1625.36
72.9929 8397.52
77.1503 1505.17
81.7242 1590.90
89.0243 64540.38
89.9257 6528.17
108.8057 1666.46

Name: 114 - Glyceraldehyde
PrecursorMz: 89.02442
Precursor_type: 
Collision_energy: 30.0
Ionization: ESI
IonMode: negative
RetentionTime: 0.16764
InChiKey: 
Formula: C3H6O3
CASNo: 
Smiles: 
CompoundClass: 
Comment: 
Num peaks: 14
50.1822 1490.37
58.0055 3192.51
58.7106 1423.55
59.0135 81769.11
64.7901 1497.58
68.3220 2120.14
71.0137 16421.05
71.1388 1597.01
72.9929 8072.29
79.1258 1553.49
83.6505 1799.24
83.6558 1643.62
89.0243 59177.45
89.9256 4674.21

Name: 114 - Glyceraldehyde
PrecursorMz: 89.02442
Precursor_type: 
Collision_energy: 40.0
Ionization: ESI
IonMode: negative
RetentionTime: 0.16911
InChiKey: 
Formula: C3H6O3
CASNo: 
Smiles: 
CompoundClass: 
Comment: 
Num peaks: 12
55.6285 1478.28
58.0057 2281.04
59.0135 72166.47
60.9928 2010.90
71.0136 15805.24
72.9929 6474.29
89.0243 55681.32
89.9257 4701.92
94.4531 1759.74
96.2996 1776.05
98.0459 1684.64
103.2974 1606.37

Name: 114 - Glyceraldehyde
PrecursorMz: 89.02442
Precursor_type: 
Collision_energy: 50.0
Ionization: ESI
IonMode: negative
RetentionTime: 0.14509
InChiKey: 
Formula: C3H6O3
CASNo: 
Smiles: 
CompoundClass: 
Comment: 
Num peaks: 10
58.0057 4495.56
59.0136 71966.91
62.2370 1854.64
71.0137 16574.19
72.9930 5869.50
80.9961 1557.95
87.0088 2463.99
89.0243 63388.59
89.9257 7349.08
97.4216 1659.57

Name: 114 - Glyceraldehyde
PrecursorMz: 89.02442
Precursor_type: 
Collision_energy: 60.0
Ionization: ESI
IonMode: negative
RetentionTime: 0.14657
InChiKey: 
Formula: C3H6O3
CASNo: 
Smiles: 
CompoundClass: 
Comment: 
Num peaks: 10
58.0056 5817.45
59.0135 77394.79
59.3024 1725.15
71.0137 14114.09
72.9929 7283.78
80.8970 1600.34
87.8197 1534.79
89.0244 52960.95
89.9256 7178.68
91.0842 1680.34

Name: 114 - Glyceraldehyde
PrecursorMz: 89.02442
Precursor_type: 
Collision_energy: 70.0
Ionization: ESI
IonMode: negative
RetentionTime: 0.14948
InChiKey: 
Formula: C3H6O3
CASNo: 
Smiles: 
CompoundClass: 
Comment: 
Num peaks: 12
59.0135 52327.53
67.2815 2113.05
71.0137 9649.48
71.1376 2157.43
72.9929 6240.90
88.2960 1528.68
89.0243 25968.93
89.9256 6283.25
92.1077 1860.05
94.3105 1790.45
101.1436 1589.08
106.9489 1983.49

Name: 114 - Glyceraldehyde
PrecursorMz: 89.02442
Precursor_type: 
Collision_energy: 80.0
Ionization: ESI
IonMode: negative
RetentionTime: 0.15097
InChiKey: 
Formula: C3H6O3
CASNo: 
Smiles: 
CompoundClass: 
Comment: 
Num peaks: 14
51.9756 1697.71
52.3608 1761.51
55.6624 1445.33
58.0056 3302.82
59.0135 44965.57
60.2858 1463.05
66.9151 1549.47
71.0137 4435.54
71.1382 1846.44
72.9930 4834.73
75.7240 1606.42
89.0243 13932.16
89.9256 4157.25
96.5804 1611.41

Name: 114 - Glyceraldehyde
PrecursorMz: 89.02442
Precursor_type: 
Collision_energy: 90.0
Ionization: ESI
IonMode: negative
RetentionTime: 0.15246
InChiKey: 
Formula: C3H6O3
CASNo: 
Smiles: 
CompoundClass: 
Comment: 
Num peaks: 11
52.0774 1938.72
55.0799 1842.34
58.8721 1488.03
59.0135 31422.57
67.7850 1438.61
71.0136 5049.21
72.9929 5659.42
89.0242 7695.74
89.9254 4790.21
97.8822 1521.88
106.2690 1487.23

Name: 114 - Glyceraldehyde
PrecursorMz: 89.02442
Precursor_type: 
Collision_energy: 100.0
Ionization: ESI
IonMode: negative
RetentionTime: 0.15511
InChiKey: 
Formula: C3H6O3
CASNo: 
Smiles: 
CompoundClass: 
Comment: 
Num peaks: 12
51.6756 1839.82
57.8479 1677.16
58.0056 2102.39
58.6723 1520.79
59.0135 22261.56
68.3297 1633.52
71.0136 3151.54
71.1381 1973.49
72.9928 3548.60
84.0818 1884.08
89.0242 2493.05
89.9257 3055.29

Name: 114 - Glyceraldehyde
PrecursorMz: 89.02442
Precursor_type: 
Collision_energy: 110.0
Ionization: ESI
IonMode: negative
RetentionTime: 0.15660
InChiKey: 
Formula: C3H6O3
CASNo: 
Smiles: 
CompoundClass: 
Comment: 
Num peaks: 11
59.0135 14812.84
65.2090 1909.80
65.7825 1392.10
71.0139 2157.13
71.1391 1665.99
72.9933 2183.12
89.0246 2553.36
89.9256 2858.13
90.5963 1569.29
101.7774 1673.06
106.7598 1528.41

Name: 114 - Glyceraldehyde
PrecursorMz: 89.02442
Precursor_type: 
Collision_energy: 120.0
Ionization: ESI
IonMode: negative
RetentionTime: 0.15810
InChiKey: 
Formula: C3H6O3
CASNo: 
Smiles: 
CompoundClass: 
Comment: 
Num peaks: 6
55.4696 1415.88
57.2688 1350.86
58.0055 2275.89
59.0136 8293.47
62.6516 1575.96
72.8669 1692.42

Name: 115 - D-Glucurono-6,3-lactone
PrecursorMz: 175.02481
Precursor_type: 
Collision_energy: 10.0
Ionization: ESI
IonMode: negative
RetentionTime: 0.15759
InChiKey: 
Formula: C6H8O6
CASNo: 
Smiles: 
CompoundClass: 
Comment: 
Num peaks: 36
55.0185 379797.75
57.0342 2711725.75
59.0135 3594491.75
61.3495 41443.95
65.2159 44404.13
67.0188 52184.41
69.0344 175245.95
70.3278 76460.04
71.0137 484268.28
71.7556 45304.01
72.9929 414333.50
73.0293 316536.50
83.0137 639673.56
84.0216 334091.97
84.1834 42088.27
85.0294 37706684.00
85.0550 252251.22
86.0327 192127.20
91.8690 45522.95
95.0138 10607790.00
99.0087 219272.59
101.0243 477567.63
103.0037 1169935.38
113.0244 55960640.00
113.0635 321739.97
114.0278 382123.13
118.9657 55599.91
131.0345 115323.27
134.4030 46361.39
135.7367 46511.02
139.0033 67055.80
146.9612 1252563.25
146.9722 102331.82
157.0147 113781.78
174.9563 149266.67
175.0250 763068.94

Name: 115 - D-Glucurono-6,3-lactone
PrecursorMz: 175.02481
Precursor_type: 
Collision_energy: 20.0
Ionization: ESI
IonMode: negative
RetentionTime: 0.15877
InChiKey: 
Formula: C6H8O6
CASNo: 
Smiles: 
CompoundClass: 
Comment: 
Num peaks: 36
53.2678 40783.77
55.0185 413394.88
57.0314 93781.16
57.0343 2627475.00
59.0135 3362173.25
61.6627 40077.33
67.0188 60191.30
67.5468 49107.41
69.0344 200958.55
70.3281 86836.67
71.0136 478176.22
72.1537 46844.87
72.9929 373338.63
73.0294 382270.97
83.0138 436895.53
84.0215 328309.31
85.0038 256915.56
85.0294 38482312.00
86.0328 203411.09
89.9450 43701.05
95.0138 11022608.00
95.3871 43628.23
98.2726 43929.56
99.0085 228256.41
101.0244 481146.19
103.0036 1120465.13
113.0244 57277036.00
114.0276 469488.34
118.9656 67497.04
131.0352 87132.31
133.1400 46610.18
139.0034 90813.96
146.9612 1329253.88
157.0141 127086.10
174.9560 157138.17
175.0248 809621.50

Name: 115 - D-Glucurono-6,3-lactone
PrecursorMz: 175.02481
Precursor_type: 
Collision_energy: 30.0
Ionization: ESI
IonMode: negative
RetentionTime: 0.15995
InChiKey: 
Formula: C6H8O6
CASNo: 
Smiles: 
CompoundClass: 
Comment: 
Num peaks: 38
52.4913 47369.16
53.0028 58024.75
55.0185 366690.69
57.0343 2932145.75
58.0056 57918.84
59.0135 3687858.50
67.0185 61739.82
69.0345 182442.06
69.9399 48778.44
71.0137 497458.25
72.0280 55246.78
72.9930 492060.31
73.0294 313602.94
81.0912 56889.41
83.0138 566514.44
84.0216 337280.88
85.0294 39765344.00
85.0550 272045.56
86.0327 311594.78
95.0138 11164628.00
96.0172 129658.28
99.0085 253661.08
101.0242 443892.88
103.0037 1137420.25
103.0101 78633.58
107.4722 47836.57
111.0087 57611.64
113.0244 52727960.00
113.0635 313392.38
114.0276 566471.44
118.9661 122388.94
129.0196 51881.25
131.0351 130372.94
139.0041 124184.09
146.9613 1342234.38
157.0143 82513.13
174.9564 134689.58
175.0251 547465.75

Name: 115 - D-Glucurono-6,3-lactone
PrecursorMz: 175.02481
Precursor_type: 
Collision_energy: 40.0
Ionization: ESI
IonMode: negative
RetentionTime: 0.16165
InChiKey: 
Formula: C6H8O6
CASNo: 
Smiles: 
CompoundClass: 
Comment: 
Num peaks: 38
50.5802 41585.09
51.0024 40166.33
51.4061 48524.23
55.0185 960702.38
57.0343 5500218.00
58.0058 48529.60
59.0135 4945272.00
62.5227 42572.62
63.2704 46572.62
63.4110 39116.37
67.0188 162561.95
69.0344 171885.67
70.3268 99745.50
71.0137 881001.31
72.9930 566967.06
73.0294 457489.75
75.0084 49208.09
81.6582 47496.90
83.0137 1141047.88
84.0216 1132025.25
85.0029 254740.42
85.0294 46707812.00
86.0327 302879.03
95.0138 10013274.00
96.0170 115979.08
99.0086 188070.97
101.0243 259441.95
103.0036 608662.56
112.3241 45006.10
112.9837 134601.72
113.0244 25996488.00
114.0276 167633.05
118.9659 311545.84
139.0038 107552.70
146.9612 1009412.44
156.7959 58556.23
167.7215 43805.83
175.0249 70072.31

Name: 115 - D-Glucurono-6,3-lactone
PrecursorMz: 175.02481
Precursor_type: 
Collision_energy: 50.0
Ionization: ESI
IonMode: negative
RetentionTime: 0.16283
InChiKey: 
Formula: C6H8O6
CASNo: 
Smiles: 
CompoundClass: 
Comment: 
Num peaks: 35
52.2707 39480.87
53.0029 100505.57
55.0186 1693325.13
57.0343 7282255.50
57.0486 77646.21
57.3408 43029.02
58.0057 80808.20
59.0135 5333544.50
67.0188 257356.92
69.0344 148740.06
69.7527 36446.12
70.3272 85127.20
71.0137 1120834.75
72.9930 623280.56
73.0292 371028.13
83.0138 1183194.75
84.0216 1846520.88
85.0294 39533748.00
85.0558 232910.25
86.0326 232300.72
95.0138 6996799.50
96.0175 40284.79
96.9934 48920.96
99.0087 175817.22
101.0244 186253.36
103.0036 278331.88
108.6995 38014.76
111.0085 104706.43
113.0244 10405572.00
114.0280 68935.82
118.7965 46356.06
118.9579 65463.31
118.9663 636805.19
139.0042 53225.54
146.9612 538412.25

Name: 115 - D-Glucurono-6,3-lactone
PrecursorMz: 175.02481
Precursor_type: 
Collision_energy: 60.0
Ionization: ESI
IonMode: negative
RetentionTime: 0.16401
InChiKey: 
Formula: C6H8O6
CASNo: 
Smiles: 
CompoundClass: 
Comment: 
Num peaks: 31
51.0236 37660.53
53.0029 188267.09
55.0186 2276182.50
57.0198 59407.46
57.0343 7585961.00
58.0057 115798.82
59.0136 5174023.00
67.0187 448052.28
68.9981 86340.42
69.0344 100875.07
70.3264 61107.02
71.0137 1341519.63
72.9930 620520.69
73.0294 281808.78
75.0082 38426.42
83.0138 1012983.88
84.0216 2668175.25
85.0030 174034.11
85.0294 26430616.00
86.0328 173615.38
95.0138 4124024.75
99.0087 78015.52
101.0244 86014.77
103.0036 204557.63
111.0087 48944.13
113.0245 3736741.50
118.9663 793921.88
137.6445 36600.16
146.9611 233832.91
151.9124 34009.51
162.3954 36794.03

Name: 115 - D-Glucurono-6,3-lactone
PrecursorMz: 175.02481
Precursor_type: 
Collision_energy: 70.0
Ionization: ESI
IonMode: negative
RetentionTime: 0.16519
InChiKey: 
Formula: C6H8O6
CASNo: 
Smiles: 
CompoundClass: 
Comment: 
Num peaks: 34
51.0236 51953.78
51.9431 30441.75
53.0029 164165.11
54.8996 31822.25
55.0186 2908860.00
57.0343 6208962.50
58.0057 87389.05
59.0136 5072878.00
67.0188 386370.03
68.9981 57782.13
69.0342 65001.45
71.0137 1351810.38
71.0176 81715.06
72.9930 631216.13
73.0294 223028.95
83.0138 627448.13
84.0216 2254286.00
85.0294 14490709.00
85.0554 80943.07
86.0328 117946.56
88.3070 32424.47
89.6785 32819.80
90.5720 34514.70
90.9715 53936.16
95.0138 1922104.88
99.0084 51642.89
101.0244 44824.03
103.0038 72895.45
113.0244 1074576.50
113.0319 72781.34
118.9662 718218.75
147.4395 41321.59
159.9807 38623.89
180.4405 36588.08

Name: 115 - D-Glucurono-6,3-lactone
PrecursorMz: 175.02481
Precursor_type: 
Collision_energy: 80.0
Ionization: ESI
IonMode: negative
RetentionTime: 0.16692
InChiKey: 
Formula: C6H8O6
CASNo: 
Smiles: 
CompoundClass: 
Comment: 
Num peaks: 36
50.9550 33797.96
51.0237 45242.75
53.0028 240875.06
54.2162 34125.05
55.0157 63058.80
55.0186 3016596.25
57.0343 4705571.50
58.0059 63902.17
59.0136 4438394.50
60.4915 36187.89
65.2495 30630.54
67.0188 435228.13
68.9982 86918.19
69.0345 33889.43
70.3288 35871.70
71.0137 1458480.38
71.0176 70331.38
72.9929 588322.25
73.0295 135948.19
83.0138 462161.50
84.0139 43603.24
84.0163 39446.30
84.0215 1976338.25
85.0294 8632440.00
86.0327 36757.08
86.2982 32788.71
90.9713 87113.38
95.0138 967554.63
99.0087 61134.92
108.8972 31172.16
113.0244 401949.44
118.9663 725767.88
146.9613 36887.55
151.5878 38197.66
171.8691 35033.48
179.1731 38121.58

Name: 115 - D-Glucurono-6,3-lactone
PrecursorMz: 175.02481
Precursor_type: 
Collision_energy: 90.0
Ionization: ESI
IonMode: negative
RetentionTime: 0.14777
InChiKey: 
Formula: C6H8O6
CASNo: 
Smiles: 
CompoundClass: 
Comment: 
Num peaks: 28
51.0236 66340.41
53.0029 202067.05
55.0186 2943106.75
57.0343 3333130.50
57.0479 28413.71
58.0057 87733.60
59.0136 3522126.75
59.0280 32705.37
67.0188 401076.38
68.9979 75907.40
69.0346 24995.82
70.3262 32516.60
70.3296 42826.90
71.0137 1189917.25
72.9930 468217.53
73.0294 70722.40
75.3712 33914.00
78.8944 27569.13
83.0138 267302.59
84.0216 1594205.38
85.0295 4342714.50
90.9714 160016.56
95.0138 465077.22
99.0092 36505.55
102.4861 28307.34
113.0244 81481.34
118.9662 458785.78
151.6500 24748.15

Name: 115 - D-Glucurono-6,3-lactone
PrecursorMz: 175.02481
Precursor_type: 
Collision_energy: 100.0
Ionization: ESI
IonMode: negative
RetentionTime: 0.16929
InChiKey: 
Formula: C6H8O6
CASNo: 
Smiles: 
CompoundClass: 
Comment: 
Num peaks: 24
53.0029 185377.13
55.0186 2319599.25
57.0343 1662977.50
58.0057 58063.30
59.0136 2307747.75
66.0057 28495.68
67.0159 32512.04
67.0187 330517.47
68.9979 40235.40
70.3284 62842.52
71.0099 63917.78
71.0137 939867.00
72.9896 35446.46
72.9930 319460.84
73.0292 41804.70
83.0136 140971.44
84.0216 926506.38
85.0294 1861141.38
90.9710 142867.47
95.0137 163787.56
101.6169 28516.33
113.0242 30168.46
118.9660 338545.88
190.3799 28434.06

Name: 115 - D-Glucurono-6,3-lactone
PrecursorMz: 175.02481
Precursor_type: 
Collision_energy: 110.0
Ionization: ESI
IonMode: negative
RetentionTime: 0.15016
InChiKey: 
Formula: C6H8O6
CASNo: 
Smiles: 
CompoundClass: 
Comment: 
Num peaks: 31
51.0237 28950.58
53.0029 175868.67
55.0186 2271016.25
57.0343 1309748.63
57.3139 31678.76
58.0057 65045.52
59.0136 2144555.25
65.0028 49767.89
67.0188 285074.72
67.1817 27893.57
68.9980 47725.23
70.0500 33076.43
70.3255 26735.80
71.0100 56265.64
71.0137 846422.38
72.3962 30156.05
72.9930 283984.50
73.0299 29151.05
77.9334 30391.09
82.0059 28351.03
83.0137 120097.92
84.0216 609339.19
84.0265 24229.79
85.0294 930568.13
85.0555 35564.41
90.9713 155917.00
95.0137 106974.76
102.1267 30101.47
118.9662 142149.88
141.5109 34732.90
167.6015 30141.66

Name: 115 - D-Glucurono-6,3-lactone
PrecursorMz: 175.02481
Precursor_type: 
Collision_energy: 120.0
Ionization: ESI
IonMode: negative
RetentionTime: 0.15135
InChiKey: 
Formula: C6H8O6
CASNo: 
Smiles: 
CompoundClass: 
Comment: 
Num peaks: 19
50.4235 30521.59
53.0030 163091.03
55.0186 1781901.13
55.5928 30220.64
57.0318 47170.46
57.0343 595526.94
58.0057 68300.36
59.0136 1433005.38
60.6695 27642.56
65.0030 42519.68
67.0188 245435.19
68.9981 57589.86
71.0138 574046.19
72.9931 201280.67
83.0137 70284.88
84.0215 304190.34
85.0294 368621.25
90.9712 113676.98
118.9664 72503.30

Name: 116 - Ciliatine
PrecursorMz: 124.01691
Precursor_type: 
Collision_energy: 50.0
Ionization: ESI
IonMode: negative
RetentionTime: 0.16227
InChiKey: 
Formula: C2H8NO3P
CASNo: 
Smiles: 
CompoundClass: 
Comment: 
Num peaks: 17
57.7841 106731.45
58.0746 116641.11
62.9641 403282.69
70.2277 164093.44
73.7928 105367.27
77.9751 280858.25
78.9362 889137.38
78.9590 133419328.00
79.9669 542383.06
80.0581 108641.48
94.9903 7454709.00
106.0063 2577743.00
106.9903 12106362.00
123.9708 434062.03
124.0169 81928264.00
125.0208 314269.41
131.9260 125989.24

Name: 116 - Ciliatine
PrecursorMz: 124.01691
Precursor_type: 
Collision_energy: 60.0
Ionization: ESI
IonMode: negative
RetentionTime: 0.14294
InChiKey: 
Formula: C2H8NO3P
CASNo: 
Smiles: 
CompoundClass: 
Comment: 
Num peaks: 18
51.0436 41926.24
58.2530 53370.06
62.5731 49270.36
62.9637 552470.94
76.9796 225095.66
77.9751 818054.75
78.9344 823213.50
78.9589 174903920.00
78.9808 1037963.19
79.9667 759048.19
93.9823 187391.63
94.9903 6655725.00
106.0063 2810114.75
106.0137 96186.54
106.9903 12934240.00
124.0169 44911848.00
125.0206 90980.14
141.1672 48462.90

Name: 116 - Ciliatine
PrecursorMz: 124.01691
Precursor_type: 
Collision_energy: 70.0
Ionization: ESI
IonMode: negative
RetentionTime: 0.14489
InChiKey: 
Formula: C2H8NO3P
CASNo: 
Smiles: 
CompoundClass: 
Comment: 
Num peaks: 16
51.8953 109376.64
59.3592 97120.88
62.9638 1138302.25
64.7283 99607.56
70.2291 222199.44
76.9796 367280.09
77.9749 1247822.25
78.9361 1424277.25
78.9589 201819488.00
79.9668 1161934.25
93.9822 275266.19
94.9903 4391639.50
99.3985 104486.15
106.0062 2207063.50
106.9903 9588134.00
124.0169 20240482.00

Name: 116 - Ciliatine
PrecursorMz: 124.01691
Precursor_type: 
Collision_energy: 80.0
Ionization: ESI
IonMode: negative
RetentionTime: 0.14607
InChiKey: 
Formula: C2H8NO3P
CASNo: 
Smiles: 
CompoundClass: 
Comment: 
Num peaks: 14
62.9638 1700842.25
63.3042 101943.02
70.2280 203908.38
76.9797 547807.88
77.9749 1755610.88
78.9589 208230912.00
78.9818 1476022.25
79.9667 1746324.13
93.9825 523596.97
94.9904 2636227.50
106.0063 1682869.63
106.9903 7664021.00
117.2825 112180.37
124.0169 8242567.50

Name: 116 - Ciliatine
PrecursorMz: 124.01691
Precursor_type: 
Collision_energy: 90.0
Ionization: ESI
IonMode: negative
RetentionTime: 0.14725
InChiKey: 
Formula: C2H8NO3P
CASNo: 
Smiles: 
CompoundClass: 
Comment: 
Num peaks: 13
62.9639 2839119.75
70.2279 175797.58
76.9797 830520.75
77.9750 2076381.38
78.9360 1522155.88
78.9589 215024128.00
79.9667 1683370.75
93.9824 596515.31
94.9903 1373311.13
106.0062 1113694.13
106.9902 5121676.50
124.0169 3187690.00
138.9227 110038.02

Name: 116 - Ciliatine
PrecursorMz: 124.01691
Precursor_type: 
Collision_energy: 100.0
Ionization: ESI
IonMode: negative
RetentionTime: 0.14843
InChiKey: 
Formula: C2H8NO3P
CASNo: 
Smiles: 
CompoundClass: 
Comment: 
Num peaks: 14
50.2215 96435.27
62.9638 4040056.75
76.9795 916443.19
77.9749 2233025.75
78.9589 218729536.00
78.9817 1506259.75
79.9667 1928000.75
93.9824 332313.91
94.9904 773624.81
106.0061 812172.25
106.9903 3198878.75
108.9253 106064.62
109.4055 107852.75
124.0167 1195730.00

Name: 116 - Ciliatine
PrecursorMz: 124.01691
Precursor_type: 
Collision_energy: 110.0
Ionization: ESI
IonMode: negative
RetentionTime: 0.15012
InChiKey: 
Formula: C2H8NO3P
CASNo: 
Smiles: 
CompoundClass: 
Comment: 
Num peaks: 17
62.9639 6619729.00
70.2268 181256.25
70.2304 107632.63
76.9796 1237955.38
77.9749 2630790.00
78.9352 1385661.25
78.9589 230392400.00
79.9667 1790709.63
88.9799 104994.50
93.9824 329926.06
94.9904 432308.44
106.0062 507203.44
106.9903 1909389.88
107.4307 104698.56
121.1140 104293.05
124.0173 478711.91
138.2730 105315.99

Name: 116 - Ciliatine
PrecursorMz: 124.01691
Precursor_type: 
Collision_energy: 120.0
Ionization: ESI
IonMode: negative
RetentionTime: 0.15130
InChiKey: 
Formula: C2H8NO3P
CASNo: 
Smiles: 
CompoundClass: 
Comment: 
Num peaks: 14
59.7072 102660.48
62.9639 10376856.00
76.9797 1661977.25
77.9750 2182285.75
78.9589 243010288.00
78.9827 1600354.38
79.9668 1610192.25
84.6763 111586.84
88.6820 118524.33
93.9825 251255.11
94.9906 236961.06
106.0064 238788.13
106.9902 1156278.63
124.0169 239842.38

Name: 117 - Selenomethionine
PrecursorMz: 195.98822
Precursor_type: 
Collision_energy: 10.0
Ionization: ESI
IonMode: negative
RetentionTime: 0.15933
InChiKey: 
Formula: C5H11NO2Se
CASNo: 
Smiles: 
CompoundClass: 
Comment: 
Num peaks: 16
63.8655 22370.49
70.0179 31225.24
70.0214 29810.66
72.5211 21291.95
79.9167 350291.06
81.8086 21226.37
92.0623 20644.88
92.9413 86394.91
94.9405 36137568.00
94.9719 209226.64
96.9407 89678.66
98.2642 21794.53
100.0403 190791.70
112.8194 23233.07
195.9883 470495.22
211.6030 18787.29

Name: 117 - Selenomethionine
PrecursorMz: 195.98822
Precursor_type: 
Collision_energy: 20.0
Ionization: ESI
IonMode: negative
RetentionTime: 0.16051
InChiKey: 
Formula: C5H11NO2Se
CASNo: 
Smiles: 
CompoundClass: 
Comment: 
Num peaks: 12
58.7460 20460.33
70.0193 44243.53
79.9168 471907.63
90.0072 21542.63
92.9410 109439.59
94.9091 287277.69
94.9405 46420052.00
95.9440 28808.58
96.9405 138084.69
100.0404 300670.75
170.4377 21748.55
195.9886 591078.56

Name: 117 - Selenomethionine
PrecursorMz: 195.98822
Precursor_type: 
Collision_energy: 30.0
Ionization: ESI
IonMode: negative
RetentionTime: 0.16169
InChiKey: 
Formula: C5H11NO2Se
CASNo: 
Smiles: 
CompoundClass: 
Comment: 
Num peaks: 17
66.5754 19154.50
69.0538 20978.40
79.9168 485154.47
85.6850 20376.04
90.4503 18734.84
92.9415 126020.70
94.9405 43086988.00
94.9718 248205.66
95.9443 49161.49
96.9406 137427.22
98.0246 33689.05
100.0404 240439.41
138.4830 22058.20
149.7595 22236.62
161.8624 22481.73
194.0567 20519.88
195.9879 206762.27

Name: 117 - Selenomethionine
PrecursorMz: 195.98822
Precursor_type: 
Collision_energy: 40.0
Ionization: ESI
IonMode: negative
RetentionTime: 0.16345
InChiKey: 
Formula: C5H11NO2Se
CASNo: 
Smiles: 
CompoundClass: 
Comment: 
Num peaks: 13
70.0179 31009.79
70.0216 33598.51
79.9169 884907.56
92.9411 105663.03
94.9106 306711.19
94.9405 49135212.00
96.9406 119455.26
100.0400 100794.87
106.6754 19808.29
143.3001 20808.96
186.3741 20520.57
195.9888 50509.75
216.3643 20570.78

Name: 117 - Selenomethionine
PrecursorMz: 195.98822
Precursor_type: 
Collision_energy: 50.0
Ionization: ESI
IonMode: negative
RetentionTime: 0.16463
InChiKey: 
Formula: C5H11NO2Se
CASNo: 
Smiles: 
CompoundClass: 
Comment: 
Num peaks: 13
54.2737 17572.97
58.0459 18041.42
70.0198 40770.47
77.8459 18514.94
79.9170 1569955.38
92.9412 97831.63
94.9405 43600964.00
94.9708 257223.98
95.9438 101403.85
96.9405 115091.24
100.0404 64298.56
135.4019 18501.38
153.5123 20305.99

Name: 117 - Selenomethionine
PrecursorMz: 195.98822
Precursor_type: 
Collision_energy: 60.0
Ionization: ESI
IonMode: negative
RetentionTime: 0.16581
InChiKey: 
Formula: C5H11NO2Se
CASNo: 
Smiles: 
CompoundClass: 
Comment: 
Num peaks: 10
51.5529 15980.17
59.2105 19932.15
70.0205 43489.03
76.5824 18721.62
79.9169 2556458.25
92.9411 99058.48
94.9101 219716.38
94.9405 37976992.00
95.9438 21682.10
96.9406 112032.27

Name: 117 - Selenomethionine
PrecursorMz: 195.98822
Precursor_type: 
Collision_energy: 70.0
Ionization: ESI
IonMode: negative
RetentionTime: 0.16699
InChiKey: 
Formula: C5H11NO2Se
CASNo: 
Smiles: 
CompoundClass: 
Comment: 
Num peaks: 10
62.2432 19140.65
71.1240 19674.89
79.9170 4410091.00
92.9413 92101.59
94.9405 38860504.00
94.9699 222537.38
95.9440 60661.79
96.9407 115096.07
159.8705 17960.78
194.6293 18088.49

Name: 117 - Selenomethionine
PrecursorMz: 195.98822
Precursor_type: 
Collision_energy: 80.0
Ionization: ESI
IonMode: negative
RetentionTime: 0.14753
InChiKey: 
Formula: C5H11NO2Se
CASNo: 
Smiles: 
CompoundClass: 
Comment: 
Num peaks: 13
70.0238 13677.82
77.9176 13657.80
79.9169 7978864.00
79.9412 54522.66
81.9175 22002.87
92.9411 88752.46
94.9405 41342396.00
94.9718 235606.03
95.9119 33376.82
95.9443 73036.01
96.9404 84112.36
106.3608 16406.09
152.6124 12357.88

Name: 117 - Selenomethionine
PrecursorMz: 195.98822
Precursor_type: 
Collision_energy: 90.0
Ionization: ESI
IonMode: negative
RetentionTime: 0.16998
InChiKey: 
Formula: C5H11NO2Se
CASNo: 
Smiles: 
CompoundClass: 
Comment: 
Num peaks: 15
51.6501 15202.63
52.3856 15629.46
70.0194 30590.41
71.1150 17845.28
77.9174 24449.38
79.9170 8453751.00
79.9402 64233.08
87.8353 16522.41
92.9411 84782.85
94.9405 30295670.00
94.9706 200368.20
95.9121 65780.22
95.9438 29979.04
96.9407 67859.39
144.6158 16550.25

Name: 117 - Selenomethionine
PrecursorMz: 195.98822
Precursor_type: 
Collision_energy: 100.0
Ionization: ESI
IonMode: negative
RetentionTime: 0.15060
InChiKey: 
Formula: C5H11NO2Se
CASNo: 
Smiles: 
CompoundClass: 
Comment: 
Num peaks: 16
55.9209 15812.82
62.2357 14396.90
63.8053 14824.26
70.0205 29829.56
72.6520 17134.67
77.9177 54652.88
79.9169 14772658.00
79.9406 99843.18
81.9175 32021.58
92.9409 86650.38
94.9405 36298144.00
94.9709 215574.44
95.9119 105502.20
95.9439 40258.35
96.9404 103426.55
135.1215 19778.74

Name: 117 - Selenomethionine
PrecursorMz: 195.98822
Precursor_type: 
Collision_energy: 110.0
Ionization: ESI
IonMode: negative
RetentionTime: 0.15181
InChiKey: 
Formula: C5H11NO2Se
CASNo: 
Smiles: 
CompoundClass: 
Comment: 
Num peaks: 15
54.4535 21137.63
70.0194 24265.82
77.9177 44708.52
79.8929 101404.41
79.9170 15475542.00
81.9171 46654.68
85.2602 16398.35
91.2046 15924.41
92.9413 53581.37
94.9094 165843.17
94.9405 27926900.00
95.9121 129281.74
95.9441 25335.75
96.9406 85887.16
190.4950 17020.67

Name: 117 - Selenomethionine
PrecursorMz: 195.98822
Precursor_type: 
Collision_energy: 120.0
Ionization: ESI
IonMode: negative
RetentionTime: 0.15302
InChiKey: 
Formula: C5H11NO2Se
CASNo: 
Smiles: 
CompoundClass: 
Comment: 
Num peaks: 13
59.5488 16826.71
77.9175 43772.23
79.8937 106247.52
79.9169 15421067.00
79.9423 69374.13
81.9170 39175.61
92.9411 41286.81
94.9405 21298816.00
95.9120 164618.78
96.9407 84502.41
122.1734 17731.97
139.3215 16823.14
200.1811 14748.50

Name: 119 - Asymmetric dimethylarginine
PrecursorMz: 201.13570
Precursor_type: 
Collision_energy: 10.0
Ionization: ESI
IonMode: negative
RetentionTime: 0.13736
InChiKey: 
Formula: C8H18N4O2
CASNo: 
Smiles: 
CompoundClass: 
Comment: 
Num peaks: 15
55.0298 1204204.13
57.0456 23794.02
69.9538 8637.64
69.9568 16085.58
86.0722 42377.24
107.8361 9883.66
113.0721 321230.63
114.0561 349234.06
126.1038 238935.55
131.0338 60480.72
131.0827 10893959.00
132.0861 20065.40
170.0936 3950234.75
201.1360 3061696.75
213.8399 10298.23

Name: 119 - Asymmetric dimethylarginine
PrecursorMz: 201.13570
Precursor_type: 
Collision_energy: 20.0
Ionization: ESI
IonMode: negative
RetentionTime: 0.13854
InChiKey: 
Formula: C8H18N4O2
CASNo: 
Smiles: 
CompoundClass: 
Comment: 
Num peaks: 22
51.5721 9553.51
54.8089 9169.93
55.0298 1217921.88
57.0457 18849.36
63.6164 8907.83
69.9561 19270.32
72.0384 9274.98
86.0723 36210.79
100.0489 10181.40
113.0721 321209.06
114.0439 11326.54
114.0561 401481.91
126.1037 292584.66
131.0827 11737793.00
131.1314 61188.55
132.0854 26583.77
139.0512 15490.65
146.1858 8642.14
170.0937 4361336.50
171.0972 18976.37
201.1360 3359186.00
202.1385 12522.73

Name: 119 - Asymmetric dimethylarginine
PrecursorMz: 201.13570
Precursor_type: 
Collision_energy: 30.0
Ionization: ESI
IonMode: negative
RetentionTime: 0.13972
InChiKey: 
Formula: C8H18N4O2
CASNo: 
Smiles: 
CompoundClass: 
Comment: 
Num peaks: 24
55.0298 1823203.38
57.0455 27196.24
58.7652 8541.02
62.9367 7989.70
69.9563 19973.06
70.8456 9078.54
76.8006 9625.48
84.5775 7621.69
86.0724 90627.48
98.7696 9435.30
110.4174 9122.38
112.8988 10550.26
113.0721 355217.41
114.0560 522899.84
122.6578 9692.12
126.1037 348020.44
131.0338 68215.70
131.0827 13098658.00
132.0861 25883.77
139.0513 18026.37
147.8324 10457.56
154.9475 8994.10
170.0936 3313840.00
201.1360 1461377.25

Name: 119 - Asymmetric dimethylarginine
PrecursorMz: 201.13570
Precursor_type: 
Collision_energy: 40.0
Ionization: ESI
IonMode: negative
RetentionTime: 0.14089
InChiKey: 
Formula: C8H18N4O2
CASNo: 
Smiles: 
CompoundClass: 
Comment: 
Num peaks: 25
55.0298 2799279.25
55.0434 24211.19
57.0455 28192.59
67.0301 18367.07
68.6006 8403.71
77.3061 8289.48
83.0614 46164.52
85.0770 40417.84
86.0723 220228.70
86.0774 14243.00
95.0616 9177.87
97.0769 8930.40
109.0769 10666.39
113.0721 296219.59
114.0560 629382.63
126.1037 275376.78
128.4275 8139.50
131.0826 13109254.00
131.1312 70559.70
132.0857 16100.12
158.5945 10579.47
170.0936 1081981.88
176.1148 8581.10
201.1359 202750.86
213.3659 10040.26

Name: 119 - Asymmetric dimethylarginine
PrecursorMz: 201.13570
Precursor_type: 
Collision_energy: 50.0
Ionization: ESI
IonMode: negative
RetentionTime: 0.14280
InChiKey: 
Formula: C8H18N4O2
CASNo: 
Smiles: 
CompoundClass: 
Comment: 
Num peaks: 22
51.2688 7527.94
55.0166 24486.47
55.0298 2780667.75
57.0456 9184.78
69.9568 17979.69
72.0089 15112.25
73.3729 10106.54
82.3224 7868.66
83.0614 95698.95
85.0770 62978.80
86.0723 250230.89
97.0767 12793.85
113.0721 190303.33
114.0560 367565.66
126.1038 140363.48
131.0338 55287.26
131.0826 9970748.00
149.1938 7982.38
151.5845 9347.77
170.0937 160959.83
201.1355 16396.46
216.7258 9189.19

Name: 119 - Asymmetric dimethylarginine
PrecursorMz: 201.13570
Precursor_type: 
Collision_energy: 60.0
Ionization: ESI
IonMode: negative
RetentionTime: 0.14398
InChiKey: 
Formula: C8H18N4O2
CASNo: 
Smiles: 
CompoundClass: 
Comment: 
Num peaks: 24
55.0298 2657351.50
55.0431 21760.71
57.0456 10633.63
67.0301 13454.12
69.9567 10686.29
70.9094 4896.25
72.0090 9826.61
74.0246 6574.54
83.0614 129627.38
85.0771 67703.88
86.0671 13261.75
86.0723 207853.11
95.0614 12203.86
97.0296 8602.94
109.0772 12267.27
113.0720 145398.06
114.0561 214838.55
126.1041 34417.25
129.0672 10047.37
131.0826 6808424.00
132.0859 8553.98
147.8741 6622.26
154.9475 9522.18
170.0937 32930.71

Name: 119 - Asymmetric dimethylarginine
PrecursorMz: 201.13570
Precursor_type: 
Collision_energy: 70.0
Ionization: ESI
IonMode: negative
RetentionTime: 0.14516
InChiKey: 
Formula: C8H18N4O2
CASNo: 
Smiles: 
CompoundClass: 
Comment: 
Num peaks: 32
50.1717 4490.06
55.0166 16454.49
55.0298 2368994.75
55.4100 4762.57
56.0043 4322.84
57.0454 6241.55
66.0345 7051.92
67.0301 11460.38
67.3727 4396.97
69.9567 8921.77
72.0090 24781.90
73.3285 4480.27
83.0614 164483.84
85.0770 58366.68
86.0723 147445.77
96.9600 5494.79
97.0299 6560.33
97.0767 5086.11
100.1251 5017.51
109.0775 5748.47
113.0721 85230.52
114.0560 140685.89
122.4724 4887.63
126.1037 8380.19
129.0672 9236.23
131.0341 21841.80
131.0826 3918801.75
132.0861 7138.44
152.7364 4506.07
153.3549 5465.01
154.9474 6333.38
162.2565 4974.92

Name: 119 - Asymmetric dimethylarginine
PrecursorMz: 201.13570
Precursor_type: 
Collision_energy: 80.0
Ionization: ESI
IonMode: negative
RetentionTime: 0.19140
InChiKey: 
Formula: C8H18N4O2
CASNo: 
Smiles: 
CompoundClass: 
Comment: 
Num peaks: 26
52.4203 3775.84
53.6093 4378.17
54.0345 4218.07
55.0156 9370.11
55.0298 1907991.25
55.0428 13643.10
57.3762 4744.76
62.6287 4122.97
67.0300 8597.60
72.0090 18298.35
72.8959 4829.16
74.0246 7094.32
74.8162 4219.92
83.0614 118110.95
84.0446 4103.45
85.0771 33488.43
86.0723 71909.14
97.0295 9465.99
102.3660 4332.85
113.0719 41504.14
114.0561 57250.79
116.8761 4922.37
129.0673 6337.48
131.0826 1706203.50
181.5659 4060.52
204.5631 4726.65

Name: 119 - Asymmetric dimethylarginine
PrecursorMz: 201.13570
Precursor_type: 
Collision_energy: 90.0
Ionization: ESI
IonMode: negative
RetentionTime: 0.14847
InChiKey: 
Formula: C8H18N4O2
CASNo: 
Smiles: 
CompoundClass: 
Comment: 
Num peaks: 22
55.0298 1623037.75
55.0434 12686.96
62.8965 3815.26
63.7168 4878.81
67.0300 9398.58
69.9549 7296.52
69.9581 5779.59
72.0090 14428.97
73.9595 4157.63
83.0614 80979.28
84.0455 5829.67
85.0771 17113.87
85.3005 3978.45
86.0723 37334.07
96.9595 4542.53
97.0296 4982.61
105.3905 3818.56
113.0721 22844.68
114.0559 29627.65
124.0767 3811.42
131.0827 671290.06
154.9476 5128.67

Name: 119 - Asymmetric dimethylarginine
PrecursorMz: 201.13570
Precursor_type: 
Collision_energy: 100.0
Ionization: ESI
IonMode: negative
RetentionTime: 0.14978
InChiKey: 
Formula: C8H18N4O2
CASNo: 
Smiles: 
CompoundClass: 
Comment: 
Num peaks: 22
54.2588 2220.69
55.0159 8303.20
55.0298 1205060.00
66.8456 2207.56
67.0300 3895.59
69.9568 5555.34
70.3209 2270.27
72.0090 15101.52
79.9572 14823.91
83.0614 39807.54
85.0769 7593.39
86.0679 2773.72
86.0723 17413.91
94.9796 2561.43
96.9600 4294.25
107.0377 2646.17
113.0720 10182.13
114.0561 9146.23
131.0827 225754.77
148.1694 2203.40
154.9477 4142.24
168.5879 2398.10

Name: 119 - Asymmetric dimethylarginine
PrecursorMz: 201.13570
Precursor_type: 
Collision_energy: 110.0
Ionization: ESI
IonMode: negative
RetentionTime: 0.17268
InChiKey: 
Formula: C8H18N4O2
CASNo: 
Smiles: 
CompoundClass: 
Comment: 
Num peaks: 19
55.0299 813357.69
55.0435 6194.79
65.6525 3055.67
72.0089 5253.65
79.9574 4166.81
80.8085 2509.45
81.0462 2402.34
82.0131 2763.90
83.0615 16152.97
85.0776 3299.70
86.0729 6047.07
86.6668 2532.34
89.5500 2468.06
99.4477 2989.05
110.6212 2727.97
114.0564 6022.68
131.0828 54183.02
131.0919 3545.70
151.8796 2973.36

Name: 119 - Asymmetric dimethylarginine
PrecursorMz: 201.13570
Precursor_type: 
Collision_energy: 120.0
Ionization: ESI
IonMode: negative
RetentionTime: 0.17506
InChiKey: 
Formula: C8H18N4O2
CASNo: 
Smiles: 
CompoundClass: 
Comment: 
Num peaks: 16
55.0298 673975.56
64.1443 2632.32
67.0297 3656.48
72.0089 4927.10
72.0958 2723.06
79.9571 2594.02
83.0613 8851.37
105.1189 2725.10
105.8623 2893.64
117.6136 2496.97
121.4941 2416.29
131.0827 16684.52
138.8276 3161.67
147.7579 2868.98
172.2006 2512.57
175.6311 3354.80

Name: 120 - Glucosamine
PrecursorMz: 178.07210
Precursor_type: 
Collision_energy: 10.0
Ionization: ESI
IonMode: negative
RetentionTime: 0.16436
InChiKey: 
Formula: C6H13NO5
CASNo: 
Smiles: 
CompoundClass: 
Comment: 
Num peaks: 36
59.0135 14321.92
70.2796 3024.50
71.0137 4418.06
75.3427 1877.82
80.0506 2144.57
89.0243 6061.45
98.0246 16021.29
99.9258 5936.09
100.0404 8855.12
100.9332 2040.93
101.0244 6118.11
112.0405 8045.39
115.9208 4701.09
116.9283 3015.47
118.8995 12671.80
119.0347 3724.76
126.6100 1743.29
127.3287 1754.02
130.0510 8124.55
132.3524 1690.09
133.8735 16515.44
134.8719 2902.04
134.8948 8670.53
141.8687 2618.97
144.9282 2065.94
150.8842 2606.65
150.9543 3071.55
160.0617 19028.89
163.8994 1729.58
176.9055 4107.51
177.8464 3403.78
177.8595 13141.77
178.0726 17445.68
178.8587 10278.53
178.8822 3998.25
179.0576 72611.27

Name: 120 - Glucosamine
PrecursorMz: 178.07210
Precursor_type: 
Collision_energy: 20.0
Ionization: ESI
IonMode: negative
RetentionTime: 0.16583
InChiKey: 
Formula: C6H13NO5
CASNo: 
Smiles: 
CompoundClass: 
Comment: 
Num peaks: 48
56.2876 1668.68
56.4076 1897.10
59.0136 15135.67
70.2791 2934.47
71.0137 4666.99
74.3665 1605.43
81.7173 1691.62
82.6777 1657.53
84.9384 2534.42
89.0242 4216.74
90.5286 1577.83
94.0783 1694.29
98.0247 15182.81
99.0326 2011.95
99.9259 4903.96
100.0404 7179.90
100.9334 2730.36
101.0243 7726.89
103.1701 1763.43
112.0404 6905.12
115.9208 4147.12
116.9285 3071.15
118.8996 10924.93
119.0348 4121.51
119.9075 3125.50
125.9928 1768.20
129.5928 1735.55
130.0510 10837.28
130.9925 2839.53
133.8735 20521.51
134.8713 1798.88
134.8943 6397.82
134.9874 2372.19
135.7074 1835.15
141.8687 2665.06
147.9023 2948.37
150.8831 3495.75
159.8791 2332.77
160.0616 18444.72
162.3011 1758.90
164.0331 2229.20
173.6713 1905.08
176.9052 3897.21
177.8460 3405.63
177.8596 13452.66
178.0723 16140.60
178.8588 7828.48
179.0577 73574.14

Name: 120 - Glucosamine
PrecursorMz: 178.07210
Precursor_type: 
Collision_energy: 30.0
Ionization: ESI
IonMode: negative
RetentionTime: 0.16730
InChiKey: 
Formula: C6H13NO5
CASNo: 
Smiles: 
CompoundClass: 
Comment: 
Num peaks: 41
53.3510 1579.32
55.3871 1601.87
59.0113 1869.93
59.0136 19544.82
67.6431 1458.94
71.0137 4463.47
80.9649 2059.70
88.1028 1740.94
89.0244 4574.90
96.0461 2308.65
97.4648 1634.67
98.0247 15455.62
99.9257 8332.15
100.0403 4801.92
100.9331 2262.69
101.0242 6862.72
112.0404 8152.60
115.9207 4888.01
115.9523 1744.80
116.9287 2926.91
118.8999 12047.30
119.0351 5356.37
119.9074 1775.69
130.0510 9845.16
130.9927 1917.46
132.8658 2609.93
132.9150 2362.19
133.8736 17838.63
134.8941 7278.44
134.9874 3124.01
141.8683 4171.19
150.8842 2208.57
152.9422 1824.45
159.8792 2595.22
160.0619 21076.85
164.0345 2748.11
176.9057 5977.73
177.8601 11850.27
178.0726 12342.98
178.8585 8743.47
179.0578 76812.01

Name: 120 - Glucosamine
PrecursorMz: 178.07210
Precursor_type: 
Collision_energy: 40.0
Ionization: ESI
IonMode: negative
RetentionTime: 0.16996
InChiKey: 
Formula: C6H13NO5
CASNo: 
Smiles: 
CompoundClass: 
Comment: 
Num peaks: 41
55.8869 1643.08
56.5137 1528.16
59.0136 29098.68
59.7638 1723.26
64.7189 1574.23
69.6606 1567.07
70.2805 3683.67
71.0137 6260.75
74.0246 2379.65
80.0504 2626.96
81.5572 1634.94
89.0245 4167.32
96.5018 1757.81
97.6641 1815.23
98.0025 1702.55
98.0247 10387.42
99.9258 7033.99
100.0404 3201.30
101.0247 3169.78
111.7098 1778.05
112.0403 9150.86
115.9212 2853.76
118.8998 8194.68
119.9079 2912.21
122.0362 5012.41
126.7470 1742.43
128.4279 1618.94
130.0509 6032.58
130.9924 2535.93
133.8640 2621.10
133.8734 15834.74
134.8950 2137.98
141.8683 4403.48
146.0187 1790.47
150.9545 2555.77
159.8794 3964.37
160.0618 8279.92
164.0342 13043.36
177.8592 10022.50
178.8593 5399.37
179.0577 57783.25

Name: 120 - Glucosamine
PrecursorMz: 178.07210
Precursor_type: 
Collision_energy: 50.0
Ionization: ESI
IonMode: negative
RetentionTime: 0.17145
InChiKey: 
Formula: C6H13NO5
CASNo: 
Smiles: 
CompoundClass: 
Comment: 
Num peaks: 35
52.9832 1694.30
59.0109 2334.90
59.0136 28120.49
70.2798 2821.37
71.0136 6077.69
73.0292 2159.03
79.9716 1660.24
82.6271 1619.04
84.2107 1781.53
90.9244 2049.16
98.0248 3719.36
99.9262 9832.25
99.9312 1961.21
101.0245 2635.27
101.7481 1628.07
103.2191 1749.17
112.0405 7630.47
115.9207 2300.71
116.9287 2974.79
118.8997 11153.85
122.0360 8110.68
122.9591 3146.59
130.0507 3613.03
130.9926 2278.51
132.8657 5878.06
133.8737 10649.07
134.9873 1811.68
141.8682 4710.35
150.8841 2462.88
159.8790 2742.70
160.0617 2817.31
164.0342 23131.07
177.8601 7938.78
178.8588 6572.12
179.0576 41050.12

Name: 120 - Glucosamine
PrecursorMz: 178.07210
Precursor_type: 
Collision_energy: 60.0
Ionization: ESI
IonMode: negative
RetentionTime: 0.14663
InChiKey: 
Formula: C6H13NO5
CASNo: 
Smiles: 
CompoundClass: 
Comment: 
Num peaks: 31
59.0135 10200.18
65.9983 3875.49
70.2805 3968.98
71.0140 2997.16
73.0295 4509.43
74.0247 2044.15
88.8246 1654.51
90.9245 3888.86
91.0300 1697.91
94.0410 3422.98
95.0248 2092.82
99.9258 14665.54
103.0330 1605.53
112.0405 4268.26
115.9208 2991.38
116.9284 4337.19
118.8996 14976.61
122.0360 23285.00
130.9925 1938.80
132.8656 6766.75
133.8732 7084.14
134.8951 3589.39
140.0468 2675.17
141.8679 8356.11
159.8791 5829.30
160.8421 2365.75
164.0341 38388.54
165.0450 1756.61
177.8605 2711.78
178.8589 2745.84
179.0575 30808.57

Name: 120 - Glucosamine
PrecursorMz: 178.07210
Precursor_type: 
Collision_energy: 70.0
Ionization: ESI
IonMode: negative
RetentionTime: 0.14814
InChiKey: 
Formula: C6H13NO5
CASNo: 
Smiles: 
CompoundClass: 
Comment: 
Num peaks: 32
51.2042 1726.30
52.8209 1534.94
59.0135 8080.72
65.0142 3102.61
65.9982 3626.91
66.0095 4121.86
71.0138 1994.01
72.2712 1606.03
73.0295 3732.62
74.0245 1949.48
77.4049 1614.47
79.0175 2297.73
91.6324 1638.04
94.0409 5429.76
98.3244 1652.24
98.6776 1631.51
99.9258 11056.66
118.8998 11303.72
122.0361 22775.40
130.9937 1781.28
132.8656 5123.96
133.8733 2954.77
134.8939 3568.03
135.0075 4256.83
135.0318 2125.57
141.8681 3543.73
159.8787 6814.71
160.7919 1799.11
164.0339 29295.67
177.8597 2914.37
178.8586 2139.06
179.0574 10703.11

Name: 120 - Glucosamine
PrecursorMz: 178.07210
Precursor_type: 
Collision_energy: 80.0
Ionization: ESI
IonMode: negative
RetentionTime: 0.15081
InChiKey: 
Formula: C6H13NO5
CASNo: 
Smiles: 
CompoundClass: 
Comment: 
Num peaks: 22
59.0135 13310.46
65.9982 1933.33
70.2797 3828.14
71.0135 2526.43
73.0293 3725.50
79.0174 3439.72
93.8132 1694.46
94.0409 7171.22
99.9260 9985.15
118.8994 10541.03
119.5342 2033.09
122.0361 19849.41
132.8654 10943.89
133.8636 2073.00
133.8731 3294.34
134.8935 5680.04
135.0077 5364.37
135.0314 3427.25
159.8787 2077.00
164.0341 24965.86
177.8602 3216.73
178.8594 3666.75

Name: 120 - Glucosamine
PrecursorMz: 178.07210
Precursor_type: 
Collision_energy: 90.0
Ionization: ESI
IonMode: negative
RetentionTime: 0.17863
InChiKey: 
Formula: C6H13NO5
CASNo: 
Smiles: 
CompoundClass: 
Comment: 
Num peaks: 18
50.8080 1411.87
57.7866 1707.38
59.0136 15700.30
65.9983 5092.41
69.0092 1909.39
71.0136 2648.06
73.0293 2102.85
79.0176 6727.84
94.0410 6884.39
99.9259 6218.04
118.8996 4984.60
122.0358 9962.08
132.8657 7089.65
133.8636 3267.17
135.0077 6185.14
135.0314 4464.18
164.0342 10328.63
188.0600 1604.36

Name: 120 - Glucosamine
PrecursorMz: 178.07210
Precursor_type: 
Collision_energy: 100.0
Ionization: ESI
IonMode: negative
RetentionTime: 0.18132
InChiKey: 
Formula: C6H13NO5
CASNo: 
Smiles: 
CompoundClass: 
Comment: 
Num peaks: 19
59.0136 10391.82
65.9982 7713.49
69.3113 1693.87
70.2788 3089.68
73.0291 2153.11
79.0173 7518.25
92.0250 2094.29
94.0409 6387.79
94.9638 1936.77
99.9255 4948.43
118.8992 4078.72
122.0360 6021.40
122.9595 3130.04
132.8656 4862.54
135.0075 5519.64
135.0311 5660.08
164.0341 4813.50
178.4787 1879.29
178.6642 1649.53

Name: 120 - Glucosamine
PrecursorMz: 178.07210
Precursor_type: 
Collision_energy: 110.0
Ionization: ESI
IonMode: negative
RetentionTime: 0.15653
InChiKey: 
Formula: C6H13NO5
CASNo: 
Smiles: 
CompoundClass: 
Comment: 
Num peaks: 18
59.0135 6628.81
60.1030 1666.12
65.9982 7976.77
70.2819 2817.76
77.6095 1721.51
77.8733 1566.57
79.0175 6810.85
92.0256 1620.07
94.0409 3872.79
99.9258 9135.06
118.8996 3198.26
122.0359 4489.77
131.4005 1573.67
132.8658 4804.59
135.0077 2955.72
135.0313 3378.12
164.0341 2086.70
190.2526 1622.25

Name: 120 - Glucosamine
PrecursorMz: 178.07210
Precursor_type: 
Collision_energy: 120.0
Ionization: ESI
IonMode: negative
RetentionTime: 0.18436
InChiKey: 
Formula: C6H13NO5
CASNo: 
Smiles: 
CompoundClass: 
Comment: 
Num peaks: 26
50.0034 1552.32
52.0046 1493.27
52.6291 1768.80
59.0134 7442.12
59.4370 1581.06
65.9983 10776.60
66.0096 1846.58
69.0091 1587.16
72.9926 1783.69
74.1454 1778.99
75.7445 2029.93
79.0173 7711.25
82.3982 1422.03
92.0256 1633.56
92.2064 1981.73
94.0411 4362.62
94.9927 1538.32
99.9255 5212.39
118.8990 1746.80
122.0356 3060.17
129.9496 1737.43
132.0970 2039.64
132.8657 2270.24
135.0075 3540.27
135.0309 4722.01
147.9014 1742.65

Name: 123 - 2-Deoxy-D-arabino-hexopyranose
PrecursorMz: 163.06120
Precursor_type: 
Collision_energy: 10.0
Ionization: ESI
IonMode: negative
RetentionTime: 0.16330
InChiKey: 
Formula: C6H12O5
CASNo: 
Smiles: 
CompoundClass: 
Comment: 
Num peaks: 32
53.0031 1716.73
55.0186 12093.95
56.9979 1732.07
57.0343 82647.48
57.0775 1751.41
59.0136 118048.94
61.9880 2393.12
68.9981 6264.82
70.5479 2427.90
71.0137 21997.99
72.9934 2022.12
73.0296 3125.38
75.5386 1980.62
83.0137 13889.28
84.0216 22402.68
85.0032 4288.56
85.0294 757842.94
86.0329 9455.23
89.0245 13757.44
101.0244 20317.62
112.3820 1727.54
118.9928 11935.80
119.0351 7209.56
119.0502 3287.89
121.0526 3957.68
162.8392 13620.36
162.8938 10029.73
163.0041 8616.77
163.0253 2497.03
163.0403 2067.38
163.0618 3133.48
163.8406 2910.08

Name: 123 - 2-Deoxy-D-arabino-hexopyranose
PrecursorMz: 163.06120
Precursor_type: 
Collision_energy: 20.0
Ionization: ESI
IonMode: negative
RetentionTime: 0.13925
InChiKey: 
Formula: C6H12O5
CASNo: 
Smiles: 
CompoundClass: 
Comment: 
Num peaks: 29
53.0029 1956.03
55.0185 10512.98
57.0342 72751.08
57.5871 1664.44
58.0055 2259.02
59.0135 109525.97
59.4542 2087.67
61.9877 1856.04
68.9980 7507.34
70.5475 3401.81
71.0137 16588.54
72.9931 3305.42
73.0294 2621.91
83.0138 11510.02
84.0216 21981.02
85.0294 691136.13
85.0552 5807.74
86.0328 7979.49
89.0244 17767.10
101.0243 19150.27
118.9925 15688.93
119.0354 4553.17
119.0504 2494.51
121.0519 2635.85
134.9862 2335.47
162.8396 5082.65
162.8932 12746.51
163.0043 7519.39
163.0240 2533.00

Name: 123 - 2-Deoxy-D-arabino-hexopyranose
PrecursorMz: 163.06120
Precursor_type: 
Collision_energy: 30.0
Ionization: ESI
IonMode: negative
RetentionTime: 0.16625
InChiKey: 
Formula: C6H12O5
CASNo: 
Smiles: 
CompoundClass: 
Comment: 
Num peaks: 38
52.0351 2172.82
53.0028 3038.10
55.0185 14127.82
56.2146 1729.17
56.8870 1935.95
57.0203 1585.06
57.0343 96933.92
58.0056 2243.94
59.0136 130214.90
66.0387 1938.78
68.9980 8435.17
70.5477 2047.16
71.0138 28526.21
71.5074 2134.36
72.9929 4319.02
73.9409 1819.45
78.3033 1675.26
83.0138 13080.05
84.0216 27395.68
85.0043 6032.87
85.0295 821555.94
86.0329 8283.20
89.0244 14622.12
89.9258 2655.52
101.0244 22821.08
103.5361 2276.22
118.9926 13664.19
119.0352 5645.56
119.0500 2744.29
139.4918 1963.69
140.9577 1733.89
162.8399 12619.13
162.8929 12462.05
163.0044 8197.59
163.0249 3112.30
163.0426 2429.65
163.0607 1899.25
163.8417 2767.95

Name: 123 - 2-Deoxy-D-arabino-hexopyranose
PrecursorMz: 163.06120
Precursor_type: 
Collision_energy: 40.0
Ionization: ESI
IonMode: negative
RetentionTime: 0.16774
InChiKey: 
Formula: C6H12O5
CASNo: 
Smiles: 
CompoundClass: 
Comment: 
Num peaks: 31
53.0028 2395.82
54.2146 1783.48
55.0186 14407.34
57.0343 118432.41
59.0136 139289.11
66.0094 1649.76
68.0214 1773.55
68.9980 4535.76
70.5453 2221.82
70.5486 1976.91
71.0137 22661.72
72.9929 3947.74
73.0295 2268.47
83.0139 13601.48
84.0215 21280.67
85.0295 591515.50
85.4251 2183.14
86.0327 7410.10
86.3236 2211.44
89.0244 7286.38
91.0189 2373.71
97.4847 1621.52
101.0246 8811.37
118.9929 11395.19
119.0350 2775.74
119.0503 3397.95
121.0514 2237.25
152.3517 1874.45
162.8397 9374.45
162.8935 13044.02
163.0046 4903.50

Name: 123 - 2-Deoxy-D-arabino-hexopyranose
PrecursorMz: 163.06120
Precursor_type: 
Collision_energy: 50.0
Ionization: ESI
IonMode: negative
RetentionTime: 0.14370
InChiKey: 
Formula: C6H12O5
CASNo: 
Smiles: 
CompoundClass: 
Comment: 
Num peaks: 27
53.0030 1766.45
55.0186 23892.71
57.0342 146058.73
58.0058 2796.59
59.0135 149999.00
66.0096 2495.80
67.0191 1834.54
68.9981 3136.84
70.5465 3633.98
71.0137 21905.25
72.9929 5049.29
73.0293 3198.49
75.6829 1748.48
83.0137 13274.10
84.0216 19175.27
85.0294 408247.06
86.0327 5004.86
89.0245 3799.78
91.0188 3932.65
94.9804 2062.15
101.0243 5206.46
108.0466 2007.58
118.9931 7452.38
121.0520 2712.16
162.8934 12769.88
163.0038 2924.91
164.8685 1862.48

Name: 123 - 2-Deoxy-D-arabino-hexopyranose
PrecursorMz: 163.06120
Precursor_type: 
Collision_energy: 60.0
Ionization: ESI
IonMode: negative
RetentionTime: 0.17188
InChiKey: 
Formula: C6H12O5
CASNo: 
Smiles: 
CompoundClass: 
Comment: 
Num peaks: 25
55.0186 30252.97
57.0343 112288.28
57.9804 1868.28
58.0056 2116.73
58.0376 1717.14
59.0135 118444.45
61.9880 2577.64
63.2309 1511.94
68.9981 2196.94
70.5466 3066.01
71.0137 24537.75
72.9931 3616.34
73.0014 1813.71
83.0140 8824.39
84.0216 19288.50
85.0294 212775.31
86.0328 2474.41
89.9256 1883.49
91.0189 4525.20
95.9744 1766.84
99.4198 1546.55
100.6771 2167.92
101.0242 1862.73
118.9930 2105.23
162.8936 5241.95

Name: 123 - 2-Deoxy-D-arabino-hexopyranose
PrecursorMz: 163.06120
Precursor_type: 
Collision_energy: 70.0
Ionization: ESI
IonMode: negative
RetentionTime: 0.14812
InChiKey: 
Formula: C6H12O5
CASNo: 
Smiles: 
CompoundClass: 
Comment: 
Num peaks: 21
54.8921 1833.30
55.0186 33220.21
57.0343 87089.58
58.0057 3432.39
59.0135 98652.73
61.9880 3332.18
66.0097 2304.34
70.5450 1671.95
70.5483 1889.12
71.0137 19876.04
72.9928 4579.57
82.9461 1842.09
83.0136 4322.75
84.0216 22950.77
85.0294 114833.07
89.9256 2042.84
91.0188 8578.16
143.0033 2000.57
145.8905 3298.82
162.8934 9054.01
177.8808 1745.16

Name: 123 - 2-Deoxy-D-arabino-hexopyranose
PrecursorMz: 163.06120
Precursor_type: 
Collision_energy: 80.0
Ionization: ESI
IonMode: negative
RetentionTime: 0.14964
InChiKey: 
Formula: C6H12O5
CASNo: 
Smiles: 
CompoundClass: 
Comment: 
Num peaks: 17
55.0186 38606.13
57.0343 52798.32
59.0136 81316.91
61.9881 3744.55
70.5461 3220.13
71.0136 16035.38
72.8272 2024.29
72.9930 3718.34
83.0136 2979.03
84.0216 24368.89
85.0294 60132.68
89.9257 1973.38
91.0187 7656.46
93.1227 1745.81
114.7238 1606.93
145.8908 6912.06
162.8937 8345.08

Name: 123 - 2-Deoxy-D-arabino-hexopyranose
PrecursorMz: 163.06120
Precursor_type: 
Collision_energy: 90.0
Ionization: ESI
IonMode: negative
RetentionTime: 0.15115
InChiKey: 
Formula: C6H12O5
CASNo: 
Smiles: 
CompoundClass: 
Comment: 
Num peaks: 19
55.0161 2280.38
55.0186 30399.28
57.0317 2971.85
57.0343 35040.50
58.0058 2651.23
59.0135 65025.82
61.9881 3980.48
67.2353 1869.55
71.0137 11938.58
72.9929 3327.34
83.0138 1738.38
84.0215 22717.44
85.0294 25507.46
89.9256 2655.68
91.0189 6084.85
136.4324 1630.67
145.8913 9001.13
162.8935 5830.29
177.8807 3810.95

Name: 123 - 2-Deoxy-D-arabino-hexopyranose
PrecursorMz: 163.06120
Precursor_type: 
Collision_energy: 100.0
Ionization: ESI
IonMode: negative
RetentionTime: 0.15382
InChiKey: 
Formula: C6H12O5
CASNo: 
Smiles: 
CompoundClass: 
Comment: 
Num peaks: 19
55.0186 28201.79
57.0342 21043.09
59.0136 48925.30
61.9880 4053.85
66.3883 1538.60
70.5460 2540.68
70.5494 1898.55
71.0136 7419.35
72.9927 4024.62
84.0170 1740.89
84.0216 21485.20
85.0294 11460.60
89.9255 3510.91
91.0186 6339.25
102.7730 1766.15
121.9769 1703.40
145.8909 9384.34
162.8938 2474.03
177.8805 2876.35

Name: 123 - 2-Deoxy-D-arabino-hexopyranose
PrecursorMz: 163.06120
Precursor_type: 
Collision_energy: 110.0
Ionization: ESI
IonMode: negative
RetentionTime: 0.15534
InChiKey: 
Formula: C6H12O5
CASNo: 
Smiles: 
CompoundClass: 
Comment: 
Num peaks: 19
55.0186 22101.96
57.0343 9343.16
59.0135 31780.67
61.9879 3097.59
70.5463 2409.03
71.0137 5142.70
72.9929 4227.94
73.8001 1529.16
75.5436 1784.88
79.0257 1642.10
84.0215 16924.91
85.0293 3658.31
87.5138 1545.03
91.0187 4847.79
93.0349 1832.00
127.9198 1741.76
145.8907 7386.63
168.0295 1864.21
177.8809 5086.27

Name: 123 - 2-Deoxy-D-arabino-hexopyranose
PrecursorMz: 163.06120
Precursor_type: 
Collision_energy: 120.0
Ionization: ESI
IonMode: negative
RetentionTime: 0.15686
InChiKey: 
Formula: C6H12O5
CASNo: 
Smiles: 
CompoundClass: 
Comment: 
Num peaks: 19
51.8384 1630.36
55.0185 12956.70
57.0343 8273.21
57.3886 2498.60
59.0136 24224.77
61.9880 5713.47
61.9910 1768.57
71.0138 3833.49
72.9932 2487.88
79.4101 1597.19
84.0216 14055.56
85.0296 4506.99
106.9475 1776.68
120.5800 1613.25
131.7287 1865.36
139.9194 1869.21
145.8911 10503.05
166.9600 1802.48
177.8803 3561.23

Name: 124 - 1-Methylhistidine
PrecursorMz: 168.07785
Precursor_type: 
Collision_energy: 60.0
Ionization: ESI
IonMode: negative
RetentionTime: 0.14516
InChiKey: 
Formula: C7H11N3O2
CASNo: 
Smiles: 
CompoundClass: 
Comment: 
Num peaks: 19
51.4048 1452.63
52.9537 1519.67
61.3668 1555.61
71.0136 4135.72
72.0089 11213.77
76.9699 3627.84
80.9651 8958.62
82.0296 1757.80
89.2294 1522.92
94.9805 5677.14
96.9599 3986.08
107.0615 5362.07
141.0211 1701.38
145.5672 2053.82
150.9890 20547.05
151.0513 13220.73
152.9680 11989.53
168.0778 9802.29
170.9788 2115.13

Name: 124 - 1-Methylhistidine
PrecursorMz: 168.07785
Precursor_type: 
Collision_energy: 70.0
Ionization: ESI
IonMode: negative
RetentionTime: 0.14810
InChiKey: 
Formula: C7H11N3O2
CASNo: 
Smiles: 
CompoundClass: 
Comment: 
Num peaks: 21
51.4699 1526.55
55.5297 1992.73
65.8002 1960.74
66.9468 1615.35
70.4527 2392.71
71.0135 3159.07
72.0089 13447.46
76.9697 5782.43
80.0500 1859.86
80.9650 10387.90
80.9982 1819.76
93.0012 2659.87
94.9805 6755.49
96.9600 4630.78
107.0614 3161.19
144.5779 1741.18
150.9889 13323.86
151.0513 10026.67
152.9682 22347.49
168.0777 3028.19
170.9787 4840.77

Name: 124 - 1-Methylhistidine
PrecursorMz: 168.07785
Precursor_type: 
Collision_energy: 80.0
Ionization: ESI
IonMode: negative
RetentionTime: 0.14961
InChiKey: 
Formula: C7H11N3O2
CASNo: 
Smiles: 
CompoundClass: 
Comment: 
Num peaks: 19
51.3019 1760.07
62.4513 1558.26
63.2978 2365.29
68.7116 1546.15
70.4518 3329.89
71.0137 3227.08
72.0089 7067.80
76.9700 5937.79
78.9589 2038.70
80.0506 2548.11
80.9650 8842.65
93.0014 2991.25
94.9804 8563.90
96.9600 5617.00
112.5277 1664.90
150.9892 7677.00
151.0508 2741.61
152.9682 27999.49
170.9787 4362.31

Name: 124 - 1-Methylhistidine
PrecursorMz: 168.07785
Precursor_type: 
Collision_energy: 90.0
Ionization: ESI
IonMode: negative
RetentionTime: 0.15112
InChiKey: 
Formula: C7H11N3O2
CASNo: 
Smiles: 
CompoundClass: 
Comment: 
Num peaks: 18
62.3298 1577.96
72.0089 4073.91
76.9697 6136.47
79.9569 2505.45
80.0503 2735.62
80.9649 5794.23
84.0745 1655.71
88.0020 1758.57
90.4968 1589.67
93.0011 3702.48
94.9805 7772.55
96.9599 3983.08
98.3327 1689.92
104.6365 1749.61
115.8976 1748.53
150.9884 2469.90
152.9681 27615.77
170.9786 4436.98

Name: 124 - 1-Methylhistidine
PrecursorMz: 168.07785
Precursor_type: 
Collision_energy: 100.0
Ionization: ESI
IonMode: negative
RetentionTime: 0.15380
InChiKey: 
Formula: C7H11N3O2
CASNo: 
Smiles: 
CompoundClass: 
Comment: 
Num peaks: 16
51.3604 1403.12
52.6945 1478.63
70.4531 2385.08
72.0087 2374.24
76.9699 9329.39
79.9573 3251.84
80.9650 5731.57
93.0011 5703.32
94.9804 8010.94
96.9599 3838.33
100.4466 1613.55
101.4324 1820.66
107.3220 1545.84
126.2183 1545.76
152.9681 17505.95
170.9793 3101.14

Name: 124 - 1-Methylhistidine
PrecursorMz: 168.07785
Precursor_type: 
Collision_energy: 110.0
Ionization: ESI
IonMode: negative
RetentionTime: 0.15533
InChiKey: 
Formula: C7H11N3O2
CASNo: 
Smiles: 
CompoundClass: 
Comment: 
Num peaks: 11
70.4529 2162.96
76.9699 11473.36
79.9572 3250.46
80.9647 2616.79
84.8168 1632.50
93.0010 6660.82
94.9806 12304.99
152.9684 14299.22
154.9466 1990.13
170.9789 2793.00
185.9282 1746.06

Name: 124 - 1-Methylhistidine
PrecursorMz: 168.07785
Precursor_type: 
Collision_energy: 120.0
Ionization: ESI
IonMode: negative
RetentionTime: 0.15685
InChiKey: 
Formula: C7H11N3O2
CASNo: 
Smiles: 
CompoundClass: 
Comment: 
Num peaks: 13
59.9670 1730.29
62.6014 1572.68
72.0089 3023.73
76.9699 12578.77
79.9569 3454.09
80.9651 2107.47
93.0011 4954.40
94.9803 11327.03
114.9523 1493.33
146.7565 1626.94
150.6285 1737.53
152.9682 11231.84
170.9793 1855.24

Name: 125 - Galactitol
PrecursorMz: 181.07176
Precursor_type: 
Collision_energy: 40.0
Ionization: ESI
IonMode: negative
RetentionTime: 0.15970
InChiKey: 
Formula: C6H14O6
CASNo: 
Smiles: 
CompoundClass: 
Comment: 
Num peaks: 46
55.0186 7332299.00
57.0343 6407476.00
58.0057 1494032.75
58.9982 782456.50
59.0136 107636208.00
59.0278 703797.00
69.0345 2175193.25
69.9455 317952.84
70.2314 468767.25
71.0137 114341008.00
72.9929 690303.75
73.0294 29364886.00
81.0344 609532.50
83.0138 15734904.00
84.0215 628667.31
85.0294 30756032.00
87.0087 1346325.25
87.0452 800010.94
89.0244 106220904.00
91.0400 2221022.00
91.5327 336010.25
95.0138 1462071.88
97.0294 6316030.00
97.0353 417553.63
99.0087 1004677.75
100.9896 1023425.50
101.0244 207566016.00
103.0400 1360696.88
113.0245 16333141.00
115.0401 5533754.00
119.0350 18949020.00
119.0437 747899.44
121.0511 1696085.38
127.0401 833843.19
131.0350 5416193.00
143.0349 464737.38
145.0512 489922.03
147.5351 313638.75
149.0457 3121290.25
150.7031 315105.06
161.0456 2112633.50
163.0473 754641.31
163.0613 21218264.00
181.0720 63719864.00
199.5135 313254.19
200.2139 339101.09

Name: 125 - Galactitol
PrecursorMz: 181.07176
Precursor_type: 
Collision_energy: 50.0
Ionization: ESI
IonMode: negative
RetentionTime: 0.16088
InChiKey: 
Formula: C6H14O6
CASNo: 
Smiles: 
CompoundClass: 
Comment: 
Num peaks: 44
51.3070 256362.47
55.0186 14318086.00
57.0314 374928.81
57.0343 9161418.00
58.0057 2861787.00
58.9996 1005562.63
59.0136 132075040.00
59.0291 786812.63
69.0345 4058103.50
70.2296 533852.19
70.2329 279191.03
71.0137 156972576.00
71.0343 916167.50
72.9931 2041585.25
73.0294 30650890.00
75.0088 361912.03
83.0138 25866186.00
84.0217 393856.75
85.0294 31909196.00
85.7971 269044.50
87.0085 1769697.38
87.0449 385636.16
89.0244 76180400.00
91.0400 2306315.50
95.0138 2264645.75
97.0295 6034309.50
99.0084 1626695.63
101.0244 152230864.00
101.0593 763627.63
103.0401 1150878.75
113.0244 11949645.00
115.0400 1514829.00
118.3978 275768.91
119.0350 5878194.50
121.0506 1214468.75
127.0401 445742.00
131.0350 2748883.50
145.0505 286618.34
149.0455 1073890.63
158.5380 288995.94
161.0460 777186.69
163.0613 7334881.50
163.1597 298900.78
181.0720 14433617.00

Name: 125 - Galactitol
PrecursorMz: 181.07176
Precursor_type: 
Collision_energy: 60.0
Ionization: ESI
IonMode: negative
RetentionTime: 0.14183
InChiKey: 
Formula: C6H14O6
CASNo: 
Smiles: 
CompoundClass: 
Comment: 
Num peaks: 38
55.0186 18647020.00
55.0316 264120.59
56.9979 375226.03
57.0314 311586.75
57.0343 9991443.00
58.0058 2953789.75
58.9978 602138.88
59.0136 130566312.00
59.0278 886240.44
67.0187 326870.09
69.0344 3945412.00
70.2314 560590.75
71.0138 157721040.00
71.0327 1062220.38
72.9930 1908477.50
73.0294 27503426.00
75.0087 253823.91
80.7541 235858.94
83.0138 24916420.00
84.0215 437217.34
85.0295 26649220.00
87.0087 1384263.63
87.0448 329221.38
89.0244 35449636.00
91.0402 1207697.50
95.0137 1722938.75
97.0296 4872139.50
99.0086 1270304.88
99.4820 239421.02
101.0244 86559840.00
103.0402 433571.16
113.0245 6310394.00
115.0403 774604.31
119.0350 1466014.13
121.0509 654298.69
131.0349 870445.56
163.0613 1803207.00
181.0720 3397897.50

Name: 125 - Galactitol
PrecursorMz: 181.07176
Precursor_type: 
Collision_energy: 70.0
Ionization: ESI
IonMode: negative
RetentionTime: 0.16324
InChiKey: 
Formula: C6H14O6
CASNo: 
Smiles: 
CompoundClass: 
Comment: 
Num peaks: 29
52.7917 299623.81
55.0186 23554956.00
56.9977 282001.06
57.0343 9245616.00
57.1027 253028.17
58.0058 3629345.75
59.0136 128421368.00
59.0293 940464.63
69.0345 5103209.50
71.0137 157113120.00
71.0344 977225.56
72.9929 2922625.75
73.0294 21056220.00
75.0089 280894.34
83.0138 22746514.00
84.0215 1234831.63
85.0294 19947144.00
87.0088 1050234.25
89.0244 20637960.00
91.0402 862489.13
95.0138 1302000.63
97.0294 2639161.75
98.5068 249097.02
99.0089 1464199.25
101.0244 43488772.00
113.0244 2975783.00
119.0348 469269.69
163.0609 372423.72
181.0716 565151.81

Name: 125 - Galactitol
PrecursorMz: 181.07176
Precursor_type: 
Collision_energy: 80.0
Ionization: ESI
IonMode: negative
RetentionTime: 0.14419
InChiKey: 
Formula: C6H14O6
CASNo: 
Smiles: 
CompoundClass: 
Comment: 
Num peaks: 34
55.0186 27690540.00
56.9077 231040.66
56.9979 334748.81
57.0343 8763703.00
58.0057 4012944.00
58.9979 576716.19
59.0136 116471824.00
59.0278 776771.13
64.2172 222912.44
67.0188 533002.44
69.0345 5211892.00
70.9929 684856.88
71.0138 135340032.00
71.0326 950641.50
71.1132 216554.11
72.2549 242727.66
72.9930 2778036.50
73.0294 14879482.00
81.0347 312195.47
81.1527 217695.56
83.0138 13569493.00
84.0217 876475.13
85.0295 13369230.00
87.0087 885250.31
87.2200 251995.19
89.0189 457405.72
89.0244 8506442.00
95.0140 798024.06
97.0296 1591887.88
99.0088 877312.13
101.0244 18696876.00
113.0244 1029405.00
113.8934 249662.38
162.6015 222585.72

Name: 125 - Galactitol
PrecursorMz: 181.07176
Precursor_type: 
Collision_energy: 90.0
Ionization: ESI
IonMode: negative
RetentionTime: 0.16610
InChiKey: 
Formula: C6H14O6
CASNo: 
Smiles: 
CompoundClass: 
Comment: 
Num peaks: 30
54.2209 272605.63
55.0186 22867470.00
57.0343 5942709.00
57.0365 153036.95
58.0057 3403286.75
58.9995 624027.94
59.0136 83232200.00
66.9624 213977.58
67.0189 572067.25
69.0344 3404439.75
70.2296 412169.91
71.0137 91814432.00
72.9930 2927230.25
73.0294 7359485.50
83.0138 6369902.00
84.0216 1071204.88
85.0294 6098509.00
87.0087 446543.25
89.0245 2876026.25
93.8402 246274.83
95.0139 516992.50
97.0297 759862.00
99.0087 556435.56
101.0244 5834136.00
113.0250 248633.02
128.0398 229927.80
133.9386 235198.92
180.1911 225201.83
199.4079 233791.44
203.8795 227536.19

Name: 125 - Galactitol
PrecursorMz: 181.07176
Precursor_type: 
Collision_energy: 100.0
Ionization: ESI
IonMode: negative
RetentionTime: 0.16729
InChiKey: 
Formula: C6H14O6
CASNo: 
Smiles: 
CompoundClass: 
Comment: 
Num peaks: 27
55.0186 16758755.00
57.0343 3742055.00
58.0058 2642500.75
59.0136 59275600.00
67.0188 435933.44
69.0344 1668682.50
70.1874 214960.84
70.2294 283355.81
71.0137 60122852.00
72.9930 2941402.00
73.0294 3769694.50
83.0138 3233973.00
84.0215 676900.56
85.0294 2910996.25
87.0087 257383.81
87.4934 197240.75
87.8686 205589.84
89.0244 1054097.50
90.4350 206282.88
97.0294 219191.53
99.0089 258448.00
101.0243 1999941.25
108.5653 184617.45
118.9215 235788.17
134.6620 211019.78
145.3324 212117.75
176.1684 214722.69

Name: 125 - Galactitol
PrecursorMz: 181.07176
Precursor_type: 
Collision_energy: 110.0
Ionization: ESI
IonMode: negative
RetentionTime: 0.14825
InChiKey: 
Formula: C6H14O6
CASNo: 
Smiles: 
CompoundClass: 
Comment: 
Num peaks: 20
55.0186 15265883.00
57.0343 1826925.88
57.4829 239151.22
58.0058 2210214.50
59.0136 49635484.00
67.0190 404131.50
69.0346 1256230.88
70.2297 315626.91
70.2330 227264.88
71.0138 46908280.00
72.9930 2679771.00
73.0294 2732660.00
81.3383 224993.14
83.0138 1678353.50
84.0218 740534.50
85.0295 1177950.75
89.0243 297224.88
95.0141 335402.47
101.0243 954764.88
146.1630 249177.56

Name: 125 - Galactitol
PrecursorMz: 181.07176
Precursor_type: 
Collision_energy: 120.0
Ionization: ESI
IonMode: negative
RetentionTime: 0.14946
InChiKey: 
Formula: C6H14O6
CASNo: 
Smiles: 
CompoundClass: 
Comment: 
Num peaks: 15
53.0030 379872.19
55.0186 10959921.00
57.0343 1271322.38
58.0058 1744064.75
59.0136 33105852.00
67.0188 459548.22
68.3008 193226.17
69.0346 865178.38
71.0138 26972422.00
72.9930 2102181.00
73.0296 1187945.25
77.0576 217743.45
83.0139 539226.81
84.0214 462703.41
85.0297 451570.63

Name: 126 - Pyrrolidonecarboxylic acid
PrecursorMz: 128.03532
Precursor_type: 
Collision_energy: 100.0
Ionization: ESI
IonMode: negative
RetentionTime: 0.16986
InChiKey: 
Formula: C5H7NO3
CASNo: 
Smiles: 
CompoundClass: 
Comment: 
Num peaks: 9
52.0188 396148.47
56.2079 257690.42
65.4028 231605.38
70.1555 585597.31
82.0297 1580512.38
92.0184 231392.83
97.1025 231813.80
128.0351 1405024.13
133.6863 244870.05

Name: 126 - Pyrrolidonecarboxylic acid
PrecursorMz: 128.03532
Precursor_type: 
Collision_energy: 110.0
Ionization: ESI
IonMode: negative
RetentionTime: 0.15087
InChiKey: 
Formula: C5H7NO3
CASNo: 
Smiles: 
CompoundClass: 
Comment: 
Num peaks: 8
52.0188 428806.09
63.5581 126376.48
63.7506 139467.81
64.3756 129217.28
70.1565 256901.53
82.0297 1279988.75
109.9249 120865.80
128.0353 664085.19

Name: 126 - Pyrrolidonecarboxylic acid
PrecursorMz: 128.03532
Precursor_type: 
Collision_energy: 120.0
Ionization: ESI
IonMode: negative
RetentionTime: 0.15205
InChiKey: 
Formula: C5H7NO3
CASNo: 
Smiles: 
CompoundClass: 
Comment: 
Num peaks: 8
52.0188 331117.63
57.0385 241263.13
66.1422 222075.78
76.7977 244529.89
82.0297 854196.19
88.6874 230740.84
109.3955 237930.64
115.4267 261578.20

Name: 127 - 4-Pyridoxic acid
PrecursorMz: 182.04588
Precursor_type: 
Collision_energy: 10.0
Ionization: ESI
IonMode: negative
RetentionTime: 0.15499
InChiKey: 
Formula: C8H9NO4
CASNo: 
Smiles: 
CompoundClass: 
Comment: 
Num peaks: 17
54.2185 219312.19
58.8425 170868.09
69.8436 165220.30
70.2167 421547.06
78.7943 164138.83
80.5372 140672.41
92.0502 944645.81
94.0296 517543.06
108.0454 26453790.00
110.0612 220657.30
120.0454 1504918.88
123.0325 561822.94
136.0405 963981.56
138.0561 328022144.00
164.0350 250299.33
166.6456 183533.81
182.0460 210992096.00

Name: 127 - 4-Pyridoxic acid
PrecursorMz: 182.04588
Precursor_type: 
Collision_energy: 20.0
Ionization: ESI
IonMode: negative
RetentionTime: 0.15617
InChiKey: 
Formula: C8H9NO4
CASNo: 
Smiles: 
CompoundClass: 
Comment: 
Num peaks: 20
51.0237 191737.77
53.1542 205359.97
63.8440 177154.42
70.2168 482570.09
92.0504 609127.06
94.0299 436675.50
94.3779 224419.23
108.0455 27237328.00
120.0456 1851842.38
123.0324 517506.66
130.1829 213474.45
132.8345 177958.13
136.0402 1112140.25
138.0561 332409120.00
139.0593 513098.75
149.2494 224963.55
162.3980 257081.91
164.0350 245526.78
182.0461 214021264.00
183.0493 286038.38

Name: 127 - 4-Pyridoxic acid
PrecursorMz: 182.04588
Precursor_type: 
Collision_energy: 30.0
Ionization: ESI
IonMode: negative
RetentionTime: 0.15735
InChiKey: 
Formula: C8H9NO4
CASNo: 
Smiles: 
CompoundClass: 
Comment: 
Num peaks: 19
64.3443 191685.67
70.2157 431269.56
78.1612 188171.67
92.0507 1334963.63
92.5110 198022.41
94.0298 880607.38
108.0455 39754264.00
110.0610 419586.72
120.0455 2457852.50
122.0249 203285.58
123.0327 767936.06
136.0405 1271582.38
137.7307 192699.44
138.0561 361067712.00
139.0602 328849.59
146.5661 213504.86
152.0351 239389.86
164.0355 329423.78
182.0461 166050160.00

Name: 127 - 4-Pyridoxic acid
PrecursorMz: 182.04588
Precursor_type: 
Collision_energy: 40.0
Ionization: ESI
IonMode: negative
RetentionTime: 0.15852
InChiKey: 
Formula: C8H9NO4
CASNo: 
Smiles: 
CompoundClass: 
Comment: 
Num peaks: 24
54.5221 172719.41
57.0343 245489.88
68.8556 182849.31
69.0344 350414.03
72.0285 295719.16
79.1922 182107.45
92.0506 5047437.50
93.0342 248268.47
94.0297 3013450.00
108.0455 111474320.00
108.0805 674731.44
108.1863 194475.92
109.0490 484242.72
110.0610 1750944.50
111.0452 361496.75
120.0369 413877.16
120.0455 8155833.00
122.0248 714498.81
123.0325 2679987.75
136.0406 2085408.75
138.0561 340348960.00
139.0593 1804503.00
152.0353 448073.06
182.0461 43580980.00

Name: 127 - 4-Pyridoxic acid
PrecursorMz: 182.04588
Precursor_type: 
Collision_energy: 50.0
Ionization: ESI
IonMode: negative
RetentionTime: 0.16019
InChiKey: 
Formula: C8H9NO4
CASNo: 
Smiles: 
CompoundClass: 
Comment: 
Num peaks: 38
51.7953 198967.03
57.0509 189181.47
58.4969 178922.95
60.7896 154565.53
63.6290 226560.48
64.1840 194891.70
69.0345 1120142.50
70.2160 464692.75
78.4050 190253.88
78.7884 196388.73
79.0196 208966.55
82.0300 329050.16
83.0502 419960.53
92.0506 14180329.00
93.0343 484707.84
94.0298 4898836.00
95.0378 533165.31
97.0292 237109.67
106.0299 251335.08
107.0377 316126.88
107.2099 201313.23
108.0455 200275792.00
108.0841 978366.56
109.0492 327937.63
110.0245 427900.25
110.0612 3133871.00
111.0452 764784.19
120.0052 187931.67
120.0455 19560618.00
122.0250 2007973.50
123.0326 5187733.50
136.0406 3564440.50
138.0561 246954096.00
139.0594 513271.34
147.3904 233512.44
152.0352 890671.88
159.3154 197621.34
182.0460 8821243.00

Name: 127 - 4-Pyridoxic acid
PrecursorMz: 182.04588
Precursor_type: 
Collision_energy: 60.0
Ionization: ESI
IonMode: negative
RetentionTime: 0.16137
InChiKey: 
Formula: C8H9NO4
CASNo: 
Smiles: 
CompoundClass: 
Comment: 
Num peaks: 36
51.0488 163964.56
57.6984 175135.77
69.0345 1406494.50
70.2158 445588.19
79.0191 255712.22
80.0506 773039.56
81.0218 366889.78
81.2646 213706.05
82.0294 258225.64
82.0849 170369.80
83.0502 715262.44
92.0506 24513458.00
93.0344 467813.25
94.0298 5561754.00
95.0375 1194104.38
96.0457 246232.94
97.0293 363345.78
105.0218 261677.08
106.0297 619191.56
107.0377 834389.56
108.0070 1250392.75
108.0455 258809760.00
109.0489 547803.88
110.0246 396396.69
110.0612 3879850.00
111.0454 684070.31
120.0455 26376374.00
122.0248 4089734.75
123.0327 6538383.00
136.0405 3794834.00
138.0562 139414112.00
139.0595 539314.38
152.0353 1234288.00
159.1035 197257.41
182.0456 1834994.50
203.6610 228002.27

Name: 127 - 4-Pyridoxic acid
PrecursorMz: 182.04588
Precursor_type: 
Collision_energy: 70.0
Ionization: ESI
IonMode: negative
RetentionTime: 0.16255
InChiKey: 
Formula: C8H9NO4
CASNo: 
Smiles: 
CompoundClass: 
Comment: 
Num peaks: 42
53.5268 151191.34
54.2191 157981.63
56.1544 168074.75
65.0031 283622.34
66.0348 505286.63
67.0191 197150.00
69.0344 1294877.63
70.2152 275387.13
72.2392 182831.48
79.0189 1525175.75
80.0504 1153551.00
81.0220 211255.47
82.0297 589970.69
82.0661 280549.88
83.0501 842848.69
84.5629 169210.20
85.7174 160554.80
92.0505 27252970.00
93.0344 444374.81
94.0297 4506547.00
94.7386 195351.80
95.0375 1558702.88
96.0456 240944.16
105.0219 421095.66
106.0298 2228466.75
107.0377 1672419.38
108.0455 244775856.00
108.0840 1233742.50
109.0492 430549.88
110.0247 313567.94
110.0612 3039647.75
111.0454 425607.97
120.0455 24782068.00
122.0248 5140352.00
122.0337 260934.61
123.0326 6276108.50
136.0405 3240933.25
138.0561 62270884.00
152.0356 1399833.63
152.5835 172258.39
174.4361 211790.44
182.0452 261399.22

Name: 127 - 4-Pyridoxic acid
PrecursorMz: 182.04588
Precursor_type: 
Collision_energy: 80.0
Ionization: ESI
IonMode: negative
RetentionTime: 0.16373
InChiKey: 
Formula: C8H9NO4
CASNo: 
Smiles: 
CompoundClass: 
Comment: 
Num peaks: 34
51.4408 141971.97
57.0342 195137.59
65.0030 924872.81
66.0348 865084.81
67.0187 324188.22
69.0345 1473645.00
78.9949 154205.30
79.0189 3627613.50
80.0506 1833958.13
81.0218 335051.84
81.0346 239282.81
82.0296 415880.69
83.0502 949235.38
92.0506 26301950.00
93.0345 530878.38
94.0298 4018720.50
95.0376 1231964.13
105.0219 1069861.25
106.0298 4042419.25
107.0377 3656236.00
108.0070 1102762.00
108.0455 222303088.00
110.0242 396178.25
110.0611 1907609.50
111.0451 387798.22
120.0455 22234204.00
122.0248 6944577.50
122.0337 240255.36
123.0326 4701366.00
123.0412 359593.25
136.0405 2760812.00
138.0561 24347460.00
152.0353 988626.06
162.4036 184291.42

Name: 127 - 4-Pyridoxic acid
PrecursorMz: 182.04588
Precursor_type: 
Collision_energy: 90.0
Ionization: ESI
IonMode: negative
RetentionTime: 0.16541
InChiKey: 
Formula: C8H9NO4
CASNo: 
Smiles: 
CompoundClass: 
Comment: 
Num peaks: 35
63.0776 158491.36
63.4194 159525.97
64.0809 146265.23
65.0030 1420456.13
65.0394 353785.47
66.0347 1126799.50
67.0188 471633.94
68.0139 214084.89
69.0344 734519.13
78.1084 151566.94
78.2934 145114.77
79.0188 7116688.50
80.0504 1816635.75
81.0215 171825.83
82.0294 339460.25
83.0501 584357.13
92.0506 17194380.00
93.0223 231440.55
93.0343 298687.53
94.0298 2472275.50
95.0377 830202.56
105.0218 982415.56
106.0298 4658361.50
107.0377 3689792.50
108.0455 128341056.00
110.0615 774469.75
111.0454 262627.31
120.0455 12202611.00
122.0248 6982390.50
123.0327 2443214.50
132.8121 227203.66
133.4490 167912.30
136.0402 1569409.38
138.0561 7833071.50
152.0358 604880.94

Name: 127 - 4-Pyridoxic acid
PrecursorMz: 182.04588
Precursor_type: 
Collision_energy: 100.0
Ionization: ESI
IonMode: negative
RetentionTime: 0.15093
InChiKey: 
Formula: C8H9NO4
CASNo: 
Smiles: 
CompoundClass: 
Comment: 
Num peaks: 33
51.0235 339324.00
54.8172 143171.16
59.9847 140588.67
64.0191 142011.20
65.0031 2502832.25
66.0348 1330867.75
67.0187 492754.34
69.0344 629161.31
70.2166 332852.88
79.0188 11707438.00
80.0504 2006012.13
81.0219 175137.33
82.0297 272732.88
83.0501 275127.09
87.5721 154303.52
92.0505 9773536.00
93.0346 293787.97
94.0298 2109884.50
95.0376 809162.31
105.0219 1015332.50
106.0298 4843239.50
107.0377 5356316.00
108.0075 421369.22
108.0455 75231304.00
109.0169 223300.77
110.0613 317462.72
110.6141 170972.88
120.0455 6967225.00
122.0248 6895587.50
123.0325 922947.38
136.0404 1183545.88
138.0561 2324556.75
152.0351 175098.73

Name: 127 - 4-Pyridoxic acid
PrecursorMz: 182.04588
Precursor_type: 
Collision_energy: 110.0
Ionization: ESI
IonMode: negative
RetentionTime: 0.15212
InChiKey: 
Formula: C8H9NO4
CASNo: 
Smiles: 
CompoundClass: 
Comment: 
Num peaks: 33
50.0033 135143.19
51.0235 539110.13
64.0191 128172.04
65.0031 4411929.50
65.0394 213281.22
66.0347 1496544.38
67.0188 944463.94
69.0344 324832.47
70.2152 241468.52
78.0108 133649.95
78.9967 180888.63
79.0188 17466862.00
80.0505 1557180.00
82.0296 191195.30
83.0501 183763.53
90.0347 178504.88
92.0505 5407845.50
93.0216 236669.70
93.0345 191450.95
94.0299 1663413.75
95.0376 432241.03
105.0217 1133185.38
106.0298 4254778.00
107.0376 5057777.50
108.0455 42924600.00
110.0250 169810.64
120.0455 3726736.50
122.0248 6008205.50
123.0326 402152.41
136.0405 1080525.25
138.0560 722640.94
152.0349 202244.84
155.1835 132001.47

Name: 127 - 4-Pyridoxic acid
PrecursorMz: 182.04588
Precursor_type: 
Collision_energy: 120.0
Ionization: ESI
IonMode: negative
RetentionTime: 0.17407
InChiKey: 
Formula: C8H9NO4
CASNo: 
Smiles: 
CompoundClass: 
Comment: 
Num peaks: 28
51.0236 805395.63
65.0031 5203086.50
65.0394 180729.06
66.0348 1386358.50
67.0187 664558.69
69.0344 223440.05
79.0189 16893050.00
80.0504 1235218.50
92.0505 2337386.00
93.0343 223677.16
94.0299 1118212.38
95.0378 173911.00
105.0219 545793.94
106.0299 2688102.00
107.0377 3031002.00
108.0455 16380186.00
112.5618 131889.78
118.4654 193891.55
120.0456 1411234.75
122.0166 275885.50
122.0249 3649437.75
123.0328 212823.97
136.0405 595141.44
137.9762 142006.94
148.2035 150297.27
150.7628 160425.95
164.2215 130116.53
167.7130 138033.00

Name: 128 - Quinolinic acid
PrecursorMz: 166.01459
Precursor_type: 
Collision_energy: 10.0
Ionization: ESI
IonMode: negative
RetentionTime: 0.15772
InChiKey: 
Formula: C7H5NO4
CASNo: 
Smiles: 
CompoundClass: 
Comment: 
Num peaks: 12
52.9281 122651.25
63.6333 123851.73
67.8771 127786.73
70.4880 227376.70
78.0347 2527979.25
78.0390 196759.97
80.9037 115238.33
94.0298 4120392.00
122.0248 186455696.00
123.0283 716831.75
166.0147 14920177.00
181.3527 126090.01

Name: 128 - Quinolinic acid
PrecursorMz: 166.01459
Precursor_type: 
Collision_energy: 20.0
Ionization: ESI
IonMode: negative
RetentionTime: 0.15890
InChiKey: 
Formula: C7H5NO4
CASNo: 
Smiles: 
CompoundClass: 
Comment: 
Num peaks: 11
59.2484 117242.01
62.4823 115461.55
70.4863 172780.02
75.8443 115297.30
77.0638 119546.88
78.0348 2257248.00
86.7952 113823.89
94.0298 4883183.50
122.0248 187333568.00
123.0281 637865.81
166.0147 15311364.00

Name: 128 - Quinolinic acid
PrecursorMz: 166.01459
Precursor_type: 
Collision_energy: 30.0
Ionization: ESI
IonMode: negative
RetentionTime: 0.16008
InChiKey: 
Formula: C7H5NO4
CASNo: 
Smiles: 
CompoundClass: 
Comment: 
Num peaks: 12
54.1272 45276.82
55.0186 57305.01
70.4869 71194.71
78.0347 1765083.13
84.2886 62934.08
94.0298 4708285.50
97.8915 53286.56
119.2350 55160.82
122.0248 179694784.00
123.0210 58166.37
123.0283 603944.88
166.0148 15424918.00

Name: 128 - Quinolinic acid
PrecursorMz: 166.01459
Precursor_type: 
Collision_energy: 40.0
Ionization: ESI
IonMode: negative
RetentionTime: 0.16126
InChiKey: 
Formula: C7H5NO4
CASNo: 
Smiles: 
CompoundClass: 
Comment: 
Num peaks: 13
54.5974 106739.95
55.0184 127644.45
56.3641 112577.06
64.1060 114492.21
70.4864 140775.17
78.0348 2593471.75
85.0470 99679.80
94.0298 6145548.50
122.0248 103066312.00
123.0282 446274.94
152.8577 109353.69
166.0146 2837229.75
166.0282 170372.63

Name: 128 - Quinolinic acid
PrecursorMz: 166.01459
Precursor_type: 
Collision_energy: 50.0
Ionization: ESI
IonMode: negative
RetentionTime: 0.16244
InChiKey: 
Formula: C7H5NO4
CASNo: 
Smiles: 
CompoundClass: 
Comment: 
Num peaks: 10
55.0182 127629.03
67.6251 91485.78
78.0348 1745753.75
94.0298 4776991.50
98.8184 96737.23
99.8877 111933.30
121.1592 100316.05
122.0249 40351144.00
123.0281 237664.83
166.0148 385394.22

Name: 128 - Quinolinic acid
PrecursorMz: 166.01459
Precursor_type: 
Collision_energy: 60.0
Ionization: ESI
IonMode: negative
RetentionTime: 0.16411
InChiKey: 
Formula: C7H5NO4
CASNo: 
Smiles: 
CompoundClass: 
Comment: 
Num peaks: 9
54.2212 112239.01
57.8694 90248.32
78.0348 928135.38
94.0298 2925993.75
94.0357 147730.00
100.9836 92659.32
118.1662 109594.38
122.0249 11712318.00
133.7761 91422.12

Name: 128 - Quinolinic acid
PrecursorMz: 166.01459
Precursor_type: 
Collision_energy: 70.0
Ionization: ESI
IonMode: negative
RetentionTime: 0.16529
InChiKey: 
Formula: C7H5NO4
CASNo: 
Smiles: 
CompoundClass: 
Comment: 
Num peaks: 6
66.5775 86649.05
68.1768 87792.34
70.4871 122686.23
78.0349 645721.38
94.0298 1824811.25
122.0248 4159180.75

Name: 128 - Quinolinic acid
PrecursorMz: 166.01459
Precursor_type: 
Collision_energy: 80.0
Ionization: ESI
IonMode: negative
RetentionTime: 0.16647
InChiKey: 
Formula: C7H5NO4
CASNo: 
Smiles: 
CompoundClass: 
Comment: 
Num peaks: 7
70.4883 153119.72
73.1402 90879.71
78.0346 399010.41
78.8251 103572.25
92.6109 94513.70
94.0297 922890.06
122.0247 1470399.00

Name: 128 - Quinolinic acid
PrecursorMz: 166.01459
Precursor_type: 
Collision_energy: 90.0
Ionization: ESI
IonMode: negative
RetentionTime: 0.16765
InChiKey: 
Formula: C7H5NO4
CASNo: 
Smiles: 
CompoundClass: 
Comment: 
Num peaks: 5
67.8732 87619.12
68.3365 96898.20
78.0350 201508.42
94.0298 508429.00
122.0246 486921.72

Name: 128 - Quinolinic acid
PrecursorMz: 166.01459
Precursor_type: 
Collision_energy: 100.0
Ionization: ESI
IonMode: negative
RetentionTime: 0.14857
InChiKey: 
Formula: C7H5NO4
CASNo: 
Smiles: 
CompoundClass: 
Comment: 
Num peaks: 8
68.5915 58790.63
78.6817 60365.57
94.0296 220679.92
108.5869 66520.30
122.0246 132049.45
128.8710 75436.81
146.1695 67186.74
160.1967 77923.90

Name: 128 - Quinolinic acid
PrecursorMz: 166.01459
Precursor_type: 
Collision_energy: 110.0
Ionization: ESI
IonMode: negative
RetentionTime: 0.17054
InChiKey: 
Formula: C7H5NO4
CASNo: 
Smiles: 
CompoundClass: 
Comment: 
Num peaks: 10
50.6241 90470.23
55.7846 78945.49
61.4997 80763.63
65.7072 73739.39
70.4877 146485.63
82.6548 85016.87
92.7029 89944.59
94.0298 78306.01
122.0250 131536.98
126.9797 101818.77

Name: 128 - Quinolinic acid
PrecursorMz: 166.01459
Precursor_type: 
Collision_energy: 120.0
Ionization: ESI
IonMode: negative
RetentionTime: 0.17174
InChiKey: 
Formula: C7H5NO4
CASNo: 
Smiles: 
CompoundClass: 
Comment: 
Num peaks: 3
54.2180 79199.31
96.3363 91835.84
116.8861 85797.41

Name: 130 - Caffeine
PrecursorMz: 193.07310
Precursor_type: 
Collision_energy: 10.0
Ionization: ESI
IonMode: negative
RetentionTime: 0.13897
InChiKey: 
Formula: C8H10N4O2
CASNo: 
Smiles: 
CompoundClass: 
Comment: 
Num peaks: 38
59.5747 2070.55
63.7502 2337.37
63.9521 1643.57
70.0617 4278.90
79.4680 2098.49
89.9257 15648.09
90.9237 34801.95
90.9335 484930.69
91.9314 234841.73
93.9470 100496.51
102.9335 79996.63
102.9485 13146.13
103.9314 87608.77
104.8946 2378.13
104.9093 4778.47
104.9471 4865.60
104.9534 4832.03
105.9207 17240.39
105.9470 52086.80
105.9538 4007.84
106.9285 21759.33
107.9264 12174.92
108.9338 2744.29
109.9420 49512.32
111.5323 2026.60
119.9263 11895.81
130.9398 18674.01
134.9229 2580.66
146.8635 19218.29
146.9235 169003.22
147.9213 191702.45
148.9002 4996.77
148.9440 6653.39
149.9369 120455.70
164.8959 6099.67
192.8572 4017.79
193.0733 3339.01
193.1008 4329.84

Name: 130 - Caffeine
PrecursorMz: 193.07310
Precursor_type: 
Collision_energy: 20.0
Ionization: ESI
IonMode: negative
RetentionTime: 0.14044
InChiKey: 
Formula: C8H10N4O2
CASNo: 
Smiles: 
CompoundClass: 
Comment: 
Num peaks: 44
61.9882 2233.60
66.2848 2025.27
70.0614 4668.58
71.3336 1839.86
75.7326 1859.10
79.8834 1917.39
89.9257 17932.43
90.9237 35289.16
90.9335 516445.69
91.9314 257064.59
93.9470 95803.53
102.9264 2643.04
102.9278 1260.02
102.9335 81784.43
102.9484 11146.26
103.9315 102721.20
104.9095 3090.10
104.9467 2982.32
104.9530 5080.08
105.9205 16924.46
105.9470 56368.62
106.9286 22797.88
107.9265 11198.62
108.9342 4228.62
108.9434 2568.60
109.9419 55959.16
113.4102 1971.15
116.4684 2211.73
119.9264 15461.77
125.6514 1919.66
130.9399 17415.72
131.9370 2822.89
135.9216 2221.29
146.8636 17140.01
146.9140 1613.89
146.9235 175081.61
147.9213 204803.25
148.9009 4288.01
148.9428 5802.37
148.9549 2354.32
149.9369 114651.80
151.3749 2243.89
164.8959 6114.56
193.1019 3213.56

Name: 130 - Caffeine
PrecursorMz: 193.07310
Precursor_type: 
Collision_energy: 30.0
Ionization: ESI
IonMode: negative
RetentionTime: 0.14192
InChiKey: 
Formula: C8H10N4O2
CASNo: 
Smiles: 
CompoundClass: 
Comment: 
Num peaks: 43
70.0607 3736.93
75.7547 1692.51
81.0458 2693.48
83.4168 1892.31
89.9256 16914.40
90.7460 2182.55
90.9236 39668.52
90.9335 505274.34
91.9313 216741.97
93.9470 131901.03
96.3331 2096.60
102.9336 75361.67
102.9484 11661.37
103.9314 86525.27
104.9093 3692.24
104.9469 4108.92
104.9532 6088.39
105.9206 16949.54
105.9471 50201.12
106.9284 22680.80
107.9263 13860.22
108.9342 4718.53
108.9442 2330.40
109.9419 44608.80
118.9282 3850.29
119.9264 19435.13
120.9130 1950.54
125.6607 2212.12
130.9397 21319.20
131.9370 2743.13
135.9213 2224.65
136.0518 2667.18
146.8635 19253.68
146.9234 97824.26
147.9213 136165.95
148.9003 3344.57
148.9444 3672.81
149.9368 54824.90
149.9480 3472.22
160.8936 3531.65
164.8956 4216.52
180.1187 2269.05
193.0735 8007.49

Name: 130 - Caffeine
PrecursorMz: 193.07310
Precursor_type: 
Collision_energy: 40.0
Ionization: ESI
IonMode: negative
RetentionTime: 0.14341
InChiKey: 
Formula: C8H10N4O2
CASNo: 
Smiles: 
CompoundClass: 
Comment: 
Num peaks: 34
60.0589 1972.27
61.9880 5575.96
78.9583 2241.85
89.9257 34678.71
90.9243 87261.71
90.9335 552189.31
91.9313 165920.94
93.9470 209231.77
102.9335 69179.26
102.9484 14830.55
103.9314 65816.85
104.9470 5073.66
104.9531 5265.34
105.9206 17002.38
105.9470 36690.66
106.9284 29133.01
107.9264 22467.89
108.9342 13089.04
108.9441 3097.77
109.9420 43981.83
115.9207 2420.50
118.9283 4803.50
119.9263 18493.60
130.9397 22393.46
131.9377 1962.94
135.9212 2016.61
145.8055 2000.51
146.8635 34482.33
146.9235 28122.12
147.9213 55902.78
148.9007 7215.63
149.9370 10282.42
164.8960 8872.03
193.1022 2557.33

Name: 130 - Caffeine
PrecursorMz: 193.07310
Precursor_type: 
Collision_energy: 50.0
Ionization: ESI
IonMode: negative
RetentionTime: 0.14606
InChiKey: 
Formula: C8H10N4O2
CASNo: 
Smiles: 
CompoundClass: 
Comment: 
Num peaks: 36
55.6451 1645.99
61.9881 4609.52
66.0532 2115.10
69.7449 2140.98
70.0588 2646.32
70.0621 3138.09
75.0572 1758.63
78.9590 2311.42
83.3317 1638.55
89.9256 38781.62
90.9240 66746.77
90.9334 300003.72
91.9313 84684.84
92.9287 2239.48
93.9470 111100.04
102.9335 49814.96
102.9484 9311.40
103.9315 21529.30
104.9469 2669.71
104.9532 4284.27
105.9204 11280.81
105.9470 8246.74
106.9283 14708.48
107.9265 6836.52
108.9340 8087.15
109.9419 23076.71
118.9286 2174.73
119.9045 2276.78
119.9262 13428.18
130.9397 18261.31
131.9375 1942.57
146.8634 13921.78
147.9216 9600.64
148.9010 4667.30
150.1250 2212.65
177.2286 1906.13

Name: 130 - Caffeine
PrecursorMz: 193.07310
Precursor_type: 
Collision_energy: 60.0
Ionization: ESI
IonMode: negative
RetentionTime: 0.14757
InChiKey: 
Formula: C8H10N4O2
CASNo: 
Smiles: 
CompoundClass: 
Comment: 
Num peaks: 34
58.4855 1540.12
61.9881 5471.87
63.1907 1763.69
66.0098 1736.96
70.0605 4901.45
78.9588 3256.23
87.9253 3535.02
89.3677 1794.99
89.9257 55909.23
90.9238 82678.08
90.9334 205400.22
91.9313 83743.34
93.9470 67364.90
102.7994 1576.90
102.9272 2606.32
102.9336 30806.83
102.9400 3447.84
102.9487 3524.81
103.9312 13559.29
104.9465 2686.77
104.9528 2328.90
105.9206 7966.91
105.9470 2633.89
106.9283 12209.93
107.9263 6559.86
108.9342 11205.27
109.9419 27728.80
119.9263 6523.37
130.9399 8511.90
146.8635 20514.78
148.9012 5477.24
160.8928 4316.59
164.8957 5875.73
178.0501 1953.61

Name: 130 - Caffeine
PrecursorMz: 193.07310
Precursor_type: 
Collision_energy: 70.0
Ionization: ESI
IonMode: negative
RetentionTime: 0.14908
InChiKey: 
Formula: C8H10N4O2
CASNo: 
Smiles: 
CompoundClass: 
Comment: 
Num peaks: 35
58.8302 1693.11
61.9882 10568.75
63.3913 1735.71
78.9588 5168.09
79.1717 1658.35
87.9252 2244.81
89.9256 79804.38
90.9236 119539.35
90.9333 173345.27
91.9313 100870.74
93.9469 41997.59
99.9249 1869.97
102.9335 18653.99
103.9312 3614.38
105.9206 6238.40
106.9284 11618.91
107.9262 4416.43
108.9340 16447.42
109.9419 43277.92
110.8312 2040.30
119.9262 4628.75
123.9462 1878.76
130.9397 7134.09
132.4683 2026.53
135.9209 3564.39
136.5549 1850.95
143.8904 1984.44
146.8632 17588.74
148.9009 8280.86
156.2162 2146.27
160.8929 4663.98
161.8942 1654.65
164.8957 4532.03
189.0448 1803.53
204.5788 1842.86

Name: 130 - Caffeine
PrecursorMz: 193.07310
Precursor_type: 
Collision_energy: 80.0
Ionization: ESI
IonMode: negative
RetentionTime: 0.15175
InChiKey: 
Formula: C8H10N4O2
CASNo: 
Smiles: 
CompoundClass: 
Comment: 
Num peaks: 28
60.4642 1690.26
61.9881 13751.62
70.0602 4443.85
78.9589 5507.97
81.4138 2173.79
87.9252 2851.82
89.9256 98199.23
90.9236 118014.28
90.9333 89210.38
91.9313 94302.65
93.9470 16344.28
101.9882 1834.63
102.9335 9250.32
103.9314 4489.38
106.9282 5836.58
108.9341 17379.91
109.9419 29906.99
118.2747 1886.53
119.9254 2019.75
122.9059 1811.62
123.9465 2504.47
130.9396 2770.04
135.9213 2312.98
146.8638 10671.21
147.8923 2463.02
148.9006 6556.73
160.8929 4971.65
164.8947 4159.64

Name: 130 - Caffeine
PrecursorMz: 193.07310
Precursor_type: 
Collision_energy: 90.0
Ionization: ESI
IonMode: negative
RetentionTime: 0.15329
InChiKey: 
Formula: C8H10N4O2
CASNo: 
Smiles: 
CompoundClass: 
Comment: 
Num peaks: 32
51.0919 1862.30
52.7383 1505.00
52.8899 1953.01
53.3342 1719.37
56.6845 1473.88
57.6386 1945.70
61.9880 17075.99
70.0591 3222.12
70.0624 2621.25
74.9380 2012.68
78.9588 6847.80
79.0955 1616.63
87.9247 2015.01
89.9256 72238.12
90.9235 98589.11
90.9331 37878.28
91.9314 62969.50
91.9361 1269.01
93.9469 4823.43
99.9260 2113.34
102.9337 4491.11
106.9284 2728.70
108.9340 10950.91
109.9419 30497.71
143.1931 1766.77
143.8902 2612.92
146.8635 6324.79
147.8930 2165.04
148.9010 2457.21
160.7785 2113.78
160.8931 2800.09
164.8965 2525.26

Name: 130 - Caffeine
PrecursorMz: 193.07310
Precursor_type: 
Collision_energy: 100.0
Ionization: ESI
IonMode: negative
RetentionTime: 0.15481
InChiKey: 
Formula: C8H10N4O2
CASNo: 
Smiles: 
CompoundClass: 
Comment: 
Num peaks: 21
61.9881 16269.51
66.0750 1672.06
78.9585 4461.45
80.5761 1958.06
81.7524 1772.52
89.9256 66202.12
90.9235 85182.38
90.9330 19088.84
91.9314 63642.38
102.1152 1865.53
108.9341 13839.61
109.9419 26622.38
118.1545 1934.01
135.9207 2142.56
137.0538 1726.26
143.8902 3657.43
146.8637 2402.88
147.8932 3676.92
148.9008 5580.16
164.8956 2838.32
179.8828 2177.31

Name: 130 - Caffeine
PrecursorMz: 193.07310
Precursor_type: 
Collision_energy: 110.0
Ionization: ESI
IonMode: negative
RetentionTime: 0.15750
InChiKey: 
Formula: C8H10N4O2
CASNo: 
Smiles: 
CompoundClass: 
Comment: 
Num peaks: 25
53.5755 1606.39
54.2027 1623.61
56.3388 1604.23
61.2560 2077.79
61.9881 10385.05
62.8664 2242.94
70.0606 4352.70
72.8830 1871.42
78.9589 4288.73
89.9256 45494.69
89.9311 2878.95
90.9235 62760.03
90.9326 9910.32
91.9313 44914.04
108.9343 8981.50
109.9418 18580.73
110.8812 1720.18
143.8902 5448.89
147.8927 9618.42
148.9012 3341.32
167.9627 1879.11
175.8803 1763.34
179.8830 2399.54
183.4496 1896.38
193.4188 1873.61

Name: 130 - Caffeine
PrecursorMz: 193.07310
Precursor_type: 
Collision_energy: 120.0
Ionization: ESI
IonMode: negative
RetentionTime: 0.15904
InChiKey: 
Formula: C8H10N4O2
CASNo: 
Smiles: 
CompoundClass: 
Comment: 
Num peaks: 19
53.6339 1721.30
61.9881 12411.16
68.6981 1655.31
78.9589 6202.87
86.3157 1665.96
89.9256 32173.31
90.9234 47469.39
90.9331 4277.42
91.9313 35901.91
108.9341 6271.25
109.9421 15260.51
113.3722 1637.79
120.6431 1912.70
134.5566 1867.26
143.8903 2640.11
147.8929 6263.79
154.0742 1862.44
193.4551 1826.30
207.4740 2489.08

Name: 131 - 3-Hydroxy-3-methylglutaryl-CoA
PrecursorMz: 910.15021
Precursor_type: 
Collision_energy: 30.0
Ionization: ESI
IonMode: negative
RetentionTime: 0.16761
InChiKey: 
Formula: C27H44N7O20P3S
CASNo: 
Smiles: 
CompoundClass: 
Comment: 
Num peaks: 97
69.4966 3895.32
77.9906 3519.20
78.9590 1425528.50
78.9816 11507.19
84.5843 3581.31
96.9696 164568.92
99.0451 16747.95
101.0240 4438.81
107.0362 6307.08
125.0240 6648.21
134.0473 900572.75
141.0018 7751.79
146.9859 4922.47
157.0448 4959.22
158.9255 1302623.50
160.2113 3852.02
161.0458 15164.46
174.9802 92292.52
176.9360 129239.53
181.0271 8246.02
191.0120 5558.33
192.9912 35244.87
208.0384 12725.55
209.0221 9015.34
211.0010 12893.61
214.0138 39748.16
223.0022 5723.40
238.8923 7304.37
242.9834 15350.44
254.9474 40815.50
260.9940 49278.19
269.8527 4100.30
270.9783 79061.27
272.9575 495121.97
288.9888 22925.03
290.9680 74520.18
305.0915 18880.42
310.0350 14837.49
321.0677 12762.96
323.1007 19437.98
328.0457 712099.88
334.9131 23477.96
339.0788 1070469.13
346.0559 155540.88
352.9234 49243.46
357.0896 522783.00
370.9335 13460.63
381.0896 100569.52
385.0566 18450.78
390.0015 18358.88
391.1319 4175.41
392.9978 4235.29
399.0999 46507.92
401.0338 19222.31
403.0672 11914.17
408.0121 2723507.00
419.0453 227740.08
419.1022 9511.91
421.1212 227677.83
426.0227 1299773.00
428.1022 5486.53
437.0555 125475.70
439.1311 164994.45
443.0479 5802.47
447.0995 31033.15
461.0556 69957.96
465.1102 168221.34
469.9700 23746.28
479.0645 19619.60
483.1219 150817.34
487.9777 95313.68
501.0773 83930.79
505.9905 23214.25
510.0803 73361.71
519.0976 140592.47
527.0648 11662.59
533.0730 4755.93
545.0787 49558.50
552.0538 38085.46
563.0874 322351.94
570.0654 16472.08
581.0985 110616.28
588.1623 7661.52
618.0390 12574.39
643.0518 7933.63
652.1578 4854.13
668.1287 8122.70
677.1180 14556.66
686.1434 52319.64
728.1506 15275.35
757.0906 5679.32
768.1839 41812.52
775.0947 20180.90
812.1749 32486.82
830.1844 251452.13
892.1379 13800.04
910.1537 42989.66

Name: 131 - 3-Hydroxy-3-methylglutaryl-CoA
PrecursorMz: 910.15021
Precursor_type: 
Collision_energy: 40.0
Ionization: ESI
IonMode: negative
RetentionTime: 0.17036
InChiKey: 
Formula: C27H44N7O20P3S
CASNo: 
Smiles: 
CompoundClass: 
Comment: 
Num peaks: 98
74.9908 6410.65
78.9589 6106669.00
78.9818 42124.70
79.8075 3682.22
96.9696 561736.56
99.0449 31080.79
101.0242 6408.43
107.0365 9794.28
115.0222 6102.35
120.9700 6940.27
123.0063 5277.21
125.0247 13505.06
130.0337 5101.40
134.0473 2195961.00
134.0986 11760.45
136.9646 6982.52
141.0014 54557.89
146.9856 11596.91
150.9799 25701.08
157.0432 5604.85
158.9254 3356229.50
158.9917 17526.79
161.0451 9793.37
163.0164 21530.46
174.9802 314345.72
176.9360 172547.17
177.0226 5784.07
181.0273 50350.90
190.0275 13034.70
191.0117 76672.11
192.9909 74736.68
193.2410 4617.87
208.0382 136335.91
209.0221 15956.27
211.0014 53538.54
212.0588 5053.57
214.0139 77040.23
226.9520 9423.40
226.9892 7374.72
236.0683 12174.22
238.8924 28386.70
242.9828 68353.69
254.9469 89552.42
260.9937 57364.75
261.0655 7835.70
262.0489 17429.88
269.9940 13619.55
270.9788 83420.62
272.9575 1378585.50
275.9710 8930.37
279.0764 15612.38
280.0594 11423.30
288.0036 5386.33
288.9900 6367.93
290.9680 48112.03
305.0913 91294.49
310.0359 44623.21
312.9482 6316.77
321.0685 22906.72
323.1020 56068.24
328.0455 375783.41
334.9131 37341.14
339.0788 1788344.63
346.0559 167296.31
352.9246 16288.37
357.0895 583364.50
367.0439 9919.46
381.0897 120867.11
385.0579 46926.72
390.0004 12312.83
399.1000 38168.41
401.0347 49350.26
403.0711 5109.43
408.0120 1297265.00
419.0450 206692.08
421.1205 96068.16
426.0229 145836.98
437.0546 50158.44
439.1309 31493.76
443.0425 10027.28
447.0995 28201.58
461.0535 39774.48
465.1118 48124.70
469.9647 4984.81
479.0673 7165.56
483.1220 14648.50
487.9751 7012.77
501.0848 54659.82
510.0798 16691.91
519.1003 22667.17
545.0747 6361.74
552.0541 7090.91
563.0878 20377.63
606.1755 9135.34
658.3628 5470.31
686.1468 5671.41
830.1680 6897.79
941.9382 5477.43

Name: 131 - 3-Hydroxy-3-methylglutaryl-CoA
PrecursorMz: 910.15021
Precursor_type: 
Collision_energy: 50.0
Ionization: ESI
IonMode: negative
RetentionTime: 0.17196
InChiKey: 
Formula: C27H44N7O20P3S
CASNo: 
Smiles: 
CompoundClass: 
Comment: 
Num peaks: 76
69.1048 4912.59
74.9908 11734.75
77.9751 7625.14
78.9589 10556076.00
78.9818 73471.01
91.6346 4657.10
92.0254 8157.14
96.9696 854784.56
97.0405 7445.81
99.0453 24646.93
107.0138 6155.55
107.0361 39859.05
111.0086 8084.19
115.0222 10444.11
120.9696 21655.95
125.0244 16898.32
130.0327 5195.37
134.0473 2273193.75
134.0981 12434.87
136.9645 21553.07
137.7851 4564.03
138.9802 10071.41
141.0017 66431.98
142.9309 8763.82
146.9856 35624.75
150.9802 31773.47
158.9255 4008908.50
161.0463 5057.73
163.0166 118710.37
174.9802 353409.03
175.0552 4370.88
176.9361 105158.10
176.9505 8570.67
181.0273 76397.14
190.0283 32474.14
191.0116 242192.64
192.9908 62520.80
208.0382 406037.75
209.0215 17535.63
211.0015 76536.48
214.0143 38041.38
220.8823 4613.41
226.9886 10188.07
236.0692 12716.17
238.8926 22228.68
242.9832 70443.73
254.9466 53053.11
260.9939 20741.46
261.0661 5570.90
262.0500 21078.46
269.9938 18033.13
270.9790 42818.35
272.9575 699242.38
275.9682 6745.87
279.0760 45462.15
280.0579 7855.07
288.0041 5148.98
305.0909 77810.79
310.0346 12754.01
321.0668 15215.80
323.1013 14278.80
328.0454 85948.21
334.9133 13219.99
339.0789 839513.06
346.0561 42478.96
357.0895 151756.03
367.0459 8028.66
381.0889 23270.50
385.0565 8962.70
399.0997 6460.94
401.0355 22616.19
408.0120 128389.09
419.0454 30365.90
421.1176 7001.10
486.7650 4299.19
606.1753 6604.48

Name: 131 - 3-Hydroxy-3-methylglutaryl-CoA
PrecursorMz: 910.15021
Precursor_type: 
Collision_energy: 60.0
Ionization: ESI
IonMode: negative
RetentionTime: 0.17360
InChiKey: 
Formula: C27H44N7O20P3S
CASNo: 
Smiles: 
CompoundClass: 
Comment: 
Num peaks: 65
70.0296 6292.86
74.9909 16795.62
77.9750 31789.79
78.9589 12891514.00
78.9827 83238.80
92.0253 17654.88
96.9696 831045.88
99.0450 11309.18
101.0243 6198.40
107.0137 16153.00
107.0362 87588.37
111.0086 23525.77
115.0518 4254.66
120.9104 4495.27
120.9696 26524.37
123.6648 4246.06
125.0245 8808.54
134.0473 2078219.38
134.9845 6032.39
136.9645 33017.95
138.9799 7786.38
141.0015 48719.86
142.9301 7629.19
146.9853 49709.00
150.9800 18669.37
156.5781 4063.36
158.9255 3181608.25
163.0167 271567.88
165.0336 4763.54
174.9802 226563.28
176.9359 31271.74
180.0429 6500.64
181.0126 7016.83
181.0272 46634.94
181.8100 4246.95
190.0280 46007.55
191.0116 283364.00
192.9913 26529.78
196.0023 8611.42
208.0382 395337.19
208.8506 4619.02
209.0209 6166.05
211.0012 50207.44
214.0136 12600.88
220.8817 7536.94
226.0857 5432.87
228.5442 4994.49
231.6277 4143.69
238.8943 8885.65
242.9824 33336.40
254.9468 17736.12
262.0482 8373.50
269.9936 8577.06
270.9783 11018.22
272.9268 7516.33
272.9573 154124.27
279.0758 39688.55
305.0919 36811.13
328.0440 21938.39
339.0790 203505.72
346.0545 6428.46
357.0895 17628.46
408.0092 10087.90
665.7882 4767.07
867.7535 4910.17

Name: 131 - 3-Hydroxy-3-methylglutaryl-CoA
PrecursorMz: 910.15021
Precursor_type: 
Collision_energy: 70.0
Ionization: ESI
IonMode: negative
RetentionTime: 0.17644
InChiKey: 
Formula: C27H44N7O20P3S
CASNo: 
Smiles: 
CompoundClass: 
Comment: 
Num peaks: 52
65.0143 8674.35
70.0296 11514.61
74.9908 17918.09
77.9750 89409.63
78.9589 17203710.00
78.9817 121529.52
92.0252 48379.40
96.9696 720752.00
99.0443 6278.78
105.9697 16040.05
106.6366 4573.12
107.0140 28194.66
107.0362 236796.31
111.0086 30360.49
120.9700 34248.00
125.0240 9323.87
134.0473 2091243.00
134.9726 5368.86
136.9644 32513.81
138.9793 6619.04
141.0018 25850.53
142.9302 7784.57
146.9853 54477.56
150.9802 11211.81
158.9254 2435392.50
162.9800 7773.47
163.0166 320979.19
165.0325 9971.90
169.0986 4903.17
174.9802 121719.18
176.9358 10761.79
181.0269 26739.65
190.0275 48217.06
191.0116 165215.47
192.9913 14482.41
196.0027 14692.19
208.0381 236457.88
209.0228 4857.21
211.0015 31926.70
220.8793 7598.96
228.2955 5139.45
238.6018 5198.95
241.3575 4457.16
242.9830 11260.21
272.9575 15108.91
279.0753 9942.46
305.0896 7537.39
339.0772 16930.94
581.5832 5389.53
747.2001 5302.73
805.4781 5381.11
887.7266 5019.81

Name: 131 - 3-Hydroxy-3-methylglutaryl-CoA
PrecursorMz: 910.15021
Precursor_type: 
Collision_energy: 80.0
Ionization: ESI
IonMode: negative
RetentionTime: 0.17815
InChiKey: 
Formula: C27H44N7O20P3S
CASNo: 
Smiles: 
CompoundClass: 
Comment: 
Num peaks: 41
65.0142 18933.11
70.0297 8182.89
74.9909 14069.42
76.9795 6226.90
77.9750 99675.45
78.9346 106035.60
78.9589 19847362.00
85.5219 5475.42
92.0253 97541.19
96.9695 504303.41
105.9700 10337.13
107.0140 22680.09
107.0362 421195.44
111.0086 27521.86
120.9699 28405.21
125.0245 4271.00
134.0472 1501103.75
136.9644 20580.39
141.0014 14925.47
146.9851 37634.20
153.4940 4696.58
158.9254 1140194.25
163.0166 167534.64
165.0319 12123.72
168.9918 6805.32
174.9802 38398.11
180.0421 4237.42
190.0280 16149.97
191.0118 40084.39
196.0033 11760.19
202.5322 5201.08
208.0381 83267.70
211.0003 11397.15
216.4660 4527.96
219.5281 5323.32
220.8813 8825.31
499.5157 5006.08
575.1288 6459.09
671.2155 4949.75
711.9659 5446.02
841.1588 5581.51

Name: 131 - 3-Hydroxy-3-methylglutaryl-CoA
PrecursorMz: 910.15021
Precursor_type: 
Collision_energy: 90.0
Ionization: ESI
IonMode: negative
RetentionTime: 0.17990
InChiKey: 
Formula: C27H44N7O20P3S
CASNo: 
Smiles: 
CompoundClass: 
Comment: 
Num peaks: 39
65.0142 26613.05
68.0254 9985.64
70.0297 5547.60
74.9911 10259.06
77.9750 103548.89
78.9342 106327.31
78.9589 23028430.00
78.9809 144434.28
80.0256 7187.55
81.0350 5755.42
92.0253 187991.27
96.9696 371641.69
105.9702 12930.09
107.0137 18492.11
107.0363 609605.75
111.0086 18999.10
117.0214 5913.49
120.9697 27307.87
134.0472 1196235.38
134.9721 6100.92
136.9645 18275.24
137.8060 5664.63
141.0022 7261.21
146.9853 18509.70
158.9254 623467.44
163.0168 72117.25
165.0319 12360.18
168.9915 5829.23
174.9802 10854.57
185.8945 4842.98
190.0276 10240.33
191.0121 16512.30
208.0379 29411.77
220.8821 6502.90
435.5409 5162.99
466.0906 5162.19
622.8225 5744.56
732.6760 5130.89
933.0370 6272.19

Name: 131 - 3-Hydroxy-3-methylglutaryl-CoA
PrecursorMz: 910.15021
Precursor_type: 
Collision_energy: 100.0
Ionization: ESI
IonMode: negative
RetentionTime: 0.18282
InChiKey: 
Formula: C27H44N7O20P3S
CASNo: 
Smiles: 
CompoundClass: 
Comment: 
Num peaks: 33
65.0141 44172.54
68.0254 10754.04
70.0296 7587.00
74.9912 9720.44
77.9750 98346.76
78.9359 151599.73
78.9589 24273952.00
78.9838 109431.36
81.0347 7287.28
92.0253 219846.41
96.6140 11991.67
96.9696 216236.11
107.0138 19469.54
107.0362 650192.75
111.0086 16709.95
120.9697 15579.37
121.9692 4490.89
134.0472 754928.50
134.9727 7032.73
136.9645 11053.92
146.9853 12052.87
158.9254 254202.78
163.0166 13718.77
165.0304 4753.84
190.0275 6555.35
196.0015 4917.55
228.3627 5987.33
364.9774 4252.83
379.8799 4583.54
389.9333 5625.61
618.4711 4749.54
700.3187 6055.11
904.8520 5036.32

Name: 131 - 3-Hydroxy-3-methylglutaryl-CoA
PrecursorMz: 910.15021
Precursor_type: 
Collision_energy: 110.0
Ionization: ESI
IonMode: negative
RetentionTime: 0.18461
InChiKey: 
Formula: C27H44N7O20P3S
CASNo: 
Smiles: 
CompoundClass: 
Comment: 
Num peaks: 18
65.0142 73164.10
68.0253 15396.25
76.9796 9893.46
77.9750 83572.18
78.9346 140647.73
78.9589 26177126.00
78.9805 165658.73
92.0253 230795.16
96.9696 121686.36
107.0139 13754.23
107.0362 604476.06
120.9700 8787.31
134.0472 454953.56
134.9731 7789.19
136.9641 5789.68
158.9255 87450.81
163.0175 6323.00
411.8503 6075.26

Name: 131 - 3-Hydroxy-3-methylglutaryl-CoA
PrecursorMz: 910.15021
Precursor_type: 
Collision_energy: 120.0
Ionization: ESI
IonMode: negative
RetentionTime: 0.18640
InChiKey: 
Formula: C27H44N7O20P3S
CASNo: 
Smiles: 
CompoundClass: 
Comment: 
Num peaks: 28
65.0143 70875.34
68.0253 18916.53
74.9912 5875.52
76.9795 12716.38
77.9750 94630.90
78.9589 27410010.00
78.9828 174319.22
80.0255 7826.32
83.0136 7250.86
92.0253 224068.63
96.9696 129091.77
96.9754 9808.07
107.0138 13082.86
107.0362 616455.94
111.0082 10421.59
117.0208 9004.28
120.9705 9217.57
134.0472 470723.66
158.9254 118172.74
158.9377 5946.06
163.0173 7959.37
200.2969 5086.10
218.4090 4529.22
242.3668 5303.90
506.6103 5368.51
565.3073 4853.12
649.7786 5258.20
658.1475 5188.29

Name: 132 - D-Glucuronic acid
PrecursorMz: 193.03537
Precursor_type: 
Collision_energy: 10.0
Ionization: ESI
IonMode: negative
RetentionTime: 0.15843
InChiKey: 
Formula: C6H10O7
CASNo: 
Smiles: 
CompoundClass: 
Comment: 
Num peaks: 42
55.0185 249371.72
57.0343 1187738.88
58.0056 201574.63
59.0135 34762712.00
69.0343 782144.56
70.0593 258200.53
70.9939 130391.92
71.0137 14364076.00
71.0347 113610.23
72.9727 298465.34
72.9930 38781212.00
73.0293 13535901.00
75.0087 418507.44
79.1012 124796.89
83.0138 1044029.00
85.0294 17885436.00
87.0087 490989.63
89.0243 12072007.00
95.0138 4436898.00
99.0087 1689739.25
101.0244 14405348.00
103.0037 15059385.00
103.0398 884235.13
111.0082 129379.28
112.9853 357058.56
113.0244 51592252.00
115.0035 349188.97
119.0348 231662.80
119.5154 113277.15
129.0195 925444.94
131.0350 10997056.00
133.0143 5227439.50
133.0244 198736.88
136.2933 119005.62
145.0140 205796.64
149.0456 289587.63
157.0015 214655.08
157.0142 3567027.50
163.0248 1921883.63
175.0249 2340278.75
184.7895 105521.65
193.0355 17962376.00

Name: 132 - D-Glucuronic acid
PrecursorMz: 193.03537
Precursor_type: 
Collision_energy: 20.0
Ionization: ESI
IonMode: negative
RetentionTime: 0.15960
InChiKey: 
Formula: C6H10O7
CASNo: 
Smiles: 
CompoundClass: 
Comment: 
Num peaks: 39
52.7693 96850.47
55.0187 217840.31
56.9978 143016.31
57.0342 1078700.13
58.0057 218765.06
59.0135 35226548.00
69.0344 842947.50
70.0581 265405.13
70.4384 97429.23
71.0137 15547912.00
72.9930 40348324.00
73.0293 14473645.00
75.0086 392401.09
83.0137 1154040.00
85.0294 18797448.00
87.0087 322850.38
89.0243 13248233.00
95.0138 4577757.00
99.0088 1594858.00
100.0162 122464.52
101.0244 15348690.00
102.9669 120221.40
103.0037 17330778.00
103.0400 816101.44
111.0093 138807.84
113.0244 52492972.00
113.0633 344513.63
115.0037 344103.25
119.0351 202104.59
126.3766 106257.58
129.0195 1199722.88
131.0350 12350436.00
133.0143 5608572.00
133.3169 131842.19
149.0455 336276.88
157.0142 3653398.50
163.0249 2493524.00
175.0248 2422912.75
193.0355 17541640.00

Name: 132 - D-Glucuronic acid
PrecursorMz: 193.03537
Precursor_type: 
Collision_energy: 30.0
Ionization: ESI
IonMode: negative
RetentionTime: 0.16078
InChiKey: 
Formula: C6H10O7
CASNo: 
Smiles: 
CompoundClass: 
Comment: 
Num peaks: 41
55.0185 403266.44
56.5100 104190.95
57.0343 1530037.50
58.0057 343260.97
58.9988 298482.06
59.0135 39424772.00
65.1687 106260.71
69.0344 767423.00
70.9944 149863.59
71.0137 16615709.00
72.0771 102623.33
72.9930 40239672.00
73.0293 15629754.00
75.0087 590839.13
83.0138 1309845.25
85.0294 21956698.00
87.0087 498951.09
89.0243 11504757.00
95.0138 5714433.50
96.9931 141063.63
99.0087 1698863.88
100.6451 118108.15
101.0244 14899405.00
101.0604 124691.86
103.0037 14403481.00
103.0398 610283.94
113.0244 51961416.00
114.8681 120587.45
115.0036 444468.94
118.6006 105189.48
119.0354 115990.66
129.0191 704768.13
131.0350 8839598.00
133.0143 4866008.50
136.5353 116261.77
145.0141 199494.11
157.0143 3029729.00
163.0249 1434072.00
175.0248 1290122.38
193.0355 9044477.00
197.6083 125531.66

Name: 132 - D-Glucuronic acid
PrecursorMz: 193.03537
Precursor_type: 
Collision_energy: 40.0
Ionization: ESI
IonMode: negative
RetentionTime: 0.16246
InChiKey: 
Formula: C6H10O7
CASNo: 
Smiles: 
CompoundClass: 
Comment: 
Num peaks: 41
50.9759 95070.23
55.0186 1040962.44
57.0342 2908127.75
58.0056 511508.38
59.0135 49677292.00
59.0282 363940.69
67.0188 264206.25
69.0344 709537.94
70.0588 269327.50
71.0137 23352648.00
72.9930 42795328.00
73.0293 17999904.00
75.0085 814825.63
83.0138 2323364.00
84.0216 398282.53
85.0294 33148858.00
85.8366 109569.70
87.0086 728982.50
89.0244 9016045.00
90.7103 121407.16
91.6880 108068.29
95.0138 7488087.00
96.9930 167796.94
99.0087 1694575.38
101.0244 12380076.00
102.4592 102310.81
103.0036 8082164.50
103.0400 225424.31
111.0086 137889.86
113.0244 40180240.00
115.0038 893992.75
117.0193 163889.25
129.0196 329951.31
131.0350 2824479.00
133.0142 2771521.75
153.4345 118967.48
157.0143 1075494.50
163.0246 430424.38
175.0247 275072.97
180.6735 109295.40
193.0356 1102716.63

Name: 132 - D-Glucuronic acid
PrecursorMz: 193.03537
Precursor_type: 
Collision_energy: 50.0
Ionization: ESI
IonMode: negative
RetentionTime: 0.14333
InChiKey: 
Formula: C6H10O7
CASNo: 
Smiles: 
CompoundClass: 
Comment: 
Num peaks: 43
54.5342 95652.53
55.0161 116043.42
55.0186 1650125.63
56.9979 99999.79
57.0343 4771092.00
58.0057 541861.81
59.0135 45736160.00
59.0281 361009.72
61.9023 90715.66
64.4335 83733.69
65.0914 97130.98
67.0188 484871.41
69.0311 109497.19
69.0343 606156.94
70.0594 224410.63
71.0137 25382612.00
72.9930 34157108.00
73.0293 12506589.00
75.0086 1171836.75
83.0138 2444638.25
84.0215 649549.88
85.0294 29891810.00
87.0086 695244.13
89.0243 3124759.50
95.0138 6146375.50
96.9933 106634.51
99.0086 770964.19
100.6753 85509.39
101.0174 124869.02
101.0244 5597557.50
103.0037 2485065.00
113.0244 18541338.00
115.0037 882109.06
127.0724 91565.92
129.0193 101891.77
131.0346 479993.00
133.0146 761813.94
150.9531 96379.48
157.0144 129884.93
158.4263 93933.02
193.0344 125613.04
196.4577 90965.88
200.6951 95720.33

Name: 132 - D-Glucuronic acid
PrecursorMz: 193.03537
Precursor_type: 
Collision_energy: 60.0
Ionization: ESI
IonMode: negative
RetentionTime: 0.16482
InChiKey: 
Formula: C6H10O7
CASNo: 
Smiles: 
CompoundClass: 
Comment: 
Num peaks: 42
54.2208 108295.33
55.0161 156511.72
55.0186 1931539.75
55.8054 101463.80
57.0314 253869.56
57.0343 5256363.50
58.0057 479074.44
59.0135 41168184.00
59.0282 338075.19
61.5595 105101.65
67.0187 1042905.69
68.9980 141936.69
69.0346 528643.81
70.0578 188996.94
71.0137 29004616.00
71.0332 242160.80
72.9930 31865290.00
73.0130 300360.06
73.0293 9391280.00
75.0087 1570893.13
83.0137 2239181.00
84.0176 107190.58
84.0216 983687.88
84.8334 94582.70
85.0294 24057874.00
87.0085 736886.06
88.9623 79585.05
89.0243 1541401.13
95.0138 4942504.00
99.0087 556252.88
101.0244 2553510.50
103.0037 1227563.00
111.0082 104626.08
111.5438 86231.28
113.0244 10724039.00
113.0634 131311.66
115.0038 689121.75
133.0143 282759.97
188.5181 91598.59
201.2702 96588.72
203.3941 92946.56
204.5658 105442.98

Name: 132 - D-Glucuronic acid
PrecursorMz: 193.03537
Precursor_type: 
Collision_energy: 70.0
Ionization: ESI
IonMode: negative
RetentionTime: 0.16600
InChiKey: 
Formula: C6H10O7
CASNo: 
Smiles: 
CompoundClass: 
Comment: 
Num peaks: 31
55.0186 2257541.00
57.0343 4556165.50
58.0058 559671.00
58.5624 85806.66
58.9989 299332.78
59.0136 36304200.00
67.0188 1017229.19
68.9981 172834.61
69.0345 362674.22
71.0137 24387726.00
72.9930 25520136.00
73.0294 5842798.00
75.0087 1861237.13
83.0138 1706968.25
84.0216 1468416.13
85.0294 16330038.00
87.0088 602580.63
89.0244 700230.88
95.0138 3204664.25
98.1773 90200.48
99.0088 287602.31
101.0244 993117.13
102.5963 84923.73
103.0036 671937.19
113.0245 4169960.50
115.0036 602306.00
119.6845 78100.68
141.1440 94304.37
150.9481 89690.88
163.3884 95377.74
169.1625 91999.86

Name: 132 - D-Glucuronic acid
PrecursorMz: 193.03537
Precursor_type: 
Collision_energy: 80.0
Ionization: ESI
IonMode: negative
RetentionTime: 0.16769
InChiKey: 
Formula: C6H10O7
CASNo: 
Smiles: 
CompoundClass: 
Comment: 
Num peaks: 28
53.0028 121807.63
55.0186 2530873.50
57.0342 3904227.75
58.0058 584369.38
59.0135 30517876.00
59.0285 203453.80
67.0188 1164999.63
68.9981 159480.11
69.0343 120619.77
70.0584 195474.05
71.0137 20466428.00
72.9930 21545550.00
73.0139 162566.52
73.0293 3784811.25
75.0086 1538803.13
83.0137 865558.50
84.0215 1235590.50
85.0294 9558934.00
87.0086 480597.56
95.0138 1458729.00
99.0088 224218.48
101.0243 366237.72
103.0033 183003.48
113.0245 1754173.75
113.9595 85629.50
115.0038 178651.00
159.1038 102640.64
160.9277 85305.15

Name: 132 - D-Glucuronic acid
PrecursorMz: 193.03537
Precursor_type: 
Collision_energy: 90.0
Ionization: ESI
IonMode: negative
RetentionTime: 0.14858
InChiKey: 
Formula: C6H10O7
CASNo: 
Smiles: 
CompoundClass: 
Comment: 
Num peaks: 32
53.0028 158292.08
55.0186 2107266.75
57.0342 2102028.75
57.0370 165880.58
58.0057 518339.50
59.0135 19554722.00
60.7285 73364.89
67.0187 796219.75
68.9980 164170.17
69.0344 135388.06
70.0580 151043.80
70.0614 106237.28
71.0137 11817522.00
71.0337 112985.85
72.9930 13245037.00
73.0294 1418154.25
75.0086 1079815.88
83.0137 439609.94
84.0217 616944.38
85.0294 4234448.00
87.0086 352854.56
95.0138 617781.06
99.0085 74356.86
102.2483 82561.24
113.0243 383928.50
115.0035 90796.41
116.8466 73929.46
125.9204 84943.02
128.3986 73823.83
141.3012 76347.72
164.5043 88460.12
166.5599 74611.34

Name: 132 - D-Glucuronic acid
PrecursorMz: 193.03537
Precursor_type: 
Collision_energy: 100.0
Ionization: ESI
IonMode: negative
RetentionTime: 0.17007
InChiKey: 
Formula: C6H10O7
CASNo: 
Smiles: 
CompoundClass: 
Comment: 
Num peaks: 25
53.0030 190487.97
55.0185 2393736.00
57.0343 1699142.25
58.0057 540068.69
59.0135 16735159.00
67.0187 772497.25
68.9980 170673.86
69.9384 70469.65
70.0569 123746.24
70.0605 113332.18
71.0137 10929179.00
72.9930 12214851.00
73.0293 873388.94
75.0086 1171679.50
83.0138 324055.19
84.0214 691140.25
85.0294 2635533.75
87.0086 332136.72
95.0136 490640.09
99.0087 170128.97
113.0244 244859.08
122.6603 80099.31
144.8834 73363.16
151.9834 80450.12
197.4092 90812.23

Name: 132 - D-Glucuronic acid
PrecursorMz: 193.03537
Precursor_type: 
Collision_energy: 110.0
Ionization: ESI
IonMode: negative
RetentionTime: 0.15097
InChiKey: 
Formula: C6H10O7
CASNo: 
Smiles: 
CompoundClass: 
Comment: 
Num peaks: 23
53.0029 204734.09
55.0186 1486407.13
57.0343 1031691.56
58.0057 323875.38
59.0135 11852506.00
64.4694 66256.45
66.7023 74985.23
67.0187 506849.75
68.9983 219969.08
70.0599 174280.75
71.0137 7145463.00
72.9733 71712.93
72.9929 7915779.50
73.0294 440188.44
75.0086 710634.88
83.0139 88878.03
84.0218 340305.84
85.0294 1050857.25
87.0087 198307.39
95.0138 233354.06
98.1443 73092.60
105.1456 76046.74
117.4566 68169.58

Name: 132 - D-Glucuronic acid
PrecursorMz: 193.03537
Precursor_type: 
Collision_energy: 120.0
Ionization: ESI
IonMode: negative
RetentionTime: 0.17299
InChiKey: 
Formula: C6H10O7
CASNo: 
Smiles: 
CompoundClass: 
Comment: 
Num peaks: 23
53.0028 200247.94
55.0161 96358.91
55.0186 1317625.00
57.0342 451313.72
58.0056 232767.73
59.0136 7644106.00
63.4926 68097.25
67.0186 223353.44
68.9980 229842.63
71.0137 3858503.25
71.0177 182888.42
72.9930 4942020.00
73.0292 175791.17
75.0088 459859.09
84.0216 142844.38
85.0295 477012.25
87.0084 150527.22
92.1513 74607.13
95.0142 98856.06
104.9211 82931.88
115.5957 73258.55
119.2202 70558.63
127.8822 73026.65

Name: 135 - 4-Hydroxyproline
PrecursorMz: 130.05096
[truncated: 1,733,252 more chars]
