# Supplementary material for: Development of an Accurate Mass Retention Time Database for Untargeted Metabolomic Analysis and Its Application to Plasma and Urine Pediatric Samples
Source: Molecules. 2021 Jul 13;26(14):4256. doi: 10.3390/molecules26144256 (PMC8303579; doi:10.3390/molecules26144256)
Supplement: Supplementary file 1 [file molecules-26-04256-s001.zip › molecules-1261967-supplementary/IRCCS Istituto Giannina Gaslini - Mass Spectra Library POSITIVE.msp]

Name: 1 - NAD
PrecursorMz: 664.11639
Precursor_type: 
Collision_energy: 20.0
Ionization: ESI
IonMode: positive
RetentionTime: 0.16390
InChiKey: 
Formula: C21H27N7O14P2
CASNo: 
Smiles: 
CompoundClass: 
Comment: 
Num peaks: 21
76.3650 2167.13
88.4314 2515.77
96.5700 4143.37
97.0284 4139.15
136.0620 45827.23
152.0682 2144.36
179.6746 2458.64
195.8361 2310.97
232.0834 24799.14
348.0705 3273.02
406.5315 2382.02
412.4196 2526.85
418.6196 2505.49
426.1181 2647.49
428.0374 78642.87
444.0916 3048.64
495.2639 2577.43
524.0590 27431.25
542.0652 6364.13
551.3288 3522.68
608.3921 2892.79

Name: 1 - NAD
PrecursorMz: 664.11639
Precursor_type: 
Collision_energy: 30.0
Ionization: ESI
IonMode: positive
RetentionTime: 0.16543
InChiKey: 
Formula: C21H27N7O14P2
CASNo: 
Smiles: 
CompoundClass: 
Comment: 
Num peaks: 20
55.1513 2499.88
81.0413 2253.47
90.8557 2012.33
91.5321 2012.44
97.0286 11503.42
105.0928 2550.36
116.5792 2302.20
123.0555 4379.98
136.0619 148411.11
232.0821 14652.95
292.7749 2275.25
328.7412 2114.25
330.0624 2317.22
346.5825 2383.85
348.0704 27786.21
428.0373 39899.46
439.2029 3470.73
440.8986 2535.70
495.2667 6752.95
496.2668 5075.38

Name: 1 - NAD
PrecursorMz: 664.11639
Precursor_type: 
Collision_energy: 40.0
Ionization: ESI
IonMode: positive
RetentionTime: 0.16816
InChiKey: 
Formula: C21H27N7O14P2
CASNo: 
Smiles: 
CompoundClass: 
Comment: 
Num peaks: 19
57.9847 2292.46
60.2171 1818.75
63.2227 2204.25
93.1365 2533.49
97.0284 15360.67
106.2166 2101.89
123.0548 3830.56
136.0619 166642.50
232.0834 7074.60
295.1328 2213.30
308.8752 3005.16
327.0791 2631.95
348.0702 12828.58
372.3937 2283.14
383.1413 2560.71
414.7947 2220.60
439.2009 3531.63
488.7118 2376.29
504.4315 2592.62

Name: 1 - NAD
PrecursorMz: 664.11639
Precursor_type: 
Collision_energy: 50.0
Ionization: ESI
IonMode: positive
RetentionTime: 0.16973
InChiKey: 
Formula: C21H27N7O14P2
CASNo: 
Smiles: 
CompoundClass: 
Comment: 
Num peaks: 24
55.1959 2187.69
57.0700 2370.82
66.2892 2267.01
81.4240 2244.86
83.6941 2057.10
84.5622 2167.96
85.5648 1978.91
95.0955 2343.55
96.9950 2022.71
97.0286 15629.43
99.9488 2030.60
111.0276 2247.52
123.0564 2178.76
131.2128 1947.70
136.0620 178753.05
145.4696 2658.09
146.3003 2255.77
154.0283 2292.76
228.1049 2244.95
232.0835 3770.22
298.8797 2290.01
327.0774 3994.85
394.2843 2294.07
633.9628 2769.41

Name: 1 - NAD
PrecursorMz: 664.11639
Precursor_type: 
Collision_energy: 60.0
Ionization: ESI
IonMode: positive
RetentionTime: 0.17132
InChiKey: 
Formula: C21H27N7O14P2
CASNo: 
Smiles: 
CompoundClass: 
Comment: 
Num peaks: 16
56.1167 2186.60
92.1221 2084.28
97.0286 14621.12
123.0557 2759.76
125.0099 2252.42
136.0619 150460.80
287.5016 2374.81
294.0090 2339.70
302.8337 2131.99
326.8883 3563.60
327.0781 3790.99
412.8646 2563.14
413.8838 2564.06
498.8457 2833.84
592.6337 2766.85
636.5920 2375.60

Name: 1 - NAD
PrecursorMz: 664.11639
Precursor_type: 
Collision_energy: 70.0
Ionization: ESI
IonMode: positive
RetentionTime: 0.17409
InChiKey: 
Formula: C21H27N7O14P2
CASNo: 
Smiles: 
CompoundClass: 
Comment: 
Num peaks: 23
53.6393 2187.41
58.8571 1869.31
60.6165 1959.03
79.5127 2160.05
79.7103 2412.19
96.5627 4195.60
97.0287 11300.84
100.8725 2206.63
108.9610 2045.94
135.0217 2091.86
136.0619 129841.35
137.0460 6316.98
137.3377 2047.04
141.4547 2562.56
209.9087 2407.09
213.5692 2092.08
228.4816 2887.19
277.9413 2251.83
288.7504 2468.35
357.8658 2764.75
456.9897 2756.24
566.9412 2937.31
668.4471 2674.08

Name: 1 - NAD
PrecursorMz: 664.11639
Precursor_type: 
Collision_energy: 80.0
Ionization: ESI
IonMode: positive
RetentionTime: 0.17573
InChiKey: 
Formula: C21H27N7O14P2
CASNo: 
Smiles: 
CompoundClass: 
Comment: 
Num peaks: 12
59.1876 2123.51
97.0285 7781.30
119.0350 6047.80
127.9355 2022.68
136.0619 75167.65
137.0464 11446.35
174.2970 2970.73
175.9441 2180.96
176.2121 2479.37
228.9113 2571.58
239.0632 2207.15
350.5636 2285.30

Name: 1 - NAD
PrecursorMz: 664.11639
Precursor_type: 
Collision_energy: 90.0
Ionization: ESI
IonMode: positive
RetentionTime: 0.17739
InChiKey: 
Formula: C21H27N7O14P2
CASNo: 
Smiles: 
CompoundClass: 
Comment: 
Num peaks: 17
51.3535 1975.47
56.9651 2298.59
62.8008 2447.75
66.1403 2243.96
72.8022 2080.95
97.0286 5202.55
103.3933 2424.06
119.0354 9502.88
126.4335 2165.38
136.0619 54357.97
137.0459 11448.70
228.9085 2977.33
246.9191 3724.06
371.5223 2200.21
391.4110 2613.55
432.5070 2660.85
446.4646 2644.87

Name: 1 - NAD
PrecursorMz: 664.11639
Precursor_type: 
Collision_energy: 100.0
Ionization: ESI
IonMode: positive
RetentionTime: 0.15134
InChiKey: 
Formula: C21H27N7O14P2
CASNo: 
Smiles: 
CompoundClass: 
Comment: 
Num peaks: 17
50.3149 2154.81
69.0337 2282.99
69.2680 2208.16
77.3326 2265.79
92.0244 4126.48
94.0399 2092.44
97.0285 3501.29
117.5678 2293.16
119.0353 13020.06
136.0617 32066.83
137.0459 19804.18
246.9213 3421.15
292.7096 2752.00
389.0579 2664.21
544.0533 2649.28
595.6855 2967.12
598.4966 2631.22

Name: 1 - NAD
PrecursorMz: 664.11639
Precursor_type: 
Collision_energy: 110.0
Ionization: ESI
IonMode: positive
RetentionTime: 0.15422
InChiKey: 
Formula: C21H27N7O14P2
CASNo: 
Smiles: 
CompoundClass: 
Comment: 
Num peaks: 20
54.3140 2114.53
59.3221 1935.30
62.0237 2096.42
67.0292 4340.92
80.0493 2587.86
91.7383 1987.84
92.0247 6786.49
97.0289 3130.13
98.9842 3534.81
100.0034 1955.27
104.7497 2017.40
119.0352 22651.14
123.0343 2167.05
136.0620 24939.04
137.0459 25006.49
148.0621 2980.14
228.9097 2904.04
272.1820 2458.38
472.4091 2708.13
520.1838 2462.43

Name: 1 - NAD
PrecursorMz: 664.11639
Precursor_type: 
Collision_energy: 120.0
Ionization: ESI
IonMode: positive
RetentionTime: 0.15594
InChiKey: 
Formula: C21H27N7O14P2
CASNo: 
Smiles: 
CompoundClass: 
Comment: 
Num peaks: 17
56.9651 2090.35
58.4850 1996.85
67.0291 5239.23
73.6604 2758.29
92.0247 14522.11
94.0401 2557.25
119.0353 19918.88
136.0617 11296.94
137.0459 19696.75
148.0615 2686.60
148.7720 2380.55
187.0283 2434.56
217.6429 2440.03
219.0733 2567.41
246.9203 3529.31
406.0584 2237.01
415.2209 2500.34

Name: 2 - L-Glutamine
PrecursorMz: 147.07642
Precursor_type: 
Collision_energy: 10.0
Ionization: ESI
IonMode: positive
RetentionTime: 0.17513
InChiKey: 
Formula: C5H10N2O3
CASNo: 
Smiles: 
CompoundClass: 
Comment: 
Num peaks: 14
50.3357 135773.23
56.0497 180140.81
59.3056 119407.67
69.7918 426021.63
69.7953 171118.80
84.0443 18673736.00
85.0286 255425.56
96.4514 126303.31
101.0709 945972.25
102.0548 740430.94
103.0516 122362.64
130.0498 11938044.00
144.0164 137619.63
147.0765 584993.13

Name: 2 - L-Glutamine
PrecursorMz: 147.07642
Precursor_type: 
Collision_energy: 20.0
Ionization: ESI
IonMode: positive
RetentionTime: 0.17631
InChiKey: 
Formula: C5H10N2O3
CASNo: 
Smiles: 
CompoundClass: 
Comment: 
Num peaks: 16
69.7947 383825.81
72.0491 125657.39
78.8298 115626.93
81.3076 122256.14
84.0443 16514153.00
86.4857 117103.02
101.0710 1071708.25
102.0550 577417.31
115.9175 125376.74
130.0498 10815374.00
141.3018 151931.97
144.3430 125285.66
147.0762 477552.53
148.2530 129035.70
157.0937 125401.92
159.3605 119924.92

Name: 2 - L-Glutamine
PrecursorMz: 147.07642
Precursor_type: 
Collision_energy: 30.0
Ionization: ESI
IonMode: positive
RetentionTime: 0.17749
InChiKey: 
Formula: C5H10N2O3
CASNo: 
Smiles: 
CompoundClass: 
Comment: 
Num peaks: 22
55.9854 8119.11
56.0497 200579.55
57.6795 7871.04
69.7916 19477.68
69.7948 8783.65
84.0443 15711032.00
85.0283 169785.42
87.0438 10541.50
95.0124 15479.31
101.0709 933197.88
102.0549 558172.81
102.9606 7292.04
108.8558 8484.48
110.9052 7266.01
111.4914 7687.46
112.0388 15408.81
123.9642 17873.46
129.0660 9710.34
130.0498 10422624.00
139.2065 7565.28
147.0762 493100.50
148.0600 27246.13

Name: 2 - L-Glutamine
PrecursorMz: 147.07642
Precursor_type: 
Collision_energy: 40.0
Ionization: ESI
IonMode: positive
RetentionTime: 0.17867
InChiKey: 
Formula: C5H10N2O3
CASNo: 
Smiles: 
CompoundClass: 
Comment: 
Num peaks: 16
56.0497 358525.94
57.4563 119072.68
69.7906 161456.88
69.7941 296860.38
71.3559 124742.56
77.1899 134438.84
83.9570 155149.69
84.0443 18772962.00
94.7608 131771.19
100.7807 150927.69
101.0710 897376.00
102.0549 721252.56
114.6405 135507.97
125.2593 132461.70
130.0498 6801348.50
147.0761 324181.75

Name: 2 - L-Glutamine
PrecursorMz: 147.07642
Precursor_type: 
Collision_energy: 50.0
Ionization: ESI
IonMode: positive
RetentionTime: 0.15964
InChiKey: 
Formula: C5H10N2O3
CASNo: 
Smiles: 
CompoundClass: 
Comment: 
Num peaks: 8
56.0497 853789.50
56.6750 123244.47
57.3722 110978.12
84.0443 25229142.00
85.0283 452778.91
101.0708 343389.03
102.0548 626791.88
130.0498 3914921.50

Name: 2 - L-Glutamine
PrecursorMz: 147.07642
Precursor_type: 
Collision_energy: 60.0
Ionization: ESI
IonMode: positive
RetentionTime: 0.14033
InChiKey: 
Formula: C5H10N2O3
CASNo: 
Smiles: 
CompoundClass: 
Comment: 
Num peaks: 9
56.0497 1682861.25
84.0443 22166154.00
85.0282 358261.13
102.0550 356132.94
108.9899 87726.77
118.3014 94568.35
130.0496 1307759.75
152.6273 97838.24
163.3615 113011.75

Name: 2 - L-Glutamine
PrecursorMz: 147.07642
Precursor_type: 
Collision_energy: 70.0
Ionization: ESI
IonMode: positive
RetentionTime: 0.14227
InChiKey: 
Formula: C5H10N2O3
CASNo: 
Smiles: 
CompoundClass: 
Comment: 
Num peaks: 17
51.5309 104848.25
56.0497 2776277.00
59.5355 99603.52
65.7771 123500.64
69.7926 359499.88
74.8606 117150.62
75.2126 108064.60
84.0443 19644362.00
85.0284 404727.22
88.7005 105568.88
89.8905 97166.04
90.0913 101290.35
102.0548 274692.91
118.0070 120551.68
130.0498 367762.16
130.6543 137164.44
161.8055 134121.92

Name: 2 - L-Glutamine
PrecursorMz: 147.07642
Precursor_type: 
Collision_energy: 80.0
Ionization: ESI
IonMode: positive
RetentionTime: 0.16366
InChiKey: 
Formula: C5H10N2O3
CASNo: 
Smiles: 
CompoundClass: 
Comment: 
Num peaks: 8
50.2404 114102.27
56.0497 3839385.00
69.7928 369814.03
84.0443 16830990.00
85.0284 363285.97
112.3236 115910.99
130.0495 134697.77
139.3431 129373.73

Name: 2 - L-Glutamine
PrecursorMz: 147.07642
Precursor_type: 
Collision_energy: 90.0
Ionization: ESI
IonMode: positive
RetentionTime: 0.16484
InChiKey: 
Formula: C5H10N2O3
CASNo: 
Smiles: 
CompoundClass: 
Comment: 
Num peaks: 10
52.8451 106344.80
56.0497 4665412.50
57.5254 116064.49
58.3096 108305.20
58.4807 118039.88
61.4308 96943.65
65.1666 103196.37
84.0443 11910608.00
85.0282 246375.28
129.3201 135538.59

Name: 2 - L-Glutamine
PrecursorMz: 147.07642
Precursor_type: 
Collision_energy: 100.0
Ionization: ESI
IonMode: positive
RetentionTime: 0.14580
InChiKey: 
Formula: C5H10N2O3
CASNo: 
Smiles: 
CompoundClass: 
Comment: 
Num peaks: 12
51.6870 120015.88
52.0940 109400.38
54.3158 107975.13
56.0497 5368530.00
71.9663 113697.69
76.6217 106197.40
81.1002 108480.65
84.0443 8641569.00
85.0282 169745.00
88.3593 118337.98
116.9123 105150.55
167.5827 111380.44

Name: 2 - L-Glutamine
PrecursorMz: 147.07642
Precursor_type: 
Collision_energy: 110.0
Ionization: ESI
IonMode: positive
RetentionTime: 0.14749
InChiKey: 
Formula: C5H10N2O3
CASNo: 
Smiles: 
CompoundClass: 
Comment: 
Num peaks: 7
56.0497 4617367.50
61.8872 103969.23
69.7923 315795.31
83.3673 102523.03
84.0443 5490214.50
118.3159 112365.53
135.3550 99231.18

Name: 2 - L-Glutamine
PrecursorMz: 147.07642
Precursor_type: 
Collision_energy: 120.0
Ionization: ESI
IonMode: positive
RetentionTime: 0.14868
InChiKey: 
Formula: C5H10N2O3
CASNo: 
Smiles: 
CompoundClass: 
Comment: 
Num peaks: 16
53.5313 122763.32
55.0180 117979.92
56.0497 4692857.00
57.1728 90319.73
59.6520 83799.59
65.4499 105890.13
66.7071 92405.97
71.1808 111380.30
71.9655 143154.86
84.0442 3645633.75
96.6144 102101.77
111.9461 90628.64
112.2977 92954.22
142.9617 100445.17
145.9500 91908.49
168.3340 107042.73

Name: 3 - Hypotaurine
PrecursorMz: 110.02702
Precursor_type: 
Collision_energy: 10.0
Ionization: ESI
IonMode: positive
RetentionTime: 0.13456
InChiKey: 
Formula: C2H7NO2S
CASNo: 
Smiles: 
CompoundClass: 
Comment: 
Num peaks: 14
57.8785 41804.68
62.4161 39563.77
62.9901 48735.41
66.0411 41559.39
70.4549 70574.09
74.0059 258682.88
89.9415 48013.70
92.0165 6202522.00
93.0006 95392.48
97.0181 46980.75
103.2522 47961.52
105.0035 78955.68
110.0270 4241057.50
110.0711 91291.62

Name: 3 - Hypotaurine
PrecursorMz: 110.02702
Precursor_type: 
Collision_energy: 20.0
Ionization: ESI
IonMode: positive
RetentionTime: 0.13574
InChiKey: 
Formula: C2H7NO2S
CASNo: 
Smiles: 
CompoundClass: 
Comment: 
Num peaks: 14
52.0024 45731.05
52.6563 43203.90
62.9901 72222.51
68.9821 63260.85
70.4564 82380.63
74.0059 175622.66
81.2833 49577.05
92.0165 7183281.00
93.0003 75747.46
99.2231 45852.39
100.3008 48213.53
105.0035 64456.00
110.0271 4731504.50
110.0711 115446.78

Name: 3 - Hypotaurine
PrecursorMz: 110.02702
Precursor_type: 
Collision_energy: 30.0
Ionization: ESI
IonMode: positive
RetentionTime: 0.13720
InChiKey: 
Formula: C2H7NO2S
CASNo: 
Smiles: 
CompoundClass: 
Comment: 
Num peaks: 26
62.8688 2664.43
62.9901 63698.43
63.9852 3926.57
64.9697 8876.45
68.0495 2763.19
68.9822 3992.87
69.0448 8415.45
69.7734 2582.86
70.4558 3327.67
70.4591 3900.40
74.0059 228662.45
74.9899 8955.59
81.0006 5795.57
83.3248 2683.81
83.8351 2753.15
86.9925 19618.18
92.0165 6718844.50
92.4497 2707.03
93.0005 59402.64
100.0242 41633.27
105.0033 93262.02
110.0271 4571867.50
110.0712 63105.20
118.0350 25176.80
123.0137 36494.81
128.0190 7771.17

Name: 3 - Hypotaurine
PrecursorMz: 110.02702
Precursor_type: 
Collision_energy: 40.0
Ionization: ESI
IonMode: positive
RetentionTime: 0.13852
InChiKey: 
Formula: C2H7NO2S
CASNo: 
Smiles: 
CompoundClass: 
Comment: 
Num peaks: 23
59.3835 2998.83
62.9901 61523.44
63.9857 5056.27
64.9696 6810.10
68.0496 5311.90
68.9822 6672.50
69.0449 8195.31
70.4557 4838.66
74.0059 217732.69
74.9900 10351.03
81.0006 9582.94
82.0137 4458.18
86.9927 20126.75
87.0042 4866.59
92.0165 6783539.50
93.0004 51791.28
100.0243 33113.44
105.0033 90727.21
110.0271 4581394.00
110.0712 62139.05
118.0348 23876.64
123.0140 24724.55
128.0189 4438.38

Name: 3 - Hypotaurine
PrecursorMz: 110.02702
Precursor_type: 
Collision_energy: 50.0
Ionization: ESI
IonMode: positive
RetentionTime: 0.13970
InChiKey: 
Formula: C2H7NO2S
CASNo: 
Smiles: 
CompoundClass: 
Comment: 
Num peaks: 9
58.7407 37207.01
61.7804 44579.77
68.9822 59860.76
70.4565 72170.12
74.0060 235356.91
92.0165 5473999.50
93.0002 73131.07
110.0270 3179387.75
128.9767 47458.62

Name: 3 - Hypotaurine
PrecursorMz: 110.02702
Precursor_type: 
Collision_energy: 60.0
Ionization: ESI
IonMode: positive
RetentionTime: 0.14087
InChiKey: 
Formula: C2H7NO2S
CASNo: 
Smiles: 
CompoundClass: 
Comment: 
Num peaks: 11
55.4033 38270.57
56.1596 48327.33
62.9900 81096.20
67.1887 45451.58
72.0916 38940.39
74.0059 187442.84
84.7531 38298.55
92.0165 2712333.00
93.0006 66652.45
105.9401 41016.63
110.0270 1222748.63

Name: 3 - Hypotaurine
PrecursorMz: 110.02702
Precursor_type: 
Collision_energy: 70.0
Ionization: ESI
IonMode: positive
RetentionTime: 0.14284
InChiKey: 
Formula: C2H7NO2S
CASNo: 
Smiles: 
CompoundClass: 
Comment: 
Num peaks: 9
52.8762 40652.43
62.9901 106125.31
70.4541 71513.09
74.0060 123965.73
74.1874 43812.96
92.0165 1158607.38
110.0271 506480.53
112.5396 43296.05
116.3738 46734.49

Name: 3 - Hypotaurine
PrecursorMz: 110.02702
Precursor_type: 
Collision_energy: 80.0
Ionization: ESI
IonMode: positive
RetentionTime: 0.14402
InChiKey: 
Formula: C2H7NO2S
CASNo: 
Smiles: 
CompoundClass: 
Comment: 
Num peaks: 7
62.9902 144227.45
64.2214 37721.10
74.0061 77492.25
92.0165 617706.94
102.4829 39949.28
110.0272 212088.13
111.3392 43628.08

Name: 3 - Hypotaurine
PrecursorMz: 110.02702
Precursor_type: 
Collision_energy: 90.0
Ionization: ESI
IonMode: positive
RetentionTime: 0.14520
InChiKey: 
Formula: C2H7NO2S
CASNo: 
Smiles: 
CompoundClass: 
Comment: 
Num peaks: 7
52.6936 41244.52
62.9901 205534.69
69.3412 43716.38
70.4544 80327.39
75.7452 40908.18
92.0167 266396.84
110.0274 80506.55

Name: 3 - Hypotaurine
PrecursorMz: 110.02702
Precursor_type: 
Collision_energy: 100.0
Ionization: ESI
IonMode: positive
RetentionTime: 0.16760
InChiKey: 
Formula: C2H7NO2S
CASNo: 
Smiles: 
CompoundClass: 
Comment: 
Num peaks: 7
61.9344 31141.91
62.9900 138767.67
67.3276 31994.26
71.9637 37972.71
74.0056 58754.07
92.0167 130587.70
98.5205 34961.13

Name: 3 - Hypotaurine
PrecursorMz: 110.02702
Precursor_type: 
Collision_energy: 110.0
Ionization: ESI
IonMode: positive
RetentionTime: 0.14809
InChiKey: 
Formula: C2H7NO2S
CASNo: 
Smiles: 
CompoundClass: 
Comment: 
Num peaks: 6
62.9900 166224.66
64.0162 39797.66
65.6388 43220.90
70.4538 54397.07
74.0060 55540.52
92.0165 44134.88

Name: 3 - Hypotaurine
PrecursorMz: 110.02702
Precursor_type: 
Collision_energy: 120.0
Ionization: ESI
IonMode: positive
RetentionTime: 0.14927
InChiKey: 
Formula: C2H7NO2S
CASNo: 
Smiles: 
CompoundClass: 
Comment: 
Num peaks: 4
54.1276 34878.54
62.9900 136924.73
80.8742 35440.09
94.3275 42577.25

Name: 4 - Inosinic acid
PrecursorMz: 349.05438
Precursor_type: 
Collision_energy: 10.0
Ionization: ESI
IonMode: positive
RetentionTime: 0.17685
InChiKey: 
Formula: C10H13N4O8P
CASNo: 
Smiles: 
CompoundClass: 
Comment: 
Num peaks: 12
55.3324 24394.28
68.8532 125434.13
68.8560 34611.55
86.1718 20998.80
96.5696 27376.40
97.0285 373129.97
108.7653 23472.01
137.0459 6656896.00
233.0673 76578.74
265.7623 23016.51
287.7161 24653.42
349.0531 118034.92

Name: 4 - Inosinic acid
PrecursorMz: 349.05438
Precursor_type: 
Collision_energy: 20.0
Ionization: ESI
IonMode: positive
RetentionTime: 0.17802
InChiKey: 
Formula: C10H13N4O8P
CASNo: 
Smiles: 
CompoundClass: 
Comment: 
Num peaks: 14
68.8514 98922.37
84.0978 21724.79
90.5844 21094.28
96.5645 27295.79
97.0285 573716.25
102.8798 19371.35
107.1181 23657.96
110.3114 23033.18
113.4543 21829.74
118.0008 23914.96
125.5429 22654.57
137.0459 7392255.00
148.9094 22213.36
296.9917 26494.06

Name: 4 - Inosinic acid
PrecursorMz: 349.05438
Precursor_type: 
Collision_energy: 30.0
Ionization: ESI
IonMode: positive
RetentionTime: 0.17920
InChiKey: 
Formula: C10H13N4O8P
CASNo: 
Smiles: 
CompoundClass: 
Comment: 
Num peaks: 11
53.1430 20953.60
54.2104 25375.12
62.9533 23237.17
91.8353 22270.34
97.0106 19777.66
97.0285 839263.94
135.6111 20074.94
137.0459 7580831.00
149.8623 22729.14
159.4167 28111.04
323.5472 25589.58

Name: 4 - Inosinic acid
PrecursorMz: 349.05438
Precursor_type: 
Collision_energy: 40.0
Ionization: ESI
IonMode: positive
RetentionTime: 0.15956
InChiKey: 
Formula: C10H13N4O8P
CASNo: 
Smiles: 
CompoundClass: 
Comment: 
Num peaks: 15
53.3329 22478.05
62.8496 20384.73
68.8502 47933.07
68.8543 65125.55
74.4766 23556.68
89.5040 21811.62
91.5469 19281.34
96.5699 25609.10
97.0286 861518.31
110.0350 62867.27
119.0357 26512.97
128.7379 29851.50
136.0618 25293.95
137.0460 7658082.50
194.9653 23962.17

Name: 4 - Inosinic acid
PrecursorMz: 349.05438
Precursor_type: 
Collision_energy: 50.0
Ionization: ESI
IonMode: positive
RetentionTime: 0.18215
InChiKey: 
Formula: C10H13N4O8P
CASNo: 
Smiles: 
CompoundClass: 
Comment: 
Num peaks: 19
54.2121 16348.62
55.0295 20935.61
57.2750 17968.70
68.8532 106173.76
69.0336 76404.27
78.1332 17276.47
82.0401 23356.58
90.0393 19508.66
94.0400 80760.31
97.0285 808525.81
110.0350 150100.48
113.3472 22091.19
119.0352 94973.69
136.0616 19373.97
137.0459 7778053.00
148.0561 18351.39
313.1768 18200.90
327.8092 20797.56
356.4315 20691.21

Name: 4 - Inosinic acid
PrecursorMz: 349.05438
Precursor_type: 
Collision_energy: 60.0
Ionization: ESI
IonMode: positive
RetentionTime: 0.16195
InChiKey: 
Formula: C10H13N4O8P
CASNo: 
Smiles: 
CompoundClass: 
Comment: 
Num peaks: 15
55.0295 42791.14
68.8495 34840.59
68.8534 111978.98
69.0336 95824.90
82.0401 36952.21
94.0399 159664.64
97.0285 546828.81
110.0349 332167.75
112.0503 24019.21
119.0352 235177.53
128.0447 26930.31
137.0459 5776910.00
226.2332 21684.12
250.1042 22834.88
330.9970 19906.18

Name: 4 - Inosinic acid
PrecursorMz: 349.05438
Precursor_type: 
Collision_energy: 70.0
Ionization: ESI
IonMode: positive
RetentionTime: 0.18455
InChiKey: 
Formula: C10H13N4O8P
CASNo: 
Smiles: 
CompoundClass: 
Comment: 
Num peaks: 22
53.1556 14888.53
55.0295 95914.04
67.0292 37477.36
69.0336 70096.49
82.0398 111069.63
92.0244 22671.50
94.0401 302761.25
97.0286 355283.66
105.6896 17475.18
107.6073 19678.98
110.0274 31387.85
110.0349 589779.81
110.1517 17446.18
112.0506 52004.38
119.0353 446559.03
128.0456 32400.44
136.0615 15922.81
137.0459 4484847.50
138.0302 38093.80
159.3209 18166.69
172.4059 18432.79
316.0623 17165.33

Name: 4 - Inosinic acid
PrecursorMz: 349.05438
Precursor_type: 
Collision_energy: 80.0
Ionization: ESI
IonMode: positive
RetentionTime: 0.16497
InChiKey: 
Formula: C10H13N4O8P
CASNo: 
Smiles: 
CompoundClass: 
Comment: 
Num peaks: 24
55.0294 215563.92
56.5684 22607.28
67.0291 82497.41
68.8523 121310.92
69.0335 103983.66
78.2138 24022.44
82.0400 234882.55
83.0242 30110.50
88.4674 19393.50
92.0245 40616.21
93.0081 18413.57
94.0400 421474.25
97.0286 244513.00
106.6670 24511.04
110.0350 1150048.88
112.0505 75104.37
119.0354 777334.81
119.0439 39284.41
128.0456 52803.37
137.0459 3824654.00
137.1164 22128.26
138.0303 67216.48
183.0594 21013.10
322.3161 24808.64

Name: 4 - Inosinic acid
PrecursorMz: 349.05438
Precursor_type: 
Collision_energy: 90.0
Ionization: ESI
IonMode: positive
RetentionTime: 0.18761
InChiKey: 
Formula: C10H13N4O8P
CASNo: 
Smiles: 
CompoundClass: 
Comment: 
Num peaks: 26
54.2783 16499.04
55.0294 304038.94
67.0292 104669.22
68.8506 35163.94
68.8544 82796.70
69.0335 81163.55
81.0249 16270.09
82.0400 284270.13
83.0239 32836.61
86.4429 18395.72
92.0242 79707.89
94.0401 422921.75
97.0285 112992.05
105.0728 15810.25
108.8341 17056.98
110.0350 1049221.00
112.0507 60903.29
119.0353 755024.56
119.7558 15899.55
128.0459 39366.77
134.3598 16352.59
137.0459 1977383.00
138.0299 50316.88
167.6282 16779.42
224.8671 19818.10
241.1016 21167.43

Name: 4 - Inosinic acid
PrecursorMz: 349.05438
Precursor_type: 
Collision_energy: 100.0
Ionization: ESI
IonMode: positive
RetentionTime: 0.18885
InChiKey: 
Formula: C10H13N4O8P
CASNo: 
Smiles: 
CompoundClass: 
Comment: 
Num peaks: 30
54.7163 15308.51
55.0294 465248.28
55.3150 15302.40
59.2773 15214.66
59.7578 17610.08
62.5055 15488.32
65.0135 31349.95
67.0293 122762.10
68.8514 43226.47
68.8553 32776.94
69.0335 51950.23
70.8901 16069.81
80.2570 14969.85
82.0400 316946.94
83.0238 34215.90
92.0245 116147.52
94.0342 18902.72
94.0401 367747.84
95.0381 17779.39
97.0286 62138.57
98.9840 43279.40
110.0350 921730.88
112.0505 71445.26
119.0354 694816.31
128.0456 42568.09
137.0459 1031375.81
138.0293 35439.91
146.1161 16565.75
297.4242 19268.28
304.7574 17894.29

Name: 4 - Inosinic acid
PrecursorMz: 349.05438
Precursor_type: 
Collision_energy: 110.0
Ionization: ESI
IonMode: positive
RetentionTime: 0.14788
InChiKey: 
Formula: C10H13N4O8P
CASNo: 
Smiles: 
CompoundClass: 
Comment: 
Num peaks: 28
55.0294 616118.88
56.9776 18749.21
65.0137 52643.94
67.0293 160426.63
68.8528 97522.76
69.0337 33024.71
72.6475 16009.93
77.0137 25776.31
82.0401 393754.44
82.0448 29351.83
83.0240 44253.27
92.0243 163134.92
93.0090 25275.97
94.0401 292575.56
97.0287 19255.34
98.9844 18957.26
110.0350 756393.31
112.0508 56811.60
119.0354 621476.00
128.0456 24328.13
137.0459 560998.19
138.0299 56374.62
160.6011 16386.31
190.2257 19574.76
240.3940 15563.86
244.2154 21236.85
317.1090 17481.97
335.5903 21522.01

Name: 4 - Inosinic acid
PrecursorMz: 349.05438
Precursor_type: 
Collision_energy: 120.0
Ionization: ESI
IonMode: positive
RetentionTime: 0.17056
InChiKey: 
Formula: C10H13N4O8P
CASNo: 
Smiles: 
CompoundClass: 
Comment: 
Num peaks: 30
53.0026 19160.56
55.0294 774087.50
55.6033 18744.26
56.0958 20605.67
65.0137 81076.44
67.0292 246476.11
74.1745 18218.14
77.0129 24055.48
82.0399 363237.44
83.0242 23043.86
83.4904 18566.95
89.6044 20035.37
92.0244 196085.25
93.0086 44698.23
94.0401 199133.89
98.9841 45673.78
99.8117 20221.73
110.0350 610321.13
110.0421 44000.33
112.0504 43576.24
119.0352 483566.56
128.0459 30189.01
137.0459 354299.63
138.0299 30131.77
144.2121 19558.77
166.3607 22748.99
180.9740 23346.89
224.5427 20429.78
325.3535 19575.26
331.9529 20980.88

Name: 5 - Citric acid
PrecursorMz: 193.03427
Precursor_type: 
Collision_energy: 10.0
Ionization: ESI
IonMode: positive
RetentionTime: 0.13457
InChiKey: 
Formula: C6H8O7
CASNo: 
Smiles: 
CompoundClass: 
Comment: 
Num peaks: 104
55.0181 2582.01
55.1526 1751.65
57.0702 6548.38
58.0654 5011.80
62.0603 17042.71
64.0336 1592.73
64.6789 1908.79
65.8228 1610.93
67.0544 2060.05
67.4708 1694.08
68.9972 9776.59
70.0102 4770.68
81.0700 11550.52
82.0139 6713.77
84.0808 9716.86
85.0648 4554.72
90.8675 1973.24
94.4906 1771.31
95.0856 2695.07
100.0244 93003.99
102.0220 4783.08
102.0914 60387.77
103.0135 19094.84
103.0241 11590.41
104.0213 2405.76
107.9598 8197.69
111.0078 5567.77
111.9218 1847.80
112.0186 9752.35
114.5652 6271.89
117.0108 3697.13
117.0396 6480.02
118.0350 74430.73
120.0328 4099.66
121.0241 4057.54
121.0347 9764.47
123.0409 2118.26
123.1169 32633.00
124.0190 5998.27
126.0163 10288.25
126.0400 6514.10
126.5171 2716.63
128.0033 3950.49
128.0196 3562.30
128.1069 2903.59
128.9861 2236.87
129.0185 47147.84
130.0191 14153.01
130.5195 2733.58
131.0178 2863.50
135.0118 2972.74
135.0214 12147.06
135.0506 3123.63
135.5230 2045.47
136.0191 5279.35
137.0083 18873.32
137.5090 8505.90
139.0027 12903.05
140.0034 7381.32
140.6883 2003.21
141.0510 4238.87
143.0941 28648.98
144.0509 7734.17
145.0497 18371.84
146.0127 4570.07
146.9748 11061.93
146.9966 5749.05
147.0134 4045.35
147.0315 15369.11
149.0083 89888.23
149.5091 24464.88
150.0073 10102.67
151.0060 9571.49
151.9498 2944.58
151.9802 2393.54
157.0133 19130.00
158.0136 38374.78
158.5146 8868.26
159.0134 4930.17
160.0110 10754.25
160.5154 3162.97
161.0296 4846.88
163.0059 4435.85
165.0076 2905.11
165.0425 4813.42
167.0189 4580.33
169.9618 2202.54
169.9904 14953.57
170.0303 51819.38
170.0483 18929.13
172.0116 5042.19
181.0159 2392.12
185.0297 3569.62
187.0089 16564.77
188.0103 4316.83
188.0407 18579.28
188.0592 8162.47
189.0248 2636.29
193.1227 13709.05
193.1391 12160.76
193.1593 11008.36
202.1075 82954.51
203.1109 4666.17
205.0192 5071.57

Name: 5 - Citric acid
PrecursorMz: 193.03427
Precursor_type: 
Collision_energy: 20.0
Ionization: ESI
IonMode: positive
RetentionTime: 0.13604
InChiKey: 
Formula: C6H8O7
CASNo: 
Smiles: 
CompoundClass: 
Comment: 
Num peaks: 106
55.0181 3708.08
57.0701 7117.41
58.0653 4789.53
58.9984 2575.21
60.6086 1860.68
60.7033 1924.50
62.0603 19260.34
67.0545 2913.79
68.9974 11083.69
70.0076 4615.08
70.0109 3636.95
74.8529 1607.11
75.1292 1836.67
81.0701 12723.69
82.0138 13546.09
84.0806 9986.00
85.0033 3173.70
85.0647 4600.40
94.0084 4111.27
100.0244 111933.55
102.0219 5526.28
102.0914 69921.82
103.0135 19786.62
103.0239 11813.34
103.0946 2245.68
103.5140 4234.73
107.5056 2473.17
107.9599 9187.79
111.0080 7341.08
112.0185 10707.82
114.5214 2131.43
114.5652 6885.18
117.0108 3481.99
117.0395 6158.95
118.0350 79378.82
118.9989 2123.48
120.0320 2446.18
121.0136 6496.95
121.0345 16380.25
123.0404 4247.31
123.1169 36386.28
126.0162 12660.96
126.0400 5010.16
128.0031 6239.79
128.0193 3277.02
128.1068 2180.37
129.0041 2784.20
129.0185 48035.33
130.0188 20954.26
130.5203 4111.84
131.0179 1882.16
135.0212 15762.20
135.0503 7333.86
135.5232 3091.11
136.0192 11941.78
136.5202 2065.19
137.0084 21080.84
137.5093 3945.56
139.0025 10660.17
140.0029 10939.87
140.5042 3713.98
143.0941 31753.39
144.0506 5681.58
145.0495 23656.06
146.9744 8474.11
146.9966 7721.59
147.0315 17971.22
149.0083 110481.99
149.5093 30342.38
150.0071 16187.06
151.0056 12397.04
151.9515 2295.54
151.9805 3754.99
152.0195 3250.70
152.8942 1991.49
156.0269 4658.12
157.0132 21609.20
158.0138 40884.17
158.5146 12081.01
159.0141 3702.13
160.0113 6938.81
160.5161 6492.90
161.0296 4956.92
163.0064 3813.81
165.0429 6831.30
167.0185 5260.99
169.9619 2485.62
169.9905 13409.14
170.0301 48549.35
170.0483 21493.99
172.0108 4584.69
181.0172 3318.21
185.0297 5682.19
187.0087 20367.63
187.0455 2906.82
188.0101 4505.93
188.0408 17177.80
188.0591 8349.53
189.0071 4101.95
189.0245 4728.65
193.1226 14152.57
193.1395 8781.66
193.1580 14159.49
202.1075 98275.85
203.1100 5345.95
205.0197 4863.72

Name: 5 - Citric acid
PrecursorMz: 193.03427
Precursor_type: 
Collision_energy: 30.0
Ionization: ESI
IonMode: positive
RetentionTime: 0.13751
InChiKey: 
Formula: C6H8O7
CASNo: 
Smiles: 
CompoundClass: 
Comment: 
Num peaks: 114
52.2533 2094.26
54.2120 2051.15
54.6624 2051.21
55.0181 9676.71
57.0702 7160.86
58.0654 7414.08
58.9982 2674.25
61.5991 1986.23
62.0603 19277.13
67.0543 3354.44
68.9972 13288.86
69.0701 1832.79
70.0099 5005.22
74.1268 1867.05
77.0086 3388.91
81.0701 21173.84
82.0141 8941.52
84.0809 16722.30
85.0650 2904.77
94.0084 7518.36
95.0856 4406.94
99.0444 4698.43
100.0244 119374.96
101.0244 2195.54
102.0222 4475.90
102.0914 77914.84
103.0135 27965.70
103.0239 15749.77
103.5141 5230.70
107.0857 2405.25
107.9602 8498.42
111.0079 7788.07
112.0187 19261.60
112.5196 3974.22
113.0175 2341.66
114.5652 9405.24
115.0033 1944.38
117.0112 5272.36
117.0398 9596.56
118.0349 77897.98
119.0374 2273.28
120.0323 4403.07
121.0134 5399.83
121.0242 3927.21
121.0344 10886.30
123.0406 3541.77
123.1169 32601.61
124.0194 4196.91
126.0163 8657.24
126.0403 5057.89
128.0032 10695.15
128.0196 2815.87
128.1075 3380.40
128.9865 2314.63
129.0184 48028.88
130.0190 20860.47
130.5199 3537.05
135.0214 16287.76
135.0505 9342.66
135.5224 4393.38
136.0195 7403.97
137.0085 23704.25
137.5090 3849.40
138.0071 2477.21
139.0027 16350.79
140.0037 6798.35
141.0509 4014.62
142.0008 3287.07
143.0944 12153.46
144.0507 6698.52
145.0363 2975.31
145.0495 37161.50
146.9746 9191.96
146.9967 8329.05
147.0140 4689.64
147.0320 13399.53
149.0083 72896.23
149.5094 19915.71
150.0071 12903.54
151.0061 6965.92
157.0128 10991.27
158.0136 16621.21
158.5151 2701.33
159.0130 3596.28
160.0107 5396.27
160.5159 4906.91
161.0180 2292.68
161.0301 7128.26
162.0304 2294.45
163.0060 2870.68
165.0074 2980.14
165.0260 2908.28
165.0421 4655.67
167.0194 3497.05
169.9619 2654.20
169.9913 11005.35
170.0303 35286.46
170.0485 16077.41
175.0575 2273.07
185.0303 4284.54
187.0087 34262.08
187.0452 3361.97
188.0103 9404.83
188.0409 12180.11
188.0591 6207.58
189.0085 2869.08
189.0248 4732.23
193.1220 10109.02
193.1425 2020.12
193.1587 14192.06
202.1076 86625.19
203.1111 3515.10
205.0202 6902.68
207.0362 3380.50

Name: 5 - Citric acid
PrecursorMz: 193.03427
Precursor_type: 
Collision_energy: 40.0
Ionization: ESI
IonMode: positive
RetentionTime: 0.13903
InChiKey: 
Formula: C6H8O7
CASNo: 
Smiles: 
CompoundClass: 
Comment: 
Num peaks: 111
53.3453 1615.15
55.0181 16348.23
57.0701 8689.81
58.0653 8349.62
58.9983 2185.73
59.8684 1759.51
62.0603 15358.90
67.0542 5157.74
68.9972 48480.07
75.0182 2586.04
77.0085 5015.25
78.5550 2086.19
81.0183 2441.49
81.0700 33969.09
82.0138 8095.87
84.0808 31048.87
85.0648 4657.07
87.0078 4359.39
90.0238 6164.17
94.0079 10440.83
94.2235 1880.48
95.0186 2636.32
95.0856 7046.47
99.0293 2564.82
99.0440 9986.83
100.0244 113218.56
101.0236 7622.83
102.0221 7474.52
102.0914 75018.75
103.0134 70125.45
103.0236 16234.31
103.5141 12269.40
104.0120 6842.81
107.9599 6652.37
109.0648 2135.15
111.0078 21669.56
112.0186 28958.51
112.5194 4668.02
114.5214 4152.82
114.5653 13611.30
115.0026 3257.10
115.0122 3302.35
117.0107 8764.12
117.0396 22960.05
118.0349 92757.94
119.0367 3732.82
120.0324 5326.46
121.0136 3384.61
121.0254 1865.82
121.0347 13898.30
123.0401 2495.07
123.1169 24722.13
124.0189 2824.99
126.0161 8278.64
126.0401 5281.16
126.0546 2811.76
126.5181 2769.25
128.0189 2337.12
128.9857 2313.37
129.0184 39121.10
130.0188 4820.16
130.5200 2822.29
135.0211 6782.29
135.0504 25838.88
135.5225 2019.70
136.0515 3533.61
137.0081 10121.83
137.0486 2454.18
137.0589 2452.40
137.5092 2571.04
139.0026 23300.07
141.0504 2108.04
142.0003 2428.88
143.0942 5802.64
144.0503 4900.50
145.0384 3976.98
145.0496 53904.59
146.0530 2045.27
146.9742 16758.66
146.9963 8425.75
147.0139 12124.82
147.0320 24327.56
147.0637 2954.51
149.0085 15873.27
149.5094 3727.49
151.0052 2381.14
152.0181 1961.33
157.0135 7417.58
159.0503 2727.50
161.0294 13280.66
163.0444 2593.11
164.0471 2206.22
165.0069 3450.96
165.0249 2903.46
165.0430 12530.53
169.9899 2344.19
170.0303 14917.33
170.0484 5568.61
172.9935 2118.30
179.0406 2592.46
185.0298 6326.81
187.0090 46829.32
188.0103 7653.40
188.0592 2042.32
189.0073 4301.55
189.0247 5568.14
193.1584 15151.07
202.1074 48724.43
205.0192 11867.21
206.0203 1977.08
207.0160 2318.08

Name: 5 - Citric acid
PrecursorMz: 193.03427
Precursor_type: 
Collision_energy: 50.0
Ionization: ESI
IonMode: positive
RetentionTime: 0.14168
InChiKey: 
Formula: C6H8O7
CASNo: 
Smiles: 
CompoundClass: 
Comment: 
Num peaks: 100
55.0183 18032.72
56.0499 1774.93
56.9651 4883.05
57.0702 11356.94
58.0654 8886.70
58.9982 5822.79
62.0603 6247.78
64.5572 3915.42
66.0132 5410.75
67.0179 2872.96
67.0544 7345.10
67.4170 1813.78
68.9936 4141.61
68.9972 70085.57
69.0699 3745.42
70.0095 4982.13
73.0285 3102.26
75.0184 6174.34
75.1368 1959.85
77.0085 8147.26
79.0059 2088.49
79.0543 3126.23
81.0183 3534.64
81.0700 40261.34
82.0138 8346.39
84.0809 47859.59
85.0033 2107.38
85.0646 4360.58
85.0841 2628.15
87.0077 4108.84
90.0237 6471.47
93.0699 2213.39
94.0082 21677.44
94.5089 4257.52
95.0190 3674.42
95.0857 6382.10
99.0442 19449.13
100.0245 96883.05
101.0234 10655.76
102.0223 4449.07
102.0915 59289.45
103.0134 79550.97
103.0236 11560.83
103.5141 21022.08
104.0122 8461.79
105.0534 2526.53
105.5159 4267.21
107.9599 5356.52
107.9668 1808.38
109.0648 2144.60
110.0487 2412.76
111.0078 26227.97
112.0186 25432.41
114.5213 4257.85
114.5652 5381.81
117.0108 8290.25
117.0397 30804.31
118.0349 66414.73
118.1684 2181.16
119.0189 2402.70
119.0369 4706.86
120.0323 3178.68
121.0246 4273.50
121.0348 11072.60
123.0407 2646.82
123.0957 2165.97
123.1169 14894.45
126.0162 3740.22
128.9860 2784.36
129.0184 23100.03
135.0503 35904.51
136.0516 5928.94
137.0479 4550.55
139.0028 14206.38
141.0515 2761.63
143.0191 1982.47
144.0507 3220.70
145.0361 3697.63
145.0496 52652.52
145.2191 1801.93
146.9744 19252.70
146.9966 6976.57
147.0141 11362.54
147.0319 20789.40
157.0131 2961.32
159.0509 3047.15
161.0296 17801.65
163.0268 2232.71
163.0453 2467.13
165.0075 3060.95
165.0255 3880.15
165.0431 13640.29
170.0303 6018.97
185.0296 2826.99
187.0088 27204.26
188.0106 5465.87
189.0253 2184.65
193.1589 10891.02
202.1080 17231.17
205.0194 13905.06

Name: 5 - Citric acid
PrecursorMz: 193.03427
Precursor_type: 
Collision_energy: 60.0
Ionization: ESI
IonMode: positive
RetentionTime: 0.14319
InChiKey: 
Formula: C6H8O7
CASNo: 
Smiles: 
CompoundClass: 
Comment: 
Num peaks: 98
55.0159 1912.74
55.0183 19834.90
55.0545 2872.65
56.9651 6730.25
57.0702 11935.65
58.0654 9633.80
58.9981 6046.21
60.7939 1777.00
62.0602 4319.54
66.0133 8299.63
67.0179 3190.60
67.0211 2870.61
67.0543 6060.26
68.9972 74925.02
69.0010 4040.62
70.0008 2970.90
70.0074 2692.36
70.0104 2960.31
73.0286 4754.34
75.0185 10662.03
75.5190 3077.19
77.0085 13867.33
79.0543 4418.24
81.0699 32889.23
82.0138 4430.48
84.0236 5408.43
84.0809 46721.55
85.0648 5308.05
85.0841 2117.85
87.0076 6105.87
90.0240 4130.18
90.1613 1726.55
94.0082 16138.16
95.0070 2319.65
95.0190 6680.48
95.0856 5942.29
99.0292 2696.47
99.0442 26822.83
100.0177 2064.22
100.0194 1233.79
100.0244 65936.76
101.0237 11518.93
102.0915 39984.21
103.0135 67470.45
103.0237 9043.95
103.5142 9474.22
104.0121 6907.44
105.0035 2241.58
107.9600 2166.80
109.0649 2075.07
110.0476 1859.46
111.0077 16281.92
112.0187 22299.90
112.5196 2941.81
113.0175 3740.58
114.5216 2756.49
117.0110 2335.98
117.0398 24754.63
118.0272 3944.89
118.0349 47169.05
118.0423 3425.29
119.0370 5993.64
120.0326 2167.86
121.0347 11094.78
121.5646 1966.98
123.0406 2694.81
123.1169 6480.01
128.9643 3104.56
129.0186 8362.87
133.0218 2310.01
135.0503 29418.71
136.0516 4052.83
139.0029 4657.15
143.0193 4081.72
145.0378 2707.79
145.0496 31110.34
146.9742 17298.87
146.9969 5239.79
147.0143 9706.78
147.0321 19935.90
147.0635 4177.17
159.0509 3283.52
161.0300 16310.35
162.0310 4992.00
163.0263 2616.13
163.1117 2512.25
165.0078 2524.96
165.0273 3952.40
165.0432 12029.04
170.0296 4268.66
178.1354 4786.52
179.0411 1851.54
186.7795 1980.36
187.0092 10203.11
193.1587 4562.99
202.1075 5849.45
202.5588 1718.83
205.0194 7298.85

Name: 5 - Citric acid
PrecursorMz: 193.03427
Precursor_type: 
Collision_energy: 70.0
Ionization: ESI
IonMode: positive
RetentionTime: 0.14470
InChiKey: 
Formula: C6H8O7
CASNo: 
Smiles: 
CompoundClass: 
Comment: 
Num peaks: 95
51.9405 2407.57
55.0182 25149.57
55.0546 2701.35
56.0499 1705.81
56.9651 8787.98
57.0703 11978.58
57.0728 1816.23
58.0655 9487.26
58.9982 7721.21
59.0495 2344.32
59.9988 2397.27
60.9496 1752.06
62.0603 4836.39
64.5574 7391.30
66.0133 11795.18
66.5142 2975.71
67.0121 2840.06
67.0181 4106.63
67.0544 8084.65
68.9429 3647.22
68.9973 101023.55
69.0699 3013.62
70.0008 1980.16
70.3772 1702.76
73.0285 9229.47
75.0185 21966.86
75.5189 4452.46
76.0174 3786.31
77.0085 14984.18
79.0544 7076.57
81.0699 35996.38
82.0145 2377.07
82.0736 1853.13
84.0239 7757.98
84.0808 47018.43
85.0647 3337.88
87.0078 5725.72
91.0544 2511.97
94.0082 24464.66
94.5093 3796.65
95.0070 3313.31
95.0191 9213.26
95.0857 5131.02
99.0442 29956.29
100.0244 36918.32
101.0234 11465.69
102.0915 25378.40
103.0134 54576.68
103.0244 7963.43
103.5144 8783.40
103.8378 2242.74
104.0124 5323.56
105.0031 2215.58
105.0224 2037.74
105.5163 2810.70
106.0043 3111.56
109.0455 2316.25
111.0078 21767.52
112.0188 13453.50
114.5215 3399.87
117.0399 28073.94
118.0348 25748.65
118.0413 2927.49
119.0196 2148.69
119.0365 5137.44
121.0346 10251.37
123.1171 2927.38
128.1067 2017.80
129.0188 2258.27
133.0226 2931.19
135.0504 32105.81
136.0521 5209.70
137.0479 5076.92
139.0031 4081.80
143.0192 8112.43
145.0496 19721.45
146.9746 14850.45
146.9968 3414.86
147.0140 10574.70
147.0318 13271.96
147.0637 5127.76
161.0298 12095.26
162.0314 3953.55
163.1122 5236.98
165.0280 2657.65
165.0434 8429.03
172.9943 2242.43
178.1356 3799.00
187.0096 6737.99
188.0105 2501.76
191.0034 3607.02
193.1604 3168.16
194.1340 1923.72
205.0196 8042.12
207.0178 3262.15

Name: 5 - Citric acid
PrecursorMz: 193.03427
Precursor_type: 
Collision_energy: 80.0
Ionization: ESI
IonMode: positive
RetentionTime: 0.14737
InChiKey: 
Formula: C6H8O7
CASNo: 
Smiles: 
CompoundClass: 
Comment: 
Num peaks: 83
51.9404 2731.84
53.0390 2625.92
55.0182 29379.45
55.0546 4250.98
56.9651 9175.93
57.0702 6529.97
58.0655 12545.80
58.0679 1979.46
58.9982 7981.40
59.9987 3067.16
60.9958 2635.46
62.0603 2814.46
64.5575 3520.87
65.0387 1818.02
65.6113 1900.14
66.0133 20880.61
66.5138 1894.28
67.0122 4604.05
67.0181 3462.97
67.0544 4524.47
68.9429 5636.45
68.9972 108607.32
69.2679 1794.15
69.4618 1812.36
70.0082 4029.59
70.0115 2159.56
73.0286 12387.81
75.0185 25563.02
75.5191 3667.37
77.0085 19399.54
78.0091 2188.84
79.0061 2842.63
79.0544 10537.36
81.0700 26989.37
82.0138 2280.16
84.0238 7288.95
84.0809 36466.04
85.0648 3381.79
87.0077 3250.74
89.0160 2477.13
91.0544 3269.67
92.9979 2069.70
94.0081 11222.78
95.0192 9590.23
95.0859 4733.05
99.0442 28093.61
100.0244 22213.09
101.0233 9135.51
102.0914 17403.17
103.0134 20176.23
103.0242 8026.73
103.5142 3487.06
105.0031 1899.84
106.0040 2275.11
109.0646 2354.62
110.0481 2963.02
111.0077 10826.38
112.0187 7451.07
112.3981 1608.67
117.0399 20406.63
118.0348 12446.14
119.0368 3370.86
121.0350 6916.43
129.0197 2288.78
133.0221 2234.73
135.0503 23102.27
136.0517 4107.72
137.0300 1632.82
137.0483 4426.68
143.0193 4059.72
145.0498 7957.62
146.9751 9939.25
146.9967 3632.43
147.0143 6902.29
147.0317 8795.31
159.0142 2457.54
161.0300 13991.92
163.1120 6627.34
165.0433 3750.44
177.0253 2706.32
179.0404 3526.98
187.0092 5358.08
205.0195 5532.39

Name: 5 - Citric acid
PrecursorMz: 193.03427
Precursor_type: 
Collision_energy: 90.0
Ionization: ESI
IonMode: positive
RetentionTime: 0.14889
InChiKey: 
Formula: C6H8O7
CASNo: 
Smiles: 
CompoundClass: 
Comment: 
Num peaks: 75
51.9403 3890.79
55.0182 29387.82
55.0545 2419.76
56.9651 12564.71
57.0701 5078.07
58.0654 10111.27
58.9981 8077.68
59.9989 2363.53
62.0602 3368.59
64.5573 2259.93
65.0386 1961.33
66.0133 27448.23
66.5136 3937.51
67.0179 2115.54
67.0543 5255.03
68.9426 2610.14
68.9972 118530.67
69.0699 2663.69
70.0087 5041.94
73.0285 13024.92
75.0185 29137.03
76.0171 4145.56
76.0265 2366.28
77.0084 17146.92
78.0092 2825.70
79.0058 3002.35
79.0543 8427.34
81.0699 17508.55
84.0237 8267.14
84.0809 28221.38
85.0648 2625.37
85.0843 1793.02
85.3402 2110.36
87.0079 3129.51
89.0157 2919.73
91.0541 2652.92
94.0079 5903.34
95.0189 8271.85
95.0856 2777.85
97.0171 2237.80
99.0442 20177.22
100.0245 11169.23
101.0237 5891.92
102.0915 10747.08
103.0135 8748.93
103.0241 5224.01
103.5141 1988.00
104.0121 2499.79
107.2404 1912.49
111.0078 6064.66
112.0186 2737.26
115.0117 2476.53
117.0398 16641.03
118.0348 7429.38
119.0370 3003.90
121.0346 4821.63
135.0504 19636.44
136.0510 3131.47
137.0298 1835.06
137.0480 1888.96
143.0192 3011.20
146.9743 5372.06
147.0135 5793.21
147.0323 3815.97
148.1960 1888.17
159.0134 3082.56
161.0296 9639.53
162.0300 2339.37
163.1120 6606.43
165.0257 1971.62
165.0429 4784.84
177.0247 3604.56
178.0247 1965.41
187.0097 3080.54
205.0190 3681.56

Name: 5 - Citric acid
PrecursorMz: 193.03427
Precursor_type: 
Collision_energy: 100.0
Ionization: ESI
IonMode: positive
RetentionTime: 0.15042
InChiKey: 
Formula: C6H8O7
CASNo: 
Smiles: 
CompoundClass: 
Comment: 
Num peaks: 64
51.9404 5012.51
53.0390 2222.75
55.0182 31197.12
55.0546 4131.90
55.9343 1533.82
56.0497 2130.13
56.9650 11796.53
57.0701 4135.05
58.0654 11580.03
58.7667 1872.38
58.9981 9905.81
65.0390 2845.87
65.3743 1593.66
65.4247 1917.71
66.0134 12276.61
67.0179 2704.78
67.0543 5494.72
68.0495 2254.85
68.9428 4667.89
68.9972 117030.95
73.0284 8636.88
74.8216 1697.39
75.0185 19460.41
75.5186 2593.76
76.0266 2090.46
77.0084 15420.98
79.0542 9087.06
79.5498 1644.26
81.0699 12000.61
83.5010 1681.26
84.0237 6961.47
84.0809 21710.58
87.0076 2199.89
91.0541 3591.67
94.0084 2181.15
95.0192 9363.02
95.0492 3025.83
95.0856 2717.00
99.0442 16458.41
100.0247 1825.72
101.0235 5349.95
102.0916 6234.02
102.8787 1581.07
103.0133 4143.38
103.0236 2857.21
109.0450 3169.11
110.0489 2175.63
111.0075 3389.44
112.8007 1869.84
115.0112 2817.56
117.0400 8779.32
118.0347 2446.98
121.0351 2335.54
135.0504 13623.21
136.0520 3397.96
143.0185 2222.01
146.9747 3662.55
147.0137 5186.11
147.0631 2192.49
161.0297 5888.60
163.1119 2995.77
169.4942 1922.40
177.0256 2716.75
205.0197 2858.64

Name: 5 - Citric acid
PrecursorMz: 193.03427
Precursor_type: 
Collision_energy: 110.0
Ionization: ESI
IonMode: positive
RetentionTime: 0.15310
InChiKey: 
Formula: C6H8O7
CASNo: 
Smiles: 
CompoundClass: 
Comment: 
Num peaks: 50
51.9403 5677.14
53.0389 3041.74
55.0182 25411.02
55.0546 4163.12
55.5008 1564.10
56.9651 7401.30
58.0655 9029.28
58.9980 7259.46
60.9956 1976.60
61.6300 1775.68
65.0388 3796.11
66.0133 12922.62
66.5134 2260.47
67.0545 4491.92
67.9082 1918.68
68.0496 2358.12
68.9429 4157.38
68.9972 99716.39
70.0104 5435.15
73.0284 10022.49
75.0185 12664.69
77.0085 12992.40
78.0093 2290.97
79.0059 2309.12
79.0543 12816.13
81.0699 8301.55
84.0808 15203.28
86.2560 2041.16
87.0073 1957.33
91.0545 2861.75
92.9971 1705.00
93.0699 3204.08
95.0191 6122.60
95.0491 4490.05
99.0442 10576.30
100.0244 3453.46
101.0239 2585.53
102.0914 3432.50
103.0135 1858.76
103.0243 2715.49
117.0397 6798.73
135.0501 10284.84
136.1401 2118.36
139.9777 1808.95
146.9746 2420.59
147.0141 2817.92
161.0295 4214.60
183.3835 1579.43
198.5838 1977.76
212.2469 1821.58

Name: 5 - Citric acid
PrecursorMz: 193.03427
Precursor_type: 
Collision_energy: 120.0
Ionization: ESI
IonMode: positive
RetentionTime: 0.15464
InChiKey: 
Formula: C6H8O7
CASNo: 
Smiles: 
CompoundClass: 
Comment: 
Num peaks: 38
51.2654 1718.65
51.9404 8486.95
53.0026 1781.90
53.0389 3378.16
55.0182 21420.09
55.0546 2768.66
56.0498 3666.85
56.9650 6673.94
58.0654 7695.93
58.4786 1926.43
58.9980 5312.82
65.0386 3725.07
66.0132 5725.70
67.0543 3026.68
68.0496 4302.80
68.1658 1877.67
68.9428 3940.57
68.9972 96618.25
69.0575 2425.74
70.0005 3386.77
73.0285 7147.96
75.0185 9384.99
75.5190 2467.11
77.0085 9969.55
79.0543 7418.85
80.4867 1801.38
81.0700 7320.81
84.0808 9589.85
91.0541 4269.66
95.0190 2576.71
95.0493 3557.97
99.0442 6188.34
117.0397 5017.90
135.0507 6654.77
147.0138 3357.69
163.1124 2230.39
179.0410 2033.37
189.5326 1823.13

Name: 6 - L-Threonine
PrecursorMz: 120.06552
Precursor_type: 
Collision_energy: 10.0
Ionization: ESI
IonMode: positive
RetentionTime: 0.13434
InChiKey: 
Formula: C4H9NO3
CASNo: 
Smiles: 
CompoundClass: 
Comment: 
Num peaks: 17
54.8404 98505.16
56.0498 19024322.00
57.0338 1491878.75
58.0654 163816.28
58.1161 108611.12
60.5030 98648.30
69.3833 121414.36
70.2416 175959.52
74.0240 100924.67
74.0601 27604274.00
75.0443 206075.95
76.2384 106883.30
84.0444 1062441.38
102.0550 6253559.00
120.0656 1108845.75
124.5368 98094.32
127.1189 105014.04

Name: 6 - L-Threonine
PrecursorMz: 120.06552
Precursor_type: 
Collision_energy: 20.0
Ionization: ESI
IonMode: positive
RetentionTime: 0.13551
InChiKey: 
Formula: C4H9NO3
CASNo: 
Smiles: 
CompoundClass: 
Comment: 
Num peaks: 14
52.3148 109696.30
56.0498 18253080.00
57.0338 1115206.25
58.0654 139432.44
70.2422 219230.27
71.1158 100254.66
74.0601 24981764.00
75.0443 134764.97
84.0445 1300711.50
98.3746 99756.80
101.0632 93284.33
102.0551 5130425.50
120.0657 1139904.25
123.4486 95980.48

Name: 6 - L-Threonine
PrecursorMz: 120.06552
Precursor_type: 
Collision_energy: 30.0
Ionization: ESI
IonMode: positive
RetentionTime: 0.15720
InChiKey: 
Formula: C4H9NO3
CASNo: 
Smiles: 
CompoundClass: 
Comment: 
Num peaks: 20
56.0498 15703648.00
57.0338 1007005.06
58.0292 13301.48
58.0654 141840.36
59.0496 12580.02
70.2425 21392.65
74.0238 90752.01
74.0601 23303442.00
75.0442 217902.38
76.0393 33930.01
84.0444 1167435.50
85.0285 43025.03
89.2793 11620.27
96.0135 11809.16
102.0551 5548723.00
120.0656 1098833.38
120.0803 51609.74
121.9250 10438.68
138.8092 14000.41
139.1611 8964.50

Name: 6 - L-Threonine
PrecursorMz: 120.06552
Precursor_type: 
Collision_energy: 40.0
Ionization: ESI
IonMode: positive
RetentionTime: 0.13787
InChiKey: 
Formula: C4H9NO3
CASNo: 
Smiles: 
CompoundClass: 
Comment: 
Num peaks: 17
56.0499 15728634.00
57.0338 1039090.44
57.4471 15571.65
58.0292 14562.95
58.0654 138657.88
70.2377 11115.22
70.2418 17402.13
74.0238 86388.84
74.0602 22346030.00
75.0441 173096.33
76.0394 30569.34
84.0444 1065070.00
85.0286 36532.72
102.0551 5306081.00
120.0656 1033081.00
120.0797 33003.44
134.1226 12238.20

Name: 6 - L-Threonine
PrecursorMz: 120.06552
Precursor_type: 
Collision_energy: 50.0
Ionization: ESI
IonMode: positive
RetentionTime: 0.15956
InChiKey: 
Formula: C4H9NO3
CASNo: 
Smiles: 
CompoundClass: 
Comment: 
Num peaks: 19
50.2675 89811.41
55.2163 112458.20
56.0498 18450722.00
57.0312 175986.34
57.0338 1515574.63
58.0656 84591.70
62.4831 93507.55
70.2385 96984.22
70.2423 122091.59
74.0601 17884176.00
75.0442 292884.31
84.0443 849639.13
93.1180 100991.55
94.7176 95709.41
102.0550 2942905.25
120.0655 444149.44
122.4233 120030.55
127.0360 98906.70
139.7035 87149.67

Name: 6 - L-Threonine
PrecursorMz: 120.06552
Precursor_type: 
Collision_energy: 60.0
Ionization: ESI
IonMode: positive
RetentionTime: 0.14023
InChiKey: 
Formula: C4H9NO3
CASNo: 
Smiles: 
CompoundClass: 
Comment: 
Num peaks: 14
55.7712 93033.99
56.0498 21551586.00
57.0338 1975560.00
58.0655 112957.68
62.6967 88763.27
68.8789 96195.38
74.0602 15443198.00
75.0442 294545.91
80.8232 95517.62
81.9747 101103.17
84.0445 720293.44
102.0550 1629873.13
131.5336 106066.51
138.0056 100469.21

Name: 6 - L-Threonine
PrecursorMz: 120.06552
Precursor_type: 
Collision_energy: 70.0
Ionization: ESI
IonMode: positive
RetentionTime: 0.14218
InChiKey: 
Formula: C4H9NO3
CASNo: 
Smiles: 
CompoundClass: 
Comment: 
Num peaks: 14
56.0498 20400318.00
57.0338 2186973.50
57.8146 89099.04
58.0656 101553.81
62.1814 104774.92
63.6221 92613.32
70.2384 92396.09
70.2420 237591.72
72.0275 99345.84
74.0601 10573098.00
75.0443 380851.59
84.0444 496765.25
102.0551 525610.69
124.1279 97335.12

Name: 6 - L-Threonine
PrecursorMz: 120.06552
Precursor_type: 
Collision_energy: 80.0
Ionization: ESI
IonMode: positive
RetentionTime: 0.14336
InChiKey: 
Formula: C4H9NO3
CASNo: 
Smiles: 
CompoundClass: 
Comment: 
Num peaks: 14
50.9483 85033.55
51.1018 89804.91
53.7882 89409.52
54.2127 82494.05
56.0498 16464821.00
57.0338 1965230.63
57.0365 145686.72
70.2400 189288.42
74.0601 5821401.00
75.0443 414970.28
78.8562 111059.60
84.0445 289488.03
102.0554 224506.86
107.3192 101749.49

Name: 6 - L-Threonine
PrecursorMz: 120.06552
Precursor_type: 
Collision_energy: 90.0
Ionization: ESI
IonMode: positive
RetentionTime: 0.14454
InChiKey: 
Formula: C4H9NO3
CASNo: 
Smiles: 
CompoundClass: 
Comment: 
Num peaks: 10
56.0498 12379562.00
57.0338 1763853.88
70.2409 209106.22
74.0601 3321794.25
75.0442 307045.44
82.0004 83084.57
83.4696 88020.34
84.0447 144669.20
110.1509 112712.84
133.7292 119659.09

Name: 6 - L-Threonine
PrecursorMz: 120.06552
Precursor_type: 
Collision_energy: 100.0
Ionization: ESI
IonMode: positive
RetentionTime: 0.14571
InChiKey: 
Formula: C4H9NO3
CASNo: 
Smiles: 
CompoundClass: 
Comment: 
Num peaks: 12
54.2096 86238.09
56.0498 9345174.00
56.0774 79171.83
57.0338 1363606.13
61.4312 99740.77
65.8364 93513.77
66.0863 84375.21
71.9666 86249.18
74.0601 1805856.50
75.0442 414845.44
88.3286 84627.20
106.6177 109230.80

Name: 6 - L-Threonine
PrecursorMz: 120.06552
Precursor_type: 
Collision_energy: 110.0
Ionization: ESI
IonMode: positive
RetentionTime: 0.14740
InChiKey: 
Formula: C4H9NO3
CASNo: 
Smiles: 
CompoundClass: 
Comment: 
Num peaks: 14
51.2761 85459.68
51.9301 81311.05
56.0498 7845083.50
57.0338 1050079.00
58.0290 155512.17
59.0369 101387.34
59.7334 79810.13
70.2402 209663.56
74.0601 1166630.13
75.0443 322160.56
86.8753 88019.29
88.5249 88789.07
93.4830 85997.16
134.4760 95672.27

Name: 6 - L-Threonine
PrecursorMz: 120.06552
Precursor_type: 
Collision_energy: 120.0
Ionization: ESI
IonMode: positive
RetentionTime: 0.14858
InChiKey: 
Formula: C4H9NO3
CASNo: 
Smiles: 
CompoundClass: 
Comment: 
Num peaks: 8
56.0498 5962251.50
57.0338 1158723.88
66.8463 122636.41
71.9681 89270.98
74.0601 717842.88
75.0443 208387.50
78.1736 94699.22
119.1998 85085.29

Name: 7 - Purine
PrecursorMz: 121.05087
Precursor_type: 
Collision_energy: 90.0
Ionization: ESI
IonMode: positive
RetentionTime: 0.14435
InChiKey: 
Formula: C5H4N4
CASNo: 
Smiles: 
CompoundClass: 
Comment: 
Num peaks: 16
52.0186 63089264.00
58.0291 1771292.25
66.0218 619048.44
67.0293 284139392.00
68.0325 594913.25
69.0449 3739751.25
75.7102 581725.44
77.0135 7203796.00
79.0292 858308.44
84.1716 590015.13
94.0401 728001792.00
95.0435 1065284.38
104.0243 2340005.00
112.0506 6959150.00
121.0510 708312320.00
122.0543 2073195.38

Name: 7 - Purine
PrecursorMz: 121.05087
Precursor_type: 
Collision_energy: 100.0
Ionization: ESI
IonMode: positive
RetentionTime: 0.15057
InChiKey: 
Formula: C5H4N4
CASNo: 
Smiles: 
CompoundClass: 
Comment: 
Num peaks: 19
51.0108 772059.75
52.0186 93699728.00
58.0291 3083902.50
63.6226 792218.00
67.0293 443309408.00
68.0325 952357.88
69.0449 4020733.25
70.2185 1231987.63
70.2219 938592.69
70.3801 698026.56
77.0135 7021379.50
94.0401 796896448.00
94.7004 803479.44
95.0375 1203352.50
95.0434 2793814.25
104.0247 1764922.88
112.0506 8732338.00
121.0510 532578240.00
122.0544 2421503.25

Name: 7 - Purine
PrecursorMz: 121.05087
Precursor_type: 
Collision_energy: 110.0
Ionization: ESI
IonMode: positive
RetentionTime: 0.15175
InChiKey: 
Formula: C5H4N4
CASNo: 
Smiles: 
CompoundClass: 
Comment: 
Num peaks: 22
51.0109 830642.00
52.0186 108124392.00
53.9979 912637.25
58.0290 2659919.25
66.0213 1512946.00
67.0293 551337216.00
68.0325 1469220.00
69.0450 3923996.75
70.2205 1106080.88
77.0134 12079175.00
79.0290 809184.31
89.2851 582460.19
94.0401 721383104.00
95.0370 904196.25
95.0433 2201977.75
95.3570 724968.63
104.0245 1804254.75
112.0508 6567030.50
121.0510 338198080.00
122.0545 1061655.63
128.7373 756718.75
130.9905 664319.00

Name: 7 - Purine
PrecursorMz: 121.05087
Precursor_type: 
Collision_energy: 120.0
Ionization: ESI
IonMode: positive
RetentionTime: 0.15293
InChiKey: 
Formula: C5H4N4
CASNo: 
Smiles: 
CompoundClass: 
Comment: 
Num peaks: 21
51.0108 1160038.88
52.0185 108138744.00
53.9977 790162.63
55.3562 632496.25
58.0290 4839871.50
66.0213 1367309.00
67.0292 587482112.00
68.0326 1544652.38
69.0449 3205214.50
77.0134 11880855.00
79.0290 937810.56
90.9385 573215.31
92.0483 615004.44
94.0401 550583936.00
95.0436 1623735.63
104.0243 2457260.00
105.5587 584621.88
112.0504 5823959.50
114.2484 649037.75
121.0509 194190496.00
122.0542 1508411.50

Name: 8 - N-Acetylneuraminic acid
PrecursorMz: 310.11325
Precursor_type: 
Collision_energy: 10.0
Ionization: ESI
IonMode: positive
RetentionTime: 0.15568
InChiKey: 
Formula: C11H19NO9
CASNo: 
Smiles: 
CompoundClass: 
Comment: 
Num peaks: 48
60.0446 52735.82
68.0498 12448.15
69.0385 59736.73
69.0416 11984.45
70.7370 10101.06
71.9282 11396.37
76.6395 11232.62
85.0282 14085.76
86.4401 10766.16
88.3590 11777.83
103.0389 61255.82
110.0600 15743.84
112.0393 64788.98
121.0288 41454.07
123.0438 17478.00
126.0550 43801.78
130.0498 33808.78
135.4344 11299.28
136.0399 27677.39
140.8112 11434.43
145.0492 12405.52
151.0385 14737.99
152.0707 14509.43
154.0497 137158.67
155.0336 16831.32
165.9386 11362.51
166.0502 26903.22
167.0338 280752.63
168.0651 14338.04
170.0816 43610.53
172.0604 133411.70
178.0502 30274.78
179.0338 86356.11
184.0600 19942.31
186.0771 16192.58
196.0608 97053.81
197.0446 159608.22
204.4040 13185.40
214.0709 123856.94
215.0550 78776.19
232.0816 212313.33
238.0706 31278.98
250.0926 148665.89
256.0818 131915.20
273.3111 11151.74
274.0920 973387.94
292.1026 505256.91
310.1127 156481.66

Name: 8 - N-Acetylneuraminic acid
PrecursorMz: 310.11325
Precursor_type: 
Collision_energy: 20.0
Ionization: ESI
IonMode: positive
RetentionTime: 0.13578
InChiKey: 
Formula: C11H19NO9
CASNo: 
Smiles: 
CompoundClass: 
Comment: 
Num peaks: 71
53.0660 6008.29
54.2097 6283.96
54.7765 6772.41
60.0446 91795.35
68.0496 18537.78
69.0360 14715.37
69.0399 19476.69
72.1838 7397.12
72.6681 7353.46
81.2893 7369.68
84.0446 19431.31
85.0283 34917.68
89.5282 6114.72
94.0286 11024.44
99.5510 6466.14
103.0389 80171.84
105.8542 7302.86
110.0603 16656.87
112.0392 142723.97
121.0284 88867.87
123.0442 28215.87
124.0396 15724.46
126.0550 72401.68
127.0388 12773.56
128.0340 9031.53
130.0501 64470.42
134.0600 20278.28
136.0393 61327.82
138.0553 11797.36
145.0495 17871.65
150.0551 37154.61
151.0393 42112.38
152.0706 22191.59
154.0497 130734.70
155.0341 32130.09
160.0390 7317.91
166.0497 40259.82
167.0340 347941.84
168.0661 24198.73
169.0502 7913.80
170.0807 34674.12
172.0605 200353.59
175.5891 7344.22
178.0499 43446.09
179.0339 121727.96
182.0452 20075.59
182.2368 7390.88
183.8155 7387.76
184.0607 32875.75
185.0450 20574.31
186.0763 28693.65
191.2380 8198.95
196.0606 129977.09
197.0445 229729.52
204.0869 15808.08
208.0608 19537.06
210.0765 10503.70
214.0711 141673.80
215.0547 88125.70
220.0602 9382.73
226.0712 13650.36
232.0816 236846.50
238.0710 35298.03
250.0921 151773.42
254.8557 7349.59
256.0816 112061.16
259.5181 7479.40
264.1085 7849.73
274.0919 634023.81
292.1025 352090.97
310.1127 52339.02

Name: 8 - N-Acetylneuraminic acid
PrecursorMz: 310.11325
Precursor_type: 
Collision_energy: 30.0
Ionization: ESI
IonMode: positive
RetentionTime: 0.15804
InChiKey: 
Formula: C11H19NO9
CASNo: 
Smiles: 
CompoundClass: 
Comment: 
Num peaks: 70
56.0496 19488.87
57.0339 20876.69
58.2940 10698.53
60.0447 110248.57
61.0286 16762.66
68.0495 71652.52
80.0496 18456.12
81.0333 19856.19
82.0654 10947.40
84.0443 47302.27
85.0285 58441.26
88.2092 12079.54
94.0287 18384.65
96.0445 18255.56
97.0285 10505.05
98.0600 18743.29
103.0391 124724.41
106.0649 18100.81
108.0447 16423.26
109.0290 29480.50
110.0602 44495.40
112.0393 231236.78
114.6077 11095.44
120.0448 19517.63
121.0284 298798.09
121.2170 12197.55
122.0599 20938.59
123.0443 80786.66
123.1167 13076.95
124.0395 26160.58
126.0547 102914.71
128.0341 15604.27
130.0500 178379.91
132.0442 14477.74
134.0600 36202.42
136.0395 79205.38
138.0549 47068.40
150.0550 42954.95
151.0389 95649.70
152.0705 35281.21
154.0499 69173.54
155.0340 47507.98
160.0393 13137.30
166.0501 64779.13
167.0340 242187.56
168.0656 47146.63
169.0495 20467.73
170.0809 14421.25
172.0603 113650.14
178.0500 46886.77
179.0339 91601.30
182.0448 14161.18
184.0608 35618.88
185.0448 27227.31
186.0763 43118.98
196.0607 111286.48
197.0444 177773.44
204.0862 22658.46
214.0709 129205.06
215.0544 32224.54
232.0812 169147.16
238.0705 16966.22
250.0929 73395.27
256.0818 25806.18
264.3813 13382.13
274.0916 72005.44
278.0786 13513.17
280.9926 14040.92
292.1021 39983.61
328.1889 11620.85

Name: 8 - N-Acetylneuraminic acid
PrecursorMz: 310.11325
Precursor_type: 
Collision_energy: 40.0
Ionization: ESI
IonMode: positive
RetentionTime: 0.15988
InChiKey: 
Formula: C11H19NO9
CASNo: 
Smiles: 
CompoundClass: 
Comment: 
Num peaks: 85
51.2820 10420.07
54.4875 13382.16
55.0181 23034.59
56.0498 34115.72
57.0338 17539.54
57.4140 11124.79
60.0447 139486.84
60.1404 11383.44
61.0286 25762.36
67.0545 17483.41
67.0631 11218.02
68.0496 112777.91
69.0334 32304.59
69.0388 53936.23
69.2771 10149.74
73.0285 23020.98
79.0541 21657.05
80.0495 19437.92
81.0335 33209.13
82.0652 31645.99
84.0444 148697.25
85.0285 64229.33
88.0515 10354.05
94.0288 45842.05
94.0654 22149.49
95.0492 35070.22
96.0444 25830.01
97.0288 21523.49
98.0602 40511.38
99.0446 11487.92
100.0394 22957.31
103.0390 116637.56
106.0652 41224.17
107.0493 19613.27
108.0444 36354.54
109.0285 38841.41
110.0602 70848.07
111.8361 12027.14
112.0393 206238.30
113.0229 14525.93
119.4025 11837.79
120.0445 32580.99
121.0285 366532.97
122.0601 55797.40
123.0440 96989.90
124.0394 49623.32
124.0759 17027.35
125.0232 27449.22
126.0552 88439.67
127.0390 14314.70
128.0345 39518.74
130.0500 245204.73
134.0599 32721.85
136.0397 60926.58
137.0234 20296.05
138.0551 45851.71
139.0390 37634.30
140.0343 13647.11
140.0711 13161.66
142.0499 18853.76
144.0653 16463.82
150.0551 94341.62
151.0394 112497.41
152.0706 31782.30
154.0504 68479.25
155.0339 20519.61
156.0656 27067.93
159.0007 12863.62
160.0387 18516.89
162.0762 11856.53
166.0511 29894.63
167.0341 91873.23
168.0657 52290.84
169.0492 22365.11
172.0609 48453.51
178.0499 61558.48
179.0341 27039.63
184.0616 14824.89
186.0765 28348.31
196.0616 70631.40
197.0444 74484.15
204.0354 12399.54
214.0712 45963.39
232.0812 40518.00
292.4365 14407.14

Name: 8 - N-Acetylneuraminic acid
PrecursorMz: 310.11325
Precursor_type: 
Collision_energy: 50.0
Ionization: ESI
IonMode: positive
RetentionTime: 0.16106
InChiKey: 
Formula: C11H19NO9
CASNo: 
Smiles: 
CompoundClass: 
Comment: 
Num peaks: 95
53.0390 12190.32
55.0182 27257.70
56.0498 90966.59
56.5715 8841.78
57.0339 26187.99
60.0447 134386.39
60.1410 8620.07
61.0287 46088.19
65.0389 17606.41
67.0543 48462.50
68.0496 219387.78
68.9973 8816.62
69.0337 55375.40
69.0391 38032.32
70.0654 19291.60
71.0491 9074.21
72.0447 10070.81
73.0285 28640.42
79.0544 44220.64
80.0494 50875.25
81.0336 72545.24
82.0612 7616.72
82.0651 50893.65
83.0493 9991.76
84.0444 236869.75
85.0286 72217.61
87.1450 8777.80
93.0339 11904.06
94.0289 75671.96
94.0650 46660.93
95.0492 82451.20
96.0445 70931.55
96.0812 15921.06
97.0287 48176.78
98.0601 65395.03
99.0440 12449.86
100.0394 34679.00
101.0235 13694.64
102.0543 7761.88
103.0392 65842.66
104.0499 9648.24
105.0333 14198.62
106.0650 56364.32
107.0494 18766.19
108.0444 64228.73
109.0284 58966.55
110.0602 84656.56
111.0441 10807.63
112.0393 151910.23
114.0554 21766.75
120.0444 52908.23
121.0285 385637.59
122.0602 69400.24
122.7928 8016.73
123.0443 95335.00
123.4616 8453.30
124.0396 55230.95
124.0761 15059.31
124.2959 9691.49
125.0237 32693.82
126.0550 59863.14
127.0390 9480.53
128.0344 35818.27
130.0499 148118.91
132.0448 34265.38
133.0287 16986.00
134.0606 27729.57
136.0395 57886.13
137.0234 41769.91
138.0461 9477.81
138.0551 51777.07
139.0391 30348.22
140.0341 15466.95
140.0710 28567.74
142.0502 20944.21
148.0399 14399.50
150.0552 82830.97
151.0390 82406.30
152.0706 15313.67
154.0499 35950.40
155.0340 12372.66
160.0397 11997.65
166.0503 12142.43
167.0340 26945.96
168.0660 35321.62
169.0504 12087.52
172.0606 24232.46
178.0505 39146.78
179.0341 20275.44
186.0767 16561.49
196.0610 26689.60
197.0451 23445.63
214.0712 11934.95
232.0813 14190.02
312.5702 9500.54

Name: 8 - N-Acetylneuraminic acid
PrecursorMz: 310.11325
Precursor_type: 
Collision_energy: 60.0
Ionization: ESI
IonMode: positive
RetentionTime: 0.14127
InChiKey: 
Formula: C11H19NO9
CASNo: 
Smiles: 
CompoundClass: 
Comment: 
Num peaks: 84
53.0389 28733.55
55.0182 62127.33
56.0498 79251.05
57.0337 25604.63
60.0446 104413.54
60.9419 8135.99
61.0286 58188.79
62.5843 8060.93
65.0386 36674.15
67.0544 64482.70
68.0496 253603.14
68.9972 9964.69
69.0335 80935.01
69.0398 27997.64
70.0285 11026.79
70.0653 18555.67
71.6674 7872.21
73.0284 30500.43
79.0543 50508.35
80.0495 69181.61
81.0335 94853.97
81.0568 10482.39
82.0288 17404.55
82.0651 60104.95
83.0490 23035.23
84.0444 295058.03
85.0284 47637.82
87.7859 8563.80
92.0494 16363.40
93.0336 19931.35
94.0288 76143.42
94.0652 60344.92
95.0129 12749.99
95.0492 104416.73
96.0444 110168.63
97.0283 58271.03
98.0602 83169.99
99.0442 15848.28
100.0394 38938.79
103.0390 22702.55
104.0493 14836.10
104.2752 8221.34
105.0336 21371.64
106.0652 42914.46
107.0488 18898.16
108.0444 74887.26
109.0283 41000.54
110.0603 60129.96
111.0443 9299.23
112.0395 86417.82
112.0754 10519.00
113.0232 23336.64
114.0548 12646.51
120.0443 58520.59
121.0284 265820.44
122.0601 71969.63
123.0441 41323.50
124.0393 77341.22
124.0761 14065.34
125.0234 34075.39
126.0551 32299.65
128.0344 22136.73
130.0500 61576.94
132.0446 51513.60
133.0272 8347.20
134.0597 24706.99
136.0392 40457.34
137.0233 26236.96
138.0548 39149.45
139.0391 20075.12
140.0340 12421.96
140.0706 12451.33
142.0496 14817.67
145.0250 8435.59
150.0553 59087.21
151.0392 35837.22
152.0338 9443.87
154.0493 20293.95
159.7244 8040.99
160.2754 8226.40
178.0499 15571.88
257.7298 9639.67
296.4973 8741.11
299.0141 11129.03

Name: 8 - N-Acetylneuraminic acid
PrecursorMz: 310.11325
Precursor_type: 
Collision_energy: 70.0
Ionization: ESI
IonMode: positive
RetentionTime: 0.14248
InChiKey: 
Formula: C11H19NO9
CASNo: 
Smiles: 
CompoundClass: 
Comment: 
Num peaks: 63
53.0389 43929.83
55.0182 54800.03
55.0545 11074.68
56.0498 96126.11
57.0338 20878.19
60.0447 82559.13
61.0286 35922.77
65.0388 57042.80
67.0543 68364.09
68.0496 221090.08
69.0337 78792.30
69.0390 38095.75
70.0290 9354.61
70.0651 26041.30
73.0285 26372.94
79.0178 11003.78
79.0543 50187.27
80.0494 68540.70
81.0335 78817.79
81.6176 8233.22
82.0288 24036.84
82.0652 51557.64
83.0128 13089.04
83.0491 11095.89
84.0444 195710.75
85.0284 29826.00
92.0496 28410.93
93.0336 17312.84
94.0290 69987.27
94.0654 59188.35
95.0129 22439.28
95.0492 69889.66
96.0444 78157.68
96.0807 8212.00
97.0285 46186.00
98.0601 56943.18
100.0392 18973.15
104.0494 30684.80
105.0335 11758.13
106.0652 31069.75
107.0494 13180.89
108.0444 43895.11
109.0284 19734.22
110.0601 33774.76
112.0392 46208.94
112.0755 9509.08
120.0446 44057.91
121.0285 180467.78
122.0600 50937.07
123.0442 20578.61
124.0392 48651.02
125.0230 21225.16
126.0552 13044.19
129.8266 9044.92
130.0498 16422.35
131.2645 9125.78
132.0446 28854.49
134.0602 12284.33
136.0393 18039.48
137.0234 12272.62
138.0552 13398.11
150.0551 21433.10
160.0388 10069.45

Name: 8 - N-Acetylneuraminic acid
PrecursorMz: 310.11325
Precursor_type: 
Collision_energy: 80.0
Ionization: ESI
IonMode: positive
RetentionTime: 0.16539
InChiKey: 
Formula: C11H19NO9
CASNo: 
Smiles: 
CompoundClass: 
Comment: 
Num peaks: 64
53.0390 56945.32
54.0342 17170.91
55.0181 56689.79
55.0545 28270.07
56.0498 111976.34
57.0338 24548.05
60.0446 72823.00
61.0286 41961.96
65.0387 94627.01
67.0417 8211.74
67.0543 63848.86
68.0496 222484.48
68.9972 23496.90
69.0335 65462.12
69.0368 20400.66
69.0408 21377.12
70.0652 35503.77
71.0128 16216.56
72.0442 10708.97
73.0285 16532.42
78.0337 9602.16
79.0543 48039.34
80.0496 87938.20
81.0335 101836.15
81.0572 10041.21
81.9200 9197.27
82.0289 22918.49
82.0652 45722.75
84.0445 180420.14
85.0285 18977.51
86.0600 10450.42
87.0314 9736.60
92.0496 26938.85
93.0336 25686.39
93.0575 10577.77
94.0289 75488.46
94.0652 62466.60
95.0129 18448.01
95.0492 90277.98
96.0443 80588.69
96.5703 8870.49
97.0284 38176.84
98.0600 50358.82
100.0393 18064.40
104.0494 28997.87
105.0337 19025.86
105.0444 12274.00
106.0652 38544.96
108.0444 42747.67
109.0287 19840.74
110.0600 38371.46
112.0148 8304.96
112.0396 25196.04
120.0447 25715.22
121.0284 127119.49
122.0601 37491.47
124.0394 26963.95
125.0234 17319.43
130.0503 12174.57
132.0445 18500.53
136.0394 9508.87
138.0552 12520.29
145.9468 8693.45
158.0514 8695.14

Name: 8 - N-Acetylneuraminic acid
PrecursorMz: 310.11325
Precursor_type: 
Collision_energy: 90.0
Ionization: ESI
IonMode: positive
RetentionTime: 0.16662
InChiKey: 
Formula: C11H19NO9
CASNo: 
Smiles: 
CompoundClass: 
Comment: 
Num peaks: 61
51.0231 8913.82
52.0028 7739.86
53.0390 67929.40
54.0342 25420.45
55.0182 59188.39
55.0545 21475.59
56.0498 81560.27
56.9650 12129.86
57.0338 10870.51
60.0447 49840.57
61.0286 33922.63
65.0388 103096.45
67.0259 8999.68
67.0544 47904.98
68.0496 160860.41
68.9971 12248.95
69.0336 66413.37
69.0402 27809.03
70.0288 14845.37
70.0653 10507.38
72.8380 8569.57
73.0285 9162.65
78.0333 11008.34
78.0976 7955.80
79.0182 11665.65
79.0544 28167.18
80.0496 74794.96
81.0336 80843.05
82.0288 20419.77
82.0652 28290.62
83.0491 11951.44
84.0444 129056.82
84.0493 10183.77
85.0286 11842.04
92.0495 22542.06
93.0335 14466.40
94.0287 49712.18
94.0652 50021.77
95.0129 12799.17
95.0492 72160.38
96.0445 64257.55
97.0287 23780.01
98.0603 22667.28
100.1311 7860.33
104.0496 19928.07
105.0337 12135.53
105.0454 10166.43
106.0652 12584.00
108.0444 21271.66
109.0285 14223.58
110.0600 17719.12
112.0395 13403.83
120.0440 13593.07
121.0287 65351.09
122.0598 15581.72
124.0397 24817.32
124.3180 9763.47
132.0445 17191.57
136.0398 8790.89
160.3863 8847.28
177.1139 8377.03

Name: 8 - N-Acetylneuraminic acid
PrecursorMz: 310.11325
Precursor_type: 
Collision_energy: 100.0
Ionization: ESI
IonMode: positive
RetentionTime: 0.16784
InChiKey: 
Formula: C11H19NO9
CASNo: 
Smiles: 
CompoundClass: 
Comment: 
Num peaks: 55
51.0233 21224.23
53.0389 76646.55
54.0342 26771.85
55.0182 52639.83
55.0546 19516.74
56.0498 84465.67
57.0338 15346.50
57.1405 8165.08
60.0447 32704.25
61.0288 14183.92
62.3311 8098.83
63.6928 8356.94
65.0387 114239.24
67.0417 15188.05
67.0544 44919.39
68.0496 146159.31
68.6231 8660.72
68.9972 17873.43
69.0336 36911.39
69.0378 38096.17
69.0416 17113.54
70.0286 12899.01
70.0651 11575.79
78.0340 16436.46
79.0179 10981.75
79.0544 21281.98
80.0495 88734.88
81.0293 12177.60
81.0334 55271.12
82.0286 12774.45
82.0653 32909.91
84.0444 70371.62
92.0497 25328.70
93.0336 16666.41
93.0574 9949.34
94.0290 36139.84
94.0654 46030.67
95.0130 19212.04
95.0492 67932.09
96.0444 55625.02
96.5630 10305.22
97.0287 14517.97
98.0603 18230.16
104.0499 23355.41
105.0336 18458.03
105.0446 21114.33
106.0657 12331.86
108.0446 24491.29
110.0605 9771.88
120.0441 12419.60
120.1402 8930.67
121.0287 26933.26
122.0597 15485.29
130.9691 7911.07
181.4048 8730.01

Name: 8 - N-Acetylneuraminic acid
PrecursorMz: 310.11325
Precursor_type: 
Collision_energy: 110.0
Ionization: ESI
IonMode: positive
RetentionTime: 0.14810
InChiKey: 
Formula: C11H19NO9
CASNo: 
Smiles: 
CompoundClass: 
Comment: 
Num peaks: 45
51.0232 30984.65
53.0389 65988.49
54.0340 26005.76
54.2109 8661.75
55.0182 56938.56
55.0545 18808.22
56.0498 88737.16
57.0337 15514.42
60.0446 28137.66
61.0286 8790.86
65.0387 113822.79
67.0417 14702.19
67.0544 38751.79
68.0496 126932.00
68.9973 23178.91
69.0337 34901.65
69.0372 22244.10
70.0288 12668.34
70.0651 16434.68
73.5598 7689.40
78.0339 21688.29
79.0179 9498.47
79.0542 8671.63
80.0495 75326.79
81.0335 36435.76
82.0288 16493.11
82.0653 15156.17
84.0444 47734.41
92.0495 14528.41
93.0575 17605.06
94.0290 24520.43
94.0651 22233.02
95.0492 75114.63
96.0443 41465.23
97.0287 13759.93
98.0602 13916.09
104.0495 22902.85
105.0445 15617.12
110.0597 7798.84
120.0452 10706.10
121.0285 10187.27
124.0398 8183.27
151.5249 8448.08
153.3318 8539.10
314.8874 9365.79

Name: 8 - N-Acetylneuraminic acid
PrecursorMz: 310.11325
Precursor_type: 
Collision_energy: 120.0
Ionization: ESI
IonMode: positive
RetentionTime: 0.17106
InChiKey: 
Formula: C11H19NO9
CASNo: 
Smiles: 
CompoundClass: 
Comment: 
Num peaks: 36
50.0154 12483.70
51.0232 31204.75
53.0389 78615.55
54.0341 25800.69
54.4565 7630.98
55.0181 28567.69
55.0546 8345.02
56.0498 65134.83
57.0336 8337.66
60.0448 18586.13
64.6163 8247.20
65.0387 106278.95
66.6291 8471.32
67.0177 8796.92
67.0416 15481.46
67.0543 17480.75
68.0495 55976.08
68.9973 15526.98
69.0335 23746.92
70.0288 10941.50
71.9694 9796.96
78.0341 8380.17
80.0495 62340.37
81.0336 22803.72
82.0653 11570.78
84.0442 26876.70
88.3431 8508.84
92.0492 10008.66
93.0573 10158.44
94.0287 20798.21
94.0651 12031.54
95.0492 43697.38
96.0444 33738.58
105.0446 14483.67
110.0597 8149.66
334.9966 9203.47

Name: 9 - L-Kynurenine
PrecursorMz: 209.09207
Precursor_type: 
Collision_energy: 10.0
Ionization: ESI
IonMode: positive
RetentionTime: 0.15469
InChiKey: 
Formula: C10H12N2O3
CASNo: 
Smiles: 
CompoundClass: 
Comment: 
Num peaks: 31
56.8832 84116.57
57.4572 80879.48
68.3651 81701.16
69.8108 116979.20
69.8148 250769.64
73.6838 98161.41
74.0237 3857117.50
77.0392 226584.94
84.2701 88942.66
88.0343 156236.11
88.0394 1647588.63
94.0653 31108086.00
95.0489 167331.05
99.0077 1237667.00
104.0497 135939.00
116.0344 611161.88
118.0653 833018.44
120.0445 4068944.50
132.0441 144638.16
134.2778 92764.84
136.0758 10733731.00
143.6148 91116.77
146.0601 9533917.00
150.0551 6090296.50
163.0867 6563432.00
164.0706 1873852.38
174.0552 4822992.00
174.0706 144125.52
191.0816 423760.50
192.0657 21653928.00
209.0923 3529051.25

Name: 9 - L-Kynurenine
PrecursorMz: 209.09207
Precursor_type: 
Collision_energy: 20.0
Ionization: ESI
IonMode: positive
RetentionTime: 0.15587
InChiKey: 
Formula: C10H12N2O3
CASNo: 
Smiles: 
CompoundClass: 
Comment: 
Num peaks: 31
50.7775 88907.18
54.2127 102256.48
69.8108 116023.13
69.8142 235825.47
71.7570 85551.28
72.3321 94404.91
74.0237 3111509.00
77.0392 161141.27
82.4716 79154.13
85.9364 104394.91
87.7497 92735.40
88.0394 1650269.25
94.0653 27917548.00
99.0077 1266306.00
104.0499 140438.45
116.0344 601836.63
118.0651 1027384.06
120.0445 3470709.25
132.0445 139899.02
136.0759 9283733.00
146.0601 8058081.00
150.0550 4821370.00
163.0867 6169073.50
164.0706 1583267.50
174.0552 4733387.50
191.0818 323411.66
192.0657 18747400.00
196.1454 80901.20
198.6749 91958.02
209.0921 3183739.25
221.1041 91090.23

Name: 9 - L-Kynurenine
PrecursorMz: 209.09207
Precursor_type: 
Collision_energy: 30.0
Ionization: ESI
IonMode: positive
RetentionTime: 0.15705
InChiKey: 
Formula: C10H12N2O3
CASNo: 
Smiles: 
CompoundClass: 
Comment: 
Num peaks: 28
53.8930 83057.80
74.0237 6022060.00
85.6708 86587.80
88.0344 129069.48
88.0394 1508245.25
94.0653 28029900.00
95.0493 151798.52
98.8402 102636.22
99.0078 2508649.00
104.0497 394656.91
105.0451 94800.72
116.0342 361184.78
118.0567 139103.52
118.0652 2587474.75
120.0446 5488124.00
122.0601 177852.61
132.0445 355970.78
136.0759 10882418.00
146.0602 11963982.00
150.0551 5899900.50
163.0868 3950596.25
164.0707 1586571.50
173.4669 94256.41
174.0552 7841929.50
174.5185 93187.09
191.0823 213162.91
192.0657 9555944.00
209.0919 804473.38

Name: 9 - L-Kynurenine
PrecursorMz: 209.09207
Precursor_type: 
Collision_energy: 40.0
Ionization: ESI
IonMode: positive
RetentionTime: 0.15872
InChiKey: 
Formula: C10H12N2O3
CASNo: 
Smiles: 
CompoundClass: 
Comment: 
Num peaks: 24
58.7517 87782.70
64.5288 92102.76
69.8137 222888.20
74.0237 8322478.00
88.0394 1071489.00
91.0543 98477.83
94.0653 24056770.00
95.0494 361888.91
99.0077 2846025.25
104.0496 1317306.00
105.0448 101567.48
118.0652 5691707.00
120.0445 7251611.50
122.0603 283978.06
128.7975 79313.66
132.0443 1652464.50
136.0758 8706723.00
146.0601 13374007.00
150.0550 3837618.25
159.6169 86459.82
163.0865 1205509.00
164.0707 576357.69
174.0551 7785783.00
192.0657 1951552.13

Name: 9 - L-Kynurenine
PrecursorMz: 209.09207
Precursor_type: 
Collision_energy: 50.0
Ionization: ESI
IonMode: positive
RetentionTime: 0.15990
InChiKey: 
Formula: C10H12N2O3
CASNo: 
Smiles: 
CompoundClass: 
Comment: 
Num peaks: 30
53.0390 157868.63
65.0390 85026.77
66.3198 69129.72
69.8132 233623.75
70.0288 97596.45
70.9148 71369.22
71.0128 180040.83
74.0237 10270807.00
77.0389 153154.92
88.0393 449507.09
91.0542 680126.50
92.0497 368404.22
94.0653 23785898.00
95.0492 680511.94
99.0078 3131430.00
104.0495 2271283.75
105.0451 129408.28
117.0572 206446.98
118.0652 11020806.00
120.0445 8957277.00
122.0602 270514.78
124.0399 82803.73
132.0445 3788096.25
136.0758 6155052.50
146.0601 17682226.00
150.0550 2211359.25
163.0869 244913.73
164.0707 216398.56
174.0552 6041713.00
192.0654 409285.38

Name: 9 - L-Kynurenine
PrecursorMz: 209.09207
Precursor_type: 
Collision_energy: 60.0
Ionization: ESI
IonMode: positive
RetentionTime: 0.14075
InChiKey: 
Formula: C10H12N2O3
CASNo: 
Smiles: 
CompoundClass: 
Comment: 
Num peaks: 37
50.0158 70010.94
51.0235 87895.47
53.0026 146304.20
53.0389 230466.08
54.7765 56951.91
65.0389 134731.94
69.8141 114054.86
70.6129 63411.95
71.0127 311513.25
74.0237 9142011.00
77.0387 126474.45
80.0269 53853.86
88.0395 122499.16
91.0543 2111997.75
92.0496 867424.88
93.0574 89944.60
94.0653 18041704.00
95.0493 1210396.25
99.0077 2340467.25
99.8049 71548.20
104.0496 2504906.00
105.0448 252657.67
117.0574 528516.81
118.0652 12762176.00
118.9677 79459.77
120.0445 9903725.00
122.0602 145030.42
123.7871 66203.26
128.0496 412272.25
132.0445 5294303.00
136.0759 2604633.00
136.0863 69964.45
145.0759 68040.77
146.0601 16343350.00
150.0551 588449.50
164.0706 69473.09
174.0551 2943387.50

Name: 9 - L-Kynurenine
PrecursorMz: 209.09207
Precursor_type: 
Collision_energy: 70.0
Ionization: ESI
IonMode: positive
RetentionTime: 0.14192
InChiKey: 
Formula: C10H12N2O3
CASNo: 
Smiles: 
CompoundClass: 
Comment: 
Num peaks: 41
51.0234 161235.78
53.0025 141553.41
53.0389 402260.00
53.5890 56368.66
55.3529 69182.21
57.4316 60393.37
65.0388 517970.63
69.8129 133716.39
71.0128 372986.13
74.0237 8158033.00
75.7184 54104.68
76.9875 77838.37
77.0387 275542.25
78.1912 59046.60
80.3553 62004.31
81.0336 71433.81
88.0395 69542.86
91.0543 4956966.50
92.0495 2565680.00
93.0572 99834.50
94.0652 16781830.00
95.0492 2257401.75
99.0016 119451.38
99.0078 1946657.50
104.0495 2061502.88
105.0339 88805.78
105.0448 607546.00
107.0504 63719.14
110.0600 67365.22
115.9783 59130.92
117.0573 959272.31
118.0652 13638947.00
120.0445 9431493.00
128.0493 884686.63
130.0655 94397.20
132.0445 6174782.00
136.0758 1089688.25
146.0601 14389575.00
150.0548 206413.72
174.0549 1110625.63
203.4891 62282.41

Name: 9 - L-Kynurenine
PrecursorMz: 209.09207
Precursor_type: 
Collision_energy: 80.0
Ionization: ESI
IonMode: positive
RetentionTime: 0.16398
InChiKey: 
Formula: C10H12N2O3
CASNo: 
Smiles: 
CompoundClass: 
Comment: 
Num peaks: 37
50.0154 112114.91
51.0234 291947.47
53.0026 391577.88
53.0389 709214.38
65.0388 1480763.50
69.8123 160399.84
69.8155 71145.07
71.0129 630551.38
74.0237 6041677.00
76.9336 84553.71
77.0386 485670.50
91.0543 9393571.00
92.0495 4715976.50
93.0575 186226.70
93.5916 84557.74
94.0652 12712866.00
95.0492 3904618.00
99.0078 1160394.00
104.0496 2025339.50
105.0336 277910.81
105.0448 1126353.38
106.0207 73639.95
110.0602 159570.97
117.0495 147756.67
117.0574 1887053.88
118.0652 11245765.00
118.6568 77688.19
120.0445 9036599.00
124.5666 70222.32
125.0682 71954.49
128.0494 1433845.00
132.0445 5695121.50
136.0758 434372.22
146.0600 11255576.00
150.0551 75568.31
174.0555 361622.78
177.0363 72217.73

Name: 9 - L-Kynurenine
PrecursorMz: 209.09207
Precursor_type: 
Collision_energy: 90.0
Ionization: ESI
IonMode: positive
RetentionTime: 0.14484
InChiKey: 
Formula: C10H12N2O3
CASNo: 
Smiles: 
CompoundClass: 
Comment: 
Num peaks: 38
50.0156 81039.91
51.0234 360891.69
53.0026 516280.28
53.0390 906021.31
54.3717 49280.85
55.7746 63400.08
59.9306 81995.60
62.4924 51843.00
65.0388 2806165.25
69.8122 99469.72
71.0129 451895.75
74.0237 4098859.00
77.0235 54016.35
77.0386 731890.44
91.0543 12309665.00
92.0495 6379924.50
93.0574 255088.34
94.0652 9578022.00
95.0492 5353917.50
99.0077 660085.38
103.2250 55908.14
104.0495 1877067.13
105.0338 422295.69
105.0447 1305943.13
109.0651 98554.23
110.0599 335076.41
117.0574 2399079.75
118.0652 7940926.50
118.9677 61414.16
119.0492 130744.77
120.0445 6403397.50
128.0496 1478177.13
129.0455 86289.72
132.0445 3719271.25
136.0761 94560.00
146.0601 7759400.00
174.0557 96006.67
188.2239 79052.59

Name: 9 - L-Kynurenine
PrecursorMz: 209.09207
Precursor_type: 
Collision_energy: 100.0
Ionization: ESI
IonMode: positive
RetentionTime: 0.16636
InChiKey: 
Formula: C10H12N2O3
CASNo: 
Smiles: 
CompoundClass: 
Comment: 
Num peaks: 39
50.0154 106275.33
51.0234 617709.81
53.0025 453725.28
53.0390 978756.88
65.0388 4443279.50
69.8113 96349.37
69.8145 166552.20
71.0129 353502.78
72.0870 76016.32
72.9769 86174.70
74.0237 2102957.00
75.1140 66647.16
75.2338 70654.17
77.0386 723824.75
89.1341 70465.59
91.0543 14288983.00
92.0496 6127271.00
93.0575 161954.70
94.0563 104960.58
94.0652 5888962.00
95.0492 6218846.00
99.0079 443554.03
104.0496 1543292.75
105.0340 420045.13
105.0448 1542656.25
110.0602 344712.09
117.0574 3013864.00
118.0652 4309488.00
119.0496 108465.45
120.0445 4063759.25
125.3474 68344.77
128.0495 1125905.00
129.0446 141134.66
129.3027 75905.63
132.0445 2165572.50
140.5728 81090.89
146.0602 4511422.00
150.9778 74855.45
204.9319 83554.80

Name: 9 - L-Kynurenine
PrecursorMz: 209.09207
Precursor_type: 
Collision_energy: 110.0
Ionization: ESI
IonMode: positive
RetentionTime: 0.14724
InChiKey: 
Formula: C10H12N2O3
CASNo: 
Smiles: 
CompoundClass: 
Comment: 
Num peaks: 38
50.0155 283467.38
51.0234 1105338.13
53.0025 655025.88
53.0390 1259130.00
59.9305 114325.62
60.8216 65328.22
65.0388 7067887.50
69.8137 217744.72
70.0289 71917.66
71.0129 318658.22
71.8076 72657.46
74.0237 1564620.63
75.0235 65882.55
77.0386 1020139.19
89.0388 160834.95
90.0464 181799.61
91.0543 14951601.00
92.0495 6424265.50
93.0575 265326.59
94.0652 4522146.00
95.0492 7096998.00
96.5465 72476.73
99.0078 200818.61
104.0496 1201265.25
105.0340 384535.38
105.0448 1769346.13
110.0604 386369.75
117.0573 3056678.25
118.0651 2535120.75
119.0493 222253.41
120.0445 2514563.75
120.0531 146761.63
128.0495 943999.56
129.0450 236740.83
132.0445 1521780.25
146.0600 2784731.00
161.9664 65875.13
195.2284 68040.51

Name: 9 - L-Kynurenine
PrecursorMz: 209.09207
Precursor_type: 
Collision_energy: 120.0
Ionization: ESI
IonMode: positive
RetentionTime: 0.16930
InChiKey: 
Formula: C10H12N2O3
CASNo: 
Smiles: 
CompoundClass: 
Comment: 
Num peaks: 38
50.0156 391811.16
51.0233 1328477.00
53.0025 671105.81
53.0389 1149724.50
55.0180 102973.73
59.2369 62634.00
59.9306 79499.70
65.0388 9577723.00
66.0957 76522.51
71.0128 244723.09
74.0237 842932.94
75.0230 266043.59
77.0386 1131773.00
81.0336 150480.53
89.0387 218254.13
90.0463 360033.97
91.0543 13651323.00
92.0495 5113400.50
93.0573 251074.19
94.0652 2190210.00
94.0710 144571.34
95.0492 7372779.50
98.2970 71472.52
101.0390 109483.74
104.0496 1108422.00
105.0340 428640.50
105.0447 1857739.25
110.0602 314788.88
116.0497 93139.04
117.0574 2814178.25
118.0652 1206368.63
119.0495 179964.02
120.0444 1346204.38
128.0496 565771.00
129.0449 242197.17
132.0441 607057.31
146.0600 1724978.13
161.7591 82397.89

Name: 11 - D-Aspartic acid
PrecursorMz: 134.04478
Precursor_type: 
Collision_energy: 10.0
Ionization: ESI
IonMode: positive
RetentionTime: 0.15556
InChiKey: 
Formula: C4H7NO4
CASNo: 
Smiles: 
CompoundClass: 
Comment: 
Num peaks: 10
55.7174 85895.57
60.3812 72125.06
66.7390 72230.86
69.9896 194179.94
70.0286 396122.75
74.0235 10788205.00
88.0391 6937321.50
90.7800 89281.20
116.0341 535782.88
134.0447 351501.94

Name: 11 - D-Aspartic acid
PrecursorMz: 134.04478
Precursor_type: 
Collision_energy: 20.0
Ionization: ESI
IonMode: positive
RetentionTime: 0.17700
InChiKey: 
Formula: C4H7NO4
CASNo: 
Smiles: 
CompoundClass: 
Comment: 
Num peaks: 10
52.0297 75327.31
69.9928 163423.22
70.0286 380165.25
74.0235 11523066.00
88.0390 6616609.50
102.9289 78129.42
116.0340 786373.50
134.0446 490557.03
146.7729 73721.51
151.1733 74500.61

Name: 11 - D-Aspartic acid
PrecursorMz: 134.04478
Precursor_type: 
Collision_energy: 30.0
Ionization: ESI
IonMode: positive
RetentionTime: 0.15792
InChiKey: 
Formula: C4H7NO4
CASNo: 
Smiles: 
CompoundClass: 
Comment: 
Num peaks: 14
61.0285 13279.97
66.7038 5023.24
69.9900 13385.45
70.0286 126826.77
74.0235 10557800.00
88.0391 6951129.50
92.0343 5753.66
116.0339 671496.13
134.0444 397393.00
134.0564 5692.47
134.0593 8904.88
134.0700 6409.75
134.0959 15778.03
138.3854 5114.09

Name: 11 - D-Aspartic acid
PrecursorMz: 134.04478
Precursor_type: 
Collision_energy: 40.0
Ionization: ESI
IonMode: positive
RetentionTime: 0.15910
InChiKey: 
Formula: C4H7NO4
CASNo: 
Smiles: 
CompoundClass: 
Comment: 
Num peaks: 15
52.5157 71770.52
57.1665 69219.02
65.8118 63936.03
69.9871 68596.35
69.9909 236539.19
70.0286 468199.75
74.0235 10109610.00
79.7553 77915.98
81.8995 79100.22
88.0391 5973970.00
116.0340 549755.94
119.8300 73878.45
120.1825 81150.53
128.7086 70791.76
134.0448 230137.22

Name: 11 - D-Aspartic acid
PrecursorMz: 134.04478
Precursor_type: 
Collision_energy: 50.0
Ionization: ESI
IonMode: positive
RetentionTime: 0.16028
InChiKey: 
Formula: C4H7NO4
CASNo: 
Smiles: 
CompoundClass: 
Comment: 
Num peaks: 11
70.0287 670636.81
71.9669 82017.84
74.0235 11507024.00
75.9674 76240.67
88.0391 4917527.00
100.6210 73787.16
116.0264 76135.22
116.0340 229959.75
136.7832 84096.49
137.4654 87107.40
140.5852 77691.04

Name: 11 - D-Aspartic acid
PrecursorMz: 134.04478
Precursor_type: 
Collision_energy: 60.0
Ionization: ESI
IonMode: positive
RetentionTime: 0.16196
InChiKey: 
Formula: C4H7NO4
CASNo: 
Smiles: 
CompoundClass: 
Comment: 
Num peaks: 11
69.9895 188827.14
69.9929 88738.54
70.0287 473325.19
74.0235 8631903.00
81.5321 73491.37
84.9592 75789.59
88.0390 3202392.25
107.1832 72706.67
135.5912 73194.93
145.7995 74871.07
150.8579 80104.38

Name: 11 - D-Aspartic acid
PrecursorMz: 134.04478
Precursor_type: 
Collision_energy: 70.0
Ionization: ESI
IonMode: positive
RetentionTime: 0.14288
InChiKey: 
Formula: C4H7NO4
CASNo: 
Smiles: 
CompoundClass: 
Comment: 
Num peaks: 9
53.5433 61397.70
57.6957 63698.61
63.4643 57322.63
69.9890 176170.58
69.9925 77684.01
70.0287 364362.09
74.0235 5836908.00
88.0391 1980058.38
89.9084 85965.91

Name: 11 - D-Aspartic acid
PrecursorMz: 134.04478
Precursor_type: 
Collision_energy: 80.0
Ionization: ESI
IonMode: positive
RetentionTime: 0.16432
InChiKey: 
Formula: C4H7NO4
CASNo: 
Smiles: 
CompoundClass: 
Comment: 
Num peaks: 9
53.3165 65140.80
54.9159 54914.83
57.6821 58206.28
69.9888 138387.30
69.9922 74031.20
70.0288 382794.44
74.0235 5015441.00
88.0390 1509074.50
149.7975 64148.32

Name: 11 - D-Aspartic acid
PrecursorMz: 134.04478
Precursor_type: 
Collision_energy: 90.0
Ionization: ESI
IonMode: positive
RetentionTime: 0.16550
InChiKey: 
Formula: C4H7NO4
CASNo: 
Smiles: 
CompoundClass: 
Comment: 
Num peaks: 6
55.7901 65614.59
58.7289 58811.43
69.3468 58275.47
70.0286 285391.03
74.0234 3545077.75
88.0391 879488.88

Name: 11 - D-Aspartic acid
PrecursorMz: 134.04478
Precursor_type: 
Collision_energy: 100.0
Ionization: ESI
IonMode: positive
RetentionTime: 0.16719
InChiKey: 
Formula: C4H7NO4
CASNo: 
Smiles: 
CompoundClass: 
Comment: 
Num peaks: 12
50.1525 74314.88
54.2087 70610.42
54.4930 59843.86
60.1863 57530.38
65.6821 63407.85
66.3667 60612.59
69.9896 164521.22
70.0286 98843.98
70.6662 59247.75
74.0234 1880329.38
88.0390 516450.47
88.6887 59055.18

Name: 11 - D-Aspartic acid
PrecursorMz: 134.04478
Precursor_type: 
Collision_energy: 110.0
Ionization: ESI
IonMode: positive
RetentionTime: 0.16837
InChiKey: 
Formula: C4H7NO4
CASNo: 
Smiles: 
CompoundClass: 
Comment: 
Num peaks: 12
50.6272 63011.27
62.3187 62394.16
63.3500 56030.38
69.1320 57412.18
69.9901 182542.61
70.0284 108104.50
74.0234 1254665.00
88.0389 280830.78
104.8183 60111.95
105.4327 55257.39
109.8055 62862.30
133.2632 60431.02

Name: 11 - D-Aspartic acid
PrecursorMz: 134.04478
Precursor_type: 
Collision_energy: 120.0
Ionization: ESI
IonMode: positive
RetentionTime: 0.14929
InChiKey: 
Formula: C4H7NO4
CASNo: 
Smiles: 
CompoundClass: 
Comment: 
Num peaks: 5
56.5304 57804.52
62.1688 77979.51
74.0235 553683.00
88.0393 132957.98
99.3535 70664.23

Name: 12 - Uric acid
PrecursorMz: 169.03561
Precursor_type: 
Collision_energy: 50.0
Ionization: ESI
IonMode: positive
RetentionTime: 0.14128
InChiKey: 
Formula: C5H4N4O3
CASNo: 
Smiles: 
CompoundClass: 
Comment: 
Num peaks: 34
52.1501 3165.69
52.9792 3070.52
55.0294 159416.33
61.0934 3072.98
69.0085 17128.33
69.9924 4766.46
70.0401 147192.89
70.3788 7049.81
71.0240 3915.08
71.1895 3952.26
83.0239 13992.37
96.0193 66043.95
98.0350 232708.53
99.0190 114018.41
108.0191 8215.71
109.0032 7465.01
114.0296 4440.30
118.0347 6792.96
121.6584 3380.60
124.0143 31363.54
126.0299 1157417.13
136.0458 4706.92
141.0408 530013.50
142.0249 6985.39
144.0404 90776.98
151.0109 3734.17
151.0250 8333.45
152.0091 166944.61
157.0729 4021.32
164.4379 3582.19
167.0556 4621.80
169.0358 680746.56
170.0197 453231.31
188.0305 6179.37

Name: 12 - Uric acid
PrecursorMz: 169.03561
Precursor_type: 
Collision_energy: 60.0
Ionization: ESI
IonMode: positive
RetentionTime: 0.14277
InChiKey: 
Formula: C5H4N4O3
CASNo: 
Smiles: 
CompoundClass: 
Comment: 
Num peaks: 40
53.0140 2629.58
55.0294 274391.06
55.5782 2203.47
59.4990 1960.30
69.0085 41218.51
69.9925 9641.64
70.0401 220505.13
71.0242 4928.65
73.0395 2980.98
74.0237 2085.62
80.0245 4997.94
83.0240 10736.24
84.0808 2650.71
86.9560 2572.19
87.3712 1815.43
89.7608 1769.77
95.8609 2407.34
96.0193 161408.31
98.0350 278791.06
99.0190 86841.95
99.0255 4670.30
108.0191 12289.88
109.0031 13897.69
111.0916 2578.92
114.0297 8874.95
115.0148 2455.90
118.0351 6273.81
123.0302 8291.57
124.0144 42462.33
126.0299 880341.88
136.0455 6597.95
141.0407 341616.66
142.0245 2106.97
144.0404 86999.08
149.4798 2172.38
151.0250 5370.11
152.0092 114876.06
169.0358 213742.00
170.0198 334579.50
188.0305 2450.41

Name: 12 - Uric acid
PrecursorMz: 169.03561
Precursor_type: 
Collision_energy: 70.0
Ionization: ESI
IonMode: positive
RetentionTime: 0.14428
InChiKey: 
Formula: C5H4N4O3
CASNo: 
Smiles: 
CompoundClass: 
Comment: 
Num peaks: 36
55.0294 393615.78
57.0749 2031.92
68.0246 2488.53
69.0085 80886.52
69.9926 14290.87
70.0401 277799.47
70.3776 1979.63
70.3810 3790.60
71.0242 5725.69
80.0245 8350.64
83.0239 11754.61
84.0811 2305.16
95.0353 4115.08
96.0193 233378.11
98.0350 269584.75
99.0190 68834.59
99.0256 4120.62
108.0193 18707.69
109.0034 18922.42
113.0462 3059.04
114.0299 6642.58
118.0351 4549.44
123.0303 6992.20
124.0144 43818.09
124.8284 1754.78
126.0300 593365.31
127.0139 2483.90
130.9890 1731.74
136.0457 3422.27
141.0407 171389.75
144.0405 55417.98
151.0249 6086.84
152.0092 65616.80
169.0358 61997.27
170.0198 186644.11
188.0302 3915.88

Name: 12 - Uric acid
PrecursorMz: 169.03561
Precursor_type: 
Collision_energy: 80.0
Ionization: ESI
IonMode: positive
RetentionTime: 0.14578
InChiKey: 
Formula: C5H4N4O3
CASNo: 
Smiles: 
CompoundClass: 
Comment: 
Num peaks: 36
51.9498 2151.58
55.0294 400106.38
56.0135 2294.33
64.9764 1807.60
68.0246 4734.25
69.0085 95245.50
69.9926 15586.72
70.0401 237493.66
71.0240 4981.81
73.8989 1711.74
75.3139 2313.64
80.0243 12414.94
83.0241 11814.93
86.9640 2031.70
91.0163 2342.95
95.0354 2743.23
96.0193 232078.30
98.0350 194113.48
99.0189 39215.89
105.0036 3434.40
108.0193 19532.65
109.0034 20221.23
114.0299 3803.87
118.0351 3549.76
123.0307 1973.46
124.0144 20725.67
126.0300 287985.09
131.9282 2037.92
136.0455 2913.60
139.9118 1924.50
141.0407 63366.88
144.0404 26963.21
150.0095 2317.67
152.0090 27685.26
169.0355 16033.44
170.0198 80119.35

Name: 12 - Uric acid
PrecursorMz: 169.03561
Precursor_type: 
Collision_energy: 90.0
Ionization: ESI
IonMode: positive
RetentionTime: 0.14845
InChiKey: 
Formula: C5H4N4O3
CASNo: 
Smiles: 
CompoundClass: 
Comment: 
Num peaks: 30
52.3748 1629.45
53.0140 1887.02
55.0294 349094.81
68.0245 5960.66
69.0085 91019.23
69.9925 19214.76
70.0401 167180.73
70.3795 4028.31
71.0242 8736.84
80.0245 11963.77
83.0241 8699.26
95.0356 4287.09
96.0193 198873.59
98.0350 107105.40
99.0190 15961.32
108.0192 9935.79
108.9564 1894.92
109.0036 11724.84
118.0354 3683.87
123.0305 2077.73
124.0144 10997.00
126.0299 129368.03
136.0456 2796.61
141.0410 25697.09
144.0408 8369.04
147.1993 1866.32
152.0094 9866.18
155.1603 1891.35
169.0362 1964.81
170.0198 26872.09

Name: 12 - Uric acid
PrecursorMz: 169.03561
Precursor_type: 
Collision_energy: 100.0
Ionization: ESI
IonMode: positive
RetentionTime: 0.17755
InChiKey: 
Formula: C5H4N4O3
CASNo: 
Smiles: 
CompoundClass: 
Comment: 
Num peaks: 27
53.9978 5742.35
55.0294 339791.09
57.7540 1934.91
68.0245 10640.12
69.0085 99795.25
69.9924 29048.80
70.0401 156230.61
70.3805 3906.20
71.0242 6529.85
73.2128 1735.75
80.0244 12264.33
83.0240 6485.42
96.0193 163845.91
98.0350 62228.29
99.0190 7990.61
108.0195 10625.79
109.0033 5654.40
119.5290 2005.16
123.0300 2161.88
124.0145 7220.48
126.0299 51589.18
136.0467 1881.10
141.0408 9035.32
144.0405 5707.46
152.0094 4161.70
170.0196 9087.45
181.4509 2005.40

Name: 12 - Uric acid
PrecursorMz: 169.03561
Precursor_type: 
Collision_energy: 110.0
Ionization: ESI
IonMode: positive
RetentionTime: 0.17908
InChiKey: 
Formula: C5H4N4O3
CASNo: 
Smiles: 
CompoundClass: 
Comment: 
Num peaks: 32
53.9978 7109.56
55.0294 284293.88
65.0564 1876.38
68.0245 13273.62
69.0084 99201.55
69.9924 22144.81
70.0401 115861.63
70.3794 4614.37
71.0242 5571.13
78.9503 1624.08
80.0243 11134.94
83.0240 4479.36
84.1864 1563.93
85.0693 1551.56
85.3228 1802.13
91.5266 2071.99
95.0355 3429.93
96.0193 110193.00
98.0350 29834.10
99.0188 4617.63
99.4868 1885.05
108.0195 3912.65
109.0035 3552.34
109.9460 1659.10
114.0293 1993.56
124.0144 2518.17
126.0297 20459.81
136.0457 2775.83
141.0406 2377.21
144.0404 2512.84
152.0106 2494.40
170.0204 2624.13

Name: 12 - Uric acid
PrecursorMz: 169.03561
Precursor_type: 
Collision_energy: 120.0
Ionization: ESI
IonMode: positive
RetentionTime: 0.18060
InChiKey: 
Formula: C5H4N4O3
CASNo: 
Smiles: 
CompoundClass: 
Comment: 
Num peaks: 20
50.6673 1477.05
51.8407 1606.39
53.9978 10466.88
55.0294 271467.47
68.0244 17737.77
69.0085 106141.23
69.1607 1846.21
69.9925 26505.63
70.0401 95740.28
71.0242 5766.04
80.0244 8605.55
81.0084 4412.82
83.0240 4636.60
96.0193 83368.84
98.0350 19324.77
99.0192 3770.39
109.0036 4369.33
126.0303 7867.97
154.8466 1886.90
170.0215 2464.80

Name: 13 - Cytidine
PrecursorMz: 244.09280
Precursor_type: 
Collision_energy: 10.0
Ionization: ESI
IonMode: positive
RetentionTime: 0.15521
InChiKey: 
Formula: C9H13N3O5
CASNo: 
Smiles: 
CompoundClass: 
Comment: 
Num peaks: 9
69.1766 17018.21
69.4738 29794.00
69.4776 48336.24
71.4484 21463.79
112.0506 3038300.75
142.5233 17631.37
229.0746 18803.85
244.0922 54585.04
254.4757 22475.87

Name: 13 - Cytidine
PrecursorMz: 244.09280
Precursor_type: 
Collision_energy: 20.0
Ionization: ESI
IonMode: positive
RetentionTime: 0.15638
InChiKey: 
Formula: C9H13N3O5
CASNo: 
Smiles: 
CompoundClass: 
Comment: 
Num peaks: 12
52.8617 17592.44
60.2412 20021.11
61.6698 16164.74
69.4756 72095.41
112.0506 3224436.75
114.4543 20091.21
122.2901 18527.43
151.0417 17778.11
167.7846 18636.38
169.3498 20484.43
235.6540 20291.03
244.0937 95596.63

Name: 13 - Cytidine
PrecursorMz: 244.09280
Precursor_type: 
Collision_energy: 30.0
Ionization: ESI
IonMode: positive
RetentionTime: 0.15756
InChiKey: 
Formula: C9H13N3O5
CASNo: 
Smiles: 
CompoundClass: 
Comment: 
Num peaks: 13
58.2961 16056.79
61.8323 17787.18
68.0790 20686.17
68.7249 19708.62
71.9694 22358.12
72.0915 17276.22
75.8535 18108.58
102.0913 23657.69
112.0506 3655987.25
144.3093 18257.29
144.5013 19297.98
150.5620 16956.89
156.7665 18572.83

Name: 13 - Cytidine
PrecursorMz: 244.09280
Precursor_type: 
Collision_energy: 40.0
Ionization: ESI
IonMode: positive
RetentionTime: 0.15931
InChiKey: 
Formula: C9H13N3O5
CASNo: 
Smiles: 
CompoundClass: 
Comment: 
Num peaks: 8
53.3719 17827.39
55.5846 19256.67
61.7433 18766.65
67.3305 16755.51
69.4732 16900.52
69.4767 68798.66
95.0240 47076.05
112.0506 3095500.50

Name: 13 - Cytidine
PrecursorMz: 244.09280
Precursor_type: 
Collision_energy: 50.0
Ionization: ESI
IonMode: positive
RetentionTime: 0.16049
InChiKey: 
Formula: C9H13N3O5
CASNo: 
Smiles: 
CompoundClass: 
Comment: 
Num peaks: 11
69.0449 41557.29
69.4742 17416.36
69.4775 38712.37
71.5789 15580.66
77.2013 16685.93
95.0243 102903.61
101.6033 14726.49
112.0506 3436190.25
116.0114 14803.45
121.2678 16480.87
210.9660 18973.17

Name: 13 - Cytidine
PrecursorMz: 244.09280
Precursor_type: 
Collision_energy: 60.0
Ionization: ESI
IonMode: positive
RetentionTime: 0.14106
InChiKey: 
Formula: C9H13N3O5
CASNo: 
Smiles: 
CompoundClass: 
Comment: 
Num peaks: 15
55.0181 14154.43
57.0338 29914.29
62.2340 12349.96
67.4109 12814.11
69.0448 82068.70
69.4743 31655.65
69.4782 32830.09
94.0399 34491.48
95.0241 212087.63
102.0917 16381.25
112.0506 2907921.75
125.8680 12624.66
127.8557 15174.97
151.7344 15447.34
242.0953 14282.42

Name: 13 - Cytidine
PrecursorMz: 244.09280
Precursor_type: 
Collision_energy: 70.0
Ionization: ESI
IonMode: positive
RetentionTime: 0.16286
InChiKey: 
Formula: C9H13N3O5
CASNo: 
Smiles: 
CompoundClass: 
Comment: 
Num peaks: 19
51.7644 15670.61
55.0183 20933.23
55.4370 16301.87
55.6994 15562.23
57.0338 29815.76
66.7144 14374.00
67.0291 20821.47
69.0448 140808.20
69.4645 20091.81
71.9678 16313.37
75.7129 17809.03
80.1097 15202.82
81.8738 14809.20
85.1847 14121.05
94.0399 48630.71
95.0240 442084.50
95.2445 19198.23
112.0506 2681745.00
145.9288 15950.01

Name: 13 - Cytidine
PrecursorMz: 244.09280
Precursor_type: 
Collision_energy: 80.0
Ionization: ESI
IonMode: positive
RetentionTime: 0.16466
InChiKey: 
Formula: C9H13N3O5
CASNo: 
Smiles: 
CompoundClass: 
Comment: 
Num peaks: 18
51.9404 17777.68
55.9715 14235.20
57.0338 27881.28
62.3180 14699.74
67.0293 44788.60
68.0131 29123.43
69.0448 199403.31
69.4768 53113.97
71.0130 15894.37
72.3600 16793.30
85.9150 13845.98
91.9327 18866.89
94.0401 90292.05
95.0240 660129.00
100.0883 17164.82
112.0505 2082485.13
124.9143 15157.96
248.4484 18054.32

Name: 13 - Cytidine
PrecursorMz: 244.09280
Precursor_type: 
Collision_energy: 90.0
Ionization: ESI
IonMode: positive
RetentionTime: 0.16587
InChiKey: 
Formula: C9H13N3O5
CASNo: 
Smiles: 
CompoundClass: 
Comment: 
Num peaks: 16
52.0186 34014.82
52.1636 17726.02
62.0358 17024.34
67.0291 65931.54
68.0131 57033.32
69.0449 223308.17
69.4757 69374.81
71.0128 26459.07
71.0241 22968.36
79.0234 16135.12
94.0400 129617.13
95.0241 750822.19
103.0347 19196.22
111.3389 16368.46
112.0505 1402824.50
166.9175 20018.48

Name: 13 - Cytidine
PrecursorMz: 244.09280
Precursor_type: 
Collision_energy: 100.0
Ionization: ESI
IonMode: positive
RetentionTime: 0.16708
InChiKey: 
Formula: C9H13N3O5
CASNo: 
Smiles: 
CompoundClass: 
Comment: 
Num peaks: 14
52.0185 59773.00
55.0183 22584.11
57.5913 15342.48
67.0291 99570.77
68.0132 83203.68
69.0448 254724.41
69.4724 21690.78
69.4766 61527.06
94.0400 164518.06
95.0240 934466.50
97.4624 18240.12
112.0506 922201.56
125.9039 17401.31
137.2133 20477.75

Name: 13 - Cytidine
PrecursorMz: 244.09280
Precursor_type: 
Collision_energy: 110.0
Ionization: ESI
IonMode: positive
RetentionTime: 0.16831
InChiKey: 
Formula: C9H13N3O5
CASNo: 
Smiles: 
CompoundClass: 
Comment: 
Num peaks: 16
52.0186 99231.59
57.0336 18367.63
57.4966 17259.07
62.4717 17384.06
67.0291 123627.64
68.0131 99186.51
69.0448 180945.98
71.0129 25206.05
94.0400 133227.05
95.0240 812458.50
103.2648 18328.56
109.2981 19297.31
109.7765 18190.42
112.0505 478314.53
190.8002 21897.88
202.0637 19835.61

Name: 13 - Cytidine
PrecursorMz: 244.09280
Precursor_type: 
Collision_energy: 120.0
Ionization: ESI
IonMode: positive
RetentionTime: 0.17013
InChiKey: 
Formula: C9H13N3O5
CASNo: 
Smiles: 
CompoundClass: 
Comment: 
Num peaks: 15
52.0186 111090.13
55.0180 18461.35
57.0337 22991.94
59.7724 17087.18
60.4898 17283.17
67.0291 142429.89
68.0133 124165.50
69.0447 110466.30
69.3511 18417.96
79.2653 21807.54
94.0399 92283.34
95.0241 598043.81
112.0506 213126.81
190.5285 18924.58
228.6703 22041.88

Name: 14 - L-Serine
PrecursorMz: 106.04987
Precursor_type: 
Collision_energy: 10.0
Ionization: ESI
IonMode: positive
RetentionTime: 0.13464
InChiKey: 
Formula: C3H7NO3
CASNo: 
Smiles: 
CompoundClass: 
Comment: 
Num peaks: 11
58.6638 47846.82
60.0447 33367724.00
70.0288 985023.81
70.4178 54576.66
70.5558 60883.18
75.4762 54308.75
81.9083 45252.39
83.2038 45955.29
88.0393 4014043.25
103.9045 49365.09
106.0499 1042126.38

Name: 14 - L-Serine
PrecursorMz: 106.04987
Precursor_type: 
Collision_energy: 20.0
Ionization: ESI
IonMode: positive
RetentionTime: 0.13582
InChiKey: 
Formula: C3H7NO3
CASNo: 
Smiles: 
CompoundClass: 
Comment: 
Num peaks: 11
60.0447 32216430.00
66.2466 49794.37
67.5743 48656.39
69.8044 43995.69
70.0288 847993.19
70.5579 88409.04
79.7653 55160.08
82.5744 53967.09
87.8138 46650.31
88.0393 4122908.50
106.0499 1126042.63

Name: 14 - L-Serine
PrecursorMz: 106.04987
Precursor_type: 
Collision_energy: 30.0
Ionization: ESI
IonMode: positive
RetentionTime: 0.13700
InChiKey: 
Formula: C3H7NO3
CASNo: 
Smiles: 
CompoundClass: 
Comment: 
Num peaks: 7
60.0446 29578884.00
63.0271 10709.52
70.0288 729623.94
70.5595 15644.13
88.0393 4383374.00
99.1838 9595.49
106.0498 1038118.94

Name: 14 - L-Serine
PrecursorMz: 106.04987
Precursor_type: 
Collision_energy: 40.0
Ionization: ESI
IonMode: positive
RetentionTime: 0.13818
InChiKey: 
Formula: C3H7NO3
CASNo: 
Smiles: 
CompoundClass: 
Comment: 
Num peaks: 9
54.2086 10306.59
60.0446 29225536.00
70.0288 701931.06
70.5550 9760.95
70.5588 11203.58
83.6213 10003.53
88.0393 4239568.50
106.0499 1054217.25
112.7843 8921.31

Name: 14 - L-Serine
PrecursorMz: 106.04987
Precursor_type: 
Collision_energy: 50.0
Ionization: ESI
IonMode: positive
RetentionTime: 0.13936
InChiKey: 
Formula: C3H7NO3
CASNo: 
Smiles: 
CompoundClass: 
Comment: 
Num peaks: 14
53.9979 45704.47
54.5718 44809.68
60.0447 35106096.00
61.9937 47771.14
62.4548 47806.30
65.9212 52780.56
70.0288 1097480.00
70.5580 62243.03
74.7093 45386.42
75.6124 56209.36
82.9527 52497.53
88.0393 4321134.00
106.0498 972142.13
106.0568 60194.96

Name: 14 - L-Serine
PrecursorMz: 106.04987
Precursor_type: 
Collision_energy: 60.0
Ionization: ESI
IonMode: positive
RetentionTime: 0.14054
InChiKey: 
Formula: C3H7NO3
CASNo: 
Smiles: 
CompoundClass: 
Comment: 
Num peaks: 9
60.0447 24872420.00
63.5894 46155.20
70.0288 673240.44
73.6587 49093.50
74.1959 51679.82
88.0393 2039018.88
91.5278 45024.58
99.6032 49466.51
106.0499 286827.00

Name: 14 - L-Serine
PrecursorMz: 106.04987
Precursor_type: 
Collision_energy: 70.0
Ionization: ESI
IonMode: positive
RetentionTime: 0.14250
InChiKey: 
Formula: C3H7NO3
CASNo: 
Smiles: 
CompoundClass: 
Comment: 
Num peaks: 10
54.2076 64295.41
60.0447 24774714.00
62.2732 49148.77
70.0289 559632.75
70.5577 106497.61
79.0554 52086.73
88.0394 1584472.88
94.6569 56051.82
102.6749 49395.27
106.0502 68537.46

Name: 14 - L-Serine
PrecursorMz: 106.04987
Precursor_type: 
Collision_energy: 80.0
Ionization: ESI
IonMode: positive
RetentionTime: 0.14368
InChiKey: 
Formula: C3H7NO3
CASNo: 
Smiles: 
CompoundClass: 
Comment: 
Num peaks: 5
60.0447 22422722.00
70.0289 356198.56
70.5550 66029.95
70.5586 63405.73
88.0393 881941.00

Name: 14 - L-Serine
PrecursorMz: 106.04987
Precursor_type: 
Collision_energy: 90.0
Ionization: ESI
IonMode: positive
RetentionTime: 0.14486
InChiKey: 
Formula: C3H7NO3
CASNo: 
Smiles: 
CompoundClass: 
Comment: 
Num peaks: 6
60.0447 16154914.00
70.0288 250085.02
70.5584 95044.70
88.0394 471466.47
90.0477 51303.11
121.3756 47576.02

Name: 14 - L-Serine
PrecursorMz: 106.04987
Precursor_type: 
Collision_energy: 100.0
Ionization: ESI
IonMode: positive
RetentionTime: 0.14604
InChiKey: 
Formula: C3H7NO3
CASNo: 
Smiles: 
CompoundClass: 
Comment: 
Num peaks: 7
53.5042 56353.50
56.1580 48796.08
60.0447 11977198.00
64.4609 51316.28
70.0289 149679.52
71.9693 48001.75
88.0394 205615.55

Name: 14 - L-Serine
PrecursorMz: 106.04987
Precursor_type: 
Collision_energy: 110.0
Ionization: ESI
IonMode: positive
RetentionTime: 0.14774
InChiKey: 
Formula: C3H7NO3
CASNo: 
Smiles: 
CompoundClass: 
Comment: 
Num peaks: 5
53.8593 47462.88
60.0447 9269451.00
70.0288 111459.90
70.5583 96683.20
88.0394 108373.29

Name: 14 - L-Serine
PrecursorMz: 106.04987
Precursor_type: 
Collision_energy: 120.0
Ionization: ESI
IonMode: positive
RetentionTime: 0.14892
InChiKey: 
Formula: C3H7NO3
CASNo: 
Smiles: 
CompoundClass: 
Comment: 
Num peaks: 5
51.4734 46323.24
52.2997 44092.62
52.3517 45138.21
60.0447 6520666.00
70.0291 76881.69

Name: 15 - L-Cysteine
PrecursorMz: 122.02702
Precursor_type: 
Collision_energy: 10.0
Ionization: ESI
IonMode: positive
RetentionTime: 0.15578
InChiKey: 
Formula: C3H7NO2S
CASNo: 
Smiles: 
CompoundClass: 
Comment: 
Num peaks: 13
58.9953 1431418.63
70.2045 84286.89
76.0216 2257939.00
86.9849 39861.41
86.9900 687837.25
89.9319 32484.68
91.4722 36326.11
105.0005 506224.97
111.1998 33183.09
122.0273 68007.01
122.0715 98328.41
134.7257 41521.74
136.1606 37005.38

Name: 15 - L-Cysteine
PrecursorMz: 122.02702
Precursor_type: 
Collision_energy: 20.0
Ionization: ESI
IonMode: positive
RetentionTime: 0.15696
InChiKey: 
Formula: C3H7NO2S
CASNo: 
Smiles: 
CompoundClass: 
Comment: 
Num peaks: 12
53.1842 32143.31
57.9874 43974.32
58.9953 1528373.13
70.2062 68144.32
76.0216 2255349.25
86.9900 716260.75
88.0392 45055.29
95.9284 34261.13
96.1338 35544.27
105.0006 518695.72
122.0273 126157.53
122.0719 38850.05

Name: 15 - L-Cysteine
PrecursorMz: 122.02702
Precursor_type: 
Collision_energy: 30.0
Ionization: ESI
IonMode: positive
RetentionTime: 0.15843
InChiKey: 
Formula: C3H7NO2S
CASNo: 
Smiles: 
CompoundClass: 
Comment: 
Num peaks: 31
52.5679 2090.21
54.0342 4156.94
57.9875 29893.76
58.9953 1390204.50
64.0773 2585.29
66.0112 2337.12
67.4995 2020.94
69.9902 2136.12
70.2052 3666.86
70.2084 3508.84
76.0217 2259547.50
76.9797 2238.29
77.0055 5800.24
80.9303 3474.12
81.0447 6493.59
82.0527 2928.37
86.9900 696260.31
88.0394 22816.89
94.0654 3270.60
95.0605 4351.31
96.1414 2426.34
97.9412 2064.58
98.5193 2036.93
100.0217 4903.00
105.0006 536676.94
122.0271 95851.22
122.0360 4588.58
122.0610 8043.66
122.0713 74821.20
122.0965 46459.31
123.0112 5370.26

Name: 15 - L-Cysteine
PrecursorMz: 122.02702
Precursor_type: 
Collision_energy: 40.0
Ionization: ESI
IonMode: positive
RetentionTime: 0.15991
InChiKey: 
Formula: C3H7NO2S
CASNo: 
Smiles: 
CompoundClass: 
Comment: 
Num peaks: 28
54.0342 3006.29
57.9875 30266.82
58.9953 1366600.50
59.6612 2050.67
60.7456 2053.60
62.9902 2374.41
68.0495 2987.85
70.0289 2411.38
70.2038 3835.22
76.0217 2157100.75
77.0055 4020.93
81.0448 8802.38
82.0524 3221.57
86.9900 678467.00
88.0394 25262.59
94.0653 6655.47
95.0605 3940.96
100.0217 7084.69
100.7678 2273.42
103.2331 2430.82
105.0006 519957.38
107.0727 3540.28
121.3069 2335.96
122.0271 97968.91
122.0614 3877.38
122.0714 73586.07
122.0965 45792.96
123.0113 3718.25

Name: 15 - L-Cysteine
PrecursorMz: 122.02702
Precursor_type: 
Collision_energy: 50.0
Ionization: ESI
IonMode: positive
RetentionTime: 0.16109
InChiKey: 
Formula: C3H7NO2S
CASNo: 
Smiles: 
CompoundClass: 
Comment: 
Num peaks: 13
55.3072 31858.59
57.9877 40641.39
58.9953 1912672.75
62.8306 35390.77
68.1149 31234.70
70.2038 53947.59
70.2068 35206.22
76.0216 2029311.25
86.9900 636437.25
105.0006 268425.56
116.9977 35168.48
122.0717 52639.18
126.3365 35058.61

Name: 15 - L-Cysteine
PrecursorMz: 122.02702
Precursor_type: 
Collision_energy: 60.0
Ionization: ESI
IonMode: positive
RetentionTime: 0.14107
InChiKey: 
Formula: C3H7NO2S
CASNo: 
Smiles: 
CompoundClass: 
Comment: 
Num peaks: 14
57.9875 89941.17
58.9953 2789485.75
76.0216 2101120.25
76.1695 27241.27
82.3721 30772.38
86.9899 406887.13
93.1416 26403.30
105.0004 208759.48
116.9106 28623.08
122.0716 44537.83
122.0967 30481.00
123.4964 31511.15
129.8364 26154.15
142.6473 30674.32

Name: 15 - L-Cysteine
PrecursorMz: 122.02702
Precursor_type: 
Collision_energy: 70.0
Ionization: ESI
IonMode: positive
RetentionTime: 0.16425
InChiKey: 
Formula: C3H7NO2S
CASNo: 
Smiles: 
CompoundClass: 
Comment: 
Num peaks: 8
57.9875 94037.24
58.9953 3057537.75
63.6749 30071.39
70.2027 30477.67
70.2062 47707.61
76.0216 1466141.38
86.9899 227400.06
105.0007 75103.41

Name: 15 - L-Cysteine
PrecursorMz: 122.02702
Precursor_type: 
Collision_energy: 80.0
Ionization: ESI
IonMode: positive
RetentionTime: 0.14424
InChiKey: 
Formula: C3H7NO2S
CASNo: 
Smiles: 
CompoundClass: 
Comment: 
Num peaks: 12
56.4810 25663.81
57.9874 142922.64
58.1701 27791.24
58.9953 3331808.25
67.5513 28781.57
70.2058 48897.63
76.0216 1175512.88
81.8898 33463.53
86.9898 148429.05
96.5804 25753.00
105.0007 38275.00
114.1067 33152.60

Name: 15 - L-Cysteine
PrecursorMz: 122.02702
Precursor_type: 
Collision_energy: 90.0
Ionization: ESI
IonMode: positive
RetentionTime: 0.14541
InChiKey: 
Formula: C3H7NO2S
CASNo: 
Smiles: 
CompoundClass: 
Comment: 
Num peaks: 11
53.5265 28090.55
55.1270 28286.03
56.1375 28807.56
57.9874 224706.41
58.9953 3737140.25
66.8973 26087.59
70.2042 63624.71
76.0216 935713.56
80.1510 37391.80
86.9899 63642.96
137.4769 33721.31

Name: 15 - L-Cysteine
PrecursorMz: 122.02702
Precursor_type: 
Collision_energy: 100.0
Ionization: ESI
IonMode: positive
RetentionTime: 0.14659
InChiKey: 
Formula: C3H7NO2S
CASNo: 
Smiles: 
CompoundClass: 
Comment: 
Num peaks: 6
52.4324 28958.74
57.9874 237617.89
58.9953 3703448.50
76.0216 512161.50
81.7848 25913.02
86.9899 41775.70

Name: 15 - L-Cysteine
PrecursorMz: 122.02702
Precursor_type: 
Collision_energy: 110.0
Ionization: ESI
IonMode: positive
RetentionTime: 0.14832
InChiKey: 
Formula: C3H7NO2S
CASNo: 
Smiles: 
CompoundClass: 
Comment: 
Num peaks: 10
57.9875 218041.34
58.9953 3397094.00
70.2057 53387.22
76.0217 352961.34
86.3336 26972.36
86.7489 25640.01
95.2273 29843.56
101.9841 29063.60
121.1395 26368.58
141.3072 32444.48

Name: 15 - L-Cysteine
PrecursorMz: 122.02702
Precursor_type: 
Collision_energy: 120.0
Ionization: ESI
IonMode: positive
RetentionTime: 0.14950
InChiKey: 
Formula: C3H7NO2S
CASNo: 
Smiles: 
CompoundClass: 
Comment: 
Num peaks: 7
54.0343 35643.52
57.9875 362518.06
58.9953 3184791.75
61.0884 25912.01
65.1671 28401.76
72.8488 26074.30
76.0216 261153.58

Name: 16 - Citrulline
PrecursorMz: 176.10297
Precursor_type: 
Collision_energy: 10.0
Ionization: ESI
IonMode: positive
RetentionTime: 0.15483
InChiKey: 
Formula: C6H13N3O3
CASNo: 
Smiles: 
CompoundClass: 
Comment: 
Num peaks: 17
70.0652 9799024.00
70.2565 220990.98
86.0600 113610.28
87.0919 134864.50
97.0761 241146.48
113.0710 14820441.00
114.0551 2389529.25
115.0867 4453302.50
116.0706 2866614.75
130.0978 348462.09
131.0821 141616.67
133.0973 219897.36
141.0655 696895.38
142.0498 355932.34
159.0765 32037820.00
176.1033 907759.88
185.8577 82832.77

Name: 16 - Citrulline
PrecursorMz: 176.10297
Precursor_type: 
Collision_energy: 20.0
Ionization: ESI
IonMode: positive
RetentionTime: 0.17680
InChiKey: 
Formula: C6H13N3O3
CASNo: 
Smiles: 
CompoundClass: 
Comment: 
Num peaks: 23
56.7302 79898.60
70.0652 10320838.00
70.2559 182645.89
73.8689 89092.55
79.4199 86493.27
86.0601 91627.32
87.0918 218451.70
91.6757 87446.32
97.0762 320193.28
105.7510 92586.74
113.0710 16089487.00
114.0550 2577416.75
115.0867 5153222.50
116.0707 2876709.00
116.0789 204377.78
130.0972 281556.41
131.0819 128176.44
133.0975 468097.09
140.9790 85970.55
141.0660 737440.75
142.0500 391543.47
159.0765 35545856.00
176.1030 1247934.00

Name: 16 - Citrulline
PrecursorMz: 176.10297
Precursor_type: 
Collision_energy: 30.0
Ionization: ESI
IonMode: positive
RetentionTime: 0.15719
InChiKey: 
Formula: C6H13N3O3
CASNo: 
Smiles: 
CompoundClass: 
Comment: 
Num peaks: 22
67.0330 95799.59
70.0653 12562599.00
73.8027 82298.05
86.0600 193841.02
87.0920 105333.70
87.1334 89324.70
97.0761 378156.88
113.0710 18863364.00
114.0482 73880.77
114.0550 3165723.25
115.0867 5584016.00
116.0707 3196658.00
130.0976 206734.05
131.0820 178225.78
133.0974 355064.88
141.0659 705489.94
142.0499 374634.72
145.1151 102146.66
147.5825 84402.20
154.7616 81818.44
159.0766 34386928.00
176.1030 930769.75

Name: 16 - Citrulline
PrecursorMz: 176.10297
Precursor_type: 
Collision_energy: 40.0
Ionization: ESI
IonMode: positive
RetentionTime: 0.13808
InChiKey: 
Formula: C6H13N3O3
CASNo: 
Smiles: 
CompoundClass: 
Comment: 
Num peaks: 24
55.3296 68699.89
68.0497 79056.08
70.0653 22247606.00
71.0491 71017.87
73.2105 63573.59
83.9027 63371.61
84.0446 92247.98
86.0601 564550.25
87.0918 161286.30
88.0757 114356.48
96.0445 220373.44
97.0763 359628.00
98.0603 118714.34
113.0710 22070806.00
114.0551 3760999.50
115.0867 3418135.00
116.0707 2910782.25
125.1779 69135.46
141.0658 514535.41
142.0499 470647.47
159.0766 11483729.00
172.5611 60994.13
176.1029 100671.73
183.6780 58605.90

Name: 16 - Citrulline
PrecursorMz: 176.10297
Precursor_type: 
Collision_energy: 50.0
Ionization: ESI
IonMode: positive
RetentionTime: 0.16005
InChiKey: 
Formula: C6H13N3O3
CASNo: 
Smiles: 
CompoundClass: 
Comment: 
Num peaks: 26
50.1015 100283.20
68.0497 182621.22
70.0653 38330980.00
70.2566 198275.89
71.0493 195316.83
71.9913 97040.97
76.6920 83574.32
78.5462 106434.59
84.0448 192035.78
84.0978 86029.79
86.0599 839403.50
89.3196 81044.40
94.2618 90725.23
96.0444 326157.38
97.0760 373383.28
113.0710 20541254.00
113.4064 86380.26
114.0550 3206042.00
115.0867 1499075.25
116.0708 1837927.38
141.0657 291658.78
142.0498 274814.72
152.2174 90133.88
152.7693 84470.23
159.0765 3428237.50
184.4552 84526.78

Name: 16 - Citrulline
PrecursorMz: 176.10297
Precursor_type: 
Collision_energy: 60.0
Ionization: ESI
IonMode: positive
RetentionTime: 0.16123
InChiKey: 
Formula: C6H13N3O3
CASNo: 
Smiles: 
CompoundClass: 
Comment: 
Num peaks: 20
68.0497 499704.06
69.0336 154373.09
70.0653 49266292.00
70.2573 181878.27
71.0494 290261.19
84.0442 168351.58
86.0601 1191641.13
95.7202 92251.57
96.0442 501805.19
97.0762 129052.80
98.0596 190579.81
102.6092 90898.58
113.0710 12902132.00
114.0552 1878309.38
115.0868 550747.81
116.0707 1131203.38
118.3637 90764.28
142.0504 125369.13
151.1434 92201.05
159.0764 713957.81

Name: 16 - Citrulline
PrecursorMz: 176.10297
Precursor_type: 
Collision_energy: 70.0
Ionization: ESI
IonMode: positive
RetentionTime: 0.16240
InChiKey: 
Formula: C6H13N3O3
CASNo: 
Smiles: 
CompoundClass: 
Comment: 
Num peaks: 17
54.8982 94752.65
68.0497 711743.00
69.0335 122844.27
70.0653 65667344.00
71.0492 272406.59
74.0238 192801.95
84.0442 141512.13
86.0600 1522136.38
95.5718 82018.83
96.0445 600932.00
97.0761 124911.63
98.0605 154232.14
113.0710 7220273.00
114.0552 1054052.13
115.0873 165208.45
116.0709 515959.31
177.2685 98176.83

Name: 16 - Citrulline
PrecursorMz: 176.10297
Precursor_type: 
Collision_energy: 80.0
Ionization: ESI
IonMode: positive
RetentionTime: 0.16410
InChiKey: 
Formula: C6H13N3O3
CASNo: 
Smiles: 
CompoundClass: 
Comment: 
Num peaks: 16
57.7362 93558.55
65.0491 92083.83
68.0497 670796.50
69.0337 109983.17
70.0653 54436044.00
70.2570 203168.66
71.0492 286730.94
74.0242 112413.86
84.0445 116888.05
86.0599 692339.94
88.7038 79192.60
96.0447 366712.16
113.0710 2662869.25
114.0550 372981.84
116.0706 175282.58
116.3573 81027.19

Name: 16 - Citrulline
PrecursorMz: 176.10297
Precursor_type: 
Collision_energy: 90.0
Ionization: ESI
IonMode: positive
RetentionTime: 0.16527
InChiKey: 
Formula: C6H13N3O3
CASNo: 
Smiles: 
CompoundClass: 
Comment: 
Num peaks: 13
53.0390 124567.13
64.6459 82016.71
68.0496 892002.25
70.0653 37167592.00
70.2548 130702.83
70.2583 117775.23
71.0492 118495.52
86.0601 422602.19
96.0445 210769.22
113.0708 524716.38
114.0553 111624.64
158.5576 85365.38
160.7227 75586.11

Name: 16 - Citrulline
PrecursorMz: 176.10297
Precursor_type: 
Collision_energy: 100.0
Ionization: ESI
IonMode: positive
RetentionTime: 0.16647
InChiKey: 
Formula: C6H13N3O3
CASNo: 
Smiles: 
CompoundClass: 
Comment: 
Num peaks: 16
53.0390 178313.80
57.9029 78702.09
62.9045 84669.36
68.0495 1056741.63
69.0336 86147.02
70.0653 33569644.00
70.2575 185160.53
71.0492 152192.80
73.6940 85074.20
76.2035 88345.98
86.0601 321936.97
91.0804 85258.70
104.1509 96981.44
113.0707 177324.78
151.6546 86137.67
155.1612 84904.05

Name: 16 - Citrulline
PrecursorMz: 176.10297
Precursor_type: 
Collision_energy: 110.0
Ionization: ESI
IonMode: positive
RetentionTime: 0.14739
InChiKey: 
Formula: C6H13N3O3
CASNo: 
Smiles: 
CompoundClass: 
Comment: 
Num peaks: 9
53.0389 250692.13
68.0496 865531.25
70.0653 26461246.00
70.2581 154722.89
71.0492 92721.48
77.2168 77949.19
86.0601 122983.29
162.4764 79556.79
163.4851 82801.07

Name: 16 - Citrulline
PrecursorMz: 176.10297
Precursor_type: 
Collision_energy: 120.0
Ionization: ESI
IonMode: positive
RetentionTime: 0.14858
InChiKey: 
Formula: C6H13N3O3
CASNo: 
Smiles: 
CompoundClass: 
Comment: 
Num peaks: 17
53.0390 246243.66
56.0498 71534.16
63.4704 72034.99
68.0496 1229980.25
70.0653 26084570.00
71.0493 99483.47
75.8533 76179.98
78.1522 87731.48
86.0599 94431.62
86.4996 75238.51
87.4258 73454.35
99.7426 67310.89
151.8901 65043.86
154.7102 77109.34
156.1282 76195.52
165.2530 81217.25
184.4295 80059.33

Name: 17 - Taurine
PrecursorMz: 126.02194
Precursor_type: 
Collision_energy: 60.0
Ionization: ESI
IonMode: positive
RetentionTime: 0.14048
InChiKey: 
Formula: C2H7NO3S
CASNo: 
Smiles: 
CompoundClass: 
Comment: 
Num peaks: 18
55.6442 33920.17
56.7019 38189.66
68.0496 44649.95
78.9849 265632.31
84.9598 83110.41
86.8631 36487.98
94.2659 35432.25
96.9957 242888.81
97.0008 40283.38
105.1923 36512.39
107.9015 39707.39
108.0115 7029547.00
108.9955 965769.63
119.7994 37354.78
126.0221 5972257.00
127.0063 65231.56
135.5426 37732.69
136.1205 36868.22

Name: 17 - Taurine
PrecursorMz: 126.02194
Precursor_type: 
Collision_energy: 70.0
Ionization: ESI
IonMode: positive
RetentionTime: 0.14246
InChiKey: 
Formula: C2H7NO3S
CASNo: 
Smiles: 
CompoundClass: 
Comment: 
Num peaks: 14
52.0567 37820.53
56.1798 42577.40
70.1278 45424.72
70.1312 74462.65
78.9849 362982.13
83.9444 44002.58
84.9597 77419.39
88.2506 47963.52
92.8899 42098.58
96.9955 212099.17
108.0114 2956730.75
108.9955 510645.09
126.0221 1940312.63
126.0313 105038.14

Name: 17 - Taurine
PrecursorMz: 126.02194
Precursor_type: 
Collision_energy: 80.0
Ionization: ESI
IonMode: positive
RetentionTime: 0.16423
InChiKey: 
Formula: C2H7NO3S
CASNo: 
Smiles: 
CompoundClass: 
Comment: 
Num peaks: 14
56.5033 44368.02
66.8500 38442.36
70.1294 90951.77
78.9848 469763.75
83.6317 38699.43
84.9599 45053.68
87.1571 42640.54
91.5110 44001.98
96.9956 140837.23
108.0115 1001953.50
108.9955 246677.16
116.3704 35840.41
126.0220 655833.81
138.5577 39725.48

Name: 17 - Taurine
PrecursorMz: 126.02194
Precursor_type: 
Collision_energy: 90.0
Ionization: ESI
IonMode: positive
RetentionTime: 0.14481
InChiKey: 
Formula: C2H7NO3S
CASNo: 
Smiles: 
CompoundClass: 
Comment: 
Num peaks: 12
58.1533 39746.82
66.2861 40658.21
68.9229 37787.11
70.1284 59321.86
70.1318 48369.51
78.9850 499761.78
84.9600 53202.92
96.9955 164291.28
97.3864 41229.02
108.0115 426709.53
108.9955 108368.57
126.0221 253352.23

Name: 17 - Taurine
PrecursorMz: 126.02194
Precursor_type: 
Collision_energy: 100.0
Ionization: ESI
IonMode: positive
RetentionTime: 0.14599
InChiKey: 
Formula: C2H7NO3S
CASNo: 
Smiles: 
CompoundClass: 
Comment: 
Num peaks: 8
59.9409 43383.77
75.5082 41650.19
78.9850 415159.94
84.9605 54007.43
91.3993 42972.93
96.9954 70385.80
108.0115 83571.29
126.0226 79246.84

Name: 17 - Taurine
PrecursorMz: 126.02194
Precursor_type: 
Collision_energy: 110.0
Ionization: ESI
IonMode: positive
RetentionTime: 0.14770
InChiKey: 
Formula: C2H7NO3S
CASNo: 
Smiles: 
CompoundClass: 
Comment: 
Num peaks: 8
64.8660 37963.69
70.1299 81181.13
77.4595 39347.85
78.9850 400940.53
91.6166 44237.23
106.9733 45458.43
108.0115 47739.01
110.8081 40238.57

Name: 17 - Taurine
PrecursorMz: 126.02194
Precursor_type: 
Collision_energy: 120.0
Ionization: ESI
IonMode: positive
RetentionTime: 0.14888
InChiKey: 
Formula: C2H7NO3S
CASNo: 
Smiles: 
CompoundClass: 
Comment: 
Num peaks: 8
50.8643 41867.19
54.2089 42081.72
59.4922 39899.93
78.9848 325177.06
87.6414 42739.18
93.8086 37785.80
96.3709 39413.81
96.9949 37759.25

Name: 18 - Gluconolactone
PrecursorMz: 179.05501
Precursor_type: 
Collision_energy: 10.0
Ionization: ESI
IonMode: positive
RetentionTime: 0.13469
InChiKey: 
Formula: C6H10O6
CASNo: 
Smiles: 
CompoundClass: 
Comment: 
Num peaks: 91
51.9403 3302.99
54.2086 1702.85
55.0181 20142.95
56.9652 1953.31
57.0309 2336.64
57.0338 38513.50
59.0493 4795.47
61.0287 10010.20
65.2391 1904.60
67.9346 1735.50
69.0336 26779.18
70.2151 3290.70
71.0128 11571.11
73.0285 71790.49
79.0213 4597.61
81.0334 6021.48
82.0137 3520.90
83.9298 2131.80
84.3021 1736.46
84.9375 6484.76
85.0284 36672.28
85.9452 1885.69
87.0442 9502.62
96.9378 5866.88
97.0285 36343.50
100.0183 3608.84
100.0243 41363.25
102.9482 24850.66
103.0388 4422.78
103.9560 4048.45
104.0125 8054.59
105.0206 2571.68
111.9483 2777.93
113.0176 22313.05
114.9482 13861.35
115.0121 14356.51
115.0248 3975.28
115.0390 61563.30
118.0099 4512.04
118.0349 27538.43
118.9434 6788.28
119.9509 8232.90
120.9589 10092.86
122.0233 24229.95
124.5264 2825.48
125.0234 25829.83
126.9718 13936.08
127.0154 20565.23
128.9511 3624.62
129.9593 3197.40
132.9588 31577.62
133.0157 43112.90
133.0347 33687.05
133.0496 58864.83
134.9566 3139.06
136.0205 103943.24
137.0820 4129.50
137.9547 4236.86
137.9641 20597.15
138.0217 3944.40
138.0402 3145.69
139.9822 2418.28
140.9514 13088.27
141.9492 3242.98
141.9591 31843.42
142.9667 16503.99
144.9823 13835.59
145.0258 48968.70
146.9619 4158.81
146.9743 3492.38
146.9862 2171.40
147.5285 15446.72
150.9514 2444.39
151.0272 13326.61
151.0453 11258.22
155.9748 273926.06
156.0134 4009.27
156.0325 67700.22
156.0506 46651.81
156.5335 4504.39
161.0968 3341.45
174.0258 4626.38
174.0435 10780.64
174.0618 6746.89
178.9908 7290.50
179.0484 3702.90
179.0639 48154.25
179.0924 5218.08
179.1069 7692.78
179.1292 8030.09
179.1432 3226.47

Name: 18 - Gluconolactone
PrecursorMz: 179.05501
Precursor_type: 
Collision_energy: 20.0
Ionization: ESI
IonMode: positive
RetentionTime: 0.13617
InChiKey: 
Formula: C6H10O6
CASNo: 
Smiles: 
CompoundClass: 
Comment: 
Num peaks: 92
51.9402 2448.11
53.0390 2605.25
55.0182 17285.38
56.9652 2040.81
57.0338 44529.68
59.0494 8004.13
61.0286 12331.45
68.9429 5928.23
69.0336 28504.35
70.2153 4730.62
71.0128 8951.75
73.0285 68723.73
79.0212 3696.64
81.0334 5674.36
82.0139 3584.21
83.9297 2551.15
84.9376 7238.00
85.0284 37501.45
87.0440 10798.37
93.2005 1925.01
95.9258 1928.03
96.9378 8340.71
97.0285 37228.08
100.0244 41016.74
102.9482 24130.69
103.0391 7678.70
104.0123 7685.59
105.1820 1796.77
109.0047 2510.12
111.9485 2466.81
113.0176 26476.10
113.0245 2805.28
114.0077 4964.95
114.9482 10636.48
115.0122 12934.60
115.0243 3804.24
115.0390 65056.11
118.0098 3131.65
118.0349 28306.15
118.9430 9012.24
119.9510 7732.68
120.9590 8406.00
121.9667 2608.28
122.0232 22577.45
124.5256 3496.11
125.0234 25028.72
126.9722 13490.50
127.0153 23777.92
128.9511 7694.75
132.0208 2867.81
132.9588 34095.82
133.0157 42242.36
133.0347 37224.42
133.0496 60392.08
133.5310 2675.00
136.0206 108495.31
137.0821 6115.77
137.9540 3229.72
137.9640 21652.78
137.9863 2618.47
138.0222 3025.79
138.0408 3240.87
138.5237 6106.51
139.9821 2938.45
140.3278 2323.09
140.9510 9052.89
141.9592 30178.74
142.9669 16693.73
144.9826 15606.69
145.0257 45931.55
146.9613 3918.69
147.5284 21592.78
150.9510 2917.95
151.0269 14132.64
151.0453 8967.13
152.9672 2514.22
155.9748 278876.56
156.0139 5592.64
156.0325 71382.41
156.0506 41862.02
156.5339 2090.39
159.0359 2219.88
159.9700 5375.99
174.0291 2577.24
174.0435 9107.84
174.0611 7118.77
178.9908 7825.02
179.0485 4835.86
179.0639 53585.34
179.0910 2909.73
179.1063 5137.31
179.1296 7753.36

Name: 18 - Gluconolactone
PrecursorMz: 179.05501
Precursor_type: 
Collision_energy: 30.0
Ionization: ESI
IonMode: positive
RetentionTime: 0.13764
InChiKey: 
Formula: C6H10O6
CASNo: 
Smiles: 
CompoundClass: 
Comment: 
Num peaks: 95
55.0182 18356.95
56.9651 4259.31
57.0338 46430.93
59.0495 6293.10
60.2788 1732.93
61.0110 3119.21
61.0286 15751.16
64.8702 1627.89
68.9429 5283.18
69.0336 35949.20
70.1057 1951.45
70.2173 2394.63
70.6776 2002.78
71.0128 13227.52
73.0284 71258.23
79.0213 4408.13
81.0336 5791.61
82.0137 3060.50
83.9296 5193.93
84.9376 6043.58
85.0284 42328.68
87.0440 13262.61
96.9375 11679.86
97.0285 41406.24
99.0442 2422.50
100.0244 47689.77
101.9409 1958.08
102.9482 27833.69
103.0393 6829.46
103.9561 2283.79
104.0125 11342.66
111.9487 3054.09
113.0175 33986.61
114.0075 3159.80
114.9480 12575.49
115.0121 12736.19
115.0390 62116.22
118.0102 4514.98
118.0350 34830.58
118.9433 6329.84
119.9512 8812.91
120.9587 9436.44
122.0231 32413.33
124.5261 4755.89
125.0235 26761.24
125.0321 2763.78
126.9720 16554.38
127.0153 26800.43
128.9510 5506.17
129.9592 2736.69
130.3053 2371.06
132.0205 3729.44
132.9588 40782.95
133.0160 54331.25
133.0348 37030.48
133.0498 50896.95
133.5314 2829.26
134.9564 2567.08
136.0205 119979.09
137.0818 4012.10
137.9639 13906.75
138.0225 5823.99
138.0404 4247.84
139.9826 2440.99
140.9512 11879.72
141.9590 36226.67
142.9673 15814.81
144.9826 13555.45
145.0258 41340.61
145.0362 3110.09
146.9616 3757.08
146.9745 3665.82
146.9965 2161.54
147.5284 13709.50
150.9518 3969.52
151.0267 15483.96
151.0447 10991.85
155.0368 2242.61
155.9748 213456.09
156.0138 4535.28
156.0327 60205.79
156.0508 41756.76
156.0626 3590.75
156.5340 2046.14
159.9702 3364.98
164.0402 2623.01
168.9610 2227.70
174.0284 2049.36
174.0436 6476.34
174.0603 4813.90
178.9907 5002.30
179.0638 50632.32
179.0912 2978.68
179.1061 6096.67
179.1292 3360.29

Name: 18 - Gluconolactone
PrecursorMz: 179.05501
Precursor_type: 
Collision_energy: 40.0
Ionization: ESI
IonMode: positive
RetentionTime: 0.13913
InChiKey: 
Formula: C6H10O6
CASNo: 
Smiles: 
CompoundClass: 
Comment: 
Num peaks: 105
50.2989 1704.17
51.9403 2792.09
55.0181 20472.69
55.9346 3213.26
56.9650 8418.83
57.0338 52555.19
57.0701 1673.27
59.0494 11617.48
61.0286 16736.33
67.0077 1876.24
67.0557 1901.24
67.6655 1645.63
67.9349 8142.78
68.9428 10788.46
69.0301 3896.65
69.0336 56766.50
71.0128 20001.34
73.0285 74444.09
74.9751 2070.78
79.0211 12084.86
79.7805 2012.67
81.0334 6827.03
82.0137 3224.66
83.0068 2239.64
83.9298 8135.93
84.9374 5007.08
85.0283 43906.67
85.9452 4603.17
87.0441 9774.55
95.0071 9217.56
96.0212 2089.19
96.9377 16038.75
97.0284 50921.88
97.2415 1980.94
98.9756 4053.68
100.0243 40410.95
101.9403 3691.33
102.9482 28000.60
103.0239 2450.07
103.0388 5963.27
103.9561 2659.56
104.0125 27528.48
105.0018 3342.15
107.0179 3299.00
110.4065 1684.46
111.9484 5282.27
113.0176 46988.21
114.0072 7586.33
114.9483 27290.18
115.0050 3901.15
115.0127 9930.40
115.0243 3920.81
115.0390 32590.19
115.5198 2518.59
116.9656 2804.86
116.9859 3259.65
118.0100 7766.04
118.0349 34356.83
118.9430 18106.67
119.9509 23266.52
120.9588 14779.83
121.0348 2772.66
121.9668 3441.24
122.0230 30095.56
124.5257 4937.98
125.0235 18727.30
126.9718 17756.55
127.0152 21133.03
128.9510 5619.53
132.0195 3751.32
132.9588 93330.40
133.0159 78234.28
133.0342 57604.75
133.0495 16079.63
134.9966 4356.33
136.0206 49995.09
137.0820 4659.16
137.9639 7616.88
138.0218 2558.19
138.0397 2007.62
139.9816 3423.55
140.9511 17695.85
141.9591 37057.88
142.9669 24700.75
144.9823 18133.72
145.0255 10375.06
146.9616 4136.93
146.9740 5133.73
147.5280 3423.50
150.0311 2264.06
151.0267 27600.83
151.0453 20790.91
155.9748 81151.69
156.0321 23280.29
156.0505 17961.09
159.9698 4957.30
161.0959 2715.03
164.0406 2827.88
174.0434 4483.16
174.0599 2249.95
178.9901 3218.15
179.0638 43293.62
179.1062 2801.58
179.1276 2943.55
187.9538 1953.11

Name: 18 - Gluconolactone
PrecursorMz: 179.05501
Precursor_type: 
Collision_energy: 50.0
Ionization: ESI
IonMode: positive
RetentionTime: 0.14178
InChiKey: 
Formula: C6H10O6
CASNo: 
Smiles: 
CompoundClass: 
Comment: 
Num peaks: 102
51.9403 9877.74
53.0389 4363.55
53.9393 3140.98
54.3785 1582.18
55.0182 24104.02
55.9346 5359.15
56.9650 15216.09
57.0338 47474.62
58.9982 2334.82
59.0493 8911.73
60.9956 1730.06
61.0287 17635.81
67.9351 15082.34
67.9380 2520.31
68.9428 24217.69
69.0336 58490.68
70.2164 3518.31
71.0128 24598.38
73.0284 53788.46
73.0323 3834.04
74.9755 3708.70
76.0783 2003.11
79.0213 11895.48
81.0335 8250.66
81.9997 1730.33
82.0139 2966.50
83.0073 4038.33
83.9298 12143.16
84.0150 1893.33
84.9376 5554.47
85.0284 34891.63
85.9455 3608.61
87.0441 7442.42
89.0072 2918.49
90.0149 2849.97
92.0123 2093.73
95.0074 5039.42
95.0603 2733.49
96.9377 22592.96
97.0285 49418.14
100.0244 37275.43
101.9403 6382.29
102.9482 25427.44
103.0239 3899.47
103.9560 3437.27
104.0125 26596.66
105.0021 5774.74
105.0212 2267.09
111.9487 3287.68
113.0176 30972.57
113.0251 1391.46
114.0077 7516.57
114.9482 30150.78
115.0060 6831.58
115.0117 7437.75
115.0242 6004.60
115.0389 13070.00
116.9663 2450.79
116.9860 6719.85
118.0096 2494.67
118.0348 23502.21
118.9431 21138.64
119.9510 27942.15
120.9586 11923.26
121.0345 3171.13
121.9666 6592.37
122.0231 14906.44
125.0233 10802.26
126.9719 13132.97
127.0150 7049.42
128.0999 1956.97
128.9511 4847.76
129.9591 2868.32
131.0192 2331.69
132.0204 5629.46
132.9588 120813.79
133.0161 93100.31
133.0343 64398.59
134.9966 6628.73
136.0211 11830.87
137.0823 3880.13
137.9639 2674.27
139.9822 3699.54
140.9515 14749.32
141.9487 2387.96
141.9591 29660.61
142.9669 19141.96
144.9827 11454.22
145.0254 3211.38
146.9612 4742.11
146.9737 4454.68
146.9963 3700.82
151.0269 27903.96
151.0450 17535.18
155.9635 2160.81
155.9749 24955.98
156.0323 8519.31
156.0507 5673.69
159.9701 2474.95
164.0404 9086.60
171.6334 2079.27
179.0640 37235.29

Name: 18 - Gluconolactone
PrecursorMz: 179.05501
Precursor_type: 
Collision_energy: 60.0
Ionization: ESI
IonMode: positive
RetentionTime: 0.14327
InChiKey: 
Formula: C6H10O6
CASNo: 
Smiles: 
CompoundClass: 
Comment: 
Num peaks: 96
51.9404 21946.53
53.0390 4409.18
55.0181 16806.71
55.9347 6384.56
56.9651 28159.95
57.0338 43962.75
59.0493 4781.28
60.9957 2300.72
61.0286 17105.92
63.9981 1922.88
67.9350 28286.90
68.9391 1708.33
68.9428 50146.34
68.9972 2652.42
69.0336 61176.83
69.0374 3695.77
69.0449 2345.91
70.2159 5215.32
71.0128 30017.87
71.2045 1932.86
71.4900 1599.81
73.0285 34255.95
74.9756 2837.33
79.0214 17823.87
81.0337 4666.51
83.0072 5585.55
83.9297 18172.06
84.9377 3548.12
85.0284 28410.75
85.9455 6641.79
87.0442 3382.16
89.0072 2700.59
90.0155 2121.16
91.0048 2805.03
92.0127 7797.20
94.4181 1895.75
95.0074 7045.50
95.0604 4072.03
96.9376 26153.08
97.0173 1795.74
97.0285 35604.74
98.0127 4840.78
98.9755 7813.02
99.0081 2081.44
99.0206 2341.20
100.0244 27368.52
101.9405 9250.42
102.9482 20881.56
103.0241 10881.09
103.9562 8134.42
104.0125 21049.16
105.0026 2668.74
113.0177 20406.89
114.0074 3140.87
114.9482 36126.45
115.0053 4224.59
115.0121 5561.19
115.0240 5567.47
115.0393 5983.70
116.9662 4140.72
116.9860 8630.43
118.0349 22484.62
118.9432 26616.07
119.9509 41181.96
120.9590 8885.63
121.0347 5778.96
121.9667 4489.59
122.0236 4923.84
122.5820 2372.06
125.0235 6255.66
126.9724 8335.45
128.9517 2241.62
128.9863 2225.56
131.0186 2262.54
132.0201 6527.40
132.9588 134084.22
133.0163 89168.49
133.0342 52411.79
134.9965 9522.00
135.0138 2145.35
136.0216 12168.03
136.9539 2465.30
139.9819 2455.96
140.9515 5972.23
141.9592 18477.70
142.9670 14444.01
144.9829 9424.43
146.9962 4321.43
151.0271 26693.84
151.0451 17026.73
155.9750 10140.20
156.0328 3261.91
156.0517 2441.85
162.9921 1987.01
164.0401 13314.56
179.0639 20690.22

Name: 18 - Gluconolactone
PrecursorMz: 179.05501
Precursor_type: 
Collision_energy: 70.0
Ionization: ESI
IonMode: positive
RetentionTime: 0.14478
InChiKey: 
Formula: C6H10O6
CASNo: 
Smiles: 
CompoundClass: 
Comment: 
Num peaks: 97
50.4250 1898.56
51.9404 34989.72
53.0388 4025.43
53.9393 2132.04
55.0182 21795.97
55.9346 5577.82
56.9651 38552.74
57.0338 42323.93
57.0704 2197.37
59.0494 3617.62
59.9405 2559.09
60.9955 2634.69
61.0287 14237.88
67.0542 2859.65
67.9315 3254.37
67.9350 43788.58
68.0496 3231.43
68.9428 74746.02
68.9970 3334.18
69.0336 51603.59
71.0128 27798.17
71.0492 2460.92
72.9372 2659.38
73.0285 24651.14
74.9755 2512.84
77.0082 3469.41
79.0061 3899.33
79.0176 1661.42
79.0213 14721.88
81.0335 4535.91
83.0070 5418.49
83.0121 2516.23
83.9298 22711.02
85.0285 18358.01
85.9455 5959.06
91.0049 3494.44
91.5387 1718.82
92.0124 6196.96
95.0073 3922.49
95.0187 1762.12
95.0491 1998.39
95.0604 2010.55
96.9377 22796.52
97.0170 2161.09
97.0285 24746.96
98.0125 3536.59
98.9755 5394.17
100.0244 19635.74
101.9404 8236.55
102.9482 17042.32
103.0244 12773.68
103.9560 9557.61
104.0126 6880.80
105.0023 2162.61
105.0213 2266.23
111.9486 2060.48
113.0177 7012.40
114.9482 24225.42
114.9686 1740.51
115.0122 4028.57
115.0243 2834.86
115.0390 2447.16
116.9661 4774.24
116.9858 10259.26
117.9361 1737.80
118.0350 15050.44
118.9432 30527.89
119.9510 42246.55
120.9588 5900.23
121.0347 14038.35
121.9668 7266.00
123.0323 2453.71
126.9726 3603.04
128.9511 2415.29
132.0204 2945.49
132.9588 127715.67
133.0161 67844.98
133.0341 40447.95
134.9966 5463.82
135.2973 1977.29
136.0216 19547.95
136.9536 3792.97
140.9514 4376.52
141.9494 2343.47
141.9586 9072.64
142.9670 8695.23
144.9826 3891.77
146.9968 3834.65
151.0268 20200.52
151.0451 12526.86
153.0072 2448.24
155.9749 6442.84
156.0326 3155.06
161.0106 2044.38
164.0402 10220.43
164.4486 2010.97
179.0633 14889.63

Name: 18 - Gluconolactone
PrecursorMz: 179.05501
Precursor_type: 
Collision_energy: 80.0
Ionization: ESI
IonMode: positive
RetentionTime: 0.14745
InChiKey: 
Formula: C6H10O6
CASNo: 
Smiles: 
CompoundClass: 
Comment: 
Num peaks: 99
50.6286 2027.63
51.9404 51000.74
53.0026 1882.72
53.0390 4929.75
55.0181 13746.20
55.9347 7331.76
56.9651 44316.00
57.0338 33749.05
57.9352 2461.39
58.8440 1999.73
58.9330 2505.37
59.0494 3369.16
59.9408 2459.63
60.9958 2890.15
61.0113 2137.50
61.0287 12126.57
67.9350 59804.02
68.9428 88457.28
68.9971 2474.35
69.0336 47257.72
69.2709 1982.04
70.2143 2396.33
70.2176 2504.43
71.0129 30623.25
73.0285 13311.51
74.9754 2303.50
77.0076 7901.39
77.0682 1984.36
79.0059 3141.91
79.0176 1922.72
79.0213 12983.55
81.0335 3148.10
81.0707 2250.40
83.0072 2722.05
83.9299 19154.39
84.0151 2833.52
84.9378 2522.06
85.0284 14364.77
85.9456 6712.40
86.0124 2716.74
92.0126 4798.76
94.2088 1872.34
95.0128 1840.86
95.0491 2013.13
96.9378 17129.84
97.0165 2139.93
97.0286 15388.61
97.5507 1890.57
98.0127 2512.92
98.9755 6185.57
99.0204 2350.39
100.0243 13919.27
100.9322 1921.35
101.9407 5891.07
102.9484 10481.31
103.0240 12843.22
103.9561 9236.76
104.0126 3114.86
105.0217 4359.98
113.0178 2572.51
114.9482 25919.59
114.9553 2343.63
114.9696 1879.02
115.0122 3203.39
115.0242 3490.11
116.9666 5019.26
116.9858 10834.48
117.9357 2363.91
118.0351 8389.24
118.9432 33208.87
119.9510 41793.82
120.9593 4314.06
121.0346 11011.99
121.9669 4709.04
122.5200 2017.37
123.0327 2283.19
126.6465 2093.56
126.9721 2648.20
132.0206 3275.20
132.9589 109477.91
133.0163 50672.56
133.0254 2691.00
133.0341 24809.19
134.9969 7331.66
135.0139 7047.89
136.0217 18876.86
137.9612 2296.26
140.9518 3092.02
141.9594 5341.73
142.9671 8022.32
144.9834 2414.79
146.9964 1922.12
149.0108 2530.74
150.0005 3352.38
151.0270 12273.31
151.0454 6692.01
155.9749 3876.74
164.0405 7463.33
179.0645 3648.97

Name: 18 - Gluconolactone
PrecursorMz: 179.05501
Precursor_type: 
Collision_energy: 90.0
Ionization: ESI
IonMode: positive
RetentionTime: 0.14896
InChiKey: 
Formula: C6H10O6
CASNo: 
Smiles: 
CompoundClass: 
Comment: 
Num peaks: 81
51.1056 1955.88
51.9404 68590.39
53.0388 3671.55
53.9394 2560.42
54.8578 1601.04
55.0182 11192.12
55.9346 9234.18
56.9625 2417.68
56.9651 48051.03
57.0337 23036.83
57.9351 3600.30
58.9329 3109.10
59.9408 2601.10
60.9956 3206.04
61.0287 9855.62
67.9350 73876.88
67.9387 4238.30
68.9428 118491.13
68.9972 3832.27
69.0337 33458.84
69.0372 2300.84
70.2165 4846.67
71.0129 25257.00
72.6256 1652.13
72.9370 1698.65
73.0284 11360.36
77.0079 1903.86
79.0060 4110.93
79.0214 9114.71
83.0075 2852.35
83.9299 18260.68
84.9378 2216.26
85.0283 9020.63
85.9455 7706.64
89.5496 1861.09
91.0540 2940.64
93.0387 1633.91
93.5025 1648.31
96.9378 16736.75
97.0285 8432.40
98.9753 5814.96
100.0246 9226.75
100.9328 2001.83
101.9403 4996.83
102.9482 7722.15
103.0240 12540.52
103.9560 7473.78
108.0028 1932.63
113.0977 1944.10
114.9484 18961.07
115.0122 3645.74
115.0240 2261.82
116.9665 10493.27
116.9858 7827.03
118.0350 3886.40
118.9432 32805.35
118.9516 2050.40
119.9510 30918.51
120.9586 3238.55
121.0174 2301.98
121.0348 10923.43
121.9667 5441.10
123.0136 1756.40
123.0398 1748.26
126.9721 2929.16
132.9589 70581.96
133.0164 33852.55
133.0339 15464.73
134.9966 6250.71
135.0139 6728.12
136.0218 20070.40
141.9588 4309.72
142.9669 4728.32
146.9970 2434.10
150.0009 2699.57
151.0275 9787.85
151.0450 4035.52
155.9748 2158.55
164.0401 4869.18
179.0639 2301.35
179.8373 2063.64

Name: 18 - Gluconolactone
PrecursorMz: 179.05501
Precursor_type: 
Collision_energy: 100.0
Ionization: ESI
IonMode: positive
RetentionTime: 0.15048
InChiKey: 
Formula: C6H10O6
CASNo: 
Smiles: 
CompoundClass: 
Comment: 
Num peaks: 66
51.9404 84974.91
53.0025 2196.04
53.0389 3805.01
55.0180 6979.13
55.9347 10048.43
56.9624 3008.20
56.9651 54495.95
57.0338 18484.01
57.9351 5235.20
58.9329 4780.17
59.9307 2545.53
59.9408 2401.52
61.0287 5115.39
67.9350 75261.24
68.0495 2572.66
68.9428 123002.86
68.9973 2853.36
69.0336 20120.75
71.0129 17749.68
72.7852 1922.37
72.9371 2410.39
73.0284 6319.94
74.9757 1762.86
76.8129 1649.92
77.0078 2600.22
79.0059 4468.02
79.0212 5081.13
81.0336 2600.96
83.9299 11470.21
85.0285 5017.68
85.9455 6972.18
91.0542 2198.97
95.0494 2053.47
96.0026 2244.79
96.9376 7168.53
97.0168 1929.13
97.0286 3660.63
98.9756 2522.16
100.0244 4696.08
100.9329 3211.60
101.9405 4165.00
102.9482 5538.08
103.0240 7904.09
103.9560 5845.84
105.0212 2900.63
108.0025 2259.82
114.9484 11067.77
116.9664 7813.47
116.9858 4604.43
118.0348 2794.04
118.9432 36200.43
119.9509 28084.13
121.0347 9189.25
121.9666 4690.45
123.0317 3403.72
132.9589 55471.12
133.0163 18732.10
133.0346 6088.26
134.9966 3001.45
135.0139 7720.12
136.0216 16410.30
136.9540 2860.84
141.9590 3501.88
146.9962 2257.12
150.0011 2839.21
151.0272 6544.42

Name: 18 - Gluconolactone
PrecursorMz: 179.05501
Precursor_type: 
Collision_energy: 110.0
Ionization: ESI
IonMode: positive
RetentionTime: 0.15317
InChiKey: 
Formula: C6H10O6
CASNo: 
Smiles: 
CompoundClass: 
Comment: 
Num peaks: 70
51.0232 2500.72
51.9403 92470.23
53.0025 3831.72
53.0389 3860.09
53.9393 2210.58
55.0181 8349.73
55.9347 10983.21
56.9624 3277.64
56.9651 50846.95
57.0338 15496.41
57.9351 3363.46
58.9329 5436.02
59.9306 2517.30
59.9407 4046.38
60.0886 1830.01
61.0286 2742.46
63.9980 2964.29
67.9350 79786.12
68.6043 1790.77
68.9428 130913.55
68.9974 2375.24
69.0335 16089.26
69.0449 2149.06
70.0653 1849.55
70.2157 4606.85
70.7121 1814.04
71.0129 16438.18
72.9371 2271.24
73.0285 2539.19
79.0213 3728.33
79.0542 1967.41
83.9297 9871.55
84.4029 1647.02
85.0282 2796.73
85.9454 6720.98
96.9378 6499.31
97.0169 1887.19
97.0284 3342.48
98.9751 2139.00
99.5588 1779.01
101.9401 4500.41
102.9486 2273.95
103.0239 3914.15
103.9561 4660.13
108.0029 6169.38
114.9483 5346.48
115.0065 2650.74
116.9661 7408.38
116.9863 3536.27
118.9432 37282.98
119.9510 24171.53
120.9594 2213.72
121.0352 3022.94
121.9668 4946.88
123.0326 2029.99
130.4562 1642.10
132.9588 34351.52
133.0162 13253.55
133.0348 2791.34
134.9964 2623.24
135.0136 6694.87
136.0217 13288.35
136.9537 2016.48
141.9589 2438.45
142.2275 1920.69
142.9666 2853.76
149.0118 3075.73
151.0454 2416.35
163.0325 2169.59
177.7531 1676.58

Name: 18 - Gluconolactone
PrecursorMz: 179.05501
Precursor_type: 
Collision_energy: 120.0
Ionization: ESI
IonMode: positive
RetentionTime: 0.15469
InChiKey: 
Formula: C6H10O6
CASNo: 
Smiles: 
CompoundClass: 
Comment: 
Num peaks: 49
51.9403 123681.41
53.0391 2641.14
54.2031 1947.75
55.0182 5548.48
55.9347 9479.73
56.9651 54796.72
57.0338 6278.34
57.9350 4535.41
58.9329 6574.56
61.0288 3796.58
62.2770 1588.71
65.0387 2589.92
67.9350 69991.55
68.9428 111814.05
68.9973 1865.84
69.0337 8390.32
69.6344 1819.68
71.0129 14506.43
71.9520 1941.41
73.0286 2770.79
73.4932 1749.16
83.9297 10497.56
85.9454 2812.99
91.0545 2210.97
92.7924 2031.44
95.0492 2332.42
96.0030 2522.48
96.9376 2865.04
98.9753 2021.20
101.9403 2971.61
103.0242 5203.38
103.9561 5830.12
108.0028 6518.24
109.0107 3081.83
114.9484 5712.21
116.9661 5447.21
118.9432 35426.43
119.9512 18360.54
121.0349 3333.19
121.9668 1975.82
123.0147 2285.55
127.9931 1706.30
132.9588 19613.75
133.0165 6930.48
133.0343 2012.49
135.0139 5564.55
136.0218 8378.35
136.9541 2748.02
141.9587 2102.25

Name: 19 - Nicotinic acid
PrecursorMz: 124.03931
Precursor_type: 
Collision_energy: 80.0
Ionization: ESI
IonMode: positive
RetentionTime: 0.16375
InChiKey: 
Formula: C6H5NO2
CASNo: 
Smiles: 
CompoundClass: 
Comment: 
Num peaks: 24
50.0155 2368992.00
51.0232 5105228.50
52.0185 8115807.50
52.0313 1721800.38
53.0389 79458640.00
68.0495 21543640.00
70.1631 1589315.63
78.0338 84021752.00
79.0416 12564976.00
79.0458 946001.56
80.0495 624283008.00
81.0527 1191206.75
87.1933 637122.56
96.0444 494481984.00
97.0478 1870341.25
98.0481 764992.94
106.0290 779402.88
111.0314 1249148.88
112.0391 1604407.50
119.0607 1220779.25
122.0237 3738410.25
124.0393 433277184.00
125.0431 1719004.13
140.0340 11350659.00

Name: 19 - Nicotinic acid
PrecursorMz: 124.03931
Precursor_type: 
Collision_energy: 90.0
Ionization: ESI
IonMode: positive
RetentionTime: 0.16493
InChiKey: 
Formula: C6H5NO2
CASNo: 
Smiles: 
CompoundClass: 
Comment: 
Num peaks: 22
50.0154 3948464.50
51.0232 5504979.00
52.0185 12123956.00
52.0312 1648024.00
53.0389 109186704.00
68.0495 25496050.00
70.1647 1468409.38
78.0338 89033928.00
79.0416 19991078.00
80.0495 586209216.00
81.0530 858757.00
96.0444 476849664.00
98.0485 1333818.63
106.0287 715536.38
111.0313 2158666.25
112.0392 3702942.75
112.1061 699059.81
114.6942 541436.06
119.0605 817956.94
122.0234 2674903.75
124.0393 231132240.00
140.0342 8295417.50

Name: 19 - Nicotinic acid
PrecursorMz: 124.03931
Precursor_type: 
Collision_energy: 100.0
Ionization: ESI
IonMode: positive
RetentionTime: 0.16611
InChiKey: 
Formula: C6H5NO2
CASNo: 
Smiles: 
CompoundClass: 
Comment: 
Num peaks: 24
50.0155 5930158.00
51.0233 8005743.00
52.0185 19474568.00
52.0311 1844372.25
52.6888 545495.63
53.0389 137822768.00
68.0495 26455144.00
70.4876 637529.44
78.0338 85050144.00
79.0369 1020872.81
79.0416 28275180.00
80.0495 532013920.00
81.0528 1689378.75
85.7203 582774.88
96.0444 467758816.00
97.0480 712990.50
98.0485 536101.13
111.0314 4103239.00
112.0391 3660362.75
117.4927 578111.31
119.0604 964933.81
122.0232 1358178.88
124.0393 125154624.00
140.0339 4689195.00

Name: 19 - Nicotinic acid
PrecursorMz: 124.03931
Precursor_type: 
Collision_energy: 110.0
Ionization: ESI
IonMode: positive
RetentionTime: 0.16778
InChiKey: 
Formula: C6H5NO2
CASNo: 
Smiles: 
CompoundClass: 
Comment: 
Num peaks: 23
50.0155 8218378.50
51.0233 14346720.00
52.0185 27158302.00
52.0310 4362275.50
53.0389 155981696.00
65.0023 649976.00
68.0495 22968832.00
70.1643 1341754.88
76.8972 495948.38
78.0338 83361544.00
79.0416 37137832.00
80.0495 440842080.00
81.0529 982850.13
95.0372 892780.81
96.0444 420132576.00
97.0480 1017002.00
111.0312 4800967.00
112.0392 2230472.50
119.0613 624902.25
122.0239 1784766.75
124.0392 59064716.00
139.3544 546229.94
140.0339 3463485.50

Name: 19 - Nicotinic acid
PrecursorMz: 124.03931
Precursor_type: 
Collision_energy: 120.0
Ionization: ESI
IonMode: positive
RetentionTime: 0.14852
InChiKey: 
Formula: C6H5NO2
CASNo: 
Smiles: 
CompoundClass: 
Comment: 
Num peaks: 24
50.0155 12870628.00
51.0233 18123096.00
52.0185 42100136.00
52.0311 7201815.00
53.0389 163711440.00
65.0023 535423.56
65.2835 503218.09
67.0179 563767.38
68.0495 20022160.00
78.0338 76510184.00
79.0416 39408944.00
80.0495 346118144.00
89.2017 564510.56
95.0370 699038.13
96.0444 383067968.00
97.0482 1216419.25
103.3422 534390.81
108.5195 566891.13
111.0314 5851626.00
112.0391 1883143.50
119.0604 905035.94
119.8130 546249.44
124.0393 28024182.00
140.0340 1656648.00

Name: 20 - Inosine
PrecursorMz: 269.08804
Precursor_type: 
Collision_energy: 10.0
Ionization: ESI
IonMode: positive
RetentionTime: 0.15536
InChiKey: 
Formula: C10H12N4O5
CASNo: 
Smiles: 
CompoundClass: 
Comment: 
Num peaks: 16
52.4736 10601.00
59.0638 12118.60
62.9832 11368.90
64.5558 11216.74
65.6801 10972.68
68.5676 10257.73
69.2889 26089.43
69.2929 31893.16
69.2959 13177.42
133.0493 36222.87
136.0614 36424.45
137.0455 2639764.25
144.0848 13243.61
147.1653 11416.07
192.6819 10984.01
269.0857 147503.27

Name: 20 - Inosine
PrecursorMz: 269.08804
Precursor_type: 
Collision_energy: 20.0
Ionization: ESI
IonMode: positive
RetentionTime: 0.15654
InChiKey: 
Formula: C10H12N4O5
CASNo: 
Smiles: 
CompoundClass: 
Comment: 
Num peaks: 18
54.4340 10696.98
56.5470 11132.73
57.0337 12815.62
67.4127 11369.77
69.2891 27449.56
73.7688 12866.23
84.0873 10990.26
93.9438 12159.51
96.1521 11802.80
121.9131 13512.22
133.0493 40854.66
136.0617 49209.04
137.0455 2857933.00
228.3392 12677.18
269.0857 139751.92
269.1130 15012.42
281.3162 12492.82
294.9145 13231.39

Name: 20 - Inosine
PrecursorMz: 269.08804
Precursor_type: 
Collision_energy: 30.0
Ionization: ESI
IonMode: positive
RetentionTime: 0.15772
InChiKey: 
Formula: C10H12N4O5
CASNo: 
Smiles: 
CompoundClass: 
Comment: 
Num peaks: 11
57.0334 19318.11
67.6317 11038.24
71.9743 13223.45
75.6452 12954.56
79.0477 11190.99
85.0282 13497.53
115.0383 12487.35
133.0492 21077.77
136.0615 48061.37
137.0455 2438316.00
246.0056 13942.98

Name: 20 - Inosine
PrecursorMz: 269.08804
Precursor_type: 
Collision_energy: 40.0
Ionization: ESI
IonMode: positive
RetentionTime: 0.15953
InChiKey: 
Formula: C10H12N4O5
CASNo: 
Smiles: 
CompoundClass: 
Comment: 
Num peaks: 23
55.0179 17732.12
57.0336 23066.67
68.5911 12885.04
69.2923 33278.66
73.0282 13395.22
83.5013 13321.41
84.5674 12359.19
85.0284 23658.10
97.0285 15919.73
103.0387 12405.87
108.6979 10530.04
110.0347 35913.42
113.1045 15520.47
115.0389 18021.70
119.0347 20704.81
121.0687 13594.85
123.5496 11658.94
124.0149 11496.50
136.0614 52682.85
137.0455 2732915.50
174.9699 11580.76
193.5493 13065.91
197.2233 12708.43

Name: 20 - Inosine
PrecursorMz: 269.08804
Precursor_type: 
Collision_energy: 50.0
Ionization: ESI
IonMode: positive
RetentionTime: 0.16071
InChiKey: 
Formula: C10H12N4O5
CASNo: 
Smiles: 
CompoundClass: 
Comment: 
Num peaks: 18
55.0180 15687.82
57.0336 36429.13
65.0042 9519.08
69.0333 14331.24
69.2920 33754.66
73.0282 14373.88
85.0280 19378.95
94.0397 19821.20
96.3650 13881.87
98.1575 9548.13
107.7273 12561.49
110.0346 59104.62
119.0352 17775.03
136.0617 57251.64
137.0455 2314922.00
179.0559 11393.04
225.7496 9597.45
230.0342 9954.48

Name: 20 - Inosine
PrecursorMz: 269.08804
Precursor_type: 
Collision_energy: 60.0
Ionization: ESI
IonMode: positive
RetentionTime: 0.16189
InChiKey: 
Formula: C10H12N4O5
CASNo: 
Smiles: 
CompoundClass: 
Comment: 
Num peaks: 24
55.0179 28374.58
55.0294 17210.65
56.5470 9073.87
57.0336 52122.91
65.0639 8781.80
69.0333 24492.72
69.2892 20510.58
69.2928 24215.15
71.0126 10184.36
73.0283 28480.04
74.1475 9500.89
82.0397 12254.63
85.0282 21751.49
87.8510 9731.37
94.0398 45424.76
97.0282 10707.16
110.0346 162198.56
110.3412 9265.83
112.0502 17614.14
119.0349 94356.97
128.0449 20400.15
136.0614 61218.97
137.0455 2334230.50
250.2031 11728.95

Name: 20 - Inosine
PrecursorMz: 269.08804
Precursor_type: 
Collision_energy: 70.0
Ionization: ESI
IonMode: positive
RetentionTime: 0.16308
InChiKey: 
Formula: C10H12N4O5
CASNo: 
Smiles: 
CompoundClass: 
Comment: 
Num peaks: 25
55.0179 28950.30
55.0293 48943.68
55.4038 9648.99
57.0335 45573.66
59.6324 9135.21
59.7526 9833.82
68.5278 8173.74
69.0334 24138.63
71.0125 20186.84
73.0281 14223.00
76.2622 10087.60
82.0396 34273.88
85.0280 10137.74
94.0398 110472.41
110.0346 288903.69
112.0499 11890.75
119.0349 116455.73
128.0454 23453.91
136.0615 42870.72
137.0455 1705129.13
138.0289 14510.44
158.1170 8641.33
161.2378 11700.86
167.2674 9285.40
222.8836 11201.09

Name: 20 - Inosine
PrecursorMz: 269.08804
Precursor_type: 
Collision_energy: 80.0
Ionization: ESI
IonMode: positive
RetentionTime: 0.16498
InChiKey: 
Formula: C10H12N4O5
CASNo: 
Smiles: 
CompoundClass: 
Comment: 
Num peaks: 27
55.0179 26927.55
55.0293 73864.56
56.6351 10253.02
57.0336 45808.20
67.0290 23053.77
69.0333 19425.79
69.2890 17475.54
69.2930 22874.78
71.0126 23389.70
73.0282 9353.23
82.0398 82816.48
83.0239 10637.98
92.0242 15331.52
94.0399 144220.72
99.0383 11901.92
110.0346 405811.28
112.0501 19292.69
119.0268 20075.71
119.0350 265645.03
128.0453 23018.67
136.0611 22246.87
136.3036 9976.46
137.0455 1349012.38
138.0302 9734.04
165.7544 9238.40
200.5267 10174.01
285.6121 11092.35

Name: 20 - Inosine
PrecursorMz: 269.08804
Precursor_type: 
Collision_energy: 90.0
Ionization: ESI
IonMode: positive
RetentionTime: 0.14542
InChiKey: 
Formula: C10H12N4O5
CASNo: 
Smiles: 
CompoundClass: 
Comment: 
Num peaks: 24
50.8445 6925.01
55.0181 22076.84
55.0293 98222.92
57.0337 23018.65
59.3503 7652.64
67.0290 30357.49
69.0334 20004.24
69.2906 29390.85
69.2940 8472.42
71.0125 22409.34
82.0398 101080.05
84.2909 7051.07
92.0241 20206.40
94.0399 140938.84
110.0347 428011.50
112.0503 22337.24
119.0349 259247.52
128.0451 33022.50
136.0617 14708.66
137.0455 734016.63
138.0299 20078.29
149.6224 8118.00
153.0878 7481.96
223.5632 9749.25

Name: 20 - Inosine
PrecursorMz: 269.08804
Precursor_type: 
Collision_energy: 100.0
Ionization: ESI
IonMode: positive
RetentionTime: 0.16741
InChiKey: 
Formula: C10H12N4O5
CASNo: 
Smiles: 
CompoundClass: 
Comment: 
Num peaks: 25
55.0179 17952.57
55.0292 200845.73
57.0335 19727.98
67.0290 52323.67
67.3508 9660.35
69.0334 22591.62
69.2901 35311.92
69.2935 19895.90
71.0126 27556.08
82.0398 139307.78
83.0238 21005.17
85.0285 11475.43
91.0232 9400.59
92.0241 45521.12
92.8921 10196.26
94.0397 140886.39
110.0346 422686.91
110.7540 11131.17
112.0498 21274.45
119.0350 270571.09
121.1522 8883.80
127.9260 10601.90
128.0455 24835.43
137.0455 445999.53
138.0294 24680.64

Name: 20 - Inosine
PrecursorMz: 269.08804
Precursor_type: 
Collision_energy: 110.0
Ionization: ESI
IonMode: positive
RetentionTime: 0.14787
InChiKey: 
Formula: C10H12N4O5
CASNo: 
Smiles: 
CompoundClass: 
Comment: 
Num peaks: 29
52.4423 8256.17
54.2075 8597.71
55.0179 19089.44
55.0292 204502.16
57.0336 22775.02
65.0133 18755.87
67.0290 64946.27
69.0334 9475.05
69.2901 31085.26
69.2936 14690.72
71.0126 26195.67
82.0398 116018.39
83.0237 14757.64
92.0242 49206.19
94.0397 87404.77
102.3840 8517.01
110.0346 286709.09
111.0618 8954.24
112.0505 21779.38
119.0349 187402.84
125.2432 8319.46
128.0450 12029.76
137.0455 208063.36
138.0298 21513.04
209.3658 9251.89
209.9561 9440.84
259.9047 9485.93
270.8294 9265.60
274.2264 9523.61

Name: 20 - Inosine
PrecursorMz: 269.08804
Precursor_type: 
Collision_energy: 120.0
Ionization: ESI
IonMode: positive
RetentionTime: 0.14912
InChiKey: 
Formula: C10H12N4O5
CASNo: 
Smiles: 
CompoundClass: 
Comment: 
Num peaks: 25
51.3234 7693.94
51.9401 9190.80
55.0180 17072.13
55.0293 257603.63
55.0318 17784.92
57.0336 18160.21
67.0291 76464.52
71.0128 20163.47
71.9724 10522.94
82.0398 134857.70
83.0237 17462.17
92.0240 66187.60
94.0398 64432.50
95.2200 8548.64
110.0346 197683.50
112.0503 11530.70
115.6895 8390.05
119.0350 164122.00
119.0426 16279.79
128.0454 13937.42
137.0456 92043.68
138.0303 13191.48
210.6905 10770.08
233.6107 10703.96
243.7038 9560.11

Name: 21 - Gamma-Aminobutyric acid
PrecursorMz: 104.07060
Precursor_type: 
Collision_energy: 10.0
Ionization: ESI
IonMode: positive
RetentionTime: 0.15522
InChiKey: 
Formula: C4H9NO2
CASNo: 
Smiles: 
CompoundClass: 
Comment: 
Num peaks: 13
58.0654 133076.34
64.0793 82919.05
68.0496 1020561.19
69.0336 11707856.00
70.6093 119925.37
85.5251 74757.82
86.0601 8271627.00
86.4960 90019.05
87.0442 32755264.00
92.7965 83194.64
98.2896 78541.23
104.0707 1165636.50
121.1281 84953.37

Name: 21 - Gamma-Aminobutyric acid
PrecursorMz: 104.07060
Precursor_type: 
Collision_energy: 20.0
Ionization: ESI
IonMode: positive
RetentionTime: 0.15640
InChiKey: 
Formula: C4H9NO2
CASNo: 
Smiles: 
CompoundClass: 
Comment: 
Num peaks: 13
56.6330 85508.68
58.0653 133849.23
64.6928 85467.16
68.0497 986019.19
69.0336 11996613.00
69.3905 89686.65
70.6121 157107.95
73.5760 80886.98
86.0601 8448426.00
87.0442 33701492.00
98.7551 84759.13
104.0707 1226495.88
123.2020 85260.38

Name: 21 - Gamma-Aminobutyric acid
PrecursorMz: 104.07060
Precursor_type: 
Collision_energy: 30.0
Ionization: ESI
IonMode: positive
RetentionTime: 0.15758
InChiKey: 
Formula: C4H9NO2
CASNo: 
Smiles: 
CompoundClass: 
Comment: 
Num peaks: 16
53.0026 34001.83
54.9781 15463.23
58.0654 118722.21
61.5709 13257.43
68.0496 935064.25
69.0336 11390244.00
70.6101 20213.92
70.9039 14221.70
86.0601 7837261.50
87.0441 30383158.00
88.0474 21984.10
104.0706 1292522.50
104.1069 34434.61
105.0547 65389.71
105.8114 15834.50
106.2828 12070.04

Name: 21 - Gamma-Aminobutyric acid
PrecursorMz: 104.07060
Precursor_type: 
Collision_energy: 40.0
Ionization: ESI
IonMode: positive
RetentionTime: 0.15876
InChiKey: 
Formula: C4H9NO2
CASNo: 
Smiles: 
CompoundClass: 
Comment: 
Num peaks: 16
53.0024 25855.66
56.8056 12077.63
58.0654 107849.32
60.6147 13764.95
63.1825 12450.35
64.2826 13277.71
68.0458 33362.09
68.0496 959224.56
69.0336 11083069.00
70.6097 26120.70
86.0601 7912631.50
87.0441 29659000.00
88.0475 19735.86
104.0706 1201580.88
104.1071 27295.76
105.0546 51586.77

Name: 21 - Gamma-Aminobutyric acid
PrecursorMz: 104.07060
Precursor_type: 
Collision_energy: 50.0
Ionization: ESI
IonMode: positive
RetentionTime: 0.15994
InChiKey: 
Formula: C4H9NO2
CASNo: 
Smiles: 
CompoundClass: 
Comment: 
Num peaks: 13
51.7986 77734.51
58.0654 106382.73
65.1148 85547.29
68.0496 936364.69
69.0336 12260099.00
70.6118 131487.70
73.8467 85876.95
79.2230 78542.91
86.0600 7834055.00
87.0441 30504986.00
87.9403 77360.84
91.9597 95901.27
104.0707 836155.38

Name: 21 - Gamma-Aminobutyric acid
PrecursorMz: 104.07060
Precursor_type: 
Collision_energy: 60.0
Ionization: ESI
IonMode: positive
RetentionTime: 0.16111
InChiKey: 
Formula: C4H9NO2
CASNo: 
Smiles: 
CompoundClass: 
Comment: 
Num peaks: 11
58.0653 177032.77
68.0496 747320.13
69.0336 11548188.00
69.3427 74594.62
72.1132 79808.73
75.4543 85621.23
81.2490 89018.80
86.0600 4358243.00
87.0441 19115510.00
97.6691 104222.44
104.0707 281498.38

Name: 21 - Gamma-Aminobutyric acid
PrecursorMz: 104.07060
Precursor_type: 
Collision_energy: 70.0
Ionization: ESI
IonMode: positive
RetentionTime: 0.14256
InChiKey: 
Formula: C4H9NO2
CASNo: 
Smiles: 
CompoundClass: 
Comment: 
Num peaks: 15
53.0030 76009.96
58.0654 121577.55
61.1632 72908.80
63.4795 62550.29
68.0496 670410.00
69.0336 11761205.00
69.5574 63329.89
70.6079 93492.87
70.6115 91410.32
71.8520 73007.45
75.2859 65540.88
86.0600 2259425.00
87.0441 12970410.00
93.6201 61426.21
124.3973 73135.15

Name: 21 - Gamma-Aminobutyric acid
PrecursorMz: 104.07060
Precursor_type: 
Collision_energy: 80.0
Ionization: ESI
IonMode: positive
RetentionTime: 0.16424
InChiKey: 
Formula: C4H9NO2
CASNo: 
Smiles: 
CompoundClass: 
Comment: 
Num peaks: 9
53.0026 95599.04
68.0495 700781.81
69.0336 10662078.00
70.6070 80527.67
70.6111 111329.81
72.3009 90489.14
86.0601 1137833.75
87.0441 8566248.00
102.5578 92541.43

Name: 21 - Gamma-Aminobutyric acid
PrecursorMz: 104.07060
Precursor_type: 
Collision_energy: 90.0
Ionization: ESI
IonMode: positive
RetentionTime: 0.16542
InChiKey: 
Formula: C4H9NO2
CASNo: 
Smiles: 
CompoundClass: 
Comment: 
Num peaks: 9
53.0025 133807.84
58.0653 178911.56
68.0496 697412.06
69.0336 8702326.00
69.9401 85809.30
70.6103 95983.59
77.6215 86402.98
86.0601 692892.31
87.0441 4712913.50

Name: 21 - Gamma-Aminobutyric acid
PrecursorMz: 104.07060
Precursor_type: 
Collision_energy: 100.0
Ionization: ESI
IonMode: positive
RetentionTime: 0.16660
InChiKey: 
Formula: C4H9NO2
CASNo: 
Smiles: 
CompoundClass: 
Comment: 
Num peaks: 9
53.0025 108957.23
58.0654 114145.09
63.6068 86263.68
68.0496 546450.31
69.0336 6279372.00
86.0600 305944.72
87.0441 2323303.50
104.8156 80128.40
117.7975 77322.47

Name: 21 - Gamma-Aminobutyric acid
PrecursorMz: 104.07060
Precursor_type: 
Collision_energy: 110.0
Ionization: ESI
IonMode: positive
RetentionTime: 0.14778
InChiKey: 
Formula: C4H9NO2
CASNo: 
Smiles: 
CompoundClass: 
Comment: 
Num peaks: 12
53.0025 174996.92
54.5760 67139.27
56.0831 65173.64
58.0653 144244.17
68.0497 505873.38
69.0336 4621729.50
70.6111 120589.70
71.0611 68011.91
72.5710 56989.80
77.4510 60478.37
86.0600 150774.19
87.0441 1199474.75

Name: 21 - Gamma-Aminobutyric acid
PrecursorMz: 104.07060
Precursor_type: 
Collision_energy: 120.0
Ionization: ESI
IonMode: positive
RetentionTime: 0.16945
InChiKey: 
Formula: C4H9NO2
CASNo: 
Smiles: 
CompoundClass: 
Comment: 
Num peaks: 11
53.0025 196879.69
54.2090 88173.67
60.0949 71305.75
68.0496 417498.16
68.1138 74312.23
69.0336 3104204.75
73.8767 76919.69
87.0441 809768.06
94.2368 69537.10
96.4703 84549.38
117.4673 71479.90

Name: 22 - Cytosine
PrecursorMz: 112.05054
Precursor_type: 
Collision_energy: 80.0
Ionization: ESI
IonMode: positive
RetentionTime: 0.14331
InChiKey: 
Formula: C4H5N3O
CASNo: 
Smiles: 
CompoundClass: 
Comment: 
Num peaks: 17
52.0185 30589692.00
52.4672 489719.84
57.2981 530391.00
67.0216 644591.81
67.0292 56635484.00
68.0132 60057896.00
69.0084 1377038.25
69.0448 150667856.00
70.4124 671676.06
71.0240 11163474.00
94.0400 94006896.00
95.0240 589554880.00
96.0275 659540.19
112.0506 394555328.00
113.0342 3600757.50
113.0539 894631.63
128.6033 601120.94

Name: 22 - Cytosine
PrecursorMz: 112.05054
Precursor_type: 
Collision_energy: 90.0
Ionization: ESI
IonMode: positive
RetentionTime: 0.16493
InChiKey: 
Formula: C4H5N3O
CASNo: 
Smiles: 
CompoundClass: 
Comment: 
Num peaks: 20
52.0185 58523560.00
58.6912 549385.81
66.4799 517333.81
67.0292 94344080.00
67.1612 551380.13
68.0132 94018352.00
69.0084 2083691.38
69.0448 142103952.00
70.0287 830893.44
70.4135 1138297.75
71.0240 15104530.00
85.0395 1211712.25
94.0400 97886648.00
94.8520 650410.00
95.0240 625989568.00
96.0274 2589564.25
105.5222 596661.00
112.0505 254358768.00
113.0344 3162208.25
113.0539 948941.44

Name: 22 - Cytosine
PrecursorMz: 112.05054
Precursor_type: 
Collision_energy: 100.0
Ionization: ESI
IonMode: positive
RetentionTime: 0.16611
InChiKey: 
Formula: C4H5N3O
CASNo: 
Smiles: 
CompoundClass: 
Comment: 
Num peaks: 18
52.0185 73133040.00
65.3504 613423.88
65.5057 571679.13
67.0292 101712120.00
68.0132 95879760.00
68.1930 631463.81
69.0085 2881532.00
69.0448 104899408.00
71.0241 13399937.00
71.0275 450647.69
90.2848 617115.25
94.0400 71724712.00
95.0241 497835040.00
96.0272 1328212.38
108.2160 593843.38
112.0505 126262616.00
113.0344 2995003.00
124.4956 555613.06

Name: 22 - Cytosine
PrecursorMz: 112.05054
Precursor_type: 
Collision_energy: 110.0
Ionization: ESI
IonMode: positive
RetentionTime: 0.14734
InChiKey: 
Formula: C4H5N3O
CASNo: 
Smiles: 
CompoundClass: 
Comment: 
Num peaks: 17
51.0107 748917.38
52.0185 110583848.00
53.9981 551647.63
55.5223 465846.00
60.0173 473394.06
60.9049 457002.72
67.0292 127925256.00
68.0132 116877272.00
69.0084 4418559.50
69.0448 88484200.00
70.4119 582516.75
70.4150 741777.81
71.0240 11825653.00
94.0400 61535236.00
95.0240 438599712.00
112.0505 78277056.00
113.0347 2439982.25

Name: 22 - Cytosine
PrecursorMz: 112.05054
Precursor_type: 
Collision_energy: 120.0
Ionization: ESI
IonMode: positive
RetentionTime: 0.14852
InChiKey: 
Formula: C4H5N3O
CASNo: 
Smiles: 
CompoundClass: 
Comment: 
Num peaks: 16
51.0107 693103.50
52.0185 130285936.00
53.9978 1171515.13
67.0292 126552816.00
68.0132 107797712.00
69.0084 4897120.50
69.0448 60444180.00
71.0240 10861450.00
85.0394 751184.63
94.0400 40256876.00
95.0240 306243968.00
96.0271 853696.44
98.6856 462139.34
104.3380 494548.03
112.0505 37173608.00
113.0346 2074059.50

Name: 23 - L-Isoleucine
PrecursorMz: 132.10190
Precursor_type: 
Collision_energy: 10.0
Ionization: ESI
IonMode: positive
RetentionTime: 0.13440
InChiKey: 
Formula: C6H13NO2
CASNo: 
Smiles: 
CompoundClass: 
Comment: 
Num peaks: 12
57.0577 143131.44
68.5211 111992.18
69.0700 4018344.50
70.0267 309827.84
74.1077 107988.81
77.3801 100129.51
79.2003 96612.83
86.0965 28813566.00
95.5727 118419.32
108.2966 105636.70
127.6505 94938.90
132.1021 389697.28

Name: 23 - L-Isoleucine
PrecursorMz: 132.10190
Precursor_type: 
Collision_energy: 20.0
Ionization: ESI
IonMode: positive
RetentionTime: 0.15605
InChiKey: 
Formula: C6H13NO2
CASNo: 
Smiles: 
CompoundClass: 
Comment: 
Num peaks: 8
59.6586 148275.72
69.0700 3972274.50
70.0262 164594.25
70.0298 370635.94
72.3003 152827.02
86.0964 27085564.00
129.1214 156896.44
132.1020 340262.72

Name: 23 - L-Isoleucine
PrecursorMz: 132.10190
Precursor_type: 
Collision_energy: 30.0
Ionization: ESI
IonMode: positive
RetentionTime: 0.15723
InChiKey: 
Formula: C6H13NO2
CASNo: 
Smiles: 
CompoundClass: 
Comment: 
Num peaks: 16
53.0027 14346.24
56.0497 56437.98
57.0575 80607.05
58.0654 121657.96
62.8976 7418.25
67.0544 26531.47
67.4664 8745.53
69.0700 4001867.50
70.0249 12045.22
70.0286 11678.78
73.0649 34011.41
86.0964 27170488.00
87.0997 13987.36
97.0651 14521.15
122.0192 9445.81
132.1019 395464.88

Name: 23 - L-Isoleucine
PrecursorMz: 132.10190
Precursor_type: 
Collision_energy: 40.0
Ionization: ESI
IonMode: positive
RetentionTime: 0.15841
InChiKey: 
Formula: C6H13NO2
CASNo: 
Smiles: 
CompoundClass: 
Comment: 
Num peaks: 10
58.0654 184392.34
62.8875 154238.73
69.0700 3969686.00
70.0252 227651.39
70.0285 244120.14
72.7342 168087.64
86.0965 26991458.00
97.4291 160449.86
105.3961 154143.59
132.1021 175580.83

Name: 23 - L-Isoleucine
PrecursorMz: 132.10190
Precursor_type: 
Collision_energy: 50.0
Ionization: ESI
IonMode: positive
RetentionTime: 0.15959
InChiKey: 
Formula: C6H13NO2
CASNo: 
Smiles: 
CompoundClass: 
Comment: 
Num peaks: 8
56.0499 181345.36
58.0652 224592.95
63.0251 151922.09
69.0700 5154402.50
86.0964 18516940.00
87.7807 170742.83
95.4445 148366.34
118.5687 136095.59

Name: 23 - L-Isoleucine
PrecursorMz: 132.10190
Precursor_type: 
Collision_energy: 60.0
Ionization: ESI
IonMode: positive
RetentionTime: 0.16125
InChiKey: 
Formula: C6H13NO2
CASNo: 
Smiles: 
CompoundClass: 
Comment: 
Num peaks: 10
52.3664 155619.73
57.0576 351204.50
58.0654 371074.72
64.8628 217680.41
69.0700 7255577.00
70.0258 446860.84
71.1706 156648.52
75.3337 135037.52
79.0882 139653.53
86.0964 14469803.00

Name: 23 - L-Isoleucine
PrecursorMz: 132.10190
Precursor_type: 
Collision_energy: 70.0
Ionization: ESI
IonMode: positive
RetentionTime: 0.14223
InChiKey: 
Formula: C6H13NO2
CASNo: 
Smiles: 
CompoundClass: 
Comment: 
Num peaks: 11
50.1682 109907.98
51.0716 106285.20
56.0500 182662.47
57.0575 410363.13
58.0655 326084.38
69.0700 5236548.00
70.0267 315045.19
73.5646 119076.65
86.0965 8104968.00
91.8010 163924.98
93.0642 127472.04

Name: 23 - L-Isoleucine
PrecursorMz: 132.10190
Precursor_type: 
Collision_energy: 80.0
Ionization: ESI
IonMode: positive
RetentionTime: 0.14341
InChiKey: 
Formula: C6H13NO2
CASNo: 
Smiles: 
CompoundClass: 
Comment: 
Num peaks: 15
51.6885 118649.57
56.0499 221200.94
56.2757 150264.28
57.0576 558342.69
58.0655 310642.28
59.7022 155042.28
59.9124 109939.86
60.7308 130322.70
68.5431 135559.44
69.0700 3726359.50
70.0251 126191.92
70.0285 297818.78
75.5513 129828.09
86.0965 3552594.50
129.0601 114538.25

Name: 23 - L-Isoleucine
PrecursorMz: 132.10190
Precursor_type: 
Collision_energy: 90.0
Ionization: ESI
IonMode: positive
RetentionTime: 0.14459
InChiKey: 
Formula: C6H13NO2
CASNo: 
Smiles: 
CompoundClass: 
Comment: 
Num peaks: 14
50.0294 108003.64
54.2121 133604.53
56.0498 508979.66
57.0577 1270542.38
58.0654 250732.69
64.7077 118581.25
69.0700 3024085.25
70.0254 203919.94
70.0287 268590.03
81.3454 127538.60
86.0914 194120.81
86.0965 2773810.25
99.9360 129581.34
113.3123 124869.55

Name: 23 - L-Isoleucine
PrecursorMz: 132.10190
Precursor_type: 
Collision_energy: 100.0
Ionization: ESI
IonMode: positive
RetentionTime: 0.16647
InChiKey: 
Formula: C6H13NO2
CASNo: 
Smiles: 
CompoundClass: 
Comment: 
Num peaks: 10
51.5232 136499.56
56.0498 615648.63
57.0576 1298489.88
58.0654 302270.31
63.3806 134470.77
68.4659 140587.11
69.0700 1699022.00
70.0269 338739.00
86.0963 1130512.13
105.2282 126781.63

Name: 23 - L-Isoleucine
PrecursorMz: 132.10190
Precursor_type: 
Collision_energy: 110.0
Ionization: ESI
IonMode: positive
RetentionTime: 0.16765
InChiKey: 
Formula: C6H13NO2
CASNo: 
Smiles: 
CompoundClass: 
Comment: 
Num peaks: 10
56.0497 671065.81
57.0576 1241058.63
58.0656 132039.59
69.0699 1030062.00
70.0277 291888.19
74.4864 118128.20
75.6845 143338.11
80.4413 121143.99
86.0965 489473.56
127.0838 145103.09

Name: 23 - L-Isoleucine
PrecursorMz: 132.10190
Precursor_type: 
Collision_energy: 120.0
Ionization: ESI
IonMode: positive
RetentionTime: 0.16883
InChiKey: 
Formula: C6H13NO2
CASNo: 
Smiles: 
CompoundClass: 
Comment: 
Num peaks: 11
55.0545 117158.82
56.0498 1019951.13
57.0577 1212617.75
58.0655 197590.48
64.1827 119191.35
69.0700 698681.94
78.1820 113930.01
78.7803 129296.00
86.0968 216064.64
94.7891 129267.31
152.0608 130180.68

Name: 25 - L-Glutamic acid
PrecursorMz: 148.06044
Precursor_type: 
Collision_energy: 10.0
Ionization: ESI
IonMode: positive
RetentionTime: 0.15520
InChiKey: 
Formula: C5H9NO4
CASNo: 
Smiles: 
CompoundClass: 
Comment: 
Num peaks: 14
56.0497 459372.06
67.1789 37992.22
69.7844 133232.86
71.4602 40154.45
71.6733 46814.35
74.6005 37649.33
80.7091 39989.98
84.0444 16148054.00
85.0284 332520.34
102.0550 4383606.50
130.0499 2852021.50
131.0345 70873.61
148.0603 588337.19
156.0052 45086.62

Name: 25 - L-Glutamic acid
PrecursorMz: 148.06044
Precursor_type: 
Collision_energy: 20.0
Ionization: ESI
IonMode: positive
RetentionTime: 0.15638
InChiKey: 
Formula: C5H9NO4
CASNo: 
Smiles: 
CompoundClass: 
Comment: 
Num peaks: 15
55.4076 40952.98
56.0497 419653.97
65.9266 44884.47
67.6593 38084.19
69.7859 139725.77
84.0444 14567006.00
85.0285 372396.56
102.0550 4158360.00
105.1881 47006.98
130.0499 2653513.00
131.0341 58671.96
134.3765 45380.25
134.8622 43559.52
148.0603 563819.19
154.1614 45003.57

Name: 25 - L-Glutamic acid
PrecursorMz: 148.06044
Precursor_type: 
Collision_energy: 30.0
Ionization: ESI
IonMode: positive
RetentionTime: 0.15756
InChiKey: 
Formula: C5H9NO4
CASNo: 
Smiles: 
CompoundClass: 
Comment: 
Num peaks: 13
56.0497 485403.34
69.7843 17606.64
84.0444 15242391.00
85.0284 350122.97
102.0550 4507104.00
103.0389 10178.94
112.0391 9974.19
113.0227 8035.03
122.3576 6062.26
130.0499 3026112.25
131.0340 61896.60
148.0603 636993.94
148.1123 7818.98

Name: 25 - L-Glutamic acid
PrecursorMz: 148.06044
Precursor_type: 
Collision_energy: 40.0
Ionization: ESI
IonMode: positive
RetentionTime: 0.15874
InChiKey: 
Formula: C5H9NO4
CASNo: 
Smiles: 
CompoundClass: 
Comment: 
Num peaks: 14
56.0498 658999.44
69.7840 154285.33
73.4087 42386.74
73.9619 46074.20
76.1206 41962.67
84.0444 18295050.00
85.0285 428424.81
91.2371 43345.73
102.0550 3694958.00
102.9438 44605.60
111.3746 41380.32
130.0499 1857221.13
148.0604 254208.28
159.8063 52189.14

Name: 25 - L-Glutamic acid
PrecursorMz: 148.06044
Precursor_type: 
Collision_energy: 50.0
Ionization: ESI
IonMode: positive
RetentionTime: 0.15991
InChiKey: 
Formula: C5H9NO4
CASNo: 
Smiles: 
CompoundClass: 
Comment: 
Num peaks: 10
56.0498 1270637.13
59.1294 41819.17
59.2719 42610.61
81.3868 45843.46
84.0445 17323920.00
85.0286 351991.66
102.0550 1956787.88
130.0500 499238.19
148.0600 42085.63
156.6495 55289.85

Name: 25 - L-Glutamic acid
PrecursorMz: 148.06044
Precursor_type: 
Collision_energy: 60.0
Ionization: ESI
IonMode: positive
RetentionTime: 0.16161
InChiKey: 
Formula: C5H9NO4
CASNo: 
Smiles: 
CompoundClass: 
Comment: 
Num peaks: 12
56.0498 2127015.75
57.0336 42334.73
59.6818 41019.89
69.7833 86234.31
69.7866 62887.20
84.0444 15779423.00
85.0284 542923.00
99.4751 55847.57
102.0550 938607.63
111.4416 40979.73
130.0499 155200.34
144.5374 46300.38

Name: 25 - L-Glutamic acid
PrecursorMz: 148.06044
Precursor_type: 
Collision_energy: 70.0
Ionization: ESI
IonMode: positive
RetentionTime: 0.16279
InChiKey: 
Formula: C5H9NO4
CASNo: 
Smiles: 
CompoundClass: 
Comment: 
Num peaks: 14
51.3079 41811.75
56.0498 2632739.00
57.0337 102417.84
64.1550 46592.32
65.2462 44577.38
69.6151 42679.94
69.7854 113462.75
75.3870 37800.25
81.7798 40565.80
84.0444 11304198.00
85.0284 348921.91
88.7911 50187.06
102.0549 339860.50
128.8355 52242.19

Name: 25 - L-Glutamic acid
PrecursorMz: 148.06044
Precursor_type: 
Collision_energy: 80.0
Ionization: ESI
IonMode: positive
RetentionTime: 0.16397
InChiKey: 
Formula: C5H9NO4
CASNo: 
Smiles: 
CompoundClass: 
Comment: 
Num peaks: 11
56.0498 4199126.50
57.0336 58090.19
63.7348 46250.02
65.5178 44638.80
69.7823 100980.23
69.7863 91276.23
70.0879 42435.57
84.0444 10692180.00
85.0283 344047.78
102.0550 166452.14
116.4281 49790.57

Name: 25 - L-Glutamic acid
PrecursorMz: 148.06044
Precursor_type: 
Collision_energy: 90.0
Ionization: ESI
IonMode: positive
RetentionTime: 0.16515
InChiKey: 
Formula: C5H9NO4
CASNo: 
Smiles: 
CompoundClass: 
Comment: 
Num peaks: 13
53.0025 45325.45
56.0498 4229198.50
57.0337 67017.63
72.0702 41210.02
84.0444 6927890.50
85.0285 183163.25
90.9165 45541.95
90.9229 41658.43
102.0555 48924.24
106.2630 44286.75
125.0473 40228.01
132.9866 43729.18
150.5858 54853.98

Name: 25 - L-Glutamic acid
PrecursorMz: 148.06044
Precursor_type: 
Collision_energy: 100.0
Ionization: ESI
IonMode: positive
RetentionTime: 0.14600
InChiKey: 
Formula: C5H9NO4
CASNo: 
Smiles: 
CompoundClass: 
Comment: 
Num peaks: 6
56.0498 4092975.75
57.0338 55403.67
84.0444 3875703.75
85.0283 126824.98
100.3730 35501.47
131.9439 34995.96

Name: 25 - L-Glutamic acid
PrecursorMz: 148.06044
Precursor_type: 
Collision_energy: 110.0
Ionization: ESI
IonMode: positive
RetentionTime: 0.14771
InChiKey: 
Formula: C5H9NO4
CASNo: 
Smiles: 
CompoundClass: 
Comment: 
Num peaks: 14
53.0025 41153.71
54.2232 33554.52
56.0498 4194258.75
57.0335 53997.44
69.7842 112136.27
71.0074 33021.67
75.9965 34484.96
80.8603 41935.32
81.9726 34605.94
84.0444 2861702.00
85.0283 49302.07
86.0520 36286.59
87.8944 40425.92
115.2275 36817.34

Name: 25 - L-Glutamic acid
PrecursorMz: 148.06044
Precursor_type: 
Collision_energy: 120.0
Ionization: ESI
IonMode: positive
RetentionTime: 0.14891
InChiKey: 
Formula: C5H9NO4
CASNo: 
Smiles: 
CompoundClass: 
Comment: 
Num peaks: 7
55.0181 42328.30
55.1315 42840.68
56.0003 39824.36
56.0498 3735113.00
57.0338 44023.47
84.0444 1506704.38
85.0285 42538.97

Name: 26 - Ascorbic acid
PrecursorMz: 177.03937
Precursor_type: 
Collision_energy: 10.0
Ionization: ESI
IonMode: positive
RetentionTime: 0.16132
InChiKey: 
Formula: C6H8O6
CASNo: 
Smiles: 
CompoundClass: 
Comment: 
Num peaks: 40
55.0181 3515.47
57.0338 24248.15
59.0494 3063.78
62.0250 1680.58
67.0180 4767.84
69.0335 30326.74
70.2505 3877.78
71.0130 1642.80
73.0285 7965.14
83.0127 3708.06
85.0284 123309.63
87.0073 2400.66
90.5445 1856.40
95.0128 351479.66
97.0285 30133.75
101.0236 2518.99
111.0075 11410.43
113.0093 3063.65
113.0233 54005.02
113.0312 3749.15
115.0392 2486.37
129.0183 56015.83
131.0189 33238.42
131.5272 1873.35
141.0182 94805.68
149.0303 4109.93
153.9683 1904.97
153.9804 6847.69
154.0349 41301.03
159.0289 5352.15
159.1175 2282.75
172.0457 6299.81
177.0185 3257.94
177.0398 8282.60
177.0537 2632.62
177.0909 5253.64
177.1132 5278.22
177.1267 19739.23
177.1404 1918.61
177.1636 2720.12

Name: 26 - Ascorbic acid
PrecursorMz: 177.03937
Precursor_type: 
Collision_energy: 20.0
Ionization: ESI
IonMode: positive
RetentionTime: 0.16279
InChiKey: 
Formula: C6H8O6
CASNo: 
Smiles: 
CompoundClass: 
Comment: 
Num peaks: 40
57.0338 22251.25
59.0494 4079.62
67.0179 7217.65
69.0336 24219.94
70.2489 3503.00
73.0284 3472.22
78.3829 1702.37
83.0127 5157.61
85.0284 119255.59
87.0078 2738.45
89.0599 2027.61
95.0128 350070.59
97.0285 24355.80
111.0078 11800.83
113.0100 2191.77
113.0234 51711.32
115.0388 3671.12
117.3445 2113.10
117.9283 1908.57
119.0853 2380.13
129.0182 51586.75
131.0190 28497.73
136.0243 3052.68
137.0948 1898.77
141.0182 89783.76
149.0297 6966.95
153.9363 2324.25
153.9800 6548.63
154.0349 44479.16
154.0480 2234.21
159.0290 4941.58
159.1170 2419.91
165.8427 1823.37
168.7401 1957.76
172.0455 5239.68
177.0396 6316.42
177.0908 4591.67
177.1136 5008.27
177.1269 20012.30
177.1638 4314.32

Name: 26 - Ascorbic acid
PrecursorMz: 177.03937
Precursor_type: 
Collision_energy: 30.0
Ionization: ESI
IonMode: positive
RetentionTime: 0.16427
InChiKey: 
Formula: C6H8O6
CASNo: 
Smiles: 
CompoundClass: 
Comment: 
Num peaks: 38
51.9509 1982.24
55.0182 2936.46
55.2051 1711.36
57.0338 27750.34
59.0495 5357.32
67.0179 6249.48
69.0336 24075.58
69.0371 3751.07
73.0285 6500.18
83.0127 7923.22
85.0284 129583.14
89.0595 2721.94
95.0128 351673.25
97.0285 28695.63
101.0234 3203.89
111.0077 15075.41
113.0089 3192.27
113.0233 52453.35
115.0390 2449.20
119.0853 2159.55
129.0183 50696.84
131.0191 31665.64
134.0711 2511.31
136.0234 2982.94
141.0183 70442.49
141.0294 3475.91
148.7461 2030.44
149.0293 7634.65
149.0968 2081.43
153.9806 5177.29
154.0349 37191.52
159.1166 2892.39
165.4914 1666.44
172.0454 5087.93
177.0396 3891.15
177.0906 4051.14
177.1141 3915.46
177.1270 14406.79

Name: 26 - Ascorbic acid
PrecursorMz: 177.03937
Precursor_type: 
Collision_energy: 40.0
Ionization: ESI
IonMode: positive
RetentionTime: 0.16692
InChiKey: 
Formula: C6H8O6
CASNo: 
Smiles: 
CompoundClass: 
Comment: 
Num peaks: 46
55.0180 4201.08
56.9650 2002.25
57.0338 41696.29
59.0494 8308.50
67.0180 15283.91
69.0336 23541.04
70.2491 4380.97
71.0129 2830.58
73.0284 7807.55
75.7120 1674.45
80.4407 1607.27
83.0126 12350.58
84.9919 2229.07
85.0284 121202.72
87.0078 4036.60
92.2948 1808.13
95.0128 292994.88
97.0285 26179.60
101.0238 3207.08
103.0032 2724.07
111.0077 15740.53
113.0087 3485.56
113.0233 31951.55
115.0390 2534.42
116.0474 2219.71
118.7407 1791.49
119.0858 2400.05
121.1017 2129.68
129.0183 42185.47
131.0190 53598.02
131.0861 4897.23
137.0955 1783.61
141.0182 27166.10
149.0300 15546.93
153.9374 3344.34
153.9801 1934.31
153.9927 1806.26
154.0351 16120.50
159.1177 3944.68
169.0342 2096.90
172.0463 2089.36
173.8645 1653.59
177.0537 2315.70
177.0904 2607.43
177.1141 4111.64
177.1281 7495.54

Name: 26 - Ascorbic acid
PrecursorMz: 177.03937
Precursor_type: 
Collision_energy: 50.0
Ionization: ESI
IonMode: positive
RetentionTime: 0.14204
InChiKey: 
Formula: C6H8O6
CASNo: 
Smiles: 
CompoundClass: 
Comment: 
Num peaks: 35
55.0181 7481.85
56.9650 2397.40
57.0338 40416.80
58.0194 2178.78
59.0495 9013.20
67.0179 14368.72
67.6480 1770.22
69.0335 19581.30
70.2488 2784.70
70.2519 2485.85
71.0128 3385.21
73.0285 7242.56
81.0061 1731.99
83.0128 13983.12
85.0284 88688.74
87.0075 2337.73
91.5011 1618.64
95.0129 205900.88
97.0284 20760.74
110.5702 1989.99
111.0076 22604.06
113.0084 3486.51
113.0234 15543.04
119.0858 2723.76
129.0183 22757.24
130.9643 3001.82
131.0190 66528.77
131.0854 5034.07
137.0954 2975.77
141.0183 5851.73
149.0300 17580.89
152.9810 1868.21
154.0353 5097.69
161.0973 1898.90
177.1278 3562.94

Name: 26 - Ascorbic acid
PrecursorMz: 177.03937
Precursor_type: 
Collision_energy: 60.0
Ionization: ESI
IonMode: positive
RetentionTime: 0.16991
InChiKey: 
Formula: C6H8O6
CASNo: 
Smiles: 
CompoundClass: 
Comment: 
Num peaks: 32
53.0024 2090.68
55.0181 9676.73
56.9651 2720.87
57.0338 39170.47
59.0494 9598.09
63.6249 1659.26
67.0179 19521.38
68.9973 1804.37
69.0336 14482.43
71.0130 2057.78
71.0600 1721.08
73.0285 6487.95
83.0128 16172.22
84.2192 1655.03
84.9921 3301.58
85.0285 50650.92
87.0078 2510.20
93.0701 2229.76
95.0128 161708.00
97.0285 13351.91
104.7446 1647.63
111.0078 24094.46
113.0086 3064.11
113.0234 6259.01
121.0288 1954.01
129.0184 12261.18
130.9644 3483.46
131.0190 50798.36
131.0859 5799.53
141.0184 3094.20
149.0298 13853.40
154.0353 2776.23

Name: 26 - Ascorbic acid
PrecursorMz: 177.03937
Precursor_type: 
Collision_energy: 70.0
Ionization: ESI
IonMode: positive
RetentionTime: 0.14504
InChiKey: 
Formula: C6H8O6
CASNo: 
Smiles: 
CompoundClass: 
Comment: 
Num peaks: 37
50.8841 1636.80
53.0027 2068.83
55.0182 13968.95
56.9650 4867.48
57.0338 33279.00
58.9981 1739.86
59.0494 7106.99
66.9480 1912.01
67.0179 17376.34
69.0335 6702.19
71.9737 2317.36
73.0284 2739.69
77.0087 1989.88
79.0693 1944.29
83.0128 13058.40
83.3788 1682.24
85.0284 33758.40
87.0078 2606.08
91.0543 5824.73
94.8999 1859.93
95.0128 116575.26
97.0285 13419.52
103.0242 2938.53
111.0077 18908.62
113.0084 3826.78
113.0239 3563.93
121.0343 2310.91
121.3992 1682.11
129.0185 5567.93
130.9642 2592.28
131.0190 52030.89
131.0855 3269.96
149.0298 16096.92
154.0357 2102.08
172.7974 1751.36
177.9125 1898.83
199.2042 1978.73

Name: 26 - Ascorbic acid
PrecursorMz: 177.03937
Precursor_type: 
Collision_energy: 80.0
Ionization: ESI
IonMode: positive
RetentionTime: 0.17409
InChiKey: 
Formula: C6H8O6
CASNo: 
Smiles: 
CompoundClass: 
Comment: 
Num peaks: 25
53.0024 2147.73
55.0181 16940.13
56.9650 5357.72
57.0338 24174.78
59.0493 7692.36
65.0387 2440.06
67.0180 14222.67
69.0335 6023.84
70.2502 3918.68
73.0283 2361.89
83.0128 9532.76
85.0284 21924.13
91.0541 8742.03
95.0128 100925.34
95.0495 1799.56
97.0285 8113.35
104.5900 1567.38
111.0075 19771.99
113.0080 2038.96
113.0233 2724.35
129.0184 4163.85
131.0190 25198.83
131.0851 3574.53
136.5641 1669.04
149.0295 8137.43

Name: 26 - Ascorbic acid
PrecursorMz: 177.03937
Precursor_type: 
Collision_energy: 90.0
Ionization: ESI
IonMode: positive
RetentionTime: 0.14922
InChiKey: 
Formula: C6H8O6
CASNo: 
Smiles: 
CompoundClass: 
Comment: 
Num peaks: 29
53.0025 3020.17
54.3188 1496.05
55.0182 15384.89
56.9651 4345.37
57.0338 16065.22
59.0493 5908.65
65.0386 2985.60
66.9483 3865.21
67.0180 14020.77
69.0333 3734.48
70.2511 3162.70
71.0127 2755.95
73.0288 1816.09
83.0127 8381.57
85.0282 8446.00
91.0541 6722.56
95.0128 66178.25
97.0284 4252.86
101.0229 1672.34
106.2798 1706.17
111.0076 14720.71
113.0240 1899.26
116.0621 1744.09
117.9564 1691.16
130.9639 2188.71
131.0189 28692.62
141.7941 2100.52
149.0291 5205.11
169.0347 2438.36

Name: 26 - Ascorbic acid
PrecursorMz: 177.03937
Precursor_type: 
Collision_energy: 100.0
Ionization: ESI
IonMode: positive
RetentionTime: 0.17828
InChiKey: 
Formula: C6H8O6
CASNo: 
Smiles: 
CompoundClass: 
Comment: 
Num peaks: 24
55.0181 12245.51
56.9651 6328.36
57.0338 10421.56
59.0494 6393.91
62.8264 1588.22
65.0388 4075.91
66.9483 2787.94
67.0180 10433.78
70.2482 2377.35
71.0128 3210.11
73.0286 2059.91
79.0541 1614.59
83.0126 4701.40
85.0284 6946.35
91.0543 7865.91
91.7993 1907.69
95.0129 41782.59
95.0486 1816.79
96.5632 1686.18
111.0079 7559.21
118.0453 1593.58
121.0349 1650.16
131.0186 10199.66
148.1914 1493.56

Name: 26 - Ascorbic acid
PrecursorMz: 177.03937
Precursor_type: 
Collision_energy: 110.0
Ionization: ESI
IonMode: positive
RetentionTime: 0.15343
InChiKey: 
Formula: C6H8O6
CASNo: 
Smiles: 
CompoundClass: 
Comment: 
Num peaks: 29
53.0026 3527.98
54.2121 1947.83
54.2610 1667.87
54.3076 1872.20
55.0182 19258.88
56.9650 6030.50
57.0338 8383.73
57.9350 1742.39
58.9327 2249.40
59.0494 3393.11
65.0387 4506.28
65.9405 2403.07
66.9484 3863.63
67.0180 11175.45
68.9971 1783.71
70.2489 2609.30
71.0128 3073.98
80.0497 2588.87
83.0126 4471.25
85.0286 2935.58
91.0542 7654.13
95.0128 32576.84
95.0488 3711.61
111.0077 6383.61
115.0547 2376.49
116.7122 1675.51
116.9482 2252.52
131.0185 9840.21
138.2333 1803.93

Name: 26 - Ascorbic acid
PrecursorMz: 177.03937
Precursor_type: 
Collision_energy: 120.0
Ionization: ESI
IonMode: positive
RetentionTime: 0.15496
InChiKey: 
Formula: C6H8O6
CASNo: 
Smiles: 
CompoundClass: 
Comment: 
Num peaks: 23
53.0024 2925.33
55.0181 14591.34
56.9650 4410.88
57.0336 5396.79
59.0493 2487.55
63.5321 1645.45
65.0387 4152.87
65.9403 2612.00
66.9483 2698.95
67.0179 6367.48
68.9972 1585.11
74.8619 1427.09
83.0129 3199.37
85.0282 2173.57
91.0541 6471.66
95.0128 21584.17
95.0491 2788.26
103.0231 2398.58
111.0079 2194.45
118.0355 1521.40
119.9273 1531.82
131.0187 6632.69
181.4977 1835.34

Name: 28 - N-Acetyl-D-glucosamine
PrecursorMz: 222.09721
Precursor_type: 
Collision_energy: 10.0
Ionization: ESI
IonMode: positive
RetentionTime: 0.15624
InChiKey: 
Formula: C8H15NO6
CASNo: 
Smiles: 
CompoundClass: 
Comment: 
Num peaks: 47
50.0297 4031.23
56.9651 23649.08
57.2266 3743.36
60.0447 17825.46
61.0286 10487.03
69.6832 12673.85
71.3297 3922.65
77.2069 4898.54
79.4259 4205.40
84.0445 103020.36
96.0443 15227.99
96.9841 4633.61
98.0601 25336.88
102.0553 9621.82
109.0283 12370.60
114.0553 5794.45
126.0550 574413.69
127.0390 17145.83
138.0551 648829.88
139.5311 8801.63
140.0020 79974.21
140.0700 5551.38
144.0656 170758.50
145.0493 6140.26
151.5308 5882.40
151.9833 8235.94
156.0648 6119.16
158.0125 479251.44
160.5363 5571.20
162.0766 11993.32
166.1378 5325.81
168.0656 232047.06
176.0232 405709.78
179.9785 24716.17
180.5145 7495.83
180.9910 22310.70
181.0286 16322.50
186.0762 150514.80
194.0338 21693.22
196.9266 4226.64
198.9929 7786.41
199.0385 12138.60
200.0226 9610.62
201.5207 6184.14
204.0868 225881.27
222.0959 8534.90
227.6777 4481.26

Name: 28 - N-Acetyl-D-glucosamine
PrecursorMz: 222.09721
Precursor_type: 
Collision_energy: 20.0
Ionization: ESI
IonMode: positive
RetentionTime: 0.15741
InChiKey: 
Formula: C8H15NO6
CASNo: 
Smiles: 
CompoundClass: 
Comment: 
Num peaks: 44
56.9651 20251.75
60.0447 28687.88
61.0286 13253.63
69.6813 10246.22
69.6845 5680.57
73.4825 4448.96
79.8651 4593.73
80.1866 4229.11
81.0414 4483.81
84.0444 87984.09
96.0445 15466.79
97.0287 6941.01
98.0601 38805.72
102.0549 10786.64
109.0284 7953.49
118.8840 5002.58
126.0551 601962.44
127.0393 15709.55
130.5255 4238.82
138.0551 700631.19
139.5313 9030.60
140.0020 85613.82
142.2427 5024.15
144.0655 194370.55
145.0497 6363.50
151.0389 6572.17
151.9840 11325.77
158.0125 554898.94
162.0762 16858.56
168.0656 265587.59
176.0232 415615.44
179.9790 21940.32
180.5154 8078.27
180.9906 19699.98
181.0285 11774.86
186.0762 175831.02
186.0930 8880.79
194.0341 30914.66
198.9928 10554.23
199.0392 12898.28
200.0241 12484.57
201.5192 5114.01
204.0867 286565.72
222.0969 13716.16

Name: 28 - N-Acetyl-D-glucosamine
PrecursorMz: 222.09721
Precursor_type: 
Collision_energy: 30.0
Ionization: ESI
IonMode: positive
RetentionTime: 0.15859
InChiKey: 
Formula: C8H15NO6
CASNo: 
Smiles: 
CompoundClass: 
Comment: 
Num peaks: 48
56.9651 74238.63
60.0446 42234.48
61.0285 16718.77
66.2211 4854.94
71.9729 6329.82
72.0443 11069.83
80.0493 5021.69
81.0334 16539.89
84.0444 242621.50
96.0443 36451.61
97.0283 20727.62
98.0601 63411.89
99.0438 9581.22
102.0549 11211.13
103.0393 4469.65
104.2457 4582.04
105.6351 5216.81
109.0285 22269.74
114.0552 15273.10
116.0018 5415.14
124.0394 7331.14
126.0550 665579.06
127.0393 25791.69
138.0550 846550.81
139.5308 10331.57
140.0019 93031.59
144.0655 260361.44
145.0492 5400.29
151.0390 13268.57
151.9837 11832.98
156.0654 7077.37
157.9768 9175.33
158.0125 506613.09
162.0767 22492.92
165.1692 4940.04
168.0657 137977.36
176.0231 437869.31
179.9785 17387.38
180.5146 6126.43
180.9902 8963.56
181.0286 11394.27
186.0764 71811.35
194.0342 30137.04
194.2057 4322.28
198.9892 4299.94
199.0388 12263.82
200.0231 5847.15
204.0867 75541.48

Name: 28 - N-Acetyl-D-glucosamine
PrecursorMz: 222.09721
Precursor_type: 
Collision_energy: 40.0
Ionization: ESI
IonMode: positive
RetentionTime: 0.16068
InChiKey: 
Formula: C8H15NO6
CASNo: 
Smiles: 
CompoundClass: 
Comment: 
Num peaks: 56
50.6157 4587.30
51.9539 4129.01
52.4263 4272.89
53.0722 3828.22
55.0181 9605.59
56.0496 9927.41
56.9651 180719.67
59.7037 4172.31
60.0447 39956.43
61.0287 26690.38
64.8459 4579.20
69.0335 10388.80
69.6825 13583.43
70.0650 6307.86
72.0444 17580.24
80.0496 11640.46
81.0334 22378.54
83.9757 6129.96
84.0444 428174.88
84.9594 9239.99
85.0284 11929.76
96.0443 88194.57
97.0285 37113.60
97.9914 9152.51
98.0601 87466.78
98.9753 5162.96
99.0443 20129.82
102.0551 5334.09
108.0443 11803.89
109.0284 44678.63
114.0550 15064.67
116.0018 13435.88
123.9882 9784.45
124.0395 8474.42
126.0550 435001.44
127.0389 38148.98
128.9734 9509.90
134.0123 8766.54
134.9970 4879.35
138.0549 632014.56
138.1918 4507.32
140.0017 79137.22
144.0655 250525.89
151.9830 11177.29
153.5512 4306.69
157.9749 18344.50
158.0125 410655.81
162.0762 15961.59
168.0657 36827.48
176.0231 299294.09
179.9792 6576.94
181.0288 12203.48
186.0759 11074.05
194.0341 11194.52
199.0392 6506.13
204.0868 14571.42

Name: 28 - N-Acetyl-D-glucosamine
PrecursorMz: 222.09721
Precursor_type: 
Collision_energy: 50.0
Ionization: ESI
IonMode: positive
RetentionTime: 0.14044
InChiKey: 
Formula: C8H15NO6
CASNo: 
Smiles: 
CompoundClass: 
Comment: 
Num peaks: 84
50.5284 3143.03
53.0389 10247.40
55.0181 8902.01
55.0545 3258.69
56.0498 17784.61
56.9396 3198.60
56.9651 313836.56
57.0341 3321.87
60.0447 50071.26
61.0286 33825.01
65.0163 2934.72
68.0496 10631.42
69.0335 20201.89
69.6818 7059.70
69.6852 4241.01
70.0652 15415.24
71.0492 5890.48
72.0444 22239.00
73.0284 7829.38
74.9754 4674.42
80.0496 15606.33
81.0336 31099.73
82.0651 7833.20
83.0126 5353.91
83.0493 5442.28
83.9756 15358.23
84.0444 419119.22
84.9598 21386.29
85.0284 14108.47
85.2490 3046.02
86.0602 2981.52
96.0382 5974.16
96.0444 121116.79
96.9837 11628.34
97.0284 48836.51
97.9913 19563.54
98.0241 3399.25
98.0601 83423.14
98.0663 5900.36
98.9756 7719.51
99.0443 14977.31
100.0393 5176.45
101.0231 4481.07
101.9863 8602.90
102.0550 6902.59
102.9700 9218.41
106.2738 3073.42
107.9569 3210.70
108.0445 9692.24
108.9650 4329.26
109.0284 43244.30
110.0600 3736.15
110.9613 3673.27
114.0551 13601.60
116.0019 16788.12
116.0708 4674.78
116.9861 6668.94
123.9886 9179.02
124.0395 6839.94
126.0550 231165.31
127.0390 22293.95
128.9733 29976.93
134.0124 14563.08
134.9964 8670.08
138.0550 394414.38
140.0018 59476.46
144.0655 140816.70
146.9837 23092.77
146.9951 4679.19
149.0128 7934.73
151.9832 9263.37
155.9738 3254.27
157.9757 19400.25
158.0125 322206.66
158.1114 3602.05
162.0770 5686.61
168.0659 5805.94
169.9942 4724.68
176.0231 233468.75
180.9898 3962.54
181.0282 9883.14
194.0341 10265.57
199.0407 3921.24
217.5277 3632.78

Name: 28 - N-Acetyl-D-glucosamine
PrecursorMz: 222.09721
Precursor_type: 
Collision_energy: 60.0
Ionization: ESI
IonMode: positive
RetentionTime: 0.16304
InChiKey: 
Formula: C8H15NO6
CASNo: 
Smiles: 
CompoundClass: 
Comment: 
Num peaks: 77
53.0389 16916.00
55.0182 17778.24
55.0546 11905.86
56.0497 36471.58
56.9651 393512.66
57.9352 3865.26
58.0655 3837.25
60.0446 56112.29
61.0287 32854.78
68.0497 22257.63
69.0337 57050.61
69.6841 10026.17
70.0653 26588.71
71.0489 10110.11
72.0446 24711.01
73.0284 5579.08
74.9756 8281.14
80.0495 26426.14
81.0335 44894.77
82.0288 7492.13
82.0651 7869.79
83.0128 17009.39
83.0492 8448.88
83.9756 21667.58
84.0444 482906.38
84.9596 34809.44
85.0284 10890.50
96.0445 219958.66
96.9838 18008.89
97.0285 60759.86
97.9914 22196.50
98.0240 4207.74
98.0602 86025.31
98.9758 10394.21
99.0444 15351.89
99.5547 4334.62
100.0395 10346.58
101.0233 5500.25
101.9867 7476.39
102.9700 9162.85
108.0445 14295.77
108.7755 4231.24
108.9651 10447.92
109.0285 47298.97
110.0603 8113.38
110.9617 5984.28
114.0550 13744.36
114.9943 8048.37
116.0019 30530.18
116.0703 5965.11
116.9859 5696.34
121.9909 7527.95
123.9882 7718.01
124.0399 4436.86
126.0550 127336.79
127.0395 11156.25
128.9641 7067.05
128.9733 58915.54
130.0175 9038.63
131.0021 5049.57
134.0126 18573.20
134.9971 8540.38
138.0551 284732.16
140.0018 53198.27
142.9897 4517.74
144.0655 84995.66
146.9839 33743.14
149.0120 5387.52
156.6007 3892.40
157.9749 9717.73
158.0126 199190.14
161.0000 6522.34
176.0232 120567.25
181.0283 6372.27
183.8222 4403.82
191.9462 4160.01
194.0333 5819.00

Name: 28 - N-Acetyl-D-glucosamine
PrecursorMz: 222.09721
Precursor_type: 
Collision_energy: 70.0
Ionization: ESI
IonMode: positive
RetentionTime: 0.18644
InChiKey: 
Formula: C8H15NO6
CASNo: 
Smiles: 
CompoundClass: 
Comment: 
Num peaks: 80
53.0390 16202.04
55.0182 15020.58
55.0546 8185.48
55.9347 6491.29
56.0498 34064.07
56.9651 445950.59
57.0339 4587.11
58.0653 3119.48
60.0446 37409.76
61.0287 19026.46
66.9201 2493.18
68.0496 21190.77
69.0337 31599.28
70.0653 20922.16
70.8209 2852.38
71.0491 5856.45
71.9521 5926.49
72.0444 16075.39
72.9373 3228.39
73.0286 5969.34
74.9754 8228.19
75.6524 2707.60
80.0493 17376.83
81.0335 26644.47
82.0287 6369.20
82.0653 4947.43
83.0130 9060.63
83.0493 4639.52
83.9061 3098.66
83.9757 33764.83
84.0444 214877.05
84.9597 42835.61
84.9644 4029.66
85.0285 5961.46
90.7955 2872.78
96.0445 128662.20
96.9835 25488.06
97.0286 30656.44
97.9914 23653.16
98.0603 34150.64
98.9752 7123.60
99.0441 7104.77
100.0392 2934.40
101.0234 4295.88
101.9864 13219.96
102.9700 17058.18
108.0445 9322.51
108.9648 5996.42
109.0283 18391.46
110.0597 2956.78
110.9618 4546.42
114.0550 5201.63
114.9945 12166.55
116.0019 28360.10
116.9861 10462.94
119.9970 9307.47
120.9811 6470.18
121.9915 5017.69
126.0551 35314.31
127.0390 4158.55
128.9733 95368.31
130.0184 3341.59
131.0018 4909.89
133.0043 3022.17
134.0123 23489.33
134.9967 13431.51
138.0550 84410.00
138.0655 5800.69
140.0018 40379.86
142.9889 5827.86
144.0651 18082.92
146.9838 74147.93
146.9958 5562.00
157.9752 5207.77
158.0125 167762.83
158.9936 2838.19
161.0000 7770.79
164.9944 4615.30
176.0231 80779.54
181.0289 6420.60

Name: 28 - N-Acetyl-D-glucosamine
PrecursorMz: 222.09721
Precursor_type: 
Collision_energy: 80.0
Ionization: ESI
IonMode: positive
RetentionTime: 0.18881
InChiKey: 
Formula: C8H15NO6
CASNo: 
Smiles: 
CompoundClass: 
Comment: 
Num peaks: 78
53.0389 19950.07
54.7858 2501.63
55.0182 17971.04
55.0546 7396.27
55.8321 2944.07
55.9347 6379.28
56.0498 35746.50
56.1491 2845.07
56.9651 474263.09
57.9352 6839.31
58.0654 3128.64
59.1832 3341.01
60.0447 26726.37
61.0287 11568.66
61.9280 3207.52
68.0496 19562.06
69.0335 33719.92
69.6822 5716.61
70.0653 15428.50
71.9519 15805.20
72.0445 12591.83
73.0286 3952.32
74.9754 6526.87
80.0496 22673.71
81.0334 23730.09
82.0288 5079.31
82.0651 5428.00
83.0128 10301.60
83.0367 4136.97
83.0492 2654.59
83.9756 23365.13
84.0444 150296.80
84.9596 41646.21
85.0284 6639.47
86.0603 4134.08
90.9481 3698.03
96.0383 7027.54
96.0444 133548.63
96.9835 23991.43
97.0284 29283.80
97.0524 4620.92
97.9913 17763.66
98.0601 21129.24
98.9753 7357.67
100.0393 4383.43
101.9865 9405.26
102.9699 16381.82
108.0443 4782.37
108.9651 7012.65
109.0284 15055.19
114.9943 8804.85
116.0019 23638.31
116.9863 9695.28
119.0405 3057.14
119.9973 8920.11
120.9813 5798.14
126.0553 13104.87
128.9733 106452.13
133.0046 9080.08
134.0124 16580.53
134.9967 10576.06
138.0551 38289.85
140.0021 22214.59
142.9892 5647.58
144.0656 6532.56
146.9735 3593.44
146.9838 89998.68
146.9957 4392.66
149.0125 3127.53
151.0816 3004.19
151.9839 2933.61
152.0246 4103.03
153.0073 3843.62
158.0125 114118.12
160.9998 8080.54
164.9959 4890.76
176.0233 41794.50
181.0292 4003.92

Name: 28 - N-Acetyl-D-glucosamine
PrecursorMz: 222.09721
Precursor_type: 
Collision_energy: 90.0
Ionization: ESI
IonMode: positive
RetentionTime: 0.19016
InChiKey: 
Formula: C8H15NO6
CASNo: 
Smiles: 
CompoundClass: 
Comment: 
Num peaks: 71
53.0390 21422.01
55.0182 13597.75
55.0546 5498.88
55.9347 8059.43
56.0498 40083.36
56.0523 4395.04
56.9651 522725.66
57.0337 4547.90
57.9351 10779.43
60.0447 21771.22
61.0287 9916.98
61.9281 6618.43
68.0497 21592.73
68.2745 2324.24
69.0336 31491.21
69.0370 3235.05
70.0293 2953.50
70.0654 17894.88
71.9519 16475.84
72.0445 8624.10
72.9372 2289.40
74.9755 11764.79
80.0495 15737.62
81.0336 23097.74
82.0288 4581.73
82.0653 5654.26
83.0129 8231.25
83.0368 3011.39
83.9758 22953.36
84.0444 109112.93
84.9597 32951.92
85.0285 4991.00
86.9938 2165.09
90.9481 3355.73
96.0444 107549.77
96.9836 17541.20
97.0286 18973.33
97.0525 3526.66
97.9915 12738.74
98.0601 12407.75
98.9758 3773.48
99.0445 3653.47
101.9866 10825.55
102.9702 12769.53
103.5628 2669.64
108.0449 4379.36
108.9651 5648.27
109.0285 8837.29
114.9944 9776.18
116.0018 19454.55
116.9863 9162.18
119.9974 8377.09
120.9812 5324.23
126.0555 4968.60
128.9734 107948.24
130.9652 3285.40
133.0045 5251.23
134.0124 17610.06
134.9964 11572.30
138.0102 3866.47
138.0551 13632.65
140.0017 18889.21
142.9897 5293.89
146.0130 3984.42
146.9839 113335.97
152.0237 4616.08
153.0072 3255.36
158.0126 67997.41
161.0004 8152.38
164.9953 6586.27
176.0232 23200.79

Name: 28 - N-Acetyl-D-glucosamine
PrecursorMz: 222.09721
Precursor_type: 
Collision_energy: 100.0
Ionization: ESI
IonMode: positive
RetentionTime: 0.16876
InChiKey: 
Formula: C8H15NO6
CASNo: 
Smiles: 
CompoundClass: 
Comment: 
Num peaks: 58
53.0390 42187.21
54.0342 8504.25
55.0181 30640.64
55.0545 7138.53
55.9347 8059.08
56.0498 72309.67
56.9651 466483.19
57.9350 26192.42
60.0448 30644.23
61.0286 13618.14
61.9280 15674.53
68.0497 37003.55
68.1582 3980.45
69.0336 50290.08
69.6839 10479.71
70.0292 4546.90
70.0653 28191.37
71.9519 24570.56
72.0445 12332.27
78.4583 3825.40
80.0495 18017.01
81.0335 26721.46
82.0289 6177.19
82.0652 7263.37
83.0128 13590.43
83.0363 4374.85
83.9759 15014.78
84.0444 138252.30
84.9598 29884.02
96.0444 182985.52
96.9837 20230.83
97.0285 21465.07
97.9915 4714.20
98.0603 10092.51
98.9758 5751.54
101.9614 5295.00
101.9863 7379.95
102.9700 7175.89
108.9649 5116.78
114.9941 7119.64
116.0022 9509.44
116.9860 4857.07
126.0552 5367.23
126.3603 4240.61
128.9733 89649.73
134.0130 13095.91
134.9969 7298.77
138.0547 11261.80
140.0021 10423.90
142.9891 6043.04
146.0125 4547.35
146.9839 72603.47
146.9954 5872.40
151.7467 4099.65
158.0125 31631.41
160.9997 8754.42
164.9951 5613.99
176.0235 7269.57

Name: 28 - N-Acetyl-D-glucosamine
PrecursorMz: 222.09721
Precursor_type: 
Collision_energy: 110.0
Ionization: ESI
IonMode: positive
RetentionTime: 0.14872
InChiKey: 
Formula: C8H15NO6
CASNo: 
Smiles: 
CompoundClass: 
Comment: 
Num peaks: 60
51.1562 3048.05
53.0390 50409.37
54.0342 16084.08
55.0182 37960.96
55.0546 9473.27
55.9347 14709.56
56.0498 85821.77
56.9513 4402.71
56.9651 483911.97
57.9351 25773.04
60.0447 22324.18
60.0768 3138.32
61.0286 11091.75
61.9281 21299.75
68.0496 33520.86
69.0336 49364.98
69.6825 8466.64
70.0289 6364.11
70.0653 14064.48
71.9519 21331.12
72.0444 7523.66
72.9374 6392.30
74.9755 8023.09
80.0494 24381.41
81.0335 24370.83
82.0289 7800.85
83.0130 8295.61
83.0368 7760.77
83.9757 16633.98
84.0444 87222.75
84.0493 4408.53
84.9596 17080.82
96.0445 130607.50
96.9835 22370.51
97.0284 16817.59
97.9918 8808.48
98.0603 11022.31
98.9756 7412.50
101.9867 5011.16
102.9566 7043.83
102.9697 5607.43
108.9650 5012.86
114.9944 8051.67
116.0022 5552.16
116.9496 3523.18
116.9859 6268.72
119.9971 4330.88
123.4012 3539.23
128.0018 4750.41
128.9734 79357.24
128.9819 5809.43
134.0127 7574.69
134.9967 4454.68
138.0547 3835.63
142.9890 4208.04
146.9839 61453.96
158.0129 13475.56
160.9994 6808.36
172.3519 3246.10
176.0232 7231.75

Name: 28 - N-Acetyl-D-glucosamine
PrecursorMz: 222.09721
Precursor_type: 
Collision_energy: 120.0
Ionization: ESI
IonMode: positive
RetentionTime: 0.17216
InChiKey: 
Formula: C8H15NO6
CASNo: 
Smiles: 
CompoundClass: 
Comment: 
Num peaks: 48
50.7846 3612.90
53.0390 39924.89
53.4259 4121.44
54.0342 12534.19
55.0182 26906.28
55.0419 5423.77
55.0545 4907.65
55.9347 9495.46
56.0497 51932.26
56.9651 466912.88
57.0336 3995.27
57.9351 26885.43
58.8557 3810.39
60.0447 18529.52
61.0285 4087.72
61.9281 24886.85
68.0496 31211.06
69.0336 25946.35
70.0290 5600.99
70.0652 12444.36
71.9519 26360.44
72.0444 6610.95
74.9755 6884.54
76.5546 4191.65
80.0495 17967.52
81.0336 13124.46
81.6559 3915.93
82.0654 3644.28
83.0367 5767.76
83.9758 14905.00
84.0444 47266.76
84.9598 14182.17
96.0445 88972.19
96.0503 6044.18
96.9838 17629.41
97.0285 11319.61
97.9914 4608.53
101.9863 4313.47
102.9697 6220.63
116.0027 6651.23
122.2809 3685.26
128.9735 52727.09
134.0128 5131.44
134.9966 4986.70
146.9839 40980.27
158.0122 5071.06
198.4790 3736.03
238.7487 4062.72

Name: 33 - L-Dihydroorotic acid
PrecursorMz: 159.04004
Precursor_type: 
Collision_energy: 10.0
Ionization: ESI
IonMode: positive
RetentionTime: 0.16026
InChiKey: 
Formula: C5H6N2O4
CASNo: 
Smiles: 
CompoundClass: 
Comment: 
Num peaks: 79
50.4729 2314.32
53.0024 2551.50
55.9346 20239.10
59.8685 2334.86
59.9306 8227.89
60.0226 2593.10
60.0259 2535.50
61.0399 122729.71
67.1365 2072.24
68.3840 2476.32
70.0288 187708.67
70.0651 4269.12
70.5719 4062.88
71.0128 137451.91
71.0240 22521.14
72.0080 7055.50
72.0444 41965.96
74.0237 727153.63
75.9354 25109.65
76.9330 165307.97
87.0553 406564.81
88.0393 1007741.06
89.0233 120539.45
90.9478 4002.24
93.9460 13548.47
94.9436 111551.17
96.0077 3296.09
98.0238 35202.71
99.0077 137009.86
99.0183 5514.16
99.0442 7110.58
100.9568 4386.93
103.5385 2972.19
111.9564 10808.96
112.9540 24875.59
113.0346 729022.81
114.0185 10423.41
114.0548 18350.42
114.6011 2343.82
114.9713 3612.88
115.0467 7578.91
115.9640 5638.45
116.0054 8057.58
116.0342 133496.00
116.9616 23314.88
117.0176 4258.05
117.0211 2917.44
117.0293 27205.81
117.0375 5377.17
117.0696 7713.56
117.9594 553266.94
118.9674 17114.34
119.0857 3391.06
124.0518 4288.33
125.9615 3369.99
126.0439 44157.54
128.9506 16106.99
131.0349 3837.63
131.0451 116037.84
131.0854 10379.73
132.0292 22642.10
134.9724 45729.24
135.9459 9311.36
135.9698 399696.97
138.0435 2584.93
139.0515 126476.30
141.0294 54382.08
146.9613 21982.42
148.0569 34407.16
152.9830 3084.34
153.9556 9231.18
153.9790 5912.22
158.9858 19738.66
159.0401 347290.97
159.0996 19080.88
159.1147 15093.70
159.1578 17426.54
159.5643 5405.78
177.0504 6771.24

Name: 33 - L-Dihydroorotic acid
PrecursorMz: 159.04004
Precursor_type: 
Collision_energy: 20.0
Ionization: ESI
IonMode: positive
RetentionTime: 0.16166
InChiKey: 
Formula: C5H6N2O4
CASNo: 
Smiles: 
CompoundClass: 
Comment: 
Num peaks: 80
53.0025 3744.06
53.4123 2648.81
55.9347 22069.35
59.9305 6311.72
60.3631 2720.22
61.0399 127433.12
70.0288 212204.05
70.0650 3318.72
70.5717 4599.63
71.0128 160540.03
71.0241 23675.26
72.0080 7963.03
72.0444 41078.64
74.0237 824333.06
75.9354 23914.29
76.9330 160400.66
85.0395 2573.50
87.0553 481441.84
88.0393 1138665.63
89.0233 137727.83
91.9653 2293.48
93.9461 15530.43
94.9436 102011.51
96.0526 3549.44
98.0237 43758.53
99.0077 161854.31
99.0184 5609.22
99.0443 5659.57
99.9490 2475.28
103.5385 3221.93
104.0310 2775.27
107.9510 3274.72
111.9565 10485.19
112.9539 23397.36
113.0346 833469.44
114.0185 13476.57
114.0551 21492.37
114.9715 5913.08
115.0465 5235.60
115.9642 4490.88
116.0055 16845.97
116.0342 154768.86
116.9618 32503.08
117.0183 3576.02
117.0212 3673.60
117.0295 31644.06
117.0377 2996.51
117.0700 7179.80
117.9595 590186.06
118.9672 20857.72
123.9456 2353.40
124.0520 5027.92
125.0023 4906.21
125.0108 4051.25
125.9612 5560.97
126.0439 40340.84
128.9509 19172.03
131.0452 126595.19
131.0857 13952.42
132.0292 26704.62
134.9724 42074.67
135.0487 3178.69
135.9459 9335.99
135.9699 386798.91
139.0516 161414.33
141.0294 58274.01
146.9614 20317.32
148.0567 31425.81
152.9826 6237.38
153.9563 14656.11
153.9803 5317.70
157.9883 3208.79
158.8000 2988.05
158.9862 22234.29
159.0400 375792.00
159.0997 25393.31
159.1147 15986.43
159.1581 12485.55
159.5650 3304.57
177.0503 7229.17

Name: 33 - L-Dihydroorotic acid
PrecursorMz: 159.04004
Precursor_type: 
Collision_energy: 30.0
Ionization: ESI
IonMode: positive
RetentionTime: 0.16313
InChiKey: 
Formula: C5H6N2O4
CASNo: 
Smiles: 
CompoundClass: 
Comment: 
Num peaks: 84
51.3308 2130.51
53.0024 4995.44
55.9347 21977.56
59.9307 6438.37
60.4133 2361.01
61.0373 1979.40
61.0399 135519.50
70.0288 197049.13
70.5721 5375.05
71.0128 155924.17
71.0240 28248.16
72.0081 6893.49
72.0444 44994.02
72.9373 2354.57
74.0237 801319.00
75.9354 28072.09
76.9330 152105.83
85.0395 3266.57
87.0553 453070.22
88.0393 1124317.50
88.9685 2491.06
89.0233 125822.55
90.9478 3677.63
91.0544 2992.70
93.9461 11718.19
94.9436 91981.73
96.0080 3651.65
96.0524 2995.90
98.0237 42433.99
99.0077 144993.38
99.0183 6243.94
99.0441 6910.99
100.9566 2607.33
101.0228 2607.74
106.9999 2628.43
108.4937 3740.46
108.9587 3881.53
111.9564 8541.77
112.5442 2969.79
112.9541 28726.19
113.0346 807084.44
113.0711 5045.64
114.0185 14827.65
114.0548 21363.12
114.9714 5642.30
115.0465 4184.54
115.9638 2356.62
116.0056 15119.44
116.0342 147520.88
116.9618 24902.78
117.0296 31991.08
117.0373 3080.07
117.0698 5038.35
117.9594 566331.56
118.9673 14619.10
124.0515 5986.73
125.0107 4115.21
125.9606 4424.89
126.0438 36726.39
126.5454 2250.54
128.9507 19146.49
131.0452 123434.63
131.0857 9098.87
132.0292 27531.07
134.9725 38608.27
135.0488 3195.05
135.9463 8642.62
135.9698 384641.16
137.5522 3182.98
139.0516 154936.30
141.0294 63477.91
146.9615 20999.17
148.0568 27574.17
152.9823 4970.44
153.9559 12511.53
153.9808 9587.73
158.9863 17480.11
159.0400 370545.88
159.0996 19455.66
159.1157 19615.33
159.1578 22146.89
159.5647 4076.36
159.8199 2667.12
177.0503 10101.63

Name: 33 - L-Dihydroorotic acid
PrecursorMz: 159.04004
Precursor_type: 
Collision_energy: 40.0
Ionization: ESI
IonMode: positive
RetentionTime: 0.16454
InChiKey: 
Formula: C5H6N2O4
CASNo: 
Smiles: 
CompoundClass: 
Comment: 
Num peaks: 80
53.0025 14086.91
55.9347 28756.02
56.9651 4034.60
58.0654 2194.26
59.9305 17431.54
61.0399 149993.36
63.6025 2230.48
63.6133 3105.37
70.0288 275835.13
70.0651 3797.15
70.5730 4209.09
71.0128 200254.11
71.0240 38871.41
72.0080 26610.24
72.0444 45799.91
72.9374 4567.20
74.0237 1068337.75
75.9354 38251.55
76.9330 287174.81
85.0396 7015.78
87.0553 264464.53
88.0393 1139807.13
89.0233 86997.40
90.9475 7149.73
91.0229 5037.86
93.9461 27772.69
94.9436 162424.45
96.0525 5279.78
97.0078 2862.21
98.0237 60178.95
99.0077 269245.53
99.0443 4944.33
100.9570 3712.74
103.5386 3002.88
104.0307 7064.26
108.4936 3922.59
108.9587 2918.21
111.9567 15067.79
112.5441 5661.96
112.9541 42227.98
113.0346 785851.75
114.0186 10573.82
114.0549 18291.01
114.9716 2611.25
115.5485 2873.36
116.0051 3415.46
116.0342 95445.21
116.9617 18859.02
117.0181 6525.85
117.0293 22059.62
117.0375 3739.48
117.0698 6478.85
117.9594 404185.53
118.9674 32700.08
119.0020 3712.55
125.9610 4029.24
126.0438 54869.21
128.9506 13270.34
131.0452 53433.81
131.0852 15560.47
132.0293 9790.60
134.9725 28126.36
135.0488 4759.88
135.9698 252242.14
137.5512 3298.11
139.0516 69320.36
141.0294 25801.84
146.9615 12189.44
148.0566 12807.58
152.9823 4942.18
153.9561 6655.82
153.9802 3368.43
158.9862 9006.48
159.0400 105740.53
159.0996 22867.92
159.1149 7079.97
159.1573 10313.91
163.0278 8924.08
169.3763 2525.92
177.0512 3247.55

Name: 33 - L-Dihydroorotic acid
PrecursorMz: 159.04004
Precursor_type: 
Collision_energy: 50.0
Ionization: ESI
IonMode: positive
RetentionTime: 0.16596
InChiKey: 
Formula: C5H6N2O4
CASNo: 
Smiles: 
CompoundClass: 
Comment: 
Num peaks: 90
53.0025 29757.79
55.0182 2779.35
55.9347 35692.49
56.9650 16651.99
58.0654 4475.29
59.0687 2276.61
59.9305 30097.58
61.0399 153495.00
64.5796 2645.19
69.0448 3605.73
70.0288 298006.22
70.0653 4940.47
71.0128 191414.19
71.0240 36295.41
71.4531 2286.88
71.9294 2825.83
71.9703 2285.45
72.0080 40026.41
72.0444 43702.15
72.9371 8693.22
74.0237 1046756.56
75.9354 60057.88
76.9330 427241.69
77.9409 3102.63
82.0175 3483.08
83.8406 2318.28
85.0395 10369.71
87.0553 109036.35
88.0393 931338.00
89.0232 33229.32
90.9477 10065.92
91.0226 12530.23
91.0542 4091.81
93.9460 45754.44
94.9436 262189.47
96.0083 7534.09
96.0526 5602.59
97.0076 3396.88
98.0237 68844.70
99.0077 343731.41
99.0441 4637.76
100.0283 4429.58
100.9570 2945.40
103.5385 4734.67
104.0309 9184.16
108.4932 6067.74
108.9586 2837.07
111.9567 30478.72
112.5436 6255.99
112.9540 73362.20
113.0346 492477.59
114.0186 3590.14
114.0547 13743.03
116.0053 3665.34
116.0342 49978.93
116.9619 12124.94
117.0180 10588.31
117.0293 7518.24
117.0700 6252.65
117.4987 5502.65
117.9594 241764.70
118.9673 35229.00
119.0016 6913.98
124.5443 2490.71
125.9612 5230.03
126.0436 33477.24
128.9511 3385.10
130.9647 2685.52
131.0451 11240.37
131.0855 12691.64
131.9744 2874.78
134.9725 21463.50
135.0488 3391.59
135.9699 165655.44
137.0121 7785.77
137.5523 3663.33
139.0514 14763.75
141.0296 6265.30
142.4407 2939.22
146.9615 6614.88
148.0569 4789.72
152.9823 3327.33
153.9557 4198.57
153.9826 2511.55
158.9862 3471.50
159.0399 27090.54
159.0997 23121.59
159.1574 3667.35
163.0276 12589.60
169.8393 2364.92

Name: 33 - L-Dihydroorotic acid
PrecursorMz: 159.04004
Precursor_type: 
Collision_energy: 60.0
Ionization: ESI
IonMode: positive
RetentionTime: 0.16854
InChiKey: 
Formula: C5H6N2O4
CASNo: 
Smiles: 
CompoundClass: 
Comment: 
Num peaks: 80
53.0025 58127.58
55.9346 45552.52
56.9651 28038.61
58.0654 4790.39
58.9328 3172.73
59.0687 3726.43
59.9305 54494.60
61.0399 132785.05
70.0288 249085.63
70.0653 5936.81
70.5713 4511.33
70.9511 2429.54
71.0128 178370.91
71.0239 35498.28
71.9293 6226.80
72.0080 55678.29
72.0444 44425.17
72.9372 13723.46
74.0237 806229.00
74.9376 3031.08
75.9354 77635.26
75.9398 3702.20
76.9330 516997.25
77.8116 2216.98
80.0132 4171.45
82.0174 2255.13
83.3364 2148.39
85.0396 9475.79
86.0034 3575.13
87.0552 36143.49
88.0393 709681.56
89.0235 11575.55
90.9477 11354.11
91.0227 10109.48
91.0543 6622.00
93.9460 48564.63
94.9435 310985.63
95.0091 5592.99
96.0080 6242.44
96.0524 3121.22
97.0076 3688.69
98.0237 61415.22
99.0077 362447.31
99.0440 3350.62
100.0284 3302.30
104.0307 7852.13
108.4934 5041.26
108.9585 3589.19
111.9566 29965.17
112.5437 5706.79
112.9541 78678.63
113.0346 228357.45
114.0550 6023.89
115.0330 2630.66
116.0342 28447.11
116.5524 2155.46
116.9619 5799.52
117.0182 11697.58
117.0300 2597.38
117.0695 2599.88
117.9594 134525.61
118.9674 44824.33
119.0017 7292.54
119.0862 2820.68
125.9609 5444.92
126.0436 15002.58
131.0453 4023.10
131.0855 11149.58
134.9727 12321.35
135.9697 69788.00
137.0122 13672.25
139.0509 3380.97
143.1268 2900.36
146.9610 4232.06
158.9864 3933.89
159.0386 3270.35
159.0998 17369.98
159.1581 4768.99
161.0126 2853.19
163.0280 7641.53

Name: 33 - L-Dihydroorotic acid
PrecursorMz: 159.04004
Precursor_type: 
Collision_energy: 70.0
Ionization: ESI
IonMode: positive
RetentionTime: 0.14514
InChiKey: 
Formula: C5H6N2O4
CASNo: 
Smiles: 
CompoundClass: 
Comment: 
Num peaks: 85
53.0024 93868.89
55.0180 2441.47
55.9345 56589.10
56.9622 3884.10
56.9649 46207.06
57.0699 2018.26
58.0652 6504.42
58.9328 7708.87
59.0685 2644.45
59.9303 133244.33
61.0397 111118.63
70.0286 228836.27
70.0651 3948.30
70.5732 5338.13
71.0126 169246.56
71.0238 33341.95
71.9291 11664.53
72.0078 56690.85
72.0442 41626.07
72.9369 26950.02
74.0235 578917.63
74.9373 4585.30
75.9352 89560.91
76.9328 655525.38
77.9408 7988.91
80.0129 5682.60
81.0094 2300.95
82.0173 3408.90
85.0395 11035.74
86.0035 5299.40
87.0551 14244.03
88.0391 467797.00
89.0230 4597.34
90.9474 17553.44
91.0225 10691.97
91.0540 14883.68
92.9480 3064.51
93.9458 67052.09
93.9513 4774.08
94.9433 425463.75
95.0085 6044.80
95.0490 2392.47
96.0078 6672.80
96.0521 4250.10
97.0075 4840.85
98.0234 40407.61
99.0074 334955.56
99.0442 2789.18
100.0281 3751.58
103.5381 2813.05
104.0305 4655.20
107.9502 4668.94
108.4936 4301.19
108.8021 2156.99
108.9580 8766.27
111.9562 46146.36
112.9538 125363.05
113.0343 98383.53
113.0423 4178.99
114.0548 2439.92
114.9580 2214.97
116.0340 22058.01
116.0614 3336.29
116.9618 5969.63
117.0181 12597.70
117.9592 93860.01
118.9670 57507.55
119.0014 10504.16
125.9608 11704.02
126.0434 4531.45
129.9664 2928.72
130.9645 4291.18
131.0442 2073.29
131.0851 7231.70
134.9723 8214.15
135.9695 46671.67
137.0119 12062.90
144.0759 2894.46
146.6154 2614.12
146.9609 2948.06
159.0996 13459.14
161.0125 2308.22
161.4923 2546.25
163.0269 4317.76
170.2829 2373.52

Name: 33 - L-Dihydroorotic acid
PrecursorMz: 159.04004
Precursor_type: 
Collision_energy: 80.0
Ionization: ESI
IonMode: positive
RetentionTime: 0.14665
InChiKey: 
Formula: C5H6N2O4
CASNo: 
Smiles: 
CompoundClass: 
Comment: 
Num peaks: 79
53.0024 116620.69
55.0182 2384.95
55.9345 54634.59
56.9622 4267.37
56.9649 70587.50
56.9677 3694.53
58.0653 3536.75
58.8829 2043.81
58.9328 14137.28
59.0683 2160.41
59.9303 234008.38
61.0397 85585.20
70.0286 204013.05
70.0649 5574.35
70.5732 2171.63
71.0126 164661.59
71.0238 30642.06
71.9257 2323.72
71.9291 13070.98
72.0078 45873.77
72.0442 34999.84
72.9370 28190.51
74.0235 389233.22
74.9374 4196.97
75.9352 93361.93
76.9328 641426.63
77.9407 8275.37
80.0130 7431.75
85.0394 4141.90
86.0033 6340.55
87.0552 5338.00
87.4965 2399.73
88.0391 285931.66
90.9475 19463.69
91.0540 12792.67
92.9480 3332.12
93.9458 68837.91
94.6656 2009.58
94.9433 419830.09
95.0085 7402.67
95.0489 2929.24
95.9510 6605.71
96.0081 5628.57
96.0520 4621.57
97.0076 2808.11
98.0235 32672.47
99.0074 247150.19
100.2140 2431.60
100.4852 2199.77
100.9566 3403.32
100.9909 2166.75
107.9500 3315.89
108.9578 5973.31
109.3555 2195.33
111.9563 50189.89
112.9538 141654.63
113.0343 40199.70
116.0338 8458.21
116.0616 2297.73
116.9617 5045.53
117.0179 6955.14
117.9591 59175.64
117.9669 4923.58
118.9671 45873.50
119.0012 9936.66
125.9605 6327.22
129.9666 6112.90
130.9641 3607.82
131.0851 4315.32
134.9723 5211.55
135.9695 25982.62
137.0119 11179.28
144.0759 3720.27
148.9898 2659.78
150.9568 4363.08
158.0619 2316.18
159.0993 11122.34
160.0275 2719.10
163.0275 2721.88

Name: 33 - L-Dihydroorotic acid
PrecursorMz: 159.04004
Precursor_type: 
Collision_energy: 90.0
Ionization: ESI
IonMode: positive
RetentionTime: 0.14816
InChiKey: 
Formula: C5H6N2O4
CASNo: 
Smiles: 
CompoundClass: 
Comment: 
Num peaks: 74
52.0185 4625.01
53.0024 145927.78
55.0180 5142.06
55.9345 54321.34
56.6264 1787.32
56.9649 75771.71
56.9677 3923.46
57.0702 2070.66
57.9350 3830.83
58.0652 5024.74
58.9327 17368.29
59.9303 333995.81
60.3652 2228.70
61.0397 58155.09
67.0354 1874.33
69.9922 3305.24
70.0286 169295.66
71.0126 149840.09
71.0237 18899.44
71.9292 14688.33
72.0079 41074.70
72.0443 35582.71
72.9370 37715.60
74.0235 220646.88
74.9372 3478.41
74.9752 2496.23
75.9352 90771.01
76.9328 554672.69
77.9406 10768.11
80.0131 5142.83
85.0396 7721.80
86.0032 5239.21
86.6941 2031.88
87.6572 2239.91
88.0391 175409.69
89.9392 2313.68
90.9475 20737.81
91.0540 13723.88
93.9458 65056.39
94.9434 370546.31
95.0089 5535.45
95.9513 12521.66
96.0077 4677.24
96.0522 2446.38
97.0076 3998.68
98.0234 19748.43
99.0074 161031.25
99.0434 2561.15
104.9384 2882.37
108.9582 9869.74
111.9562 46723.89
112.9538 116615.27
113.0344 14135.28
115.0539 5529.83
116.0334 3352.37
116.9611 3424.61
117.0182 4298.17
117.9592 40977.44
117.9670 4150.40
118.9671 35921.85
119.0010 7301.94
122.9757 2201.19
125.9605 3091.15
129.9664 2663.58
130.9644 4847.73
134.9715 2662.29
135.9697 15314.48
137.0117 7639.99
144.0763 3236.54
144.4744 2397.43
150.9577 2416.85
158.0920 2062.18
159.0993 8210.91
162.9320 2136.19

Name: 33 - L-Dihydroorotic acid
PrecursorMz: 159.04004
Precursor_type: 
Collision_energy: 100.0
Ionization: ESI
IonMode: positive
RetentionTime: 0.15083
InChiKey: 
Formula: C5H6N2O4
CASNo: 
Smiles: 
CompoundClass: 
Comment: 
Num peaks: 63
52.0184 4082.41
53.0024 173446.69
55.9345 39955.79
56.9649 73224.40
56.9678 4395.47
57.0449 2464.70
58.0653 3646.79
58.9327 31582.57
59.7806 1960.63
59.9303 413359.00
61.0397 46440.61
69.9923 3239.66
70.0286 148399.45
70.0652 3079.19
70.5720 4208.77
71.0126 150363.22
71.0238 18391.72
71.9292 14289.38
72.0078 35947.04
72.0443 22893.49
72.9370 32287.03
74.0235 139217.16
74.9374 4767.42
74.9751 1878.17
75.9352 74770.39
76.9328 452016.53
77.2326 1989.58
77.9406 6042.70
80.0128 6024.28
85.0393 5000.22
86.0034 3362.31
87.0556 2563.10
87.4969 3576.45
88.0390 91769.19
90.9474 23230.64
91.0540 12091.05
93.9457 54108.16
93.9514 4138.13
94.9433 299983.75
95.0085 3858.60
95.0485 2294.57
95.9511 9719.78
96.0078 5032.53
97.0072 3267.31
98.0234 12387.75
99.0074 115961.31
100.9562 2121.94
108.9580 7679.09
111.9563 37848.02
112.9537 85135.98
113.0341 6683.51
115.0537 3312.97
117.0176 2804.16
117.9590 25927.87
118.9670 22720.14
119.0012 4157.88
122.0449 1952.25
129.9664 2775.83
130.9645 2238.84
135.9699 10401.75
137.0116 2447.13
144.0757 4185.16
159.0998 2875.92

Name: 33 - L-Dihydroorotic acid
PrecursorMz: 159.04004
Precursor_type: 
Collision_energy: 110.0
Ionization: ESI
IonMode: positive
RetentionTime: 0.15235
InChiKey: 
Formula: C5H6N2O4
CASNo: 
Smiles: 
CompoundClass: 
Comment: 
Num peaks: 55
52.0183 5865.90
53.0024 165377.42
55.0180 2672.81
55.3823 1924.47
55.9345 44645.13
56.9649 84213.54
57.9349 5381.90
58.9327 43865.88
59.9303 574813.38
60.4850 1813.22
61.0397 35714.75
65.0385 1985.78
68.0131 3149.98
70.0286 115833.08
70.5714 3986.93
71.0126 117927.45
71.0238 13582.28
71.9290 13107.88
72.0078 22352.69
72.0443 23841.03
72.9370 39317.82
74.0235 70902.59
75.9352 71022.67
76.9328 402627.03
77.9406 10365.18
80.0129 4150.71
85.0392 4695.23
86.0032 3649.33
88.0391 48587.38
90.9475 19386.29
91.0540 14214.04
91.7364 1859.45
93.9457 53731.80
94.9433 286631.41
95.0085 2455.74
95.9514 13504.67
96.0078 4509.99
96.0525 2583.78
98.0235 4942.86
99.0074 67830.28
108.9579 8453.68
111.9562 40814.23
112.9538 89999.75
113.0343 2362.36
114.1728 2009.55
115.0538 5709.73
117.0180 2897.42
117.9594 17362.49
118.9671 16270.71
125.9608 4157.20
129.9670 2051.63
130.9642 2357.03
134.9723 3118.61
135.9696 6890.44
159.0983 3229.54

Name: 33 - L-Dihydroorotic acid
PrecursorMz: 159.04004
Precursor_type: 
Collision_energy: 120.0
Ionization: ESI
IonMode: positive
RetentionTime: 0.15387
InChiKey: 
Formula: C5H6N2O4
CASNo: 
Smiles: 
CompoundClass: 
Comment: 
Num peaks: 57
52.0184 7594.78
53.0024 152525.67
55.0181 2510.03
55.9346 30913.48
56.9649 73321.98
57.0450 1836.69
57.9350 5333.17
58.0653 2765.98
58.9328 54038.41
59.9303 651200.69
61.0397 25863.18
61.4892 1959.95
65.0389 2419.31
69.4160 1884.56
69.9922 2848.39
70.0286 79619.54
71.0126 78098.48
71.0239 9223.51
71.9291 11194.72
72.0078 16907.08
72.0443 18101.43
72.9370 34183.41
74.0235 32662.83
74.9372 2161.88
75.9318 1226.86
75.9352 65349.03
76.9328 315074.22
77.9406 11354.70
78.4919 2533.76
80.0131 2723.58
85.0396 4281.82
87.4969 2586.16
88.0391 15395.02
90.8623 2021.75
90.9475 20312.24
91.0540 8578.33
92.0576 2640.56
93.9457 41845.52
94.9433 223057.45
95.9515 10795.76
96.0074 3602.88
98.0232 2358.56
99.0074 30747.14
104.9386 1966.03
108.9579 8033.58
111.9562 36782.46
112.9459 3513.99
112.9538 61012.59
115.0537 5525.42
116.0568 2297.51
117.9593 14282.64
118.9672 15015.98
128.0617 2296.29
129.0697 2880.96
129.9666 3949.70
134.9715 2651.62
135.9698 4504.57

Name: 35 - Pipecolic acid
PrecursorMz: 130.08626
Precursor_type: 
Collision_energy: 10.0
Ionization: ESI
IonMode: positive
RetentionTime: 0.15414
InChiKey: 
Formula: C6H11NO2
CASNo: 
Smiles: 
CompoundClass: 
Comment: 
Num peaks: 15
54.4493 427870.19
55.0545 1179420.63
56.0498 15952586.00
61.5681 508427.25
67.0543 1469601.63
82.0649 538754.63
84.0808 942179200.00
85.0841 2014267.38
87.8286 471656.69
112.0756 2011303.38
116.7279 402065.06
122.2078 436231.56
130.0863 248339712.00
140.4644 444408.97
143.6843 426472.31

Name: 35 - Pipecolic acid
PrecursorMz: 130.08626
Precursor_type: 
Collision_energy: 20.0
Ionization: ESI
IonMode: positive
RetentionTime: 0.15579
InChiKey: 
Formula: C6H11NO2
CASNo: 
Smiles: 
CompoundClass: 
Comment: 
Num peaks: 14
55.0546 554723.56
55.4157 461576.66
56.0498 15354457.00
56.9605 406460.13
67.0544 1654773.00
70.0602 820641.94
70.0636 686636.31
84.0808 970065088.00
85.0840 793060.44
112.0754 2361616.75
124.6631 457077.13
130.0863 256159792.00
131.0894 546321.19
135.8013 455235.19

Name: 35 - Pipecolic acid
PrecursorMz: 130.08626
Precursor_type: 
Collision_energy: 30.0
Ionization: ESI
IonMode: positive
RetentionTime: 0.15697
InChiKey: 
Formula: C6H11NO2
CASNo: 
Smiles: 
CompoundClass: 
Comment: 
Num peaks: 13
55.0546 1172284.75
56.0497 14947447.00
67.0543 1443789.75
70.0619 979826.50
82.0650 420281.50
84.0808 913993280.00
85.0840 811314.81
112.0753 2405691.75
124.6785 447935.34
128.6636 440465.53
129.1972 477969.16
130.0863 240316672.00
131.0899 400365.31

Name: 35 - Pipecolic acid
PrecursorMz: 130.08626
Precursor_type: 
Collision_energy: 40.0
Ionization: ESI
IonMode: positive
RetentionTime: 0.15815
InChiKey: 
Formula: C6H11NO2
CASNo: 
Smiles: 
CompoundClass: 
Comment: 
Num peaks: 12
53.5438 371879.41
55.0546 1739853.00
56.0498 16808548.00
64.8999 384502.31
67.0543 1679006.25
70.0597 549630.75
70.0631 949815.81
84.0808 954031680.00
85.0841 1681322.25
112.0757 1759739.88
130.0863 219070160.00
131.0889 526242.75

Name: 35 - Pipecolic acid
PrecursorMz: 130.08626
Precursor_type: 
Collision_energy: 50.0
Ionization: ESI
IonMode: positive
RetentionTime: 0.15933
InChiKey: 
Formula: C6H11NO2
CASNo: 
Smiles: 
CompoundClass: 
Comment: 
Num peaks: 11
55.0545 3080036.25
56.0497 33458518.00
57.0700 507612.28
67.0542 3050138.75
69.0572 418910.16
82.0649 1071706.88
84.0808 975629248.00
85.0842 1183090.63
112.0755 2054945.75
116.5908 444223.94
130.0863 88542280.00

Name: 35 - Pipecolic acid
PrecursorMz: 130.08626
Precursor_type: 
Collision_energy: 60.0
Ionization: ESI
IonMode: positive
RetentionTime: 0.16099
InChiKey: 
Formula: C6H11NO2
CASNo: 
Smiles: 
CompoundClass: 
Comment: 
Num peaks: 14
55.0545 5487044.00
56.0498 58010600.00
57.0700 431626.19
63.4194 383148.81
67.0543 5644015.50
69.0573 601994.94
70.0608 673381.63
70.0643 569911.13
82.0652 1571178.38
83.0728 414275.97
84.0808 987583936.00
85.0841 884157.81
112.0756 1722181.88
130.0863 37447412.00

Name: 35 - Pipecolic acid
PrecursorMz: 130.08626
Precursor_type: 
Collision_energy: 70.0
Ionization: ESI
IonMode: positive
RetentionTime: 0.16217
InChiKey: 
Formula: C6H11NO2
CASNo: 
Smiles: 
CompoundClass: 
Comment: 
Num peaks: 18
53.0390 488017.34
55.0545 11334017.00
56.0498 95854984.00
57.0700 934977.13
67.0543 8851122.00
68.0495 615406.44
69.0574 1502958.50
70.0618 1271546.00
77.0542 376777.78
82.0651 3670928.75
84.0808 898162432.00
85.0844 810349.31
89.0502 474251.97
100.1565 411452.63
100.1642 402808.97
112.0756 1725909.00
130.0863 13214631.00
130.0960 673783.44

Name: 35 - Pipecolic acid
PrecursorMz: 130.08626
Precursor_type: 
Collision_energy: 80.0
Ionization: ESI
IonMode: positive
RetentionTime: 0.16334
InChiKey: 
Formula: C6H11NO2
CASNo: 
Smiles: 
CompoundClass: 
Comment: 
Num peaks: 19
52.5140 416646.13
54.0343 421299.63
55.0545 16428927.00
56.0498 157490192.00
57.0701 2417085.25
58.7029 399921.25
65.0388 1158274.13
67.0543 14513894.00
68.0497 772175.06
69.0574 3416510.75
70.0618 1001695.06
75.6837 453560.91
82.0652 4377314.00
84.0808 891534016.00
85.0841 1874758.50
111.3093 471354.31
112.0758 744545.00
130.0864 4003031.50
137.9288 456184.31

Name: 35 - Pipecolic acid
PrecursorMz: 130.08626
Precursor_type: 
Collision_energy: 90.0
Ionization: ESI
IonMode: positive
RetentionTime: 0.16452
InChiKey: 
Formula: C6H11NO2
CASNo: 
Smiles: 
CompoundClass: 
Comment: 
Num peaks: 19
53.0390 945283.25
54.0342 766132.50
55.0545 23517644.00
56.0498 186269920.00
57.0702 2161352.75
65.0387 1222772.63
67.0544 15411820.00
67.0582 401509.47
68.0497 1374333.25
69.0573 4996206.50
69.6459 360058.22
70.0650 362698.28
71.9714 398659.69
72.1271 449028.19
82.0651 5015285.50
84.0809 686789184.00
85.0841 669140.31
112.0758 777985.13
130.0861 1666108.00

Name: 35 - Pipecolic acid
PrecursorMz: 130.08626
Precursor_type: 
Collision_energy: 100.0
Ionization: ESI
IonMode: positive
RetentionTime: 0.14556
InChiKey: 
Formula: C6H11NO2
CASNo: 
Smiles: 
CompoundClass: 
Comment: 
Num peaks: 16
53.0390 1514059.88
54.0341 619837.56
55.0545 28676232.00
56.0498 215826944.00
57.0701 2563157.25
65.0387 2693706.00
66.5323 363328.44
67.0543 18894962.00
68.0494 2022612.63
69.0573 7347581.50
75.7764 343824.03
82.0650 6080992.00
84.0808 561739264.00
85.0841 367065.44
87.9509 449509.47
91.2530 438695.91

Name: 35 - Pipecolic acid
PrecursorMz: 130.08626
Precursor_type: 
Collision_energy: 110.0
Ionization: ESI
IonMode: positive
RetentionTime: 0.15179
InChiKey: 
Formula: C6H11NO2
CASNo: 
Smiles: 
CompoundClass: 
Comment: 
Num peaks: 19
50.1316 400905.56
53.0389 1215984.25
54.0341 1187869.38
55.0545 29283750.00
56.0498 228806816.00
57.0702 2584945.50
65.0387 3423727.00
67.0418 514191.25
67.0507 979884.00
67.0543 19538794.00
68.0496 3053928.25
69.0574 9163505.00
69.4039 379761.97
70.0601 543171.44
82.0650 6178306.50
83.0725 536632.75
84.0808 410482144.00
94.7557 389832.28
110.1174 418846.19

Name: 35 - Pipecolic acid
PrecursorMz: 130.08626
Precursor_type: 
Collision_energy: 120.0
Ionization: ESI
IonMode: positive
RetentionTime: 0.15297
InChiKey: 
Formula: C6H11NO2
CASNo: 
Smiles: 
CompoundClass: 
Comment: 
Num peaks: 17
51.5937 338891.56
52.6205 426151.16
53.0390 1237234.00
54.0342 1465715.00
55.0546 34688316.00
56.0498 251234512.00
57.0702 2345377.25
65.0387 4330159.50
67.0543 20250658.00
68.0496 3810269.50
69.0574 11386595.00
70.0624 491540.88
70.0656 541266.19
80.0493 347140.06
82.0652 6775316.50
83.0727 429817.66
84.0809 332652928.00

Name: 38 - L-Methionine
PrecursorMz: 150.05832
Precursor_type: 
Collision_energy: 10.0
Ionization: ESI
IonMode: positive
RetentionTime: 0.17514
InChiKey: 
Formula: C5H11NO2S
CASNo: 
Smiles: 
CompoundClass: 
Comment: 
Num peaks: 28
56.0498 62417280.00
57.0342 234257.33
61.0109 24082088.00
63.0670 172119.27
70.7674 283210.50
74.0238 2922725.50
74.0601 5006648.50
74.9902 223375.88
75.0265 333178.78
81.5580 194957.17
84.0445 2103114.25
85.0285 1934762.00
85.7054 173075.23
87.0264 5771973.00
92.7703 173256.73
93.0726 175813.94
102.0551 19039940.00
104.0530 74832736.00
105.0006 481398.22
105.0369 1030811.13
130.3146 204628.75
133.0319 44754700.00
133.1407 186940.52
144.5097 206433.55
150.0303 239136.61
150.0584 8964289.00
154.0720 201168.13
169.5268 194001.03

Name: 38 - L-Methionine
PrecursorMz: 150.05832
Precursor_type: 
Collision_energy: 20.0
Ionization: ESI
IonMode: positive
RetentionTime: 0.15611
InChiKey: 
Formula: C5H11NO2S
CASNo: 
Smiles: 
CompoundClass: 
Comment: 
Num peaks: 26
50.2385 166747.86
56.0498 65803652.00
57.0339 421510.19
58.9951 250356.41
61.0109 25420826.00
68.2917 175332.75
70.7666 172169.73
72.1296 181607.33
73.7094 158378.98
74.0238 3071187.50
74.0601 5564108.00
75.0264 412210.50
77.1557 167958.44
79.6601 188948.11
84.0446 1679812.75
85.0285 1881267.13
87.0264 6964024.50
89.0422 330232.13
89.8932 174157.91
102.0550 20905506.00
104.0529 81567024.00
105.0007 606187.38
105.0371 1112190.50
133.0319 50996332.00
150.0306 378389.97
150.0584 8864252.00

Name: 38 - L-Methionine
PrecursorMz: 150.05832
Precursor_type: 
Collision_energy: 30.0
Ionization: ESI
IonMode: positive
RetentionTime: 0.15729
InChiKey: 
Formula: C5H11NO2S
CASNo: 
Smiles: 
CompoundClass: 
Comment: 
Num peaks: 32
53.0388 83776.64
55.9902 49970.27
56.0498 58670276.00
57.0337 171580.13
58.9952 127089.32
61.0109 23151260.00
65.0057 116732.97
65.8936 50191.65
69.8930 54453.23
70.0589 50234.38
70.7671 62122.46
74.0237 2798732.50
74.0601 4554580.50
74.9899 215195.22
75.0262 441618.41
77.0057 231227.19
84.0444 1789873.50
85.0107 129433.40
85.0284 1629416.38
87.0263 5988323.50
89.0418 242102.58
91.0213 110840.91
102.0550 19024146.00
104.0529 71275304.00
104.8229 56385.78
105.0006 500097.63
105.0369 1098403.88
115.0214 107219.45
122.0349 67121.62
133.0318 44708880.00
150.0300 290762.13
150.0583 8077966.00

Name: 38 - L-Methionine
PrecursorMz: 150.05832
Precursor_type: 
Collision_energy: 40.0
Ionization: ESI
IonMode: positive
RetentionTime: 0.15847
InChiKey: 
Formula: C5H11NO2S
CASNo: 
Smiles: 
CompoundClass: 
Comment: 
Num peaks: 27
54.2475 153770.38
54.8011 189718.55
56.0498 82923616.00
57.0339 386336.50
58.9953 205930.33
61.0109 40100660.00
70.7669 346656.06
74.0237 5790322.00
74.0279 311058.34
74.0601 6136841.00
74.9903 311919.19
75.0264 579721.25
77.6204 216018.28
79.8991 185982.56
84.0444 2817181.50
85.0284 2116053.50
87.0264 10477336.00
89.0420 323732.53
91.0213 359735.19
102.0550 17817992.00
104.0529 54076600.00
105.0005 833170.81
105.0369 1368714.13
115.0212 215426.83
133.0319 34293252.00
150.0305 171978.39
150.0583 3185698.75

Name: 38 - L-Methionine
PrecursorMz: 150.05832
Precursor_type: 
Collision_energy: 50.0
Ionization: ESI
IonMode: positive
RetentionTime: 0.15965
InChiKey: 
Formula: C5H11NO2S
CASNo: 
Smiles: 
CompoundClass: 
Comment: 
Num peaks: 31
53.0389 292221.03
56.0499 94383128.00
57.0338 476169.25
58.2542 178603.52
58.9954 499834.16
60.0247 196900.63
61.0109 62578632.00
68.6900 168592.77
74.0237 7356325.00
74.0601 6171786.50
74.9899 607164.63
75.0264 651751.31
77.0056 391393.09
82.0942 166823.02
84.0445 3120570.50
85.0108 469530.91
85.0285 2958965.50
87.0264 13407960.00
87.6788 174848.34
89.0421 319632.31
91.0213 361021.06
102.0550 12341957.00
104.0529 28377840.00
105.0004 864162.31
105.0369 867619.50
115.0215 359440.16
133.0319 17235050.00
140.2433 179942.77
150.0304 196288.30
150.0582 431463.91
166.4823 187511.25

Name: 38 - L-Methionine
PrecursorMz: 150.05832
Precursor_type: 
Collision_energy: 60.0
Ionization: ESI
IonMode: positive
RetentionTime: 0.16132
InChiKey: 
Formula: C5H11NO2S
CASNo: 
Smiles: 
CompoundClass: 
Comment: 
Num peaks: 27
53.0390 415805.59
55.2237 150071.61
56.0499 76452872.00
57.0339 449842.69
58.9953 1026096.31
61.0109 68052144.00
65.6495 170015.72
67.2282 158443.28
70.7667 236363.08
70.9762 163847.09
71.0562 166669.02
74.0237 7288495.00
74.0601 3701901.25
74.9900 491958.78
75.0263 386497.72
77.0056 410537.81
84.0444 2725141.25
85.0106 630385.38
85.0284 2247920.75
87.0264 10470678.00
91.0210 286429.00
102.0551 6730959.50
104.0529 9650933.00
105.0006 839730.56
105.0368 422381.19
133.0319 6140440.00
139.6549 170509.63

Name: 38 - L-Methionine
PrecursorMz: 150.05832
Precursor_type: 
Collision_energy: 70.0
Ionization: ESI
IonMode: positive
RetentionTime: 0.16249
InChiKey: 
Formula: C5H11NO2S
CASNo: 
Smiles: 
CompoundClass: 
Comment: 
Num peaks: 30
53.0390 669125.06
56.0499 78368384.00
57.0339 456312.91
58.9953 1382056.50
61.0110 87008576.00
63.1806 176721.69
64.2774 201941.55
65.0057 193342.50
70.7688 257114.11
72.0029 423138.06
72.7560 162261.27
74.0238 8034638.50
74.0601 2916837.25
74.9900 553659.81
75.0265 272300.44
77.0055 503085.25
84.0444 2134026.00
85.0107 696761.63
85.0285 1641689.00
87.0264 8735552.00
87.8207 174098.72
90.8539 155191.80
90.8972 171828.41
91.0214 191448.05
102.0551 3949096.75
104.0529 4046901.50
105.0004 570568.63
105.0367 409632.19
133.0231 223560.73
133.0319 2553555.25

Name: 38 - L-Methionine
PrecursorMz: 150.05832
Precursor_type: 
Collision_energy: 80.0
Ionization: ESI
IonMode: positive
RetentionTime: 0.16367
InChiKey: 
Formula: C5H11NO2S
CASNo: 
Smiles: 
CompoundClass: 
Comment: 
Num peaks: 29
53.0390 483471.28
56.0498 62851628.00
57.0338 374746.88
58.9954 1339376.25
59.9667 221987.84
61.0110 81328800.00
68.7510 174580.69
70.7665 263461.81
72.0030 678343.38
72.6956 157266.23
74.0237 6438395.00
74.0601 1911587.00
74.9901 458611.97
75.0265 167693.69
77.0057 655361.00
84.0444 1330054.50
85.0107 681217.06
85.0284 791517.44
85.6791 182194.34
87.0263 5523914.50
91.0213 416583.47
94.3851 180738.66
100.1960 159049.98
102.0550 1728661.38
104.0530 1074971.63
105.0007 306062.63
120.5346 172897.23
133.0315 646486.81
139.0869 173439.78

Name: 38 - L-Methionine
PrecursorMz: 150.05832
Precursor_type: 
Collision_energy: 90.0
Ionization: ESI
IonMode: positive
RetentionTime: 0.14463
InChiKey: 
Formula: C5H11NO2S
CASNo: 
Smiles: 
CompoundClass: 
Comment: 
Num peaks: 27
53.0389 547264.63
55.4639 122951.84
56.0498 43609856.00
57.0339 460914.19
58.9953 953063.75
59.9667 191913.89
60.9952 335991.25
61.0109 64371156.00
72.0029 638374.50
74.0237 3943884.50
74.0602 906902.63
77.0056 450374.38
84.0444 539495.06
85.0105 619503.56
85.0283 529911.63
87.0264 3193642.00
94.4417 122612.64
99.0660 131142.92
102.0550 645786.81
103.5859 138961.33
104.0529 329463.34
105.0006 275736.19
105.1708 137067.20
121.6151 151559.73
133.0312 164934.80
138.4740 154341.97
154.5591 132014.58

Name: 38 - L-Methionine
PrecursorMz: 150.05832
Precursor_type: 
Collision_energy: 100.0
Ionization: ESI
IonMode: positive
RetentionTime: 0.14581
InChiKey: 
Formula: C5H11NO2S
CASNo: 
Smiles: 
CompoundClass: 
Comment: 
Num peaks: 22
53.0389 252691.58
56.0498 31194782.00
57.0339 307818.97
58.9952 930654.19
59.9668 235236.36
61.0109 51474956.00
70.9951 203746.02
72.0029 764629.88
74.0237 2714614.75
74.0602 424430.00
77.0056 215370.70
77.0992 136059.66
84.0444 460643.66
85.0108 257276.86
85.0284 154323.97
87.0264 1403498.00
98.6286 125573.27
99.1621 133580.56
102.0549 288959.22
139.0415 127953.09
139.9108 140971.27
164.4838 133853.14

Name: 38 - L-Methionine
PrecursorMz: 150.05832
Precursor_type: 
Collision_energy: 110.0
Ionization: ESI
IonMode: positive
RetentionTime: 0.14750
InChiKey: 
Formula: C5H11NO2S
CASNo: 
Smiles: 
CompoundClass: 
Comment: 
Num peaks: 24
51.9311 122538.39
53.0389 359789.56
56.0498 31410732.00
58.9953 1019870.94
59.9667 171401.52
61.0109 57600540.00
66.6258 138495.02
67.8391 133023.44
68.8009 122437.73
70.7676 189319.36
70.9951 523514.44
72.0028 1213219.00
74.0237 2304139.75
74.0600 224250.38
74.4965 138023.67
75.0264 155737.98
77.0053 183668.33
84.0445 447427.91
85.0107 279336.69
85.0284 168464.05
87.0264 894029.38
95.8872 133015.05
146.6688 130869.67
148.4780 152275.52

Name: 38 - L-Methionine
PrecursorMz: 150.05832
Precursor_type: 
Collision_energy: 120.0
Ionization: ESI
IonMode: positive
RetentionTime: 0.16890
InChiKey: 
Formula: C5H11NO2S
CASNo: 
Smiles: 
CompoundClass: 
Comment: 
Num peaks: 18
52.1059 147846.98
53.0390 211723.00
56.0498 27528186.00
57.0338 161141.16
58.9953 988628.56
59.9668 313795.94
61.0109 53724780.00
70.9951 639303.75
72.0029 1669475.88
74.0237 1543473.00
74.0599 220127.25
84.0444 335050.66
87.0263 495483.50
87.5958 148601.88
99.8712 151086.34
126.4670 168299.56
138.9096 133858.47
152.7600 130887.16

Name: 39 - Tetrahydrofolic acid
PrecursorMz: 446.17825
Precursor_type: 
Collision_energy: 10.0
Ionization: ESI
IonMode: positive
RetentionTime: 0.13458
InChiKey: 
Formula: C19H23N7O6
CASNo: 
Smiles: 
CompoundClass: 
Comment: 
Num peaks: 19
58.9449 2332.96
63.0020 2322.67
68.5268 14075.96
78.3039 2292.40
90.0012 1967.37
101.5863 1941.35
102.1648 2083.79
143.8849 1927.90
166.0722 2968.82
167.0793 4280.45
168.0873 2217.83
256.9233 2063.65
299.1244 7838.61
359.0242 2626.90
360.0265 12113.46
430.0895 17380.20
445.6909 2785.28
446.1106 13719.91
446.1759 157135.33

Name: 39 - Tetrahydrofolic acid
PrecursorMz: 446.17825
Precursor_type: 
Collision_energy: 20.0
Ionization: ESI
IonMode: positive
RetentionTime: 0.13607
InChiKey: 
Formula: C19H23N7O6
CASNo: 
Smiles: 
CompoundClass: 
Comment: 
Num peaks: 27
68.5250 13505.66
71.2444 1891.13
91.0569 4280.32
98.4497 2158.55
122.4578 2142.34
143.5164 2314.18
150.0771 9452.80
166.0717 7172.15
167.0554 3140.80
167.0782 3425.54
168.0866 4011.84
181.1752 2053.68
198.0976 3146.68
216.1132 2314.85
255.8058 2130.52
257.1018 6199.67
282.0976 6381.15
299.1239 16979.70
317.1342 19009.34
333.1550 4821.87
347.1363 4319.77
359.0266 3918.75
360.0314 11724.01
392.3807 1993.76
428.1679 4442.36
446.1167 4071.12
446.1753 78207.21

Name: 39 - Tetrahydrofolic acid
PrecursorMz: 446.17825
Precursor_type: 
Collision_energy: 30.0
Ionization: ESI
IonMode: positive
RetentionTime: 0.16460
InChiKey: 
Formula: C19H23N7O6
CASNo: 
Smiles: 
CompoundClass: 
Comment: 
Num peaks: 27
59.2749 2177.68
71.9776 2649.19
91.0574 13307.90
91.4706 1642.90
125.0823 2381.16
136.2981 2048.50
148.5511 2150.66
150.0775 8470.95
157.5227 2042.95
166.0728 8205.01
167.0559 4137.10
167.0769 3367.61
197.1556 2148.25
198.0973 2031.97
213.7737 2124.18
216.1130 6289.89
224.2462 2156.61
257.1034 39351.99
272.0175 1929.13
282.0992 22754.84
299.1241 14477.82
300.1074 3365.13
317.1353 35156.70
329.1345 2702.41
347.1363 3938.30
360.0295 5420.87
446.1759 13822.67

Name: 39 - Tetrahydrofolic acid
PrecursorMz: 446.17825
Precursor_type: 
Collision_energy: 40.0
Ionization: ESI
IonMode: positive
RetentionTime: 0.16729
InChiKey: 
Formula: C19H23N7O6
CASNo: 
Smiles: 
CompoundClass: 
Comment: 
Num peaks: 29
66.6154 2078.42
67.4822 1987.48
68.5251 5609.69
68.5292 10327.19
90.1677 1829.79
91.0574 15359.24
94.3817 1843.55
94.3958 1884.56
95.0608 2124.25
96.5641 2656.88
120.0449 3727.12
123.0669 2136.09
126.0662 3822.35
132.0446 4801.25
135.6946 2364.35
150.0774 12080.02
154.1608 2313.53
166.0726 9556.59
167.0554 2955.14
167.0757 5173.49
216.1128 8132.39
244.6104 2015.22
256.9838 2336.02
257.1031 44369.63
274.1302 16637.39
282.0984 26330.79
299.1254 18374.82
300.1078 4685.92
317.1353 15593.92

Name: 39 - Tetrahydrofolic acid
PrecursorMz: 446.17825
Precursor_type: 
Collision_energy: 50.0
Ionization: ESI
IonMode: positive
RetentionTime: 0.14180
InChiKey: 
Formula: C19H23N7O6
CASNo: 
Smiles: 
CompoundClass: 
Comment: 
Num peaks: 31
62.0379 1939.08
68.5250 10970.71
68.7813 1939.70
85.2191 2117.56
91.0572 14713.13
96.8617 1778.40
111.0552 2149.61
111.6657 1657.64
120.0438 10473.55
123.0659 2885.98
126.0662 3983.84
128.0804 1940.97
132.0442 9613.07
132.3801 1963.00
134.0603 2299.54
142.2559 1871.12
150.0775 9393.04
151.0607 3287.78
154.6933 2223.70
166.0719 9592.05
167.0760 2982.57
216.1126 5742.91
254.1032 2400.32
257.1022 32734.89
274.1289 30535.25
282.0977 15147.87
286.0918 4175.12
299.1241 6876.57
319.5421 2533.27
364.0160 2254.61
370.6134 2397.66

Name: 39 - Tetrahydrofolic acid
PrecursorMz: 446.17825
Precursor_type: 
Collision_energy: 60.0
Ionization: ESI
IonMode: positive
RetentionTime: 0.14336
InChiKey: 
Formula: C19H23N7O6
CASNo: 
Smiles: 
CompoundClass: 
Comment: 
Num peaks: 34
53.6000 2073.18
57.1446 2145.83
60.0556 1998.81
65.4933 2337.93
68.5256 13035.46
70.0651 2661.69
72.0554 1897.10
83.0602 5169.90
86.0351 2053.68
86.7654 1820.03
87.4765 1738.45
91.0572 14668.61
95.0598 1999.02
105.0332 5569.95
120.0439 10943.69
123.0664 6563.78
126.0660 4461.83
132.0441 11610.71
134.0602 3163.86
150.0775 8948.02
151.0617 2317.31
159.0917 4440.87
166.0717 10145.24
167.0560 2448.45
171.6997 2206.78
176.0579 3570.91
199.1742 2330.98
254.1030 2215.92
257.1030 15769.27
274.1286 21434.53
282.0980 3157.71
286.0910 2348.03
340.2665 2154.78
461.4680 2328.39

Name: 39 - Tetrahydrofolic acid
PrecursorMz: 446.17825
Precursor_type: 
Collision_energy: 70.0
Ionization: ESI
IonMode: positive
RetentionTime: 0.14491
InChiKey: 
Formula: C19H23N7O6
CASNo: 
Smiles: 
CompoundClass: 
Comment: 
Num peaks: 33
54.5724 1775.20
56.9649 5655.96
67.7009 2169.16
83.0602 5290.32
86.0348 2621.78
91.0574 12023.27
97.0627 2547.17
103.6229 2076.37
104.0492 3413.46
105.0333 4427.87
110.8899 2005.97
120.0439 11625.77
123.0662 12637.70
126.0661 3614.09
132.0444 16395.50
137.0469 3890.79
144.0550 2251.63
144.0676 3137.85
150.0773 7109.87
151.0614 2417.94
158.0593 3603.49
159.0913 4513.27
166.0723 8219.63
167.0764 2303.39
176.0581 3539.80
191.0811 3435.88
220.0722 1808.39
249.1230 2266.79
257.1033 5728.62
261.9734 2083.47
274.1286 7447.66
286.0067 2440.59
373.5265 2243.65

Name: 39 - Tetrahydrofolic acid
PrecursorMz: 446.17825
Precursor_type: 
Collision_energy: 80.0
Ionization: ESI
IonMode: positive
RetentionTime: 0.17468
InChiKey: 
Formula: C19H23N7O6
CASNo: 
Smiles: 
CompoundClass: 
Comment: 
Num peaks: 40
50.3210 1852.15
51.5707 2039.47
56.0498 3600.64
56.9651 6668.35
57.3649 1775.24
68.5285 13285.75
69.0449 4563.71
71.0428 2126.51
83.0604 5549.30
88.7976 1776.08
88.8045 1654.22
90.3304 1788.87
91.0577 9757.89
95.0605 3030.12
96.0445 3073.42
96.5634 2548.53
100.7526 2126.14
104.0498 5078.62
105.0340 3900.17
108.0555 2292.06
110.0711 2483.27
117.0575 3681.12
120.0444 11873.61
123.0666 16930.62
124.0704 2230.75
126.0661 2266.72
130.0653 2976.95
132.0445 13674.80
132.0533 1783.59
134.0599 3550.86
137.0479 2912.32
145.0392 2305.28
150.0777 5537.76
151.0616 3549.60
161.0688 2263.14
166.0731 8027.02
176.0594 2706.09
192.1684 1892.97
310.7256 1930.63
368.8857 1996.40

Name: 39 - Tetrahydrofolic acid
PrecursorMz: 446.17825
Precursor_type: 
Collision_energy: 90.0
Ionization: ESI
IonMode: positive
RetentionTime: 0.14925
InChiKey: 
Formula: C19H23N7O6
CASNo: 
Smiles: 
CompoundClass: 
Comment: 
Num peaks: 34
53.3670 1699.61
56.0496 3473.57
56.9649 9474.68
65.0386 3627.55
68.5249 7797.45
68.5291 6569.09
69.0083 2160.15
70.0645 2102.33
79.0541 2306.07
81.0442 2048.51
83.0600 4912.42
91.0576 4632.55
92.0493 3904.35
95.0491 4722.35
96.0442 4249.90
104.0491 5518.88
105.0449 2108.80
105.0573 3937.19
106.0650 2187.93
108.0556 3489.59
111.0546 2786.93
117.0573 2884.17
120.0444 3839.97
123.0662 19219.60
124.0696 2815.87
126.0661 2141.43
130.0647 3494.63
132.0439 12550.99
137.0470 5014.61
150.0767 3963.07
166.0719 7718.37
185.3778 2159.94
336.8880 2152.06
381.1237 2213.19

Name: 39 - Tetrahydrofolic acid
PrecursorMz: 446.17825
Precursor_type: 
Collision_energy: 100.0
Ionization: ESI
IonMode: positive
RetentionTime: 0.17904
InChiKey: 
Formula: C19H23N7O6
CASNo: 
Smiles: 
CompoundClass: 
Comment: 
Num peaks: 33
53.5223 2283.71
56.0497 5021.37
56.9651 4806.56
57.3171 1843.14
62.2447 1929.53
65.0388 4765.03
68.5287 14863.51
73.1224 2114.30
81.0445 2616.91
82.0295 2121.99
86.0344 1987.25
91.0580 9418.75
92.0495 2170.08
95.0491 6738.24
96.0445 4805.09
96.0555 2314.04
104.0494 5187.83
105.0574 2231.99
106.0652 3320.36
108.0557 3155.35
117.0572 4472.74
120.0448 2021.02
123.0665 13849.48
130.0650 2848.83
131.0601 1766.25
132.0444 5939.09
132.0549 2576.22
137.0472 2788.56
145.3367 1879.69
150.0778 3246.46
161.5800 2129.13
166.0727 3979.11
345.7938 1867.05

Name: 39 - Tetrahydrofolic acid
PrecursorMz: 446.17825
Precursor_type: 
Collision_energy: 110.0
Ionization: ESI
IonMode: positive
RetentionTime: 0.15364
InChiKey: 
Formula: C19H23N7O6
CASNo: 
Smiles: 
CompoundClass: 
Comment: 
Num peaks: 43
51.0230 2886.09
51.4138 1748.13
53.0387 2225.65
56.0496 4912.17
56.9649 9851.41
57.9372 1880.63
60.5600 1875.66
65.0385 5814.80
68.0240 1955.08
68.5243 3668.40
68.5283 11425.30
81.0445 3692.63
83.0598 4182.68
89.0380 2015.57
91.0575 3375.04
92.0491 3874.70
95.0488 6483.22
95.0594 2220.64
96.0441 7833.53
98.9975 1802.63
99.0440 2050.32
103.0541 2269.10
104.0490 7842.40
105.0445 2390.94
105.0573 2361.29
108.0549 1847.14
117.0570 5463.46
118.0648 2173.92
120.9761 1866.63
123.0661 11888.87
130.0642 3322.22
132.0445 4402.42
133.1279 2179.62
137.0470 3534.13
149.1542 1951.30
150.0756 1902.76
151.0626 2720.94
155.2963 2055.02
164.2232 2576.52
166.0719 2665.17
327.1937 2447.49
455.7029 2199.36
459.9607 2048.77

Name: 39 - Tetrahydrofolic acid
PrecursorMz: 446.17825
Precursor_type: 
Collision_energy: 120.0
Ionization: ESI
IonMode: positive
RetentionTime: 0.18230
InChiKey: 
Formula: C19H23N7O6
CASNo: 
Smiles: 
CompoundClass: 
Comment: 
Num peaks: 38
50.4437 1862.19
51.0232 2692.57
53.0389 1892.99
53.6280 1693.60
54.0342 3644.54
55.0292 2018.81
56.0497 6712.28
56.9650 7821.86
57.9189 1926.04
58.6493 1862.43
63.6187 2273.41
65.0386 9141.02
69.0083 2737.68
69.0447 1940.26
71.9791 2039.73
81.0444 1937.59
83.0601 2230.26
86.6356 1700.14
89.1511 2185.25
91.0573 5562.50
92.0497 2164.69
92.4555 2000.04
95.0493 9135.14
96.0444 7319.68
98.0707 2055.99
104.0496 5304.35
105.0448 2813.69
105.2188 1641.93
117.0574 6098.43
120.0447 2350.26
121.5263 2308.76
123.0666 9640.51
132.0453 2801.65
137.0470 4543.79
138.5687 1587.40
147.8512 1956.55
337.0644 2051.53
462.6546 2678.19

Name: 40 - Adenine
PrecursorMz: 136.06177
Precursor_type: 
Collision_energy: 80.0
Ionization: ESI
IonMode: positive
RetentionTime: 0.16334
InChiKey: 
Formula: C5H5N5
CASNo: 
Smiles: 
CompoundClass: 
Comment: 
Num peaks: 26
51.9562 677615.25
53.0139 859422.63
53.9977 1646843.25
55.0294 14233230.00
65.0136 12883161.00
65.0167 1370355.13
66.0221 1049354.63
67.0292 68632920.00
69.9622 1004358.69
69.9655 1303465.88
77.0134 5532800.00
82.0400 17968362.00
92.0244 129412200.00
94.0401 124639208.00
96.8954 802758.19
98.8569 787667.25
109.0509 43470568.00
110.0350 1367864.38
112.0505 12045025.00
119.0353 648209920.00
120.0387 1682192.13
127.7603 942753.88
129.3818 796418.81
136.0619 454204512.00
137.0459 274076768.00
146.2196 744335.63

Name: 40 - Adenine
PrecursorMz: 136.06177
Precursor_type: 
Collision_energy: 90.0
Ionization: ESI
IonMode: positive
RetentionTime: 0.16452
InChiKey: 
Formula: C5H5N5
CASNo: 
Smiles: 
CompoundClass: 
Comment: 
Num peaks: 26
53.0141 1434600.00
53.9977 2924056.00
55.0294 23912156.00
56.0204 635633.31
57.2984 739347.81
58.9860 608339.81
64.0060 897407.50
65.0136 25902630.00
66.0218 1280984.88
67.0292 106180392.00
76.8965 709682.44
77.0133 9020080.00
77.7381 681525.75
82.0399 21622732.00
92.0243 204268992.00
94.0400 99857208.00
109.0509 41884888.00
110.0348 2457704.00
112.0506 9714904.00
116.2226 876899.50
119.0353 642966336.00
120.0388 1059042.75
136.0618 211086832.00
137.0458 222109520.00
145.1639 679144.13
147.2311 778936.06

Name: 40 - Adenine
PrecursorMz: 136.06177
Precursor_type: 
Collision_energy: 100.0
Ionization: ESI
IonMode: positive
RetentionTime: 0.16619
InChiKey: 
Formula: C5H5N5
CASNo: 
Smiles: 
CompoundClass: 
Comment: 
Num peaks: 19
53.9978 5928520.00
55.0294 34213488.00
55.6442 744114.00
65.0136 48578656.00
66.0216 693534.69
67.0292 132845504.00
77.0134 15634489.00
82.0351 1393379.25
82.0400 24373288.00
83.0242 1008754.25
92.0244 278211872.00
94.0400 82480952.00
109.0509 36880524.00
110.0350 1778157.50
112.0504 9410978.00
119.0353 579572608.00
120.0387 1514285.88
136.0618 101180088.00
137.0458 150653808.00

Name: 40 - Adenine
PrecursorMz: 136.06177
Precursor_type: 
Collision_energy: 110.0
Ionization: ESI
IonMode: positive
RetentionTime: 0.15179
InChiKey: 
Formula: C5H5N5
CASNo: 
Smiles: 
CompoundClass: 
Comment: 
Num peaks: 26
52.6847 732118.25
53.8170 600988.88
53.9977 8409455.00
55.0294 41137408.00
57.4475 686668.63
57.6344 686209.88
58.0291 844863.75
65.0136 81541024.00
66.0216 2050659.00
67.0292 160319424.00
68.4220 616565.75
69.9653 1644398.38
77.0134 21325856.00
82.0400 22369284.00
83.0239 1274304.13
92.0243 331083264.00
94.0400 58389696.00
107.6008 790316.69
109.0432 1167356.88
109.0509 28050702.00
110.0348 2890195.25
112.0504 6890276.00
119.0353 473546432.00
120.0386 1133382.00
136.0618 49596588.00
137.0458 99283160.00

Name: 40 - Adenine
PrecursorMz: 136.06177
Precursor_type: 
Collision_energy: 120.0
Ionization: ESI
IonMode: positive
RetentionTime: 0.17359
InChiKey: 
Formula: C5H5N5
CASNo: 
Smiles: 
CompoundClass: 
Comment: 
Num peaks: 23
53.9978 14422181.00
54.7199 760867.56
55.0294 53382532.00
58.0291 967848.25
65.0136 123956160.00
66.0214 1902559.13
67.0292 163807952.00
69.9638 2183626.50
77.0135 26056110.00
80.8820 783283.94
82.0400 18043306.00
83.0240 2164354.25
84.7774 688508.88
92.0244 332508960.00
94.0401 42719968.00
109.0509 19992388.00
110.0349 3593312.75
112.0506 5301733.00
117.4789 865187.88
119.0353 354223808.00
120.0386 769069.13
136.0620 21620316.00
137.0459 60909144.00

Name: 41 - 5'-Methylthioadenosine
PrecursorMz: 298.09683
Precursor_type: 
Collision_energy: 10.0
Ionization: ESI
IonMode: positive
RetentionTime: 0.15482
InChiKey: 
Formula: C11H15N5O3S
CASNo: 
Smiles: 
CompoundClass: 
Comment: 
Num peaks: 19
61.0109 3485563.75
69.1061 700258.00
69.1100 643987.63
71.1011 358721.09
75.0267 971256.31
76.3830 329221.72
97.0285 4866003.00
103.0214 1125196.13
119.0354 386649.13
126.3692 369792.94
136.0620 650100544.00
137.0657 555585.94
145.0318 15545996.00
163.0424 29449064.00
182.0497 1001579.94
214.0071 333354.78
238.0755 2346035.00
298.0969 189075472.00
299.0972 571860.81

Name: 41 - 5'-Methylthioadenosine
PrecursorMz: 298.09683
Precursor_type: 
Collision_energy: 20.0
Ionization: ESI
IonMode: positive
RetentionTime: 0.15600
InChiKey: 
Formula: C11H15N5O3S
CASNo: 
Smiles: 
CompoundClass: 
Comment: 
Num peaks: 28
58.3409 274924.84
61.0109 6884276.50
65.6074 348333.84
66.0220 427195.19
67.0298 271931.56
69.0334 580091.88
69.1053 673345.56
69.1092 1203940.13
75.0264 1645284.13
81.9401 372678.53
87.1303 323856.16
97.0285 5703311.50
103.0213 2079560.88
105.1462 314236.72
106.0808 313800.88
115.0388 773276.31
119.0351 425310.41
127.0201 365746.34
136.0620 604114560.00
145.0318 16839360.00
153.8539 385461.59
163.0424 20176292.00
165.7116 316776.13
177.5640 388740.50
182.0495 679048.44
238.0752 2585962.25
298.0969 81905880.00
319.1960 367201.91

Name: 41 - 5'-Methylthioadenosine
PrecursorMz: 298.09683
Precursor_type: 
Collision_energy: 30.0
Ionization: ESI
IonMode: positive
RetentionTime: 0.15718
InChiKey: 
Formula: C11H15N5O3S
CASNo: 
Smiles: 
CompoundClass: 
Comment: 
Num peaks: 31
55.0298 511518.34
55.6072 282515.94
57.0338 446003.91
61.0109 33555008.00
62.4196 351189.66
63.9360 322920.06
69.0336 1862938.00
71.0129 462033.28
75.0264 11608562.00
87.0264 531519.94
87.0969 322274.53
89.7905 318565.50
92.4303 370588.19
94.0402 432890.94
97.0285 18389034.00
103.0212 5296389.50
107.0160 676540.56
115.0389 1332117.25
116.7246 340099.94
119.0352 883137.25
127.0213 540263.50
136.0620 843715776.00
137.0455 586594.31
137.0663 405678.78
145.0318 24123252.00
163.0423 12612744.00
163.0563 471322.38
177.7092 427803.53
182.0500 926744.69
238.0758 2975433.00
298.0969 7288511.50

Name: 41 - 5'-Methylthioadenosine
PrecursorMz: 298.09683
Precursor_type: 
Collision_energy: 40.0
Ionization: ESI
IonMode: positive
RetentionTime: 0.13787
InChiKey: 
Formula: C11H15N5O3S
CASNo: 
Smiles: 
CompoundClass: 
Comment: 
Num peaks: 30
55.0181 431910.59
55.0298 271742.28
57.0337 812812.00
61.0109 42325040.00
67.0295 418890.41
69.0336 2565238.50
71.0129 637428.50
71.3690 165649.31
75.0264 19473620.00
87.0263 428107.50
87.0440 521858.59
94.0399 816065.06
97.0285 13587518.00
103.0213 4660215.50
107.0158 472357.03
112.0507 245450.31
113.3112 187806.31
115.0390 834462.63
117.0366 248339.69
119.0351 1940571.13
127.0221 304892.97
136.0619 639545856.00
137.0456 1005659.38
137.0655 328247.38
145.0202 407599.69
145.0319 7857210.00
163.0422 1958259.13
182.0500 1270640.38
238.0751 684580.38
298.0985 317687.25

Name: 41 - 5'-Methylthioadenosine
PrecursorMz: 298.09683
Precursor_type: 
Collision_energy: 50.0
Ionization: ESI
IonMode: positive
RetentionTime: 0.16003
InChiKey: 
Formula: C11H15N5O3S
CASNo: 
Smiles: 
CompoundClass: 
Comment: 
Num peaks: 34
54.2088 241100.17
55.0181 794159.38
57.0338 1560704.75
59.8463 245267.86
61.0109 55987896.00
69.0336 4093316.75
69.1076 1065211.63
71.0128 909550.94
75.0263 29301160.00
77.1478 248115.47
77.7661 212716.05
79.2024 236485.95
85.0285 388591.19
87.0262 552062.13
87.0440 471637.72
91.0212 284712.75
92.0242 440067.97
94.0399 3389033.25
97.0285 11828221.00
103.0213 3619041.25
107.0157 368482.03
109.0511 347589.19
115.0389 592951.06
119.0353 5784532.50
127.0206 453460.13
136.0619 658466880.00
137.0459 3562797.00
137.0664 419557.13
145.0318 1923029.25
163.0421 490174.56
176.0059 234138.05
182.0494 1002080.31
187.8149 235740.25
209.1117 279404.28

Name: 41 - 5'-Methylthioadenosine
PrecursorMz: 298.09683
Precursor_type: 
Collision_energy: 60.0
Ionization: ESI
IonMode: positive
RetentionTime: 0.14075
InChiKey: 
Formula: C11H15N5O3S
CASNo: 
Smiles: 
CompoundClass: 
Comment: 
Num peaks: 32
52.7560 194746.75
55.0182 981859.06
55.0299 241148.28
57.0338 1539304.13
58.9953 274939.50
61.0109 51533272.00
66.0219 257849.03
67.0295 603501.25
69.0336 3800746.25
69.1081 1002097.44
71.0128 1187255.13
71.2518 245949.84
73.2513 200653.34
75.0264 30585558.00
87.0261 316751.84
91.5000 269685.38
92.0240 1061508.25
94.0400 7835290.00
97.0286 8387744.00
103.0212 2109288.00
109.0514 1208478.38
112.0506 1029573.19
118.5885 238674.44
119.0353 14808172.00
127.0126 220455.34
135.0552 333542.38
136.0619 549644672.00
137.0458 10044218.00
137.0645 380415.94
145.0323 426477.31
167.0261 208632.78
182.0507 317362.91

Name: 41 - 5'-Methylthioadenosine
PrecursorMz: 298.09683
Precursor_type: 
Collision_energy: 70.0
Ionization: ESI
IonMode: positive
RetentionTime: 0.14194
InChiKey: 
Formula: C11H15N5O3S
CASNo: 
Smiles: 
CompoundClass: 
Comment: 
Num peaks: 29
55.0182 915925.69
55.0296 519319.56
57.0338 1787522.63
58.9952 504453.22
61.0109 49221636.00
64.5104 237754.81
65.0134 244223.02
65.0388 376155.66
67.0292 1755998.88
69.0336 3141171.50
69.1056 448347.50
69.1098 539388.00
71.0128 975509.06
75.0264 29084068.00
82.0400 332803.13
87.0263 249837.45
92.0242 2444890.25
93.4296 217457.70
94.0400 15723146.00
96.5697 246837.88
97.0285 5993636.50
103.0215 1121947.38
109.0509 2744788.25
112.0506 1839390.75
119.0262 395947.81
119.0353 35276648.00
136.0619 451141184.00
137.0458 23752886.00
254.9257 220907.86

Name: 41 - 5'-Methylthioadenosine
PrecursorMz: 298.09683
Precursor_type: 
Collision_energy: 80.0
Ionization: ESI
IonMode: positive
RetentionTime: 0.14315
InChiKey: 
Formula: C11H15N5O3S
CASNo: 
Smiles: 
CompoundClass: 
Comment: 
Num peaks: 32
55.0181 904261.44
55.0294 1086270.00
57.0338 2105451.75
58.9952 869275.69
59.8425 187943.08
59.9668 300179.19
60.0032 289656.88
61.0109 49649964.00
65.0137 629815.88
65.0388 261249.53
67.0292 4168390.50
69.0336 3583361.75
71.0127 1655011.50
73.0107 211692.16
75.0263 27173872.00
77.0133 210831.78
77.3757 275768.41
82.0399 1319003.50
87.0263 342681.28
89.3974 191159.34
91.8048 202867.56
92.0183 307899.75
92.0199 168961.64
92.0243 8158667.00
94.0400 27526960.00
97.0285 4323777.00
103.0213 517458.19
109.0509 4996158.50
112.0505 3145933.25
119.0352 73265968.00
136.0619 360607872.00
137.0458 42479500.00

Name: 41 - 5'-Methylthioadenosine
PrecursorMz: 298.09683
Precursor_type: 
Collision_energy: 90.0
Ionization: ESI
IonMode: positive
RetentionTime: 0.16536
InChiKey: 
Formula: C11H15N5O3S
CASNo: 
Smiles: 
CompoundClass: 
Comment: 
Num peaks: 34
53.9978 300590.97
55.0182 1021862.00
55.0295 1524616.00
57.0338 2194984.75
57.9875 326513.09
58.9952 1170570.13
60.0030 358455.44
61.0109 56678268.00
65.0135 1825249.63
65.0387 279564.47
67.0292 10067941.00
67.0328 572430.06
69.0335 3460772.50
69.1065 422421.41
69.1104 565845.88
71.0128 2195276.50
75.0263 25721400.00
77.0134 756581.88
82.0400 2638335.00
92.0243 18085818.00
94.0400 35874120.00
96.5703 313104.25
97.0285 3624022.00
103.0213 441792.94
109.0509 8681556.00
110.0345 308290.44
112.0505 4566251.50
119.0353 123875824.00
136.0619 265821728.00
137.0458 62485220.00
152.5792 249466.97
167.0264 338207.88
213.5609 266054.94
224.6228 262725.91

Name: 41 - 5'-Methylthioadenosine
PrecursorMz: 298.09683
Precursor_type: 
Collision_energy: 100.0
Ionization: ESI
IonMode: positive
RetentionTime: 0.16658
InChiKey: 
Formula: C11H15N5O3S
CASNo: 
Smiles: 
CompoundClass: 
Comment: 
Num peaks: 36
53.0026 339312.94
53.9978 381118.31
55.0182 692065.75
55.0294 2986543.75
57.0339 1158663.00
57.9875 347714.00
58.9953 1478625.38
59.9668 443180.03
60.0032 405110.59
61.0109 41415320.00
65.0136 3626557.75
67.0292 16216219.00
67.0346 290345.44
69.0335 2280165.25
69.1069 914647.50
71.0128 1862980.25
74.5748 209149.00
75.0264 15497564.00
77.0134 1307732.50
82.0400 3133930.25
92.0200 593543.13
92.0243 28923604.00
94.0400 32659024.00
97.0285 1777849.38
104.8523 222076.16
109.0509 8417807.00
110.0347 223931.28
112.0505 3539496.50
119.0353 132117928.00
128.5570 227264.91
136.0619 130558864.00
137.0458 56440776.00
153.1398 236627.58
271.2801 239624.69
300.4348 226575.02
304.0962 240632.75

Name: 41 - 5'-Methylthioadenosine
PrecursorMz: 298.09683
Precursor_type: 
Collision_energy: 110.0
Ionization: ESI
IonMode: positive
RetentionTime: 0.14735
InChiKey: 
Formula: C11H15N5O3S
CASNo: 
Smiles: 
CompoundClass: 
Comment: 
Num peaks: 34
53.0026 256549.69
53.9978 1104635.13
55.0182 707826.56
55.0294 5844639.00
57.0339 1359010.75
57.9874 502116.78
58.9953 1927764.88
59.9668 711015.50
60.0031 967558.88
61.0109 38046000.00
61.7025 214980.28
65.0136 7319368.50
66.0216 296120.97
67.0292 28743482.00
69.0336 1801929.38
69.1077 981190.75
69.5984 224230.55
71.0129 1666079.63
75.0229 141720.38
75.0264 12296992.00
77.0135 2512673.75
82.0400 4574850.00
92.0244 49918540.00
94.0401 31566942.00
97.0285 1435484.25
107.4748 201328.02
109.0509 8507301.00
110.0351 630329.69
112.0506 4369335.00
119.0354 149839072.00
136.0619 79549304.00
137.0459 53532888.00
272.1058 256962.09
298.8833 231189.59

Name: 41 - 5'-Methylthioadenosine
PrecursorMz: 298.09683
Precursor_type: 
Collision_energy: 120.0
Ionization: ESI
IonMode: positive
RetentionTime: 0.14859
InChiKey: 
Formula: C11H15N5O3S
CASNo: 
Smiles: 
CompoundClass: 
Comment: 
Num peaks: 36
52.8747 210184.44
53.9978 1541534.38
54.0000 272263.34
55.0181 790126.75
55.0294 6147168.50
57.0337 855085.00
57.9874 431622.38
58.9953 2077763.50
59.9667 615330.00
60.0030 1152427.13
61.0109 28808596.00
65.0136 12105200.00
67.0292 29630260.00
69.0337 1434531.88
69.3684 194739.30
71.0129 1437684.00
72.0026 249937.50
73.0110 211142.36
75.0264 8029836.00
77.0135 2901496.25
82.0400 3870282.25
82.1675 201868.52
92.0244 59029016.00
94.0401 22896816.00
97.0284 823188.06
101.0438 233205.55
109.0509 7432786.50
110.0351 647866.00
112.0505 2415026.25
116.0136 218831.66
119.0353 124304232.00
130.4774 190765.05
136.0619 34281848.00
137.0459 32861076.00
257.2056 208762.34
259.3423 244493.67

Name: 42 - Thymidine
PrecursorMz: 243.09755
Precursor_type: 
Collision_energy: 10.0
Ionization: ESI
IonMode: positive
RetentionTime: 0.16122
InChiKey: 
Formula: C10H14N2O5
CASNo: 
Smiles: 
CompoundClass: 
Comment: 
Num peaks: 47
50.5737 1840.34
52.9656 2421.20
57.0700 2477.88
62.0601 7999.91
62.8877 1825.26
63.6226 1749.98
68.9875 1665.76
69.0335 5568.05
69.4947 6394.32
71.0492 2654.97
81.0334 10038.63
81.0699 3066.63
84.9597 2703.48
85.0648 3323.27
99.0442 22408.39
102.0914 32005.53
117.0546 53785.64
123.1167 12249.97
124.5249 1908.04
127.0503 268130.09
143.0944 2592.44
162.9732 2811.96
164.9701 4541.15
173.1228 3281.00
180.9844 15699.30
182.9803 18371.80
183.0084 7771.30
193.1385 35117.49
193.6399 3620.42
198.9952 3697.66
201.0184 104080.34
201.9753 2422.33
202.1080 2528.24
206.7350 2042.80
215.1516 4422.18
219.0288 161840.19
219.9894 4900.65
224.0328 4984.66
237.0399 6426.65
237.9988 5761.63
242.0449 3302.28
243.0047 24025.78
243.0555 2469.35
243.1830 86612.32
243.2864 2235.06
243.6848 16628.14
261.0199 49313.95

Name: 42 - Thymidine
PrecursorMz: 243.09755
Precursor_type: 
Collision_energy: 20.0
Ionization: ESI
IonMode: positive
RetentionTime: 0.16270
InChiKey: 
Formula: C10H14N2O5
CASNo: 
Smiles: 
CompoundClass: 
Comment: 
Num peaks: 47
54.9310 1859.80
62.0602 5993.99
64.8544 1773.28
69.0338 3072.87
69.4928 5981.31
72.9747 2052.71
73.0285 2809.44
73.0508 1601.12
81.0335 4389.36
81.0699 3010.84
84.9596 2769.64
85.0651 3347.90
96.5639 1952.37
99.0440 16110.36
102.0914 29233.18
104.9563 1971.52
117.0546 47874.09
122.6627 1820.21
123.1170 12440.16
127.0502 253773.97
162.9735 2398.05
164.9697 2717.69
165.0082 2627.76
173.1234 4709.07
180.9842 14225.41
182.9794 12870.17
183.0084 5839.87
184.1713 2317.04
188.5906 2334.25
193.1219 3809.46
193.1386 34990.87
193.6401 4553.72
198.2749 1815.30
198.9950 2794.06
201.0184 115333.29
201.2502 1963.69
201.9754 2127.17
219.0287 137324.11
219.9893 7047.04
224.0344 4592.21
237.0399 3154.20
238.0000 7751.83
242.0447 2982.66
243.0052 26267.35
243.1830 77661.20
243.6846 18357.87
261.0201 48120.42

Name: 42 - Thymidine
PrecursorMz: 243.09755
Precursor_type: 
Collision_energy: 30.0
Ionization: ESI
IonMode: positive
RetentionTime: 0.16419
InChiKey: 
Formula: C10H14N2O5
CASNo: 
Smiles: 
CompoundClass: 
Comment: 
Num peaks: 48
56.9650 3998.72
57.0701 5404.26
62.0601 12391.95
62.2366 2041.50
63.1772 1762.06
63.4837 1694.35
69.0334 5466.96
71.0491 3840.98
73.0284 7353.94
79.6595 1926.79
81.0335 9771.70
81.0698 6604.98
84.9596 15472.19
85.0647 5820.44
99.0441 24135.96
102.0914 69415.15
102.9704 3840.40
103.0946 2053.89
105.8707 1722.69
106.3015 2204.58
110.0238 6083.38
111.6232 1991.42
117.0545 39060.96
120.9808 2372.42
123.1168 28932.59
127.0502 268856.56
133.1015 2041.86
141.5282 1742.16
143.0942 4212.63
162.9733 2195.15
165.0072 2704.36
180.9841 14986.73
182.9800 15224.88
183.0088 6402.81
193.1385 18655.33
193.6394 2071.16
201.0184 146028.48
202.1076 8595.02
219.0287 199611.06
219.9884 10237.09
224.0343 6260.43
237.0398 5801.50
237.9991 20075.00
242.0451 3623.95
243.0058 8583.79
243.1818 7576.80
254.4958 2070.15
261.0179 10037.88

Name: 42 - Thymidine
PrecursorMz: 243.09755
Precursor_type: 
Collision_energy: 40.0
Ionization: ESI
IonMode: positive
RetentionTime: 0.16684
InChiKey: 
Formula: C10H14N2O5
CASNo: 
Smiles: 
CompoundClass: 
Comment: 
Num peaks: 64
51.5874 1694.19
56.9627 2351.72
56.9651 23435.11
57.0336 1903.62
57.0702 5208.82
58.0654 2282.76
58.3101 1720.46
61.2151 1794.56
62.0602 12987.18
63.0069 1980.68
67.0541 3566.70
69.0336 6845.29
69.4930 5463.25
69.4963 2481.48
71.0491 6280.57
71.2329 1826.49
73.0285 11711.08
74.9753 6330.91
81.0335 8230.75
81.0700 15254.13
82.4671 1773.35
82.7778 1640.42
84.0444 5866.46
84.9597 27956.00
85.0648 5822.74
90.7448 1871.78
96.5634 1874.60
99.0440 15790.11
102.0914 80981.46
102.9703 6555.09
103.0946 3664.59
106.2144 2027.55
109.0393 2447.50
110.0237 10580.14
117.0546 14901.51
120.9808 5524.91
123.1168 22653.23
124.1206 2472.13
127.0502 206924.66
128.1071 2786.55
129.9800 2339.55
130.9770 2400.93
145.0493 4834.92
148.9884 2488.98
165.0072 3695.94
180.9842 5297.63
182.9799 4826.78
183.0087 8036.94
193.1403 2352.88
194.0496 2055.77
201.0184 132176.27
201.9783 2439.65
202.1074 9803.64
219.0287 177540.05
219.9888 18913.64
220.0330 3605.30
221.0331 2529.17
224.0338 3928.51
237.0404 3120.84
237.9992 22560.77
242.0447 5314.31
243.0057 3354.78
246.4410 1964.28
258.8485 2057.04

Name: 42 - Thymidine
PrecursorMz: 243.09755
Precursor_type: 
Collision_energy: 50.0
Ionization: ESI
IonMode: positive
RetentionTime: 0.16835
InChiKey: 
Formula: C10H14N2O5
CASNo: 
Smiles: 
CompoundClass: 
Comment: 
Num peaks: 54
53.0389 1983.84
54.0342 3643.44
55.0546 2498.98
56.0497 2465.56
56.9651 86184.52
57.0339 2739.21
57.0702 6034.44
58.0654 4751.33
62.0602 11109.77
65.7434 2039.66
69.0335 16364.84
69.4918 3925.56
69.4956 4852.48
71.0492 5482.33
73.0284 13897.17
74.9754 9629.93
81.0335 5520.30
81.0699 26416.93
82.0288 2849.65
84.0445 8562.53
84.0808 12770.07
84.9597 33979.96
85.0649 6555.96
86.9552 1999.48
92.9859 2122.08
95.0856 3556.39
99.0441 13969.67
101.0235 2455.77
102.0914 82184.59
102.9701 9535.07
103.0947 2890.65
109.0396 9536.02
110.0237 26869.29
117.0547 11517.52
120.9808 8381.11
123.1169 23453.77
127.0503 189566.95
128.1073 5267.74
130.9773 9643.46
145.0498 6612.12
148.9883 3905.89
155.0225 2898.24
165.0072 2341.10
176.0237 5029.46
183.0084 7395.03
189.5380 2130.83
201.0184 98309.51
202.1079 5617.66
219.0288 148297.70
219.9888 11739.57
224.0345 3551.89
237.0390 4997.94
237.9993 16590.66
242.0450 4955.86

Name: 42 - Thymidine
PrecursorMz: 243.09755
Precursor_type: 
Collision_energy: 60.0
Ionization: ESI
IonMode: positive
RetentionTime: 0.16985
InChiKey: 
Formula: C10H14N2O5
CASNo: 
Smiles: 
CompoundClass: 
Comment: 
Num peaks: 56
54.0342 5743.39
55.0546 2594.40
56.0497 5448.83
56.9651 181495.02
57.0339 2034.48
57.0702 7656.51
58.0654 5296.58
62.0603 6347.06
67.0543 8785.67
69.0337 10492.50
71.0493 6447.39
71.9737 1965.31
73.0282 7625.58
74.5837 2004.56
74.9755 14388.78
79.0544 2719.17
79.9225 1705.40
81.0337 6354.83
81.0700 24594.23
82.0288 6205.54
82.0730 2292.26
84.0444 12312.37
84.0808 17676.69
84.9597 38158.11
85.0649 3003.33
86.9559 2941.40
86.9638 1976.40
95.0854 3480.87
99.0442 11229.29
100.2644 1947.07
102.0914 66344.12
102.9703 11817.85
109.0395 11732.79
110.0236 42989.55
117.0547 3836.58
120.9808 3861.86
123.1170 15022.65
127.0503 127058.13
128.1070 2528.62
128.5096 1709.40
130.9776 15961.76
141.9990 1850.44
145.0498 4899.47
148.9880 8154.36
158.0128 2057.21
176.0233 3866.41
183.0096 2620.39
185.9850 2596.88
201.0186 64994.26
202.1075 2918.42
202.1821 1799.54
219.0288 89987.85
219.9889 6334.47
220.0326 2337.66
237.9996 7829.08
242.0448 4658.25

Name: 42 - Thymidine
PrecursorMz: 243.09755
Precursor_type: 
Collision_energy: 70.0
Ionization: ESI
IonMode: positive
RetentionTime: 0.17254
InChiKey: 
Formula: C10H14N2O5
CASNo: 
Smiles: 
CompoundClass: 
Comment: 
Num peaks: 57
53.0389 3282.44
54.0342 10028.71
55.0545 2179.99
56.0497 9428.23
56.9651 256551.36
57.0702 4807.61
57.5233 1635.41
57.9351 1870.55
58.0654 6850.34
59.9407 2134.67
62.0603 6020.52
67.0543 4838.96
69.0336 10137.93
69.4941 7092.71
71.0493 5237.32
73.0284 9639.45
73.1713 1807.88
74.7148 1646.49
74.9756 12457.43
75.3366 1661.92
75.8621 1789.53
75.9355 2129.45
79.0542 4506.48
81.0336 5393.25
81.0448 1608.03
81.0699 26624.84
82.0288 8121.67
84.0445 17689.79
84.0808 20962.82
84.9597 31833.30
85.0650 4817.87
92.9859 4158.83
93.4348 1900.77
93.9463 2175.03
95.0854 3562.32
99.0442 5037.57
101.0237 3211.45
102.0914 49037.94
102.9701 9842.79
109.0397 11084.15
110.0237 49082.40
120.9813 6681.90
123.1173 6259.18
127.0502 74062.98
128.1079 2144.13
129.9695 3657.54
130.9771 13143.98
133.0076 2759.60
145.0502 5362.79
148.9885 5420.35
155.0208 2239.08
176.0236 6116.77
185.9849 2699.51
201.0185 31088.64
214.6182 1868.30
219.0286 41368.57
219.9900 2380.16

Name: 42 - Thymidine
PrecursorMz: 243.09755
Precursor_type: 
Collision_energy: 80.0
Ionization: ESI
IonMode: positive
RetentionTime: 0.14758
InChiKey: 
Formula: C10H14N2O5
CASNo: 
Smiles: 
CompoundClass: 
Comment: 
Num peaks: 54
53.0389 4846.56
54.0342 11113.07
55.0181 3653.05
55.0545 3540.65
56.0498 9410.99
56.9651 303033.91
57.0337 1814.31
57.0702 4824.50
57.9350 3761.39
58.0654 8494.20
58.9330 3224.51
59.9406 2360.89
62.0602 1667.70
66.5714 1673.93
67.0545 3344.77
68.2091 1959.50
69.0335 12828.33
69.4943 6831.43
73.0284 7895.64
74.9754 9213.71
75.9355 3339.46
79.0543 6040.28
81.0338 2086.84
81.0447 1784.92
81.0698 23408.96
82.0286 11579.59
84.0444 18209.75
84.0807 23227.86
84.9597 29817.22
85.0648 3983.37
86.9558 2114.81
92.9859 2184.29
95.0860 2585.32
99.0442 4653.72
102.0914 32752.88
102.0973 2923.70
102.9701 15251.62
103.9666 2337.04
109.0394 13621.89
110.0237 43842.77
120.9810 4741.52
123.1174 2870.54
127.0502 42393.50
129.9699 1915.02
130.9775 11478.40
136.9520 2091.90
145.0502 2954.18
148.9885 3146.11
155.0219 2037.54
161.9596 2387.00
176.2816 1911.04
185.9860 2359.04
201.0187 12184.38
219.0290 17438.55

Name: 42 - Thymidine
PrecursorMz: 243.09755
Precursor_type: 
Collision_energy: 90.0
Ionization: ESI
IonMode: positive
RetentionTime: 0.14912
InChiKey: 
Formula: C10H14N2O5
CASNo: 
Smiles: 
CompoundClass: 
Comment: 
Num peaks: 50
53.0388 3618.59
54.0342 17130.48
55.0545 1967.89
56.0498 13206.36
56.9651 339454.75
57.0702 3828.39
57.9351 3483.95
58.0654 9814.50
58.9329 5970.53
59.9407 7513.03
67.0543 3973.47
67.8225 1804.01
69.0336 4669.79
69.4922 4377.00
69.4959 4308.00
71.0492 1817.00
73.0285 7195.15
73.9702 2210.05
74.9755 7739.76
75.9354 3035.93
79.0543 5638.89
81.0699 17249.53
82.0289 8850.52
83.7725 2141.04
84.0443 10837.81
84.0808 18983.05
84.9597 20525.70
93.9462 2844.17
99.0442 3100.11
102.0914 17209.09
102.9698 9579.76
103.9408 1734.45
109.0398 7565.99
110.0238 27344.13
111.9567 2234.50
120.9810 3955.76
121.9776 2058.11
123.1162 1873.13
127.0499 15369.01
129.9699 4275.58
130.9777 4208.15
131.7501 1726.20
133.0082 2055.11
136.9527 2618.11
148.9886 8122.59
154.8210 2250.92
155.0222 3410.70
161.9602 3222.93
201.0184 3007.45
219.0295 6817.11

Name: 42 - Thymidine
PrecursorMz: 243.09755
Precursor_type: 
Collision_energy: 100.0
Ionization: ESI
IonMode: positive
RetentionTime: 0.15066
InChiKey: 
Formula: C10H14N2O5
CASNo: 
Smiles: 
CompoundClass: 
Comment: 
Num peaks: 38
53.0389 3237.51
54.0342 16600.76
55.0182 2194.73
56.0498 9873.09
56.3663 1841.36
56.9651 330238.09
57.0703 2392.28
57.9352 2583.28
58.0655 11126.65
58.9330 10227.07
59.9408 6226.01
67.0544 2926.36
69.0336 5559.10
73.0287 5677.00
74.9755 6939.29
75.9357 2941.23
79.0544 5983.69
81.0448 2321.71
81.0699 14257.81
82.0289 7112.90
84.0442 12990.79
84.0808 18119.76
84.9597 21684.87
93.9463 2773.97
99.0441 3645.68
102.0914 12825.17
102.9702 5720.88
109.0399 7200.73
110.0237 19288.31
111.9568 2892.80
120.9809 2783.80
127.0500 9392.32
129.9701 2455.52
130.9780 3669.74
135.3720 2008.68
141.0052 2279.72
180.0541 1895.75
221.1503 2431.86

Name: 42 - Thymidine
PrecursorMz: 243.09755
Precursor_type: 
Collision_energy: 110.0
Ionization: ESI
IonMode: positive
RetentionTime: 0.15338
InChiKey: 
Formula: C10H14N2O5
CASNo: 
Smiles: 
CompoundClass: 
Comment: 
Num peaks: 41
52.4705 1568.72
52.9361 1712.27
53.0390 5425.12
54.0342 24706.91
55.0182 4278.70
56.0498 13018.45
56.9651 367359.91
57.0703 2413.67
57.9351 2708.80
58.0654 9786.33
58.9330 13701.29
59.9408 12862.28
65.0389 2026.37
67.0544 4787.28
69.0337 4312.66
69.4942 6322.54
71.9520 2291.11
73.0285 6105.99
73.9299 2818.39
74.9756 7487.82
75.9355 4041.50
76.3800 1641.93
79.0544 8059.53
81.0451 2338.07
81.0698 11277.38
82.0287 6443.46
84.0446 6224.03
84.0808 18364.32
84.9597 14162.38
95.0494 3942.08
102.0915 4772.96
102.9703 6796.93
109.0397 3229.23
109.8279 1953.84
110.0236 9588.64
111.9565 2752.08
120.9811 5552.38
127.0508 2414.33
129.9701 2553.24
158.6741 2126.99
162.7662 2038.47

Name: 42 - Thymidine
PrecursorMz: 243.09755
Precursor_type: 
Collision_energy: 120.0
Ionization: ESI
IonMode: positive
RetentionTime: 0.15493
InChiKey: 
Formula: C10H14N2O5
CASNo: 
Smiles: 
CompoundClass: 
Comment: 
Num peaks: 38
53.0390 2891.82
54.0342 16837.08
55.0182 2478.10
55.0546 2621.20
55.9347 1719.22
56.0498 7190.69
56.9651 328650.53
57.9351 4109.09
58.0654 5539.16
58.9329 17025.16
59.9408 13661.63
65.0387 3006.01
67.0542 3389.82
67.7775 2192.55
69.0337 3843.97
71.9520 2349.07
73.0282 2103.70
73.9299 3880.68
74.9756 6363.01
75.9356 3560.77
78.4074 1677.41
79.0544 5136.59
81.0700 7019.66
82.0289 4023.88
84.0444 4059.09
84.0810 8965.65
84.9597 11027.87
95.0494 2508.78
99.0443 1862.39
100.6013 1720.19
102.0913 3958.77
102.9704 3129.71
104.1664 1675.60
108.3073 1935.44
110.0237 6232.00
111.9567 3379.53
129.9685 2104.52
262.3694 2062.57

Name: 44 - Orotic acid
PrecursorMz: 157.02438
Precursor_type: 
Collision_energy: 10.0
Ionization: ESI
IonMode: positive
RetentionTime: 0.13457
InChiKey: 
Formula: C5H4N2O4
CASNo: 
Smiles: 
CompoundClass: 
Comment: 
Num peaks: 79
52.4506 2508.98
56.9651 9476.72
57.9351 59191.89
58.0653 7632.37
58.9328 16359.31
61.0399 10303.32
68.0132 13759.17
70.6153 5713.61
72.9371 5993.74
74.9280 101218.91
74.9376 1114384.25
75.9354 7944.62
75.9457 9906.82
76.9985 4447.30
83.9383 2545.33
85.9436 7031.78
86.0037 4771.55
86.0237 12334.02
92.9482 729698.56
93.9459 4806.58
93.9551 2456.13
94.9532 5602.20
95.0094 4636.98
96.0803 2907.81
97.9537 10075.85
97.9947 8422.61
98.9614 26430.05
99.4883 4371.44
102.9437 3188.40
103.9541 31131.41
107.0001 28076.86
108.4934 37463.44
110.9586 200284.55
111.0191 31754.22
111.9567 2742.54
114.1025 4086.51
115.9642 3896744.50
116.0053 225435.69
116.9719 135389.83
117.4988 24789.18
117.9685 10764.94
120.0024 2887.65
125.0106 60068.04
126.0286 2545.26
127.5134 18228.60
128.9692 4779.64
129.9789 3396.28
131.9741 4071.38
133.5405 22766.29
133.9648 298226.94
133.9746 2782574.50
134.0596 4952.99
134.9722 8814.20
135.9442 3837.49
135.9792 12322.62
136.5181 3218.55
138.4952 6201.60
138.9800 9081.41
139.9882 3554.82
140.0823 3827.96
140.1436 6948.18
142.5452 8384.66
143.0103 3284.93
146.0070 7300.58
146.9959 2927.96
147.9535 5113.51
151.9750 70905.59
151.9855 38489.13
152.9842 5094.11
156.9810 8826.55
156.9907 154117.06
157.0244 198651.97
157.0752 7344.81
157.1077 3290.55
157.1328 6169.78
157.1701 11807.60
157.9926 2886.67
170.0110 5796.77
174.0057 3184.29

Name: 44 - Orotic acid
PrecursorMz: 157.02438
Precursor_type: 
Collision_energy: 20.0
Ionization: ESI
IonMode: positive
RetentionTime: 0.13606
InChiKey: 
Formula: C5H4N2O4
CASNo: 
Smiles: 
CompoundClass: 
Comment: 
Num peaks: 73
53.0285 2360.88
56.9651 10397.89
57.9351 69017.02
58.0653 4589.24
58.9329 12813.79
61.0398 8679.19
68.0132 12661.08
70.6142 3616.96
72.9371 5949.06
74.9280 111414.20
74.9376 1171499.75
75.9355 5425.06
75.9456 10502.67
76.9986 4754.37
85.9435 4617.37
86.0037 6726.58
86.0237 9424.30
92.9385 20908.50
92.9482 769295.88
93.9460 4254.96
94.9532 6611.75
95.0088 3826.86
97.9537 10109.57
97.9948 4986.05
98.9612 23121.93
99.4883 3054.50
102.9440 3944.29
103.9543 30237.25
107.0000 31651.45
108.4936 29680.17
110.9587 191454.97
111.0190 32032.64
113.9633 3860.35
114.1025 7929.61
115.9642 3859595.50
116.0053 204465.45
116.9720 122659.73
117.4992 17282.40
117.9685 9098.61
125.0106 48898.11
126.0274 2673.72
126.9554 2967.87
127.5132 12708.22
129.9793 4798.04
131.9738 5923.02
133.5405 20874.87
133.9648 282759.78
133.9746 2680657.00
134.9724 4600.11
135.9439 3890.53
135.9790 11682.08
137.0020 3573.26
138.9801 8435.42
139.9881 5824.30
140.0825 3542.86
140.1433 6525.24
142.5454 4441.45
146.0070 10996.40
147.9534 4898.27
148.9617 4987.83
151.9750 64685.72
151.9854 37531.84
152.9841 4097.63
156.9809 7895.76
156.9907 149001.17
157.0244 177274.33
157.0758 8493.25
157.1085 4251.22
157.1331 4560.64
157.1447 4218.76
157.1698 6104.63
157.9935 4321.17
174.0052 4843.28

Name: 44 - Orotic acid
PrecursorMz: 157.02438
Precursor_type: 
Collision_energy: 30.0
Ionization: ESI
IonMode: positive
RetentionTime: 0.13753
InChiKey: 
Formula: C5H4N2O4
CASNo: 
Smiles: 
CompoundClass: 
Comment: 
Num peaks: 78
50.9979 2178.82
53.9395 3640.31
56.9513 2323.21
56.9651 11214.65
57.9351 63634.80
58.0654 4840.65
58.9329 15170.98
61.0400 6377.45
68.0133 15755.37
70.6150 5867.75
72.9373 2448.51
74.9280 105655.10
74.9376 1105225.63
75.9355 5393.05
75.9457 9064.63
76.9986 5844.03
85.9435 6731.38
86.0037 5454.98
86.0238 11185.77
90.4831 2736.74
92.9385 21511.69
92.9482 733007.06
93.9468 3994.98
95.0095 3364.17
96.2660 2830.08
97.9539 12031.91
97.9950 5432.14
98.9613 23253.09
99.4880 2754.75
102.9437 4189.14
103.9542 35854.59
104.0308 4715.42
107.0000 24202.75
108.4937 28850.12
110.9499 5306.29
110.9587 175970.88
111.0188 25154.64
111.9567 3582.95
113.0357 3251.40
113.9640 5310.87
114.1025 5506.54
115.9642 3764927.25
116.0053 217171.36
116.9720 119289.02
117.4990 23077.93
117.9687 6400.87
118.5077 3401.35
120.0026 3714.13
125.0106 54883.29
127.5131 21930.59
128.9701 4159.85
129.0707 2958.98
131.9744 4288.40
133.5404 26048.36
133.9649 285210.50
133.9746 2589104.75
134.9724 6986.68
135.9792 11675.19
138.9799 6119.36
140.0818 3633.82
140.1433 6005.89
142.5455 5948.33
146.0074 9201.84
147.9541 9427.53
147.9897 3622.24
148.9619 6743.12
151.9752 68506.06
151.9856 36424.83
152.9839 7188.83
156.9805 6840.83
156.9908 134080.47
157.0245 163189.53
157.0762 6984.05
157.1086 5038.43
157.1335 3249.13
157.1701 8265.35
157.9939 2971.77
170.0109 6370.55

Name: 44 - Orotic acid
PrecursorMz: 157.02438
Precursor_type: 
Collision_energy: 40.0
Ionization: ESI
IonMode: positive
RetentionTime: 0.13900
InChiKey: 
Formula: C5H4N2O4
CASNo: 
Smiles: 
CompoundClass: 
Comment: 
Num peaks: 86
50.4387 2609.72
56.9651 10745.97
57.9350 114980.09
58.0654 8277.79
58.9329 27956.30
61.0399 14589.24
62.0015 2437.83
65.9913 2512.97
68.0131 42895.72
70.6125 4240.07
70.6158 3419.69
72.9371 5001.71
74.9279 223642.69
74.9376 1997528.38
75.9354 10235.64
75.9453 19498.17
76.9987 8734.61
85.9436 8298.24
86.0036 16946.98
86.0083 3594.37
86.0236 21328.83
90.4830 3263.37
90.9478 5103.02
92.9482 1230924.38
93.9461 8076.48
93.9561 6561.35
94.9528 6857.32
95.0089 10596.85
96.0810 3033.81
97.9535 13148.63
97.9951 4217.75
98.9613 23835.22
99.4883 9948.18
102.9438 9075.73
103.9541 42935.46
106.9999 21390.11
107.9899 4160.85
108.4935 98063.84
108.9586 2832.40
110.9496 10848.75
110.9586 329415.34
111.0189 70067.60
111.0262 4994.71
113.0352 3149.60
113.9641 4156.32
114.1028 7050.52
115.2530 2377.49
115.9550 96201.09
115.9642 3026037.00
116.0052 211893.34
116.9719 206355.50
116.9804 6850.22
117.4989 48020.00
117.9687 7793.44
118.0017 2572.40
118.5079 4941.09
120.0022 5442.77
125.0107 44339.95
126.0289 2474.80
127.5132 10742.54
128.9692 8894.57
129.0070 3614.12
132.9793 2892.05
133.5404 14317.16
133.9647 231393.17
133.9746 1948922.50
134.9724 5055.87
135.9441 4819.03
135.9786 9050.44
138.9801 9689.52
139.9876 7455.00
140.0821 4006.67
140.1436 5018.31
144.9656 2746.83
147.9543 13786.89
148.9617 8083.41
150.9499 3230.05
151.9751 56018.79
151.9856 25094.13
152.9838 3303.81
156.9908 111930.52
157.0243 142386.09
157.0754 6600.93
157.1445 3471.07
158.4773 2811.48
174.0054 4089.57

Name: 44 - Orotic acid
PrecursorMz: 157.02438
Precursor_type: 
Collision_energy: 50.0
Ionization: ESI
IonMode: positive
RetentionTime: 0.14049
InChiKey: 
Formula: C5H4N2O4
CASNo: 
Smiles: 
CompoundClass: 
Comment: 
Num peaks: 82
50.6715 2885.06
53.9396 2889.25
56.9651 15039.98
57.9350 228382.50
58.0654 12328.30
58.9329 30767.95
61.0400 8054.80
64.9154 2618.41
68.0131 69062.35
69.0085 5327.51
69.0700 2908.16
70.0650 2444.45
70.6148 5191.05
72.9371 9598.66
74.9279 327616.25
74.9376 2949184.00
75.9353 18991.30
75.9452 20146.54
76.9418 2860.19
76.9985 10254.73
78.4917 2745.82
85.9435 8525.73
86.0035 46328.42
86.0238 14807.72
89.8446 2238.50
90.9477 6527.71
92.9482 1938019.13
93.9459 9483.58
93.9559 8118.02
94.9527 10786.16
95.0089 46159.91
96.0810 3187.55
97.5116 3746.41
97.9533 17315.60
98.9611 19448.88
99.4883 16234.77
102.9436 10313.44
103.5386 4285.73
103.9541 44024.91
106.9633 3489.57
106.9999 10862.19
108.4823 3353.56
108.4934 150504.27
110.9494 17173.19
110.9586 571067.50
111.0189 74569.91
111.9562 3363.34
112.5436 7134.41
112.9628 6320.22
114.1029 4959.23
115.9641 1880661.38
116.0052 113663.80
116.9719 292986.97
117.4988 85973.56
117.5054 1664.98
117.9688 3903.93
120.0016 5634.07
125.0105 27062.78
126.0283 2988.68
126.5042 4616.28
127.5134 5452.85
128.9593 7125.44
128.9691 17389.35
133.5398 6226.31
133.9647 136161.36
133.9745 1223906.63
135.0332 3181.19
135.9442 5967.70
135.9788 3477.91
138.9799 9597.91
139.9876 10937.02
146.9954 3247.42
147.9537 6544.01
148.9617 17933.51
151.9749 36120.21
151.9855 14933.71
152.9861 4339.41
156.9803 4188.49
156.9906 60593.80
157.0244 46606.07
157.0762 7876.43
170.0103 3676.91

Name: 44 - Orotic acid
PrecursorMz: 157.02438
Precursor_type: 
Collision_energy: 60.0
Ionization: ESI
IonMode: positive
RetentionTime: 0.14199
InChiKey: 
Formula: C5H4N2O4
CASNo: 
Smiles: 
CompoundClass: 
Comment: 
Num peaks: 84
53.9394 4512.14
54.4324 2459.75
55.0546 3866.99
56.9650 23010.68
57.9351 442441.69
58.0655 12225.35
58.9329 39958.66
61.0399 5203.29
62.6603 2604.56
63.9979 3550.70
68.0132 99431.04
69.0085 9537.64
69.9927 3346.13
71.9716 2938.44
72.0808 4049.99
72.9373 6602.06
74.9279 436572.81
74.9376 3419476.00
75.9354 17884.52
75.9452 26528.62
76.9420 8905.70
76.9982 12821.28
78.4920 3252.36
79.0211 7598.02
83.0857 3237.09
85.9435 8126.22
86.0035 92081.68
86.0238 8786.77
87.2753 2582.46
87.4972 3674.99
90.9478 6321.61
92.9384 67194.90
92.9482 2237480.75
93.9464 14373.67
93.9561 17560.66
94.9529 12467.96
95.0089 79902.58
97.5114 6878.37
97.9533 13914.09
98.9613 18808.13
99.4881 14889.14
102.9437 10165.55
103.5384 5090.98
103.9541 29003.37
104.0144 5347.63
104.9482 3298.43
106.5172 4171.18
106.9995 2936.43
108.4860 3523.10
108.4935 127037.87
110.9494 26532.71
110.9586 602984.19
111.0189 63899.03
111.9564 6454.94
112.5439 8622.84
114.1026 5444.03
115.9641 1065998.38
116.0051 34196.68
116.9719 352058.63
117.4987 66945.47
120.0015 8007.47
126.0286 4979.88
128.9597 5522.51
128.9692 14867.34
131.0007 2919.56
132.9794 2875.61
133.9647 58858.45
133.9745 589626.63
135.0329 2707.69
135.9791 3517.02
138.9800 6789.63
139.8926 2894.05
139.9877 9780.50
146.9946 4344.33
147.9535 5225.72
148.9618 20458.14
151.9751 16897.62
151.9854 6758.41
152.9840 5271.15
156.9810 2711.63
156.9909 30678.30
157.0247 20181.23
157.0758 4351.95
160.0263 3187.02

Name: 44 - Orotic acid
PrecursorMz: 157.02438
Precursor_type: 
Collision_energy: 70.0
Ionization: ESI
IonMode: positive
RetentionTime: 0.14492
InChiKey: 
Formula: C5H4N2O4
CASNo: 
Smiles: 
CompoundClass: 
Comment: 
Num peaks: 84
53.9395 2608.12
55.0546 3436.35
56.5583 2243.68
56.9651 30304.84
57.0702 3793.45
57.9351 766312.38
58.0654 12702.72
58.9330 43618.91
58.9357 3406.89
61.0397 4217.51
61.6865 2537.95
63.6226 2867.09
63.9980 5778.07
67.9933 3332.47
68.0132 123255.97
69.0085 8213.33
69.9924 6751.54
70.6129 2737.09
72.0808 4126.51
72.9373 6361.54
73.9379 3452.14
74.9279 466694.97
74.9376 3582436.25
75.9356 14721.34
75.9453 32052.85
76.9419 6965.03
76.9981 13828.35
78.4920 10452.66
79.0212 8847.24
85.9434 2761.86
86.0035 134285.70
86.0239 4426.18
86.9932 2721.22
87.4976 6505.84
90.4829 4636.51
90.9478 5376.59
92.9384 77496.57
92.9482 2371044.75
93.9465 12426.44
93.9560 30848.31
94.9527 7647.82
95.0089 115249.98
97.5117 14172.32
97.9538 11843.79
98.9613 18884.42
99.4883 9768.57
102.9437 10279.12
103.5381 5647.32
103.9541 21459.38
104.0140 8016.24
104.2750 2628.85
106.5169 6825.16
107.0397 2848.18
108.4935 70348.97
110.9493 26240.12
110.9587 672786.31
111.0119 4901.88
111.0189 43540.78
111.9566 6507.56
112.0873 3373.43
112.5438 11297.40
112.9629 4004.94
115.9641 615797.44
116.0050 11640.62
116.9719 314620.03
117.4987 39910.61
120.0016 3628.07
125.0108 4075.78
128.9595 6292.80
128.9693 15995.24
131.0004 2508.89
133.9647 36929.73
133.9745 297858.22
135.9443 3104.33
138.9806 5269.29
139.9875 10174.71
146.9950 3546.48
147.9535 5051.34
148.9615 13338.80
151.9748 6300.88
151.9857 2839.75
156.9907 17093.31
157.0252 4313.26
160.6411 2533.48

Name: 44 - Orotic acid
PrecursorMz: 157.02438
Precursor_type: 
Collision_energy: 80.0
Ionization: ESI
IonMode: positive
RetentionTime: 0.14642
InChiKey: 
Formula: C5H4N2O4
CASNo: 
Smiles: 
CompoundClass: 
Comment: 
Num peaks: 71
53.9394 2840.47
54.6380 2559.25
55.0546 7492.92
56.9651 48645.60
57.9351 1243045.75
58.0654 13299.33
58.9329 55510.93
58.9357 3884.80
60.7623 2764.96
62.9901 5556.01
63.9980 13777.15
67.9933 4202.10
68.0132 191513.05
69.0084 17880.27
69.4869 2793.02
69.9926 14970.18
70.6135 3890.74
72.0807 5177.28
72.9373 6026.65
73.3555 2689.23
74.9278 576295.56
74.9376 3432791.75
75.9355 15303.33
75.9453 40645.68
76.9417 3611.55
76.9982 24936.07
78.4919 17630.72
79.0211 12749.42
85.9434 4935.54
86.0035 187791.61
87.4969 14994.49
90.9477 6456.37
92.9384 87643.56
92.9482 2297325.25
93.9466 12976.43
93.9561 40330.19
94.9527 12202.79
95.0089 168006.42
97.5116 9894.12
97.9535 4722.95
98.9615 11584.83
99.4887 2740.87
102.9437 9225.84
103.5383 5373.06
103.9538 17983.48
104.0141 9747.95
106.5169 8394.30
108.4934 35526.34
110.9492 36116.02
110.9587 658046.50
111.0189 29093.63
111.9564 9998.31
112.5441 5544.51
115.9641 350675.78
116.9719 273346.75
117.4989 20174.39
128.9591 10008.20
128.9692 18026.84
132.9797 3207.53
133.9645 21678.21
133.9745 150077.72
135.9452 2831.72
138.9802 3916.98
139.9876 6321.27
144.3318 2614.41
148.9616 11429.23
151.9751 6094.07
152.9844 4825.02
156.9908 7860.38
157.0751 2522.22
160.0282 4481.12

Name: 44 - Orotic acid
PrecursorMz: 157.02438
Precursor_type: 
Collision_energy: 90.0
Ionization: ESI
IonMode: positive
RetentionTime: 0.14793
InChiKey: 
Formula: C5H4N2O4
CASNo: 
Smiles: 
CompoundClass: 
Comment: 
Num peaks: 69
55.0546 3622.85
56.9651 61429.43
57.9351 1792775.13
58.0655 9576.31
58.9329 62456.18
62.9902 7883.17
63.1411 2528.53
63.9980 23500.49
67.9931 3766.39
68.0132 157146.25
69.0084 14736.03
69.9926 15288.39
72.0808 3603.93
72.9371 8518.87
73.9262 2937.37
73.9376 2878.68
74.9278 579666.75
74.9376 3149312.75
75.9355 17715.48
75.9453 51151.78
76.9419 8796.79
76.9984 16897.92
77.9881 5001.62
78.4919 24223.45
79.0211 13742.98
79.4970 2922.38
85.9427 3022.81
86.0035 166810.92
87.4971 27939.51
90.0001 2681.45
90.9476 6566.38
92.9384 78467.13
92.9482 2123480.00
93.9461 11131.74
93.9559 56461.73
94.9525 9321.48
95.0089 142907.91
96.5025 4233.10
97.5117 9093.80
97.9534 5639.16
98.9614 9695.50
99.0054 4199.76
102.9437 12665.36
103.0542 3099.86
103.9542 7701.65
104.0141 11535.88
106.5169 5636.35
108.4933 14550.59
110.9494 26191.22
110.9587 618380.63
111.0187 15310.96
111.9565 8697.10
112.5437 3449.13
112.9630 4133.86
114.1027 3779.21
115.9641 225493.56
116.9719 209026.36
117.4986 8864.50
128.9591 11779.56
128.9691 17647.50
130.9993 2694.55
133.9647 10136.20
133.9745 94725.77
134.9809 2471.25
139.9877 7604.61
142.7979 2977.33
144.4933 2639.11
148.9620 11632.09
156.9908 4439.30

Name: 44 - Orotic acid
PrecursorMz: 157.02438
Precursor_type: 
Collision_energy: 100.0
Ionization: ESI
IonMode: positive
RetentionTime: 0.15060
InChiKey: 
Formula: C5H4N2O4
CASNo: 
Smiles: 
CompoundClass: 
Comment: 
Num peaks: 67
55.0545 7373.25
56.9651 78123.09
57.9351 2477697.75
58.0654 11489.99
58.9329 76630.20
60.4820 2343.05
62.9901 16789.67
63.9980 35980.78
65.0138 3710.92
68.0132 138357.59
69.0084 12231.47
69.9926 19864.75
70.6129 2813.60
70.6162 3491.22
72.0809 2902.17
72.9370 10531.69
74.9278 549065.56
74.9376 2765324.25
74.9754 4586.51
75.9354 12029.95
75.9453 54769.61
76.9417 5856.18
76.9983 13498.70
77.9881 6208.57
78.1925 2391.41
78.4919 38295.02
79.0212 8195.94
80.6496 2662.25
85.7539 2430.56
86.0035 155897.88
86.9935 2780.85
87.4971 40955.14
89.5298 2618.41
90.9478 6521.26
92.9383 82999.01
92.9482 1896316.88
93.9461 10395.19
93.9560 72647.56
94.9526 8249.05
95.0089 129533.76
96.5023 4120.32
97.5118 6658.94
97.9534 5295.76
98.9613 9928.33
102.9436 11079.86
103.9541 6465.78
103.9768 2609.56
104.0141 6993.18
106.5171 4826.64
108.4934 5727.65
110.9493 30851.77
110.9587 563733.69
111.0188 3389.53
111.9562 7806.01
112.9633 3124.62
115.9641 154948.17
116.9720 152065.08
116.9804 4710.57
128.9597 5977.61
128.9691 13425.41
130.9995 4060.08
132.9792 3487.65
133.9649 8048.55
133.9745 54603.00
139.9872 3685.51
146.0638 2632.36
148.9612 6571.81

Name: 44 - Orotic acid
PrecursorMz: 157.02438
Precursor_type: 
Collision_energy: 110.0
Ionization: ESI
IonMode: positive
RetentionTime: 0.15212
InChiKey: 
Formula: C5H4N2O4
CASNo: 
Smiles: 
CompoundClass: 
Comment: 
Num peaks: 62
52.6816 2831.71
55.0545 6044.39
56.8426 2098.11
56.9651 79722.42
57.9351 3104520.50
58.0655 7948.24
58.9329 107137.42
62.9901 24188.06
63.9980 39053.60
65.0137 2571.85
67.9930 2647.73
68.0132 136652.42
69.0085 12126.26
69.4868 3683.28
69.9925 30554.31
70.6148 6337.87
72.9371 9927.56
73.9300 2705.32
74.9278 562276.31
74.9376 2342485.25
75.9355 10844.88
75.9454 56096.28
76.9420 4418.28
76.9984 8982.72
77.9881 10933.40
78.4919 49601.78
79.0212 8967.07
86.0035 121684.58
86.9933 12725.51
87.4972 52001.65
90.9477 4280.30
92.9383 73325.68
92.9482 1597647.13
93.9463 5300.77
93.9560 71091.55
94.9526 9066.11
95.0089 93555.41
96.5024 6681.89
97.5114 6676.68
97.9534 3280.98
98.9614 5744.00
102.9436 9680.05
103.0538 3944.53
103.9769 3111.00
104.0143 4308.41
108.6916 2495.53
110.9491 37762.77
110.9587 495304.84
111.0191 4622.30
111.9567 5956.44
115.9641 116161.93
116.9720 115221.84
118.8643 2468.26
128.9591 9354.76
128.9691 17747.31
131.0000 3327.86
133.9650 4458.14
133.9744 36115.52
148.9614 6361.74
153.9919 2721.82
175.5394 2460.09
179.8457 2473.77

Name: 44 - Orotic acid
PrecursorMz: 157.02438
Precursor_type: 
Collision_energy: 120.0
Ionization: ESI
IonMode: positive
RetentionTime: 0.15364
InChiKey: 
Formula: C5H4N2O4
CASNo: 
Smiles: 
CompoundClass: 
Comment: 
Num peaks: 62
52.8329 2720.83
55.0546 2857.62
56.9651 93205.21
57.8950 2999.91
57.9351 3609624.75
58.0654 8645.81
58.9329 147555.75
62.9902 32118.69
63.9979 44073.53
68.0132 133112.14
68.9829 4112.85
69.0083 15771.37
69.4868 9842.11
69.9925 34329.95
71.0493 2531.08
72.9373 7031.16
74.9277 510698.22
74.9376 1932497.63
74.9750 2745.61
75.9353 6655.55
75.9453 56553.09
76.9429 4293.94
76.9982 7714.87
77.9880 10900.35
78.4919 56754.98
79.0211 5251.03
86.0035 71349.18
86.7648 2520.18
86.9931 11396.95
87.4971 70060.01
90.9478 5693.65
92.9383 70043.20
92.9482 1355834.13
93.9461 6544.63
93.9560 71279.93
94.9532 6402.69
95.0089 58028.71
96.5023 7909.45
97.5112 3080.78
97.9535 4735.61
98.9611 5310.93
102.9438 5761.34
103.0541 3465.02
104.0143 5219.25
104.4098 2668.92
106.5171 6415.72
110.9490 31276.31
110.9586 398660.31
111.9566 4046.12
115.9551 1680.50
115.9640 78272.55
116.9719 83821.34
121.9871 2813.29
128.9590 9683.97
128.9693 10777.53
130.9997 3791.10
133.9655 4906.82
133.9747 32277.00
133.9846 4375.24
140.0767 2227.06
148.9624 5436.33
153.9918 3093.47

Name: 45 - O-Phosphoethanolamine
PrecursorMz: 142.02637
Precursor_type: 
Collision_energy: 10.0
Ionization: ESI
IonMode: positive
RetentionTime: 0.13444
InChiKey: 
Formula: C2H8NO4P
CASNo: 
Smiles: 
CompoundClass: 
Comment: 
Num peaks: 15
54.2407 20977.47
58.9328 21071.26
59.9305 342078.34
59.9408 40170.94
67.1523 22112.14
69.8735 66214.27
76.1236 24550.34
100.9570 57325.93
100.9671 32673.56
113.9639 34188.30
117.9697 43193.17
118.9675 1798113.50
128.8341 27027.05
141.9833 44675.00
142.0263 87063.61

Name: 45 - O-Phosphoethanolamine
PrecursorMz: 142.02637
Precursor_type: 
Collision_energy: 20.0
Ionization: ESI
IonMode: positive
RetentionTime: 0.13562
InChiKey: 
Formula: C2H8NO4P
CASNo: 
Smiles: 
CompoundClass: 
Comment: 
Num peaks: 18
53.1186 23911.19
59.9306 394853.72
59.9408 50986.81
69.8739 32885.33
69.8770 39245.87
75.9935 21229.57
87.9402 23303.93
88.2399 20867.90
100.9572 59120.59
100.9672 38132.18
113.9638 39380.04
117.9701 37366.69
118.9675 1790697.88
122.5947 21948.12
136.9779 23634.51
141.9837 30629.47
142.0267 78799.05
144.8379 22758.98

Name: 45 - O-Phosphoethanolamine
PrecursorMz: 142.02637
Precursor_type: 
Collision_energy: 30.0
Ionization: ESI
IonMode: positive
RetentionTime: 0.13709
InChiKey: 
Formula: C2H8NO4P
CASNo: 
Smiles: 
CompoundClass: 
Comment: 
Num peaks: 45
56.9425 7191.58
58.9329 14327.67
59.9305 381421.44
59.9407 40630.68
60.0447 9769.41
69.8719 4490.97
69.8757 3039.62
72.9372 11668.87
74.4212 1965.98
75.9356 9441.83
77.9408 17515.78
83.0856 3272.17
90.9477 7805.79
93.9460 4446.79
95.9512 3827.22
100.9568 67944.52
100.9668 10036.77
108.9587 2432.75
113.9640 23607.99
115.9544 6404.90
116.9620 4404.03
116.9720 6105.41
117.9695 40372.54
118.9675 1827794.75
120.9717 4696.02
128.9631 8184.09
130.9850 1942.55
131.9744 18239.89
132.9569 13689.42
132.9827 2445.90
133.9644 12477.07
134.9728 9863.87
136.9782 10180.33
140.9919 4160.19
141.9592 3869.24
141.9834 69048.79
142.0266 79409.01
142.0974 2644.88
142.1227 5902.66
146.0130 2860.43
146.1625 2286.38
149.9596 10470.74
150.9571 92495.06
151.9751 2428.37
164.7869 2671.41

Name: 45 - O-Phosphoethanolamine
PrecursorMz: 142.02637
Precursor_type: 
Collision_energy: 40.0
Ionization: ESI
IonMode: positive
RetentionTime: 0.13827
InChiKey: 
Formula: C2H8NO4P
CASNo: 
Smiles: 
CompoundClass: 
Comment: 
Num peaks: 15
53.2516 20376.48
59.9305 546305.06
59.9407 55043.14
69.8714 25363.85
69.8750 52673.87
72.5981 24323.88
79.3609 21946.81
95.8952 26076.09
100.9569 34832.86
101.5547 20357.17
113.9635 26715.69
117.9697 44027.32
118.9674 1634005.25
141.9837 27184.25
142.0271 61173.43

Name: 45 - O-Phosphoethanolamine
PrecursorMz: 142.02637
Precursor_type: 
Collision_energy: 50.0
Ionization: ESI
IonMode: positive
RetentionTime: 0.13945
InChiKey: 
Formula: C2H8NO4P
CASNo: 
Smiles: 
CompoundClass: 
Comment: 
Num peaks: 13
54.1438 19259.65
58.9330 60352.46
59.9275 49818.98
59.9305 931341.50
59.9408 65115.49
60.6592 20700.02
69.8745 59959.48
72.9373 35285.05
100.9571 39263.55
109.2175 26051.15
117.9699 38169.98
118.9675 1311577.38
137.8812 27817.08

Name: 45 - O-Phosphoethanolamine
PrecursorMz: 142.02637
Precursor_type: 
Collision_energy: 60.0
Ionization: ESI
IonMode: positive
RetentionTime: 0.14063
InChiKey: 
Formula: C2H8NO4P
CASNo: 
Smiles: 
CompoundClass: 
Comment: 
Num peaks: 14
58.6727 21950.83
58.9329 59281.46
59.9305 1406788.75
59.9408 63292.28
63.6447 21773.86
69.3886 23551.78
71.3850 22807.79
77.9408 22715.05
114.4151 22296.94
115.5103 21574.49
117.9702 39842.73
118.9675 915822.56
125.1761 28686.10
144.3416 25893.85

Name: 45 - O-Phosphoethanolamine
PrecursorMz: 142.02637
Precursor_type: 
Collision_energy: 70.0
Ionization: ESI
IonMode: positive
RetentionTime: 0.14263
InChiKey: 
Formula: C2H8NO4P
CASNo: 
Smiles: 
CompoundClass: 
Comment: 
Num peaks: 8
55.1251 24475.53
58.9330 52419.31
59.9305 1697532.63
59.9407 77750.16
69.8747 57154.05
76.7480 29741.18
103.4513 25420.49
118.9674 602951.88

Name: 45 - O-Phosphoethanolamine
PrecursorMz: 142.02637
Precursor_type: 
Collision_energy: 80.0
Ionization: ESI
IonMode: positive
RetentionTime: 0.14381
InChiKey: 
Formula: C2H8NO4P
CASNo: 
Smiles: 
CompoundClass: 
Comment: 
Num peaks: 8
58.9329 83864.20
59.9305 1980725.88
59.9406 69223.39
62.9019 24651.26
69.8737 57733.59
118.5331 30515.25
118.9673 352598.59
153.5113 24017.37

Name: 45 - O-Phosphoethanolamine
PrecursorMz: 142.02637
Precursor_type: 
Collision_energy: 90.0
Ionization: ESI
IonMode: positive
RetentionTime: 0.14499
InChiKey: 
Formula: C2H8NO4P
CASNo: 
Smiles: 
CompoundClass: 
Comment: 
Num peaks: 15
51.8237 24259.68
56.9424 24188.68
58.9330 88507.07
59.9306 1973974.63
59.9408 60669.81
69.8723 50199.77
69.8757 30239.13
73.2485 23813.59
77.9407 25182.25
97.6512 24008.61
98.9845 26737.14
107.9008 24024.44
114.1417 22601.97
118.9675 187215.70
152.1498 25615.94

Name: 45 - O-Phosphoethanolamine
PrecursorMz: 142.02637
Precursor_type: 
Collision_energy: 100.0
Ionization: ESI
IonMode: positive
RetentionTime: 0.14616
InChiKey: 
Formula: C2H8NO4P
CASNo: 
Smiles: 
CompoundClass: 
Comment: 
Num peaks: 16
56.9425 31624.76
57.9352 39560.88
58.9329 97091.35
59.9305 1837716.13
59.9408 75877.83
60.5603 21440.13
61.6740 23312.54
61.9482 22531.68
74.5564 20501.61
89.4969 21931.90
92.0608 27958.86
98.9844 35885.90
109.8704 22644.48
114.1023 23280.58
118.9678 77447.82
124.1082 29013.58

Name: 45 - O-Phosphoethanolamine
PrecursorMz: 142.02637
Precursor_type: 
Collision_energy: 110.0
Ionization: ESI
IonMode: positive
RetentionTime: 0.14791
InChiKey: 
Formula: C2H8NO4P
CASNo: 
Smiles: 
CompoundClass: 
Comment: 
Num peaks: 12
56.9426 34605.14
58.9329 92473.33
59.9305 1875064.63
59.9408 54644.30
63.6260 28742.35
68.1306 22105.89
69.8732 52087.42
78.3942 24205.66
98.9841 53957.14
118.9674 76143.60
126.8451 26705.65
138.2474 23854.03

Name: 45 - O-Phosphoethanolamine
PrecursorMz: 142.02637
Precursor_type: 
Collision_energy: 120.0
Ionization: ESI
IonMode: positive
RetentionTime: 0.14910
InChiKey: 
Formula: C2H8NO4P
CASNo: 
Smiles: 
CompoundClass: 
Comment: 
Num peaks: 12
52.7094 22839.75
58.9329 85391.68
59.9305 2066881.25
59.9407 59889.23
68.0569 21621.91
96.4722 24151.50
98.9841 81550.65
118.9675 41279.93
126.4029 23840.19
130.4633 26837.85
134.1615 27893.95
157.7726 23840.10

Name: 46 - Xanthine
PrecursorMz: 153.04070
Precursor_type: 
Collision_energy: 50.0
Ionization: ESI
IonMode: positive
RetentionTime: 0.18071
InChiKey: 
Formula: C5H4N4O2
CASNo: 
Smiles: 
CompoundClass: 
Comment: 
Num peaks: 23
53.0141 74733.01
54.0222 59953.09
55.0294 2650671.00
67.0291 56232.79
68.3195 45049.54
69.0086 48679.58
77.9119 41015.02
81.0082 348998.69
82.0399 2502052.00
83.0239 628666.00
93.0084 220772.06
98.6408 46868.02
108.0190 319468.84
110.0349 58146616.00
119.2266 46589.83
120.6530 46143.91
128.0454 8142601.00
135.0302 172771.88
136.0141 1884562.88
151.1658 53949.09
153.0407 29748394.00
154.0247 40741872.00
156.0295 63898.12

Name: 46 - Xanthine
PrecursorMz: 153.04070
Precursor_type: 
Collision_energy: 60.0
Ionization: ESI
IonMode: positive
RetentionTime: 0.18242
InChiKey: 
Formula: C5H4N4O2
CASNo: 
Smiles: 
CompoundClass: 
Comment: 
Num peaks: 28
53.0141 81363.23
53.7716 47021.32
55.0294 7646793.50
56.0136 51427.79
67.0290 95434.91
68.0137 46000.17
69.9925 94000.32
70.6983 45840.13
70.7019 76671.53
70.9422 61338.07
71.9528 53941.36
72.2951 44731.59
73.9193 45925.66
75.7022 54463.54
81.0083 1440013.88
82.0399 5894853.50
83.0191 100152.64
83.0239 1337235.75
93.0084 925314.88
108.0192 973040.56
110.0349 74935880.00
128.0454 8135779.50
135.0300 255237.58
136.0140 2264428.75
153.0406 13374170.00
154.0247 40066720.00
156.0288 78576.91
169.0107 47504.12

Name: 46 - Xanthine
PrecursorMz: 153.04070
Precursor_type: 
Collision_energy: 70.0
Ionization: ESI
IonMode: positive
RetentionTime: 0.18360
InChiKey: 
Formula: C5H4N4O2
CASNo: 
Smiles: 
CompoundClass: 
Comment: 
Num peaks: 28
51.5821 50374.02
53.0142 70860.45
55.0294 13775118.00
65.0136 73745.72
67.0291 274818.78
68.0131 102624.75
69.0082 62299.63
69.9924 103175.63
70.9420 70987.76
77.9557 43444.95
81.0034 108237.26
81.0083 3253482.00
82.0400 9244592.00
83.0239 2249682.25
93.0084 1398032.00
97.0269 54930.69
108.0116 86343.19
108.0191 1763196.38
110.0349 64570232.00
113.2644 48530.39
118.3035 48906.24
120.5867 58816.19
128.0454 5956450.00
135.0301 202948.11
136.0142 1743091.13
136.0246 95602.06
153.0406 4568982.50
154.0247 28961676.00

Name: 46 - Xanthine
PrecursorMz: 153.04070
Precursor_type: 
Collision_energy: 80.0
Ionization: ESI
IonMode: positive
RetentionTime: 0.18477
InChiKey: 
Formula: C5H4N4O2
CASNo: 
Smiles: 
CompoundClass: 
Comment: 
Num peaks: 30
53.0139 61764.78
55.0294 25162132.00
56.0134 99773.02
65.0134 295045.69
67.0292 512701.63
68.0133 202407.41
69.0082 117141.50
69.9925 152942.30
70.6988 78335.77
70.9420 57286.66
77.2361 50943.04
77.5812 50958.29
81.0083 7939142.00
82.0400 13242120.00
83.0239 3053915.25
93.0084 2229095.50
97.4586 55406.91
98.0350 143789.67
107.0353 110254.31
108.0192 2504930.75
110.0350 55986564.00
128.0455 4565734.00
128.9904 53597.31
135.0301 204682.16
136.0141 1372615.00
136.0246 86094.66
153.0281 50996.72
153.0407 1807196.00
154.0247 22523080.00
156.0284 59828.39

Name: 46 - Xanthine
PrecursorMz: 153.04070
Precursor_type: 
Collision_energy: 90.0
Ionization: ESI
IonMode: positive
RetentionTime: 0.18595
InChiKey: 
Formula: C5H4N4O2
CASNo: 
Smiles: 
CompoundClass: 
Comment: 
Num peaks: 30
53.0140 76106.67
55.0294 30383938.00
56.0133 165129.84
58.6250 48328.73
65.0136 493466.09
65.3672 48431.59
67.0292 542370.25
68.0132 185525.06
69.0084 205694.80
69.9925 159654.75
80.0243 86954.10
81.0083 11244114.00
82.0399 12345006.00
83.0239 2863136.50
93.0083 2305284.25
97.0270 59909.70
98.0348 123880.11
100.7417 55085.94
107.0352 160982.73
108.0117 70899.38
108.0192 2316691.75
110.0349 37173104.00
111.0183 53936.09
128.0454 2862135.25
135.0302 84842.90
136.0139 745125.25
136.8337 47294.05
153.0407 588501.38
154.0246 13572082.00
174.9942 47661.20

Name: 46 - Xanthine
PrecursorMz: 153.04070
Precursor_type: 
Collision_energy: 100.0
Ionization: ESI
IonMode: positive
RetentionTime: 0.18767
InChiKey: 
Formula: C5H4N4O2
CASNo: 
Smiles: 
CompoundClass: 
Comment: 
Num peaks: 29
53.0139 65729.54
53.9978 105984.20
55.0294 35649580.00
55.9347 58709.16
56.0134 255768.70
65.0136 651927.31
67.0292 715545.31
68.0129 273713.34
69.0085 236986.63
69.9925 221778.33
70.7004 77924.00
70.9418 61654.22
73.7463 55892.47
80.0244 164457.44
81.0084 14260937.00
82.0400 11352413.00
83.0239 2285362.00
93.0084 1838231.13
97.0273 70527.84
98.0349 146832.47
107.0352 141743.50
108.0192 2007316.63
110.0349 23654550.00
118.9665 49436.24
128.0454 2017066.38
135.0303 85922.58
136.0142 538258.13
153.0408 254343.52
154.0246 7413175.00

Name: 46 - Xanthine
PrecursorMz: 153.04070
Precursor_type: 
Collision_energy: 110.0
Ionization: ESI
IonMode: positive
RetentionTime: 0.18886
InChiKey: 
Formula: C5H4N4O2
CASNo: 
Smiles: 
CompoundClass: 
Comment: 
Num peaks: 30
53.0140 58983.55
53.9956 41138.98
53.9978 188414.53
55.0294 35660540.00
56.0134 423592.56
65.0136 818840.13
65.0167 75600.75
67.0292 837248.56
68.0131 236403.14
69.0083 275432.19
69.9924 267934.44
70.6994 47973.79
70.9418 68548.05
70.9581 65313.85
80.0243 237535.11
81.0084 14865015.00
82.0400 8042472.50
83.0239 1734535.63
92.0242 52283.80
93.0084 1459248.38
97.0269 56518.86
98.0349 95117.21
107.0355 67760.00
108.0192 1347533.25
110.0349 13080757.00
124.8547 40646.64
128.0454 1197565.75
136.0144 311235.88
153.0409 76182.56
154.0247 3935579.50

Name: 46 - Xanthine
PrecursorMz: 153.04070
Precursor_type: 
Collision_energy: 120.0
Ionization: ESI
IonMode: positive
RetentionTime: 0.19005
InChiKey: 
Formula: C5H4N4O2
CASNo: 
Smiles: 
CompoundClass: 
Comment: 
Num peaks: 27
50.1291 38053.05
53.9978 266976.63
55.0294 34333576.00
56.0134 397778.50
58.8917 38259.06
65.0136 830268.56
67.0292 789690.81
68.0131 371261.88
69.0083 498911.22
69.9924 192175.13
70.9419 66985.58
80.0243 213293.64
81.0084 14364290.00
82.0399 5559047.50
83.0240 1003965.94
93.0084 1140855.00
98.0349 78143.52
102.8272 38457.04
107.0353 74621.40
108.0192 743383.50
110.0349 7011923.50
128.0455 586764.06
130.9846 39870.96
136.0142 176258.97
149.0542 39429.62
153.0409 58153.73
154.0246 1591174.25

Name: 47 - Dihydrofolic acid
PrecursorMz: 444.16260
Precursor_type: 
Collision_energy: 10.0
Ionization: ESI
IonMode: positive
RetentionTime: 0.16316
InChiKey: 
Formula: C19H21N7O6
CASNo: 
Smiles: 
CompoundClass: 
Comment: 
Num peaks: 42
52.5942 1911.42
57.5658 2153.37
59.4062 2187.48
60.0558 5138.91
68.4776 17878.50
75.7917 2385.79
108.0038 2008.74
120.0445 14761.61
130.0498 7445.79
164.1951 2250.48
171.0515 26595.90
178.0723 145754.53
192.0516 16065.89
205.7238 2353.60
208.0465 3893.63
210.0611 5028.35
224.0780 18562.35
267.0980 31896.35
271.0886 2445.00
274.0836 11958.01
276.0981 76738.63
289.0783 3592.57
295.0940 103109.63
296.0968 109747.27
297.0723 340980.47
297.1000 128436.52
308.0882 4183.25
313.1014 8687.93
314.1065 5063.76
315.0802 20363.94
315.1107 7888.86
343.0775 10329.01
403.0117 4606.54
420.9041 8601.52
421.0209 5269.91
426.1168 9194.88
439.8403 3388.73
444.0173 50330.69
444.1257 783195.44
444.6282 5241.11
445.0090 36098.49
445.1048 11710.29

Name: 47 - Dihydrofolic acid
PrecursorMz: 444.16260
Precursor_type: 
Collision_energy: 20.0
Ionization: ESI
IonMode: positive
RetentionTime: 0.16464
InChiKey: 
Formula: C19H21N7O6
CASNo: 
Smiles: 
CompoundClass: 
Comment: 
Num peaks: 66
53.9053 2054.42
54.2031 2088.10
60.0560 12085.12
68.4771 17821.88
84.0440 6241.58
92.5671 2025.19
96.2759 2585.19
102.0551 5419.22
105.9966 2248.65
116.1515 2471.21
118.6052 2144.15
119.0967 2181.07
120.0445 70359.16
121.0476 4942.71
126.0304 2678.71
130.0500 11180.09
137.0699 3656.30
138.0545 2446.65
144.0401 3462.66
148.0388 7224.15
148.0599 3918.89
160.0335 2428.16
166.0718 7083.45
169.0357 3525.05
171.0508 10635.63
176.0564 7597.95
177.0604 2862.22
178.0725 188777.33
192.0517 24378.81
206.0672 6790.43
208.0460 7765.46
210.0616 7404.55
216.3590 2606.05
224.0776 16051.83
249.5016 2124.39
258.1126 2255.83
259.0722 16685.52
267.0964 9931.35
274.0818 12375.50
276.0983 99940.23
289.0789 4529.16
295.0939 121311.55
296.0970 117987.02
297.0724 1011054.50
297.1002 144512.89
308.0889 14331.32
309.0718 2447.73
313.0988 19793.62
314.1078 12134.65
315.0783 18833.91
315.1105 14017.00
327.0849 2873.93
329.0879 2414.62
343.0771 13606.52
361.9455 2712.97
397.8440 2453.59
416.0146 2508.75
420.9057 5142.28
426.1108 7208.92
427.0996 5493.70
444.0091 43257.52
444.1264 114033.18
444.2194 4857.63
444.3231 3209.08
445.0112 37263.12
445.1081 12274.84

Name: 47 - Dihydrofolic acid
PrecursorMz: 444.16260
Precursor_type: 
Collision_energy: 30.0
Ionization: ESI
IonMode: positive
RetentionTime: 0.16614
InChiKey: 
Formula: C19H21N7O6
CASNo: 
Smiles: 
CompoundClass: 
Comment: 
Num peaks: 71
59.1620 2151.21
60.0558 8760.98
61.6972 1997.42
61.8703 2242.11
71.8291 2975.28
84.0444 16594.83
86.0348 4941.28
97.0303 2140.06
98.0346 3137.29
102.0551 2468.49
114.0297 4173.84
116.0452 4848.22
120.0445 96775.46
121.0478 12153.49
123.1169 2699.19
126.0311 2547.23
130.0499 6536.43
134.5045 2319.70
136.0399 2472.35
137.0235 2419.85
137.0709 6165.92
141.0413 2533.14
144.0401 7028.67
146.0235 5294.07
148.0389 10819.67
157.2515 2201.39
160.0357 2629.51
161.4679 2046.30
166.0717 4289.13
169.0357 3850.15
176.0573 16332.31
177.0600 5348.51
178.0724 173099.98
179.0564 2527.60
192.0516 30891.77
206.0670 7353.05
208.0467 7185.73
215.0823 2751.46
224.0776 6943.79
230.0926 3356.64
258.0872 10152.84
259.0716 67787.04
266.0182 2424.13
266.9800 4581.55
269.0782 5057.37
271.9756 5993.23
274.0821 8271.47
275.0894 2694.81
276.0980 43601.63
284.9908 4581.46
289.0813 2788.47
295.0941 94471.94
296.0638 4360.32
296.0973 112529.07
297.0726 1075400.63
297.1002 123513.27
308.0894 17161.77
309.0710 2846.16
313.1024 20007.16
314.1088 13491.25
315.0786 6071.19
315.1137 19844.79
329.0886 4595.95
343.0764 2861.97
344.1422 2407.20
416.0136 7293.05
427.1032 2652.25
444.0084 17071.90
444.1156 3933.44
445.0078 10634.22
445.1065 3271.83

Name: 47 - Dihydrofolic acid
PrecursorMz: 444.16260
Precursor_type: 
Collision_energy: 40.0
Ionization: ESI
IonMode: positive
RetentionTime: 0.16882
InChiKey: 
Formula: C19H21N7O6
CASNo: 
Smiles: 
CompoundClass: 
Comment: 
Num peaks: 91
53.9286 2036.88
58.7416 2249.56
60.0558 9743.28
60.6601 2109.32
63.9980 2622.25
68.4765 15687.24
69.0086 2454.44
84.0175 2318.07
84.0444 17034.29
86.0348 6731.46
92.0496 4308.56
95.7147 2306.64
96.6223 4272.45
98.0347 5089.12
113.0471 2488.00
114.0303 10986.54
116.0458 3591.90
120.0445 198136.97
121.0288 3316.36
121.0400 2848.24
121.0478 35708.51
122.0498 10253.85
130.0289 4763.56
130.0496 5274.57
132.0446 2797.73
132.1957 2073.05
136.0388 2354.46
137.0231 3398.02
137.0708 9319.66
141.0402 3143.20
144.0398 6720.89
146.0238 16543.82
148.0391 10330.68
148.0602 2851.27
149.0442 4952.27
151.0610 6911.67
166.0724 4052.05
168.0527 2828.05
169.0354 2729.62
172.9454 2345.90
176.0566 65693.24
176.0710 4409.36
177.0605 27810.80
178.0726 202084.34
179.0568 12538.06
180.0510 4504.80
185.7212 2377.41
192.0289 1967.46
192.0345 3045.25
192.0514 30722.56
196.0463 7654.47
204.4263 2355.80
206.0669 9064.81
208.0461 6201.46
210.0614 4288.55
213.0659 2797.13
215.0813 22259.48
224.0818 2225.75
230.0925 5505.04
241.0594 3055.81
241.9827 2532.86
242.0918 3040.29
242.8493 2301.39
253.9656 2918.55
256.0719 5128.88
258.0876 18549.55
259.0714 52128.09
266.0206 4739.24
266.9802 9642.76
268.0699 3413.47
269.0531 4152.38
269.0787 62115.18
270.0629 25676.22
271.0923 3472.40
271.9751 10427.84
276.0989 6929.26
279.0611 2670.71
284.9892 11353.72
288.9855 3832.23
289.9860 3271.95
295.0941 67134.47
296.0971 70355.16
297.0727 960014.06
297.0989 73394.08
298.0581 2974.53
308.0906 15583.20
313.1014 7488.94
314.1070 10452.73
315.0776 3752.47
315.1134 16995.60
415.8630 3238.23

Name: 47 - Dihydrofolic acid
PrecursorMz: 444.16260
Precursor_type: 
Collision_energy: 50.0
Ionization: ESI
IonMode: positive
RetentionTime: 0.17036
InChiKey: 
Formula: C19H21N7O6
CASNo: 
Smiles: 
CompoundClass: 
Comment: 
Num peaks: 112
56.0498 2800.07
56.9650 2853.32
60.0559 7262.73
65.0388 7234.69
66.0538 1935.34
67.8190 2140.16
68.0496 3571.11
68.4758 9068.19
68.4800 7894.01
69.0085 3763.73
69.0337 2314.35
80.5865 2064.79
81.0445 3646.88
82.0287 6144.30
84.0443 23879.29
85.0284 5505.85
86.0349 9501.59
92.0496 15432.00
96.0447 3071.91
98.0350 3485.02
106.0402 3204.17
108.0556 23086.62
109.0591 3857.39
110.0600 8016.73
110.0714 2945.46
113.0456 3149.45
114.0301 8872.81
116.0458 3575.84
119.0599 2583.83
120.0445 321859.41
121.0289 3660.27
121.0411 3344.81
121.0478 65061.47
122.0503 19532.13
124.0140 4155.63
124.0507 3701.60
130.0288 13020.13
130.0501 2848.16
132.0442 2945.97
133.0513 3704.08
135.0666 7524.64
137.0237 3037.34
137.0709 6860.50
140.0568 3433.16
144.0806 10225.07
145.0398 3662.49
146.0131 3442.54
146.0236 26859.20
148.0395 16068.60
148.0613 2826.76
149.0456 5495.98
151.0614 23179.35
159.7804 2321.19
162.0419 2115.97
163.0502 5949.51
165.0408 5161.04
168.0518 9615.60
168.0675 1936.88
172.0508 2399.51
173.0706 2825.50
176.0567 122700.98
177.0607 64465.95
178.0375 5095.06
178.0729 154040.02
179.0566 33111.50
180.0518 6261.15
192.0514 27730.72
193.0349 3618.15
196.0458 2794.29
198.0546 2898.23
199.0616 3625.65
213.0656 4559.39
215.0815 28808.05
223.9737 2183.14
224.0565 11853.42
224.0804 7042.78
226.0724 8936.02
227.0559 7180.25
227.0803 3472.34
230.0927 5364.55
238.0732 2773.61
240.0760 3030.11
241.0604 8150.01
241.0842 9259.32
241.9848 6782.63
242.0668 12460.68
252.0524 17949.19
256.0720 2581.97
258.0876 6874.76
259.0718 18199.66
266.0197 4647.13
266.9797 5695.37
269.0784 214227.72
270.0622 93734.35
270.0911 3814.80
271.0947 3642.46
271.9767 3476.90
279.0615 2810.03
280.0463 3715.02
284.9890 5371.78
288.9850 4446.96
289.9880 2283.86
295.0950 22161.55
296.0968 17955.40
297.0729 526700.44
297.0975 28345.79
298.0560 8676.34
308.0885 7284.15
313.1041 2630.71
314.1053 4659.53
315.1096 4791.16
399.7364 2559.90

Name: 47 - Dihydrofolic acid
PrecursorMz: 444.16260
Precursor_type: 
Collision_energy: 60.0
Ionization: ESI
IonMode: positive
RetentionTime: 0.17190
InChiKey: 
Formula: C19H21N7O6
CASNo: 
Smiles: 
CompoundClass: 
Comment: 
Num peaks: 147
51.9401 2188.69
56.0498 5798.19
56.9651 7193.52
60.0559 10841.10
61.5022 2121.37
63.3604 2077.44
63.7175 2167.88
65.0388 20820.25
67.0294 2266.87
67.9352 1947.00
68.0247 2817.59
68.0496 8719.75
69.0084 6806.43
81.0448 17363.20
82.0287 9786.61
84.0444 24324.84
84.0807 2634.84
85.0283 8370.42
86.0349 8329.16
92.0246 4114.17
92.0495 44306.25
94.0647 4253.77
96.0444 4383.45
97.0397 2984.03
98.0351 6888.48
99.0698 2601.22
103.0179 3153.55
106.0402 12669.13
106.9577 2988.28
107.0433 2737.26
108.0556 61485.77
109.0527 4422.72
109.0589 16986.17
110.0603 20207.09
110.0714 4250.88
112.0617 5799.67
113.0457 3077.43
114.0298 6327.63
116.0460 4117.69
119.0608 9932.11
120.0445 392307.53
121.0286 6910.21
121.0478 47645.67
122.0233 3723.66
122.0352 3726.98
122.0500 14328.02
123.0302 5478.46
124.0507 19058.96
125.0541 3556.97
130.0290 18218.01
130.0396 5712.55
130.0651 2621.04
132.0446 6771.94
133.0512 7300.12
134.0352 4223.05
135.0572 3773.02
135.0663 18087.35
136.0398 3776.23
136.0508 2396.73
137.0239 3489.59
137.0460 5384.17
140.0464 2184.01
140.0567 10696.57
142.0646 2872.34
144.0408 4075.77
144.0558 14528.41
144.0806 19602.41
145.0399 9537.37
146.0238 25686.54
146.0341 6149.17
147.0296 4380.95
147.0550 5058.60
148.0393 8479.97
148.0617 7132.64
149.0458 10450.57
151.0614 64725.59
151.0736 3353.65
154.0621 4855.58
156.0554 2925.36
157.0389 2842.95
163.0505 28862.18
164.0570 6991.41
165.0410 4547.59
168.0521 5521.45
169.0514 2362.79
169.0761 5211.78
170.0598 6828.94
171.0661 11785.21
172.0503 26528.30
176.0568 139186.81
177.0607 61750.73
178.0359 6430.74
178.0733 97884.63
179.0424 3462.66
179.0566 39200.60
180.0517 5765.52
182.0837 2526.45
185.0713 3523.79
187.0865 4186.31
190.5983 2490.94
192.0516 13555.60
193.0358 6237.54
196.0618 10871.63
197.0459 4834.15
197.0705 3308.04
198.0551 8830.38
198.0760 3838.99
199.0611 14672.73
199.1497 2364.36
200.0452 6641.63
209.0444 2830.42
213.0652 6837.83
214.0722 8520.53
215.0814 18668.68
218.0566 3298.84
223.9736 3231.16
224.0570 54799.24
224.0786 4937.79
225.0424 2938.85
226.0725 19469.04
227.0556 12288.44
230.0910 2417.65
238.9856 3534.46
241.0606 6707.97
241.0833 13701.97
241.9843 7080.60
242.0673 28030.95
243.9810 2298.18
251.0672 3535.94
252.0519 41195.63
252.0765 4358.98
259.0721 3996.71
266.0200 3308.44
266.9800 4450.44
269.0783 205963.06
270.0622 89439.16
270.0910 2949.78
271.0952 2961.14
271.9738 3222.36
274.0565 3867.81
279.0625 2603.94
280.0477 4613.78
284.9916 2661.59
295.0921 2957.54
297.0732 153061.67
298.0567 9512.55
420.0997 2306.68

Name: 47 - Dihydrofolic acid
PrecursorMz: 444.16260
Precursor_type: 
Collision_energy: 70.0
Ionization: ESI
IonMode: positive
RetentionTime: 0.17462
InChiKey: 
Formula: C19H21N7O6
CASNo: 
Smiles: 
CompoundClass: 
Comment: 
Num peaks: 159
52.1050 2240.44
53.0390 2866.62
54.0341 5425.67
55.0181 2620.00
56.0498 9464.55
56.9627 2727.38
56.9650 15179.66
60.0559 5740.96
65.0387 44227.47
65.0417 3630.64
66.0420 4116.77
67.0293 5449.19
68.0495 9792.77
68.4778 18032.78
69.0051 2976.01
69.0082 11797.31
69.0334 2194.11
79.0180 2524.03
79.0291 5571.77
79.0544 2955.00
80.0495 3401.82
81.0447 36321.47
82.0288 12069.39
82.0481 5500.82
83.0604 3290.06
84.0444 12040.59
85.0284 7500.86
86.0349 9836.49
90.0340 5577.44
91.0288 2831.38
92.0243 8968.22
92.0495 70178.04
93.0529 4948.40
94.0656 3006.10
96.0444 4865.37
97.0167 2037.37
97.0397 5486.25
98.0348 2886.06
100.3146 2038.62
103.0179 8826.38
103.4818 1961.06
104.0495 7348.68
106.0400 25095.64
107.0365 2801.29
107.0436 6445.52
108.0447 3867.50
108.0556 93646.63
109.0525 4473.04
109.0588 22372.68
110.0601 38950.89
110.0714 5042.75
112.0619 7938.83
113.0457 3018.19
114.0298 4019.20
115.0539 3839.72
116.0455 2902.01
117.0451 3037.00
119.0606 15739.45
120.0444 269150.31
121.0286 4579.61
121.0478 32196.51
122.0244 2147.94
122.0351 5589.35
122.0495 11569.00
123.0303 7269.89
124.0505 35360.31
125.0542 10137.40
126.0666 3062.21
130.0288 14127.72
130.0401 8230.73
130.0656 3619.04
133.0412 2154.92
133.0511 9399.94
134.0353 4576.90
134.0461 5296.58
135.0556 9661.93
135.0667 22594.00
135.9679 2858.32
136.0507 6244.69
137.0238 2498.46
137.0461 5981.80
139.8501 1879.82
140.0569 9787.07
143.0728 3861.86
144.0555 53186.29
144.0806 18840.82
145.0399 19394.32
146.0237 19886.81
146.0337 3408.10
147.0300 6814.31
147.0551 5107.45
148.0393 4822.88
148.0619 7822.13
149.0457 6552.01
150.0404 3403.98
150.0771 4855.17
151.0614 77025.64
154.0400 2789.92
154.0613 3040.73
155.0021 2263.75
156.0558 8101.59
157.0398 4115.03
158.0599 2440.29
160.0508 3416.31
163.0500 59253.79
165.0413 4233.59
168.0519 3570.69
169.0513 6307.68
169.0756 5556.91
170.0603 6567.09
171.0665 18252.27
172.0507 45563.36
172.0756 3220.71
176.0568 61805.11
177.0608 31727.18
178.0366 3822.28
178.0589 3838.53
178.0733 39906.45
179.0565 29170.66
180.0519 3377.37
181.0771 2688.77
182.0344 2376.26
184.0510 6862.08
185.0712 3255.20
186.0535 2416.69
187.0868 2902.53
192.0516 7136.76
193.0357 2419.01
196.0619 19640.81
196.9628 2915.80
197.0462 12466.35
198.0551 6032.17
198.0777 4142.78
199.0616 18268.77
200.0451 6486.22
209.0125 2695.10
209.0454 3226.58
214.0725 7709.18
215.0802 2527.58
217.0722 3346.46
218.0558 6432.87
223.9742 2619.04
224.0348 3420.20
224.0565 59125.79
225.0650 2225.46
226.0725 13557.17
227.0566 8986.00
238.0244 3712.53
241.0609 4105.23
241.0836 6066.45
241.9851 4458.52
242.0671 21631.92
243.0516 3392.31
252.0514 29306.94
269.0780 70225.23
269.1049 4343.62
270.0621 39865.95
297.0735 20359.19
462.8028 3097.42

Name: 47 - Dihydrofolic acid
PrecursorMz: 444.16260
Precursor_type: 
Collision_energy: 80.0
Ionization: ESI
IonMode: positive
RetentionTime: 0.17618
InChiKey: 
Formula: C19H21N7O6
CASNo: 
Smiles: 
CompoundClass: 
Comment: 
Num peaks: 173
51.0234 4489.29
52.0186 3950.89
53.0391 4321.65
54.0342 13041.47
54.4716 2259.80
55.0180 2978.57
55.0294 6017.50
56.0497 11269.80
56.9651 26650.76
58.9328 3087.09
60.0559 5756.19
60.4668 2209.11
60.9580 2471.36
65.0387 81839.38
66.0337 2914.76
66.0419 3359.37
67.0179 2932.52
67.0292 11262.45
68.0133 2264.78
68.0243 9879.92
68.0496 8239.62
68.4756 8232.33
68.4797 9433.26
69.0084 20697.44
69.0335 4921.43
77.7547 2245.39
78.0338 3220.23
79.0291 18938.67
79.0541 2754.68
80.0323 4059.39
81.0337 4604.84
81.0402 4478.75
81.0448 72955.68
82.0288 12431.50
82.0481 12401.87
83.0603 6664.48
84.0442 11837.49
85.0282 2875.35
86.0346 5839.41
90.0339 13172.94
91.0291 5643.05
91.0541 4230.05
91.6020 2578.83
92.0245 15299.08
92.0495 108228.55
93.0528 4853.91
94.0400 3493.12
94.0653 3172.30
95.0129 3451.84
95.0351 2722.78
95.0491 7847.67
96.0444 5786.91
96.6231 4471.59
97.0398 4634.34
98.0347 4740.46
100.5559 2447.52
103.0178 12102.48
103.0411 2129.32
104.0495 9735.29
105.0449 3293.56
106.0401 56415.84
106.0653 3346.99
106.6080 1956.80
106.9575 2175.83
107.0363 3011.92
107.0434 6296.32
108.0195 2221.48
108.0449 4811.98
108.0556 84896.51
109.0589 24410.05
110.0602 46141.36
110.0714 7582.52
111.0550 3864.65
111.0631 3999.63
112.0618 11229.53
115.0543 6346.50
117.0450 15120.72
117.0574 3257.83
117.9572 4932.60
119.0362 2376.17
119.0605 21978.85
120.0445 197584.67
121.0285 5815.12
121.0403 4244.18
121.0481 22889.73
122.0350 4991.80
122.0501 5534.23
123.0300 13691.16
124.0409 2965.09
124.0507 53740.41
125.0548 11017.31
126.0662 2487.98
129.0447 7027.01
130.0289 11568.09
130.0400 14567.67
130.0655 4181.74
132.0451 3680.42
133.0508 13041.25
134.0352 5012.06
134.0457 3835.16
134.7515 2282.94
135.0298 2810.50
135.0553 19478.86
135.0665 29967.51
136.0505 5366.05
137.0460 6288.87
140.0567 9415.46
142.0648 3677.12
143.0725 7253.77
144.0556 87476.70
144.0805 8728.88
145.0399 24353.40
146.0236 14718.67
146.0343 5768.49
146.0603 2515.09
147.0299 9107.12
147.0552 10220.73
148.0619 7837.24
149.0457 7313.50
149.0649 3277.89
150.0412 3990.99
150.0776 4099.70
151.0269 2674.16
151.0497 4926.48
151.0614 71603.27
154.0401 3429.69
154.0635 2148.77
155.0597 3348.04
156.0553 9686.44
157.0396 4197.19
160.0506 3341.67
163.0502 98903.92
169.0505 12379.43
169.0757 5686.84
170.0594 6242.25
171.0665 20014.11
172.0505 55759.66
172.0652 2957.99
176.0571 25920.68
177.0607 11230.03
178.0360 3299.17
178.0731 14032.74
179.0565 16810.83
181.0511 4609.63
184.0504 5691.93
185.0717 2788.96
187.0620 4759.16
187.0871 2745.22
192.0519 4259.13
196.0041 2805.19
196.0617 25525.96
197.0457 22045.10
198.0548 3706.02
198.0765 2736.71
199.0616 14393.52
200.0457 8420.48
200.0672 2403.76
208.9256 2984.63
209.0460 2770.62
214.0726 5736.59
218.0556 2875.41
223.0134 2959.54
224.0566 42276.21
226.0729 8302.85
227.0574 3069.16
238.9862 2746.41
241.0835 3437.13
242.0673 11196.64
252.0517 11659.34
269.0778 18094.22
270.0626 9629.53
285.0942 3096.14
395.9617 2502.98

Name: 47 - Dihydrofolic acid
PrecursorMz: 444.16260
Precursor_type: 
Collision_energy: 90.0
Ionization: ESI
IonMode: positive
RetentionTime: 0.17776
InChiKey: 
Formula: C19H21N7O6
CASNo: 
Smiles: 
CompoundClass: 
Comment: 
Num peaks: 149
50.0159 2811.08
51.0232 2605.16
51.5322 1897.46
51.9403 2477.71
52.0186 3891.84
53.0390 3540.46
54.0342 15889.76
54.1991 2416.72
55.0294 5511.95
55.0548 2916.34
56.0498 9821.12
56.9651 27961.45
57.9352 2617.05
58.9329 6612.19
60.0560 2355.17
60.8547 2039.05
60.9580 2488.12
63.0232 6194.73
65.0387 114805.87
66.0341 4858.51
66.0419 7014.44
67.0292 21120.14
68.0131 2847.06
68.0245 11082.41
68.0496 9749.05
69.0084 29997.06
75.0230 4731.75
75.9357 2075.72
79.0291 30694.38
80.0130 2824.46
80.0247 3505.49
80.0326 8286.31
80.0495 3925.61
81.0336 6024.55
81.0447 77133.22
82.0288 11266.26
82.0481 15855.49
83.0605 7577.12
84.0444 7743.22
85.0280 4150.11
86.0351 4857.96
90.0338 27858.98
91.0292 2735.47
91.0541 2508.94
92.0244 19719.30
92.0495 113675.13
93.0528 7666.37
94.0289 2672.94
94.0401 8045.07
94.0653 3248.31
95.0125 2584.86
95.0491 11374.46
96.0445 6693.29
96.0555 2898.91
97.0399 3266.74
102.0340 5655.03
103.0179 15031.47
104.0495 7516.12
105.0447 3814.20
106.0400 59384.19
106.0472 3086.87
106.9586 2886.91
107.0366 4506.40
107.0435 10058.69
107.0597 2416.30
108.0444 10047.60
108.0556 51434.57
109.0527 3831.24
109.0592 13583.85
110.0601 44651.55
110.0713 5781.05
111.0550 4123.59
111.0634 2916.54
112.0502 3125.59
112.0619 10282.41
115.0544 10061.44
117.0448 24618.42
117.0705 1995.88
117.9574 3902.17
118.0526 3592.19
119.0358 3728.09
119.0605 17887.23
120.0445 103523.27
121.0285 2639.41
121.0477 15107.40
122.0351 5069.47
123.0303 13907.50
124.0506 53735.68
124.0590 4249.08
125.0463 3835.88
125.0543 13756.56
129.0448 12424.25
130.0289 10349.07
130.0401 14129.88
130.0650 3050.59
133.0510 10709.23
134.0455 2946.73
135.0554 38922.46
135.0665 19792.87
135.9684 4383.04
136.0399 4465.98
136.0504 3557.85
137.0460 6237.29
140.0575 4132.43
142.0405 3963.77
142.0650 3824.92
143.0726 6600.89
144.0556 95722.51
144.0803 7249.66
145.0397 30832.27
145.0503 4595.24
145.0653 2382.36
146.0237 8744.60
146.0344 3845.41
146.0595 2634.84
147.0296 6597.13
147.0550 8773.28
148.0616 2621.90
149.0452 3525.74
150.0411 3917.65
151.0614 40938.38
154.0399 4506.56
155.0603 3559.95
156.0554 5732.26
157.0399 5718.12
160.0510 3984.08
163.0502 109129.16
168.0676 2506.22
169.0379 2524.50
169.0509 12355.16
169.0759 6019.73
170.0597 2921.71
171.0667 13136.83
172.0503 30427.13
176.0568 7293.28
177.0606 3507.84
178.0742 2926.42
179.0563 5901.39
181.0515 5734.33
187.0610 3260.06
196.0617 14259.63
197.0458 11518.08
199.0616 6279.38
205.7830 2113.53
224.0567 13092.74
226.0724 3345.13
242.0672 2943.12
252.0524 3793.51
269.0782 4908.03

Name: 47 - Dihydrofolic acid
PrecursorMz: 444.16260
Precursor_type: 
Collision_energy: 100.0
Ionization: ESI
IonMode: positive
RetentionTime: 0.18053
InChiKey: 
Formula: C19H21N7O6
CASNo: 
Smiles: 
CompoundClass: 
Comment: 
Num peaks: 149
51.0234 4183.60
51.9404 3530.48
52.0185 12175.20
52.0678 2202.00
53.0221 2774.35
53.0390 4091.81
54.0341 24294.32
54.2020 2586.75
55.0183 2869.46
55.0294 6962.60
55.0545 3205.08
56.0499 12167.13
56.9651 36916.81
58.9330 7581.24
60.0559 2824.90
60.9580 2180.71
63.0233 7117.96
65.0387 159611.38
66.0342 4696.99
66.0422 7709.51
67.0179 3008.71
67.0292 21215.63
67.9353 2659.14
68.0133 4157.82
68.0244 23182.71
68.0497 8973.04
68.4785 15973.15
69.0085 37241.13
69.0446 2457.84
70.0402 6057.02
71.2121 1933.57
75.0232 6988.77
76.0310 2467.21
76.4595 2349.08
78.0340 5756.70
79.0291 51592.42
79.0544 4113.94
80.0135 2347.01
80.0247 6871.00
80.0326 10208.39
80.0497 5233.80
81.0337 11483.06
81.0448 79119.48
81.0496 4002.61
82.0288 10819.20
82.0414 1835.86
82.0481 14988.03
83.0604 8533.46
83.6679 2186.89
84.0446 5923.05
86.0352 5414.58
89.3300 2473.29
90.0339 47441.41
91.0292 8029.81
91.0545 3436.33
92.0244 20602.45
92.0495 122782.41
93.0087 4807.70
93.0527 5608.85
94.0402 7582.53
94.0656 5289.32
95.0492 14378.62
96.0446 7637.66
96.6287 3534.11
97.0398 4244.75
99.0557 3403.13
102.0341 10005.95
103.0178 12494.84
103.0543 2475.72
104.0498 9399.57
105.0447 6305.20
106.0401 61271.71
106.9580 3232.18
107.0371 4349.41
107.0437 9209.31
107.0605 7150.93
108.0446 14316.23
108.0557 38644.13
109.0521 2602.54
109.0591 6674.87
110.0602 50568.64
110.0713 4309.93
111.0555 2860.11
112.0506 3743.61
112.0621 9654.13
115.0542 12837.42
117.0448 35608.29
117.9572 4498.69
118.0526 3131.05
119.0358 6981.10
119.0605 20118.74
120.0445 66955.81
121.0399 3499.51
121.0490 7360.10
122.0350 4677.06
123.0301 12096.55
124.0507 47924.53
125.0541 15540.06
128.0495 3852.56
129.0449 14863.79
130.0293 6145.34
130.0403 25135.15
130.0650 3035.15
132.0446 2705.44
132.9571 2345.13
133.0511 9712.88
135.0555 55495.78
135.0664 15370.95
135.9679 7165.74
136.0398 2630.61
136.0501 2489.26
137.0460 3424.86
140.0488 4028.68
142.0401 2723.27
142.0649 2927.55
143.0477 2381.91
143.0616 2428.31
143.0730 7995.23
144.0556 82483.21
144.0805 5502.42
145.0398 24497.42
145.0507 4522.78
146.0236 6600.23
146.0345 4571.57
146.0616 2386.84
147.0553 5180.79
149.0641 2377.28
151.0615 22986.32
154.0400 6673.82
155.0602 3457.95
156.0560 6580.24
157.0397 5373.13
160.0506 5886.58
163.0502 77032.32
163.0635 4628.86
169.0516 15773.98
169.0757 3433.51
170.0357 2248.81
170.0599 3036.25
171.0664 7153.13
172.0504 16224.77
176.0566 2630.83
179.0566 3172.70
181.0512 2512.59
187.0615 4035.41
196.0619 4758.03
197.0460 10371.99
198.0537 2367.02
224.0568 6169.48

Name: 47 - Dihydrofolic acid
PrecursorMz: 444.16260
Precursor_type: 
Collision_energy: 110.0
Ionization: ESI
IonMode: positive
RetentionTime: 0.15529
InChiKey: 
Formula: C19H21N7O6
CASNo: 
Smiles: 
CompoundClass: 
Comment: 
Num peaks: 144
50.0153 4638.68
51.0233 5238.71
51.9404 7647.84
52.0185 10725.99
53.0389 6528.85
54.0342 26043.07
55.0181 3912.26
55.0294 8983.61
55.0375 2536.00
56.0497 9736.69
56.9651 55986.29
57.2272 1961.34
57.9351 7900.55
58.9330 13227.07
59.9305 3068.65
60.0558 2505.86
60.9579 2569.13
63.0231 22114.08
64.0183 6438.49
65.0387 195646.69
65.8315 2165.50
66.0343 2320.35
66.0421 6977.67
67.0292 19768.08
67.9350 2846.00
68.0244 16090.09
68.0496 5113.29
68.4765 16009.48
69.0085 34149.96
69.0329 2814.88
70.0400 7416.14
74.0151 3315.63
75.0230 14084.13
78.0338 5169.38
78.0466 2117.61
79.0180 2373.70
79.0249 4103.09
79.0291 50456.81
79.0335 4400.74
80.0247 6674.27
80.0325 9445.06
80.0495 7566.99
81.0335 17114.72
81.0448 50668.40
82.0286 6909.72
82.0406 2176.93
82.0481 12335.43
83.7558 2271.51
84.0444 3222.19
86.0348 3951.85
88.0179 2052.36
89.0384 2207.30
90.0339 82670.08
90.1573 2340.40
91.0542 3236.47
92.0243 12668.23
92.0496 94630.75
92.9618 3247.79
93.0528 4758.87
93.9458 2113.43
94.0652 3048.19
94.7303 1797.29
95.0494 17729.97
96.0445 6372.40
96.6236 2660.68
99.0557 2877.23
102.0339 13809.76
103.0180 12818.80
103.0417 2611.50
104.0496 7817.39
105.0446 9717.93
105.0510 2599.56
106.0401 35003.03
106.0649 2517.64
107.0368 3959.22
107.0435 10018.36
107.0604 5065.64
108.0444 21993.44
108.0555 13616.08
109.0588 2912.72
110.0601 30831.27
111.0636 3361.24
112.0616 5787.75
113.7435 2048.89
115.0544 17175.55
116.0494 3411.68
117.0448 53269.30
117.0576 3603.53
117.9572 8608.44
118.0295 2477.17
118.0526 7484.57
119.0355 4254.15
119.0603 10409.92
120.0445 37617.86
121.0497 4326.96
122.0351 2940.65
122.1796 2438.26
123.0298 6299.49
124.0507 27285.55
125.0542 8593.61
127.0289 3033.26
128.0498 3082.88
129.0446 14535.18
130.0293 6779.62
130.0401 26639.55
130.0656 3333.73
133.0407 3098.85
134.0471 3019.42
134.0589 2159.22
135.0554 56694.48
135.0652 2547.36
135.9677 8513.79
136.0389 2843.74
137.0455 3012.22
140.0491 5069.58
142.0651 3301.33
143.0477 3364.63
143.0729 5983.95
144.0443 2988.54
144.0557 55086.15
145.0398 20352.51
145.0508 3117.92
146.0243 3667.76
146.0353 2920.45
147.0549 3080.89
151.0615 4159.00
153.2658 2451.86
154.0400 5232.86
155.0483 3036.24
155.0605 4475.97
156.0563 3416.66
157.0396 3029.75
160.0507 3706.59
163.0503 66910.32
168.0675 2671.03
169.0512 9500.17
169.0761 3746.07
171.0670 3514.56
172.0511 6290.79
196.0621 3323.10
197.0464 7728.69
289.6183 2101.15
297.9958 2316.69
446.3384 2674.51

Name: 47 - Dihydrofolic acid
PrecursorMz: 444.16260
Precursor_type: 
Collision_energy: 120.0
Ionization: ESI
IonMode: positive
RetentionTime: 0.15692
InChiKey: 
Formula: C19H21N7O6
CASNo: 
Smiles: 
CompoundClass: 
Comment: 
Num peaks: 122
50.0155 3941.88
50.7479 2006.60
51.0233 10814.13
51.7465 2340.97
51.9403 9011.00
52.0186 18371.04
53.0026 3541.57
53.0219 2546.15
53.0391 5471.29
54.0342 26746.37
55.0182 3434.93
55.0294 7161.75
55.0376 2037.82
55.8811 2181.73
56.0499 12371.25
56.9651 63362.70
57.9350 10069.78
58.9304 2938.48
58.9330 24160.20
59.9306 3267.85
63.0232 36978.64
64.0185 6177.23
65.0388 207880.19
66.0339 2931.40
66.0421 11270.94
67.0180 2036.39
67.0293 17725.46
67.9351 3785.73
68.0245 17495.79
68.0491 3631.85
69.0084 38878.42
69.2229 2118.74
70.0401 6867.41
74.0153 3330.57
75.0230 17945.66
76.0181 5438.04
76.0310 3918.12
77.0136 4185.61
77.0387 5621.00
78.0338 5241.51
79.0249 3600.32
79.0292 50239.78
80.0246 3602.70
80.0325 11050.05
80.0495 9265.49
81.0335 15102.71
81.0448 50990.02
82.0288 5709.31
82.0481 14026.06
83.0605 4815.11
86.0349 3687.80
89.0387 4250.48
89.9538 2103.77
90.0340 95573.77
91.0416 3788.71
91.0542 6010.43
92.0243 10791.25
92.0496 77726.40
92.0555 3973.20
93.0527 5950.58
93.9472 2143.66
94.0397 3784.43
94.0647 2326.70
95.0494 21280.94
96.0444 7339.47
100.0180 2667.14
102.0339 17281.35
103.0179 12433.98
104.0495 8057.31
105.0448 10094.82
106.0402 27676.63
107.0431 5004.82
107.0603 4623.69
108.0444 27029.10
108.0557 5904.77
109.0587 3681.55
110.0603 25682.67
112.0620 3928.33
113.0381 2723.10
115.0543 16300.75
116.0497 4199.08
117.0449 48079.18
117.0572 3804.19
117.9573 7792.97
118.0528 4955.78
119.0607 6551.58
120.0446 24982.31
124.0418 1878.18
124.0508 13800.78
125.0546 5530.17
129.0446 7627.39
130.0308 3363.54
130.0402 19802.47
135.0555 42103.44
135.9679 7813.81
137.0464 3919.21
140.0492 6087.49
142.0405 3870.01
143.0479 6008.20
143.0730 5787.90
144.0453 4417.51
144.0558 31330.21
145.0400 13979.78
145.0499 3988.20
146.0240 3606.77
146.0348 3088.76
148.9432 3160.85
154.0400 4384.28
156.0557 3329.29
159.0548 2699.99
160.0502 4224.78
163.0505 32686.80
169.0507 4368.65
172.0505 3296.31
185.0706 2316.08
197.0464 2658.79
201.6708 2145.49
225.4775 2304.01
229.9890 1942.89
257.8003 3010.98
374.2381 2255.30
409.1105 2669.54

Name: 48 - L-Cystine
PrecursorMz: 241.03113
Precursor_type: 
Collision_energy: 10.0
Ionization: ESI
IonMode: positive
RetentionTime: 0.13461
InChiKey: 
Formula: C6H12N2O4S2
CASNo: 
Smiles: 
CompoundClass: 
Comment: 
Num peaks: 32
69.5082 197683.88
69.5122 231080.42
71.9612 90896.84
74.0059 1220117.63
74.0237 8387057.00
76.0216 189642.94
78.0371 189849.95
78.9672 98379.05
88.0393 1198676.88
90.0550 241834.05
92.0165 159087.72
105.0006 156289.14
105.9781 210994.55
107.9938 156011.86
113.7481 83257.40
120.0115 35098224.00
122.0271 30967582.00
136.9725 883956.75
137.0379 1047920.75
151.9835 111393576.00
152.9920 141352.19
153.9990 11200143.00
160.6078 117691.63
177.9830 155325.66
177.9991 5018255.50
195.0258 16169418.00
205.9945 922684.25
206.9779 235530.70
223.0208 223863.25
224.0046 2041969.00
235.5762 104677.91
241.0311 59736528.00

Name: 48 - L-Cystine
PrecursorMz: 241.03113
Precursor_type: 
Collision_energy: 20.0
Ionization: ESI
IonMode: positive
RetentionTime: 0.15626
InChiKey: 
Formula: C6H12N2O4S2
CASNo: 
Smiles: 
CompoundClass: 
Comment: 
Num peaks: 33
64.6246 120761.49
69.5075 145842.31
69.5110 324089.22
73.0284 203691.72
74.0059 1408517.00
74.0237 9077989.00
76.0219 254381.67
78.0373 254496.11
88.0392 1431838.63
90.0548 178855.42
92.0163 311569.56
92.2897 116698.36
105.9780 180393.84
107.9938 232086.52
113.0676 121621.45
120.0114 40835680.00
122.0270 34985044.00
136.9727 679256.31
137.0380 1292893.25
151.9835 123519120.00
152.9924 166701.94
153.9990 12697117.00
158.3979 113889.88
159.1418 98940.76
177.9991 5582929.00
187.8117 108045.74
195.0257 18389020.00
205.9941 1092793.50
206.9781 201247.30
223.0201 279252.06
224.0045 2338925.75
241.0310 66119976.00
242.6612 118138.35

Name: 48 - L-Cystine
PrecursorMz: 241.03113
Precursor_type: 
Collision_energy: 30.0
Ionization: ESI
IonMode: positive
RetentionTime: 0.15744
InChiKey: 
Formula: C6H12N2O4S2
CASNo: 
Smiles: 
CompoundClass: 
Comment: 
Num peaks: 32
55.0183 162895.25
57.5557 113293.77
58.9951 144639.47
71.9783 112981.52
73.0285 491349.53
74.0060 6617384.00
74.0237 32480832.00
76.0217 720916.88
78.0375 170354.78
87.1361 109530.22
88.0393 2338077.75
90.0553 226430.30
90.9670 155967.17
92.0164 935727.88
102.9850 237213.03
105.0006 497176.91
105.9781 227501.72
107.9936 449876.59
113.5820 122041.34
120.0115 81849984.00
122.0271 49650616.00
136.9725 1850272.25
137.0379 385293.50
151.9835 98610040.00
153.9991 6539832.50
177.9992 3627433.25
195.0258 6342910.50
205.9938 660335.44
224.0045 998225.31
241.0311 9729226.00
241.9599 119058.59
248.3900 107624.44

Name: 48 - L-Cystine
PrecursorMz: 241.03113
Precursor_type: 
Collision_energy: 40.0
Ionization: ESI
IonMode: positive
RetentionTime: 0.13815
InChiKey: 
Formula: C6H12N2O4S2
CASNo: 
Smiles: 
CompoundClass: 
Comment: 
Num peaks: 36
54.2134 83411.41
55.0181 475673.47
58.9953 403079.28
71.9779 79766.66
73.0284 1414216.63
74.0059 17788784.00
74.0237 55795256.00
76.0216 1902941.25
78.0372 139076.81
78.9673 254058.48
80.2772 87925.99
86.2422 90702.58
86.9899 495511.78
88.0393 1937940.25
88.0443 175030.84
90.9671 374403.91
92.0165 2578281.00
102.9849 421662.44
105.0005 1774759.13
105.9780 338703.81
107.9937 626499.44
118.5700 84309.30
120.0115 80170968.00
122.0271 33095226.00
131.9933 180685.98
136.9726 1637604.50
137.9534 90752.24
151.9835 32776210.00
153.9991 1338838.25
157.1692 114435.69
164.6220 81337.27
177.9991 935571.19
195.0253 637036.94
205.9945 115209.95
217.4292 113171.41
241.0316 649971.25

Name: 48 - L-Cystine
PrecursorMz: 241.03113
Precursor_type: 
Collision_energy: 50.0
Ionization: ESI
IonMode: positive
RetentionTime: 0.16030
InChiKey: 
Formula: C6H12N2O4S2
CASNo: 
Smiles: 
CompoundClass: 
Comment: 
Num peaks: 30
55.0182 1264036.88
58.9953 1079244.00
59.2494 88359.84
64.4084 104130.13
69.5095 341393.16
69.5129 114334.69
72.7086 93472.92
73.0284 3005810.50
74.0059 37073212.00
74.0237 64681932.00
76.0216 3717217.25
78.9670 448948.41
86.9900 1035238.50
88.0393 1174162.63
90.9671 267822.38
91.6395 120790.48
92.0165 3743525.50
100.6768 85310.63
102.9850 468859.47
105.0005 2777371.75
105.9780 362695.28
107.9936 528790.25
120.0114 66328772.00
122.0270 18241810.00
131.9940 317121.47
136.9726 1126514.75
151.9834 8689544.00
153.9988 178916.44
166.7090 90785.48
177.9994 294218.34

Name: 48 - L-Cystine
PrecursorMz: 241.03113
Precursor_type: 
Collision_energy: 60.0
Ionization: ESI
IonMode: positive
RetentionTime: 0.14102
InChiKey: 
Formula: C6H12N2O4S2
CASNo: 
Smiles: 
CompoundClass: 
Comment: 
Num peaks: 34
52.5990 69046.24
53.2272 75994.99
53.9538 69700.75
55.0182 2315636.00
57.9874 77842.08
58.9953 2292648.00
69.5100 260464.70
72.0445 169638.13
73.0243 161364.88
73.0284 4095237.75
74.0060 55454128.00
74.0237 62045168.00
75.0315 98514.33
76.0216 6395243.00
78.9671 767262.19
86.9899 1864802.63
88.0393 907244.88
90.9673 267413.63
92.0165 4085438.50
102.0009 124611.14
102.9849 553794.63
105.0005 3710004.00
105.9781 435299.69
107.9934 483154.88
120.0115 45153676.00
122.0271 8495620.00
131.9939 223041.97
134.2185 73275.55
136.9724 428146.00
151.9835 1812046.38
175.2004 82264.31
178.0009 93504.01
228.0328 84833.22
240.2171 90030.50

Name: 48 - L-Cystine
PrecursorMz: 241.03113
Precursor_type: 
Collision_energy: 70.0
Ionization: ESI
IonMode: positive
RetentionTime: 0.16267
InChiKey: 
Formula: C6H12N2O4S2
CASNo: 
Smiles: 
CompoundClass: 
Comment: 
Num peaks: 26
55.0182 3604247.75
57.9874 140627.52
58.9953 4169808.75
70.0289 161146.09
72.0444 145918.23
73.0284 5574911.00
74.0060 73521536.00
74.0237 58110092.00
76.0216 8642009.00
76.9514 108677.87
78.9671 1170513.63
86.9899 3107250.00
88.0393 753119.13
90.9670 215174.94
92.0165 3930372.75
102.9848 441471.75
105.0005 3212277.75
105.9780 388317.22
107.9937 229801.17
120.0114 27263756.00
122.0271 3080318.25
122.0358 174113.17
131.9937 113598.56
136.9727 164698.23
151.9837 485335.56
208.8283 104535.06

Name: 48 - L-Cystine
PrecursorMz: 241.03113
Precursor_type: 
Collision_energy: 80.0
Ionization: ESI
IonMode: positive
RetentionTime: 0.16438
InChiKey: 
Formula: C6H12N2O4S2
CASNo: 
Smiles: 
CompoundClass: 
Comment: 
Num peaks: 28
55.0182 3973144.50
57.9873 216068.20
58.9953 6450622.00
62.9901 228977.23
69.5083 184192.69
69.5118 196301.22
72.0444 140816.45
73.0285 4782795.50
74.0060 66391832.00
74.0237 39998808.00
74.9902 104833.28
75.0316 122844.85
76.0216 7803440.50
76.9515 103036.96
78.9671 1543563.13
79.9628 122860.90
85.7038 84028.97
86.9899 2594381.50
87.8745 86689.31
88.0394 374783.72
92.0165 2025592.25
102.9849 318468.38
105.0005 2049902.88
105.0071 151743.14
105.9781 267262.03
120.0114 12146342.00
122.0269 925366.13
131.9942 122736.45

Name: 48 - L-Cystine
PrecursorMz: 241.03113
Precursor_type: 
Collision_energy: 90.0
Ionization: ESI
IonMode: positive
RetentionTime: 0.14514
InChiKey: 
Formula: C6H12N2O4S2
CASNo: 
Smiles: 
CompoundClass: 
Comment: 
Num peaks: 33
50.9185 71869.64
55.0182 4931897.00
57.9875 446912.13
58.8681 63951.92
58.9953 9568162.00
62.9902 193979.02
69.5099 260737.06
70.0289 86263.63
73.0242 144081.27
73.0285 4648630.00
74.0060 67824000.00
74.0237 30933664.00
74.9899 160721.34
75.0313 157146.83
76.0216 7946742.50
76.9515 171632.48
78.9671 1472761.88
78.9713 120278.80
86.9899 2371123.25
86.9952 127007.58
87.0315 80881.18
88.0394 259446.36
90.9670 109662.37
92.0165 1519949.88
102.9848 409149.91
105.0006 1498793.63
105.0071 143835.20
105.9781 313625.78
120.0115 5849374.00
122.0272 188626.22
146.7720 73727.13
209.7790 80330.99
245.8293 76816.23

Name: 48 - L-Cystine
PrecursorMz: 241.03113
Precursor_type: 
Collision_energy: 100.0
Ionization: ESI
IonMode: positive
RetentionTime: 0.14635
InChiKey: 
Formula: C6H12N2O4S2
CASNo: 
Smiles: 
CompoundClass: 
Comment: 
Num peaks: 33
52.5646 78051.34
55.0182 4759158.50
57.0212 88107.73
57.9874 579546.50
58.5558 77352.88
58.9953 10164030.00
59.9906 79738.10
62.9901 209890.88
63.8780 76726.98
69.5084 162726.33
69.5123 178956.23
70.0286 90796.27
72.0447 79600.55
73.0243 143979.91
73.0284 3574064.00
74.0060 50771340.00
74.0237 18069534.00
74.9901 121241.86
75.0316 116206.85
76.0216 5926307.50
76.9515 249479.69
78.9671 1281722.75
79.9623 280412.00
86.9899 1239508.75
88.0393 206818.56
92.0164 582271.75
100.0217 129161.53
102.9847 129346.85
105.0004 636889.88
105.9779 117173.93
120.0114 2092250.50
132.3932 80958.77
140.2630 86034.09

Name: 48 - L-Cystine
PrecursorMz: 241.03113
Precursor_type: 
Collision_energy: 110.0
Ionization: ESI
IonMode: positive
RetentionTime: 0.14758
InChiKey: 
Formula: C6H12N2O4S2
CASNo: 
Smiles: 
CompoundClass: 
Comment: 
Num peaks: 27
55.0182 4259817.50
57.9874 691249.75
58.9953 10294134.00
59.9667 125458.55
62.9901 155580.39
63.9439 70259.41
69.5104 295369.75
70.0289 75681.92
72.7737 72283.44
73.0243 95369.99
73.0284 2420052.75
74.0059 36867684.00
74.0237 10007077.00
75.0313 83260.56
76.0216 4218926.00
76.9514 161669.44
78.9670 999218.69
79.9621 109096.77
86.9900 788401.69
92.0165 283098.72
101.5642 69251.18
102.9848 89982.80
105.0006 321127.16
120.0113 781455.00
138.9076 70620.79
141.6320 66480.10
196.8872 75006.52

Name: 48 - L-Cystine
PrecursorMz: 241.03113
Precursor_type: 
Collision_energy: 120.0
Ionization: ESI
IonMode: positive
RetentionTime: 0.16977
InChiKey: 
Formula: C6H12N2O4S2
CASNo: 
Smiles: 
CompoundClass: 
Comment: 
Num peaks: 25
50.8198 89509.59
55.0154 118714.73
55.0182 4514734.00
57.9874 803346.19
58.9953 12011105.00
59.3741 75374.11
59.9666 120093.24
59.9905 114686.10
62.9903 153508.61
63.9437 115928.47
68.8075 72751.85
73.0285 2237419.75
74.0060 30809216.00
74.0237 6948310.00
75.0138 224225.58
76.0216 3262633.25
76.9515 168282.64
78.9671 1009410.19
79.9624 231401.95
86.9899 345911.81
92.0167 148907.14
105.0003 98513.95
120.0114 270239.69
132.6469 100266.86
195.8585 96571.82

Name: 50 - L-Tryptophan
PrecursorMz: 205.09715
Precursor_type: 
Collision_energy: 10.0
Ionization: ESI
IonMode: positive
RetentionTime: 0.15453
InChiKey: 
Formula: C11H12N2O2
CASNo: 
Smiles: 
CompoundClass: 
Comment: 
Num peaks: 19
57.5873 119116.74
65.9929 110423.02
69.8620 115797.01
69.8659 332207.44
70.6646 104937.99
72.0026 108341.96
80.2372 115641.85
98.2745 109217.88
118.0645 437118.88
130.0649 122277.91
132.0804 1213214.13
142.0640 139835.61
144.0804 1459801.13
146.0596 12101011.00
159.0912 2046736.00
170.0600 591116.25
185.0640 109320.19
188.0702 42515832.00
205.0971 834079.75

Name: 50 - L-Tryptophan
PrecursorMz: 205.09715
Precursor_type: 
Collision_energy: 20.0
Ionization: ESI
IonMode: positive
RetentionTime: 0.15571
InChiKey: 
Formula: C11H12N2O2
CASNo: 
Smiles: 
CompoundClass: 
Comment: 
Num peaks: 25
51.0396 90258.44
52.1685 112140.99
57.5025 100343.94
63.8023 103595.41
74.0235 324302.75
76.5554 122573.31
81.5802 105252.94
84.5391 115077.49
113.1634 107588.26
117.5179 107109.54
118.0576 127164.74
118.0646 613637.00
130.0648 231730.47
132.0804 2020095.50
138.9920 113909.27
142.0647 113373.99
144.0805 2243928.75
146.0596 15412997.00
159.0914 3019771.00
160.0743 260931.27
170.0599 727932.50
172.4746 116165.25
185.7653 124555.33
188.0702 56079016.00
205.0966 918535.38

Name: 50 - L-Tryptophan
PrecursorMz: 205.09715
Precursor_type: 
Collision_energy: 30.0
Ionization: ESI
IonMode: positive
RetentionTime: 0.15736
InChiKey: 
Formula: C11H12N2O2
CASNo: 
Smiles: 
CompoundClass: 
Comment: 
Num peaks: 21
69.8653 343381.84
74.0237 211172.69
88.9783 108115.48
118.0646 1316306.25
121.1152 107931.91
128.2541 108837.63
130.0649 312482.00
132.0804 1881220.00
133.7720 103514.63
134.3754 119101.05
142.0654 154239.36
144.0437 221711.92
144.0804 3715138.00
144.0914 236109.55
146.0596 22086014.00
159.0913 2527980.25
160.0748 289195.84
165.8222 103916.54
170.0597 1271692.50
188.0701 31131616.00
205.0970 233327.22

Name: 50 - L-Tryptophan
PrecursorMz: 205.09715
Precursor_type: 
Collision_energy: 40.0
Ionization: ESI
IonMode: positive
RetentionTime: 0.13776
InChiKey: 
Formula: C11H12N2O2
CASNo: 
Smiles: 
CompoundClass: 
Comment: 
Num peaks: 24
63.1046 88794.05
74.0235 581318.75
86.3135 72954.34
91.0543 103156.78
95.3537 91553.92
109.8499 100499.32
114.0422 77352.41
117.0572 184395.61
117.0696 317352.56
118.0648 4914329.00
130.0650 630372.69
132.0805 2445983.75
142.0648 583895.94
143.0726 587398.94
144.0441 209034.97
144.0804 6152463.50
146.0597 32341870.00
159.0914 2741311.50
159.1048 116695.18
159.8231 83023.34
160.0751 362079.19
170.0596 2270444.25
188.0702 11681382.00
219.5624 82330.30

Name: 50 - L-Tryptophan
PrecursorMz: 205.09715
Precursor_type: 
Collision_energy: 50.0
Ionization: ESI
IonMode: positive
RetentionTime: 0.15972
InChiKey: 
Formula: C11H12N2O2
CASNo: 
Smiles: 
CompoundClass: 
Comment: 
Num peaks: 25
51.2331 91572.13
54.3767 95518.64
69.8642 242269.97
71.3409 105186.30
74.0235 760378.81
89.0388 101437.60
91.0542 411360.84
115.0539 621867.06
117.0569 431833.97
117.0697 1090530.25
118.0649 15354374.00
130.0648 1116319.00
132.0805 4488003.50
142.0647 1655444.88
143.0726 2066576.13
144.0440 280409.22
144.0804 8134412.50
145.0646 225325.80
146.0597 32414780.00
155.0602 202786.92
159.0914 2659296.00
160.0751 731536.44
170.0597 3594835.00
173.9798 102910.59
188.0703 3690974.25

Name: 50 - L-Tryptophan
PrecursorMz: 205.09715
Precursor_type: 
Collision_energy: 60.0
Ionization: ESI
IonMode: positive
RetentionTime: 0.16090
InChiKey: 
Formula: C11H12N2O2
CASNo: 
Smiles: 
CompoundClass: 
Comment: 
Num peaks: 27
55.2847 87898.36
71.9741 119556.52
72.2251 87910.95
74.0235 872673.06
79.1097 105144.65
91.0541 1083775.63
103.0541 117684.73
115.0540 2092398.00
117.0572 1232992.63
117.0695 1768390.75
117.4503 111299.84
118.0648 25875332.00
130.0649 1712256.63
131.0730 122552.38
132.0805 5588159.50
142.0649 2728422.50
143.0726 4047478.75
144.0442 197176.50
144.0804 6560035.50
145.0643 388493.72
146.0596 18907974.00
155.0602 261775.84
159.0914 1775094.63
160.0748 648839.25
167.6371 94251.52
170.0597 2615975.50
188.0702 645043.50

Name: 50 - L-Tryptophan
PrecursorMz: 205.09715
Precursor_type: 
Collision_energy: 70.0
Ionization: ESI
IonMode: positive
RetentionTime: 0.16259
InChiKey: 
Formula: C11H12N2O2
CASNo: 
Smiles: 
CompoundClass: 
Comment: 
Num peaks: 36
50.7514 95528.90
53.9514 99230.32
57.5194 105013.94
64.8885 87784.07
69.8626 109512.40
69.8665 229778.44
70.4303 93699.31
74.0235 694976.81
80.3837 88859.66
89.0383 99374.05
89.6276 94186.96
91.0487 213972.66
91.0540 3153944.25
103.0540 309876.91
105.0695 241925.72
115.0540 4810600.50
116.0494 245545.09
116.0616 244124.48
117.0570 2721425.75
117.0696 2256781.50
118.0648 30902430.00
127.0533 101337.67
128.0491 265439.50
130.0648 2544847.50
132.0805 4969418.00
132.2308 115811.85
142.0648 3114665.75
143.0726 6191446.00
144.0442 249395.69
144.0804 4538941.50
145.0643 631206.63
146.0596 9090225.00
155.0601 468226.50
159.0913 924768.56
160.0753 536155.69
170.0598 1923718.00

Name: 50 - L-Tryptophan
PrecursorMz: 205.09715
Precursor_type: 
Collision_energy: 80.0
Ionization: ESI
IonMode: positive
RetentionTime: 0.14298
InChiKey: 
Formula: C11H12N2O2
CASNo: 
Smiles: 
CompoundClass: 
Comment: 
Num peaks: 40
51.0235 95581.14
54.7564 95711.85
59.3835 87602.94
65.0387 160505.23
74.0235 495343.22
76.0653 93756.51
89.0385 192832.02
91.0540 6407057.00
95.0488 161522.98
103.0540 315586.47
104.0492 91950.67
105.0697 315967.56
109.0647 157464.23
115.0539 7219980.50
116.0493 322668.69
116.0617 547659.81
117.0570 4471996.00
117.0696 1813028.00
118.0648 26509018.00
127.0542 121169.50
128.0490 282471.63
130.0648 3142079.50
131.0721 111400.94
132.0804 3746891.75
134.0591 133764.03
140.0493 185178.22
141.0567 108915.48
142.0647 2560753.50
142.0754 184851.14
143.0725 6783986.50
144.0441 99483.32
144.0804 2684200.50
144.0914 186520.50
145.0650 464770.19
146.0596 3160519.00
155.0602 402858.31
158.0833 151915.31
159.0913 286786.66
160.0752 413011.41
170.0596 1103911.50

Name: 50 - L-Tryptophan
PrecursorMz: 205.09715
Precursor_type: 
Collision_energy: 90.0
Ionization: ESI
IonMode: positive
RetentionTime: 0.14469
InChiKey: 
Formula: C11H12N2O2
CASNo: 
Smiles: 
CompoundClass: 
Comment: 
Num peaks: 44
53.0022 98820.41
54.0338 87415.56
61.0696 89782.62
62.0588 78371.70
65.0385 274840.72
69.8657 208704.22
74.0235 415474.59
75.7557 79470.11
81.0528 84003.30
85.5296 96876.66
87.0790 82107.48
89.0383 203675.69
90.0460 282413.94
91.0540 9254028.00
95.0489 458179.41
103.0539 335497.47
105.0445 88597.77
105.0697 487805.75
115.0539 9087079.00
116.0494 452406.81
116.0617 856016.56
117.0570 6230543.00
117.0692 1041219.56
118.0648 18874762.00
121.2815 88167.31
127.0537 228463.42
128.0493 325316.94
129.0571 122034.42
130.0648 2651018.75
131.0736 174628.41
132.0804 2440432.25
133.5274 81894.01
140.0491 323368.28
141.0572 161350.28
142.0646 2467973.50
143.0725 6034026.00
144.0802 1242555.00
145.0646 353644.75
146.0595 1014994.50
155.0598 332498.19
158.0838 103569.21
159.0913 205712.23
160.0753 133949.80
170.0592 221875.59

Name: 50 - L-Tryptophan
PrecursorMz: 205.09715
Precursor_type: 
Collision_energy: 100.0
Ionization: ESI
IonMode: positive
RetentionTime: 0.14588
InChiKey: 
Formula: C11H12N2O2
CASNo: 
Smiles: 
CompoundClass: 
Comment: 
Num peaks: 46
51.0234 94946.34
53.0387 210500.25
57.6525 94198.01
65.0386 622785.00
69.8658 267805.88
74.0233 278662.19
77.0384 138954.31
79.0537 119209.08
89.0381 598651.44
90.0462 788153.00
91.0540 13869200.00
93.0571 137454.95
95.0489 668979.19
102.0463 94522.15
103.0540 799183.44
104.0494 169749.09
105.0444 178190.63
105.0696 577553.00
113.5814 86896.80
114.7590 89255.23
115.0539 12362018.00
116.0494 580966.50
116.0617 1284236.13
117.0570 8883065.00
117.0691 957250.00
118.0648 14267896.00
124.3542 97472.69
127.0539 223931.83
128.0490 298623.97
130.0648 3549025.75
131.0725 172211.06
132.0708 125938.05
132.0804 1668021.88
134.0598 160739.42
140.0495 221775.53
141.0565 219511.11
142.0647 2526599.25
143.0725 5511711.50
144.0802 512501.00
145.0644 399552.72
146.0596 571991.25
153.3989 85733.11
155.0600 374468.91
170.0588 148928.27
203.3133 94109.13
224.3109 104049.00

Name: 50 - L-Tryptophan
PrecursorMz: 205.09715
Precursor_type: 
Collision_energy: 110.0
Ionization: ESI
IonMode: positive
RetentionTime: 0.14709
InChiKey: 
Formula: C11H12N2O2
CASNo: 
Smiles: 
CompoundClass: 
Comment: 
Num peaks: 50
50.0155 103250.52
51.0232 118180.09
53.0387 259669.23
54.5803 82941.69
62.5855 82391.72
62.9497 83380.65
63.0229 101242.83
65.0385 1161377.38
66.0461 179840.73
66.6873 85071.14
67.0414 122728.07
74.0234 222967.59
77.0384 178524.84
79.0540 169525.36
86.8797 80762.10
89.0383 1140985.50
90.0372 82891.39
90.0462 1049625.00
91.0540 15444134.00
93.0571 188632.91
95.0488 1053656.38
102.0462 104450.94
103.0539 1084204.63
104.0492 158036.33
105.0443 372194.63
105.0694 375777.53
115.0539 12445536.00
116.0491 897357.13
116.0616 1191733.75
117.0570 9444976.00
117.0687 478402.00
118.0648 7976637.50
127.0539 250646.73
128.0488 417958.94
129.0438 99696.87
130.0648 3160719.75
131.0724 293832.44
132.0806 591636.50
134.0602 157712.23
140.0489 441336.78
141.0568 276675.44
142.0648 2386504.25
143.0725 3729712.50
144.0803 272048.19
145.0645 254335.53
146.0595 282943.91
155.0602 223257.42
158.0830 110679.76
160.0751 107465.41
221.1069 106344.26

Name: 50 - L-Tryptophan
PrecursorMz: 205.09715
Precursor_type: 
Collision_energy: 120.0
Ionization: ESI
IonMode: positive
RetentionTime: 0.15335
InChiKey: 
Formula: C11H12N2O2
CASNo: 
Smiles: 
CompoundClass: 
Comment: 
Num peaks: 43
51.0231 316123.19
53.0389 224308.27
54.8364 103930.17
59.1025 102259.61
63.0231 101006.78
65.0386 2022571.13
66.0463 289291.97
69.8664 342542.25
71.7787 101997.10
74.0235 116533.68
77.0382 150749.77
79.0540 108516.46
89.0383 2147383.25
89.3400 107660.19
90.0462 1972379.63
90.0514 148583.91
91.0540 16096878.00
93.0572 158722.77
95.0489 1628611.25
102.0462 212080.14
103.0540 1435784.13
104.0493 201756.34
105.0444 313449.16
105.0695 357558.53
108.1260 129087.44
115.0540 13306200.00
116.0491 880721.75
116.0617 898814.38
117.0570 10293221.00
117.0702 275433.28
118.0648 4465798.50
128.0491 449261.28
130.0648 3013011.75
131.0726 254999.00
132.0807 296193.06
134.0595 137991.31
140.0491 507233.00
141.0570 350829.66
142.0647 2391139.50
143.0725 2764567.75
146.0594 145216.64
155.0601 141577.14
165.4402 112239.79

Name: 51 - Uridine 5'-monophosphate
PrecursorMz: 325.04315
Precursor_type: 
Collision_energy: 10.0
Ionization: ESI
IonMode: positive
RetentionTime: 0.18266
InChiKey: 
Formula: C9H13N2O9P
CASNo: 
Smiles: 
CompoundClass: 
Comment: 
Num peaks: 13
61.8466 3845.84
68.9720 20410.39
69.0336 6700.67
95.3445 3846.23
97.0285 1235359.63
113.0346 33376.07
136.4773 4222.99
195.0043 5190.16
209.0564 7113.43
213.0156 51819.78
227.0665 43988.41
325.0407 20244.35
325.2209 22624.54

Name: 51 - Uridine 5'-monophosphate
PrecursorMz: 325.04315
Precursor_type: 
Collision_energy: 20.0
Ionization: ESI
IonMode: positive
RetentionTime: 0.18384
InChiKey: 
Formula: C9H13N2O9P
CASNo: 
Smiles: 
CompoundClass: 
Comment: 
Num peaks: 16
68.9709 19811.02
69.0336 6714.43
87.5713 4268.26
95.5137 3633.72
97.0285 1216045.00
113.0345 46129.73
156.4003 4056.09
190.2517 4408.56
196.8142 3820.52
202.1082 5958.54
209.0567 5404.56
213.0160 15012.58
223.8518 4324.89
227.0669 37962.68
302.0600 4305.70
325.2204 10586.17

Name: 51 - Uridine 5'-monophosphate
PrecursorMz: 325.04315
Precursor_type: 
Collision_energy: 30.0
Ionization: ESI
IonMode: positive
RetentionTime: 0.18502
InChiKey: 
Formula: C9H13N2O9P
CASNo: 
Smiles: 
CompoundClass: 
Comment: 
Num peaks: 12
60.4597 3867.68
69.0335 24166.78
71.9785 3769.38
97.0286 1118919.13
113.0346 63189.58
115.0395 4620.06
170.5514 3779.99
175.4215 3757.24
202.1078 8751.13
203.1106 4563.60
209.0561 4591.56
227.0669 6012.25

Name: 51 - Uridine 5'-monophosphate
PrecursorMz: 325.04315
Precursor_type: 
Collision_energy: 40.0
Ionization: ESI
IonMode: positive
RetentionTime: 0.18718
InChiKey: 
Formula: C9H13N2O9P
CASNo: 
Smiles: 
CompoundClass: 
Comment: 
Num peaks: 14
54.2110 5048.62
68.9708 15642.51
68.9747 8249.76
69.0336 36123.27
77.5106 3573.89
81.0701 8052.77
85.3095 3741.81
96.5690 4948.71
97.0285 951269.00
99.6852 3692.88
113.0346 70254.30
145.0497 4236.79
156.7954 4203.50
160.9903 4328.34

Name: 51 - Uridine 5'-monophosphate
PrecursorMz: 325.04315
Precursor_type: 
Collision_energy: 50.0
Ionization: ESI
IonMode: positive
RetentionTime: 0.16566
InChiKey: 
Formula: C9H13N2O9P
CASNo: 
Smiles: 
CompoundClass: 
Comment: 
Num peaks: 21
55.0181 4098.27
68.9720 20297.90
69.0336 50458.45
70.0288 7402.36
77.1514 3530.85
81.0700 10022.39
83.2901 3384.47
84.0807 6003.30
88.9344 3526.68
90.9881 3566.51
96.0078 7055.83
97.0285 751516.00
98.9842 7282.62
102.3693 4565.79
108.1310 3483.16
108.6261 3529.79
111.9785 3899.90
113.0345 74210.84
145.0501 3754.57
162.3893 4471.99
224.7273 3703.64

Name: 51 - Uridine 5'-monophosphate
PrecursorMz: 325.04315
Precursor_type: 
Collision_energy: 60.0
Ionization: ESI
IonMode: positive
RetentionTime: 0.18955
InChiKey: 
Formula: C9H13N2O9P
CASNo: 
Smiles: 
CompoundClass: 
Comment: 
Num peaks: 22
55.0181 5823.18
55.2444 3053.38
55.3320 3047.14
67.4618 3009.09
68.9705 12564.26
68.9745 6075.39
69.0336 81401.73
69.6199 2930.38
70.0289 11667.17
76.1631 3193.70
76.5755 3051.58
81.0698 7755.78
81.6992 3171.50
84.0808 6384.61
96.0081 11001.20
96.0445 3838.75
97.0285 484245.94
97.9984 3445.66
98.9841 5497.75
102.0913 4066.57
113.0346 68854.11
148.4419 3109.01

Name: 51 - Uridine 5'-monophosphate
PrecursorMz: 325.04315
Precursor_type: 
Collision_energy: 70.0
Ionization: ESI
IonMode: positive
RetentionTime: 0.16806
InChiKey: 
Formula: C9H13N2O9P
CASNo: 
Smiles: 
CompoundClass: 
Comment: 
Num peaks: 20
53.0025 5183.82
55.0182 11398.90
56.1428 3616.51
60.9944 3278.45
61.3441 3322.92
69.0336 95586.63
70.0289 25012.84
74.2544 3315.28
81.0701 5699.71
96.0079 16731.53
97.0285 357894.03
98.8613 3461.60
98.9844 10003.55
99.0445 3245.11
113.0347 50785.55
120.9637 4042.78
122.5348 3869.49
125.9532 3916.73
162.4635 4149.22
218.0860 3859.77

Name: 51 - Uridine 5'-monophosphate
PrecursorMz: 325.04315
Precursor_type: 
Collision_energy: 80.0
Ionization: ESI
IonMode: positive
RetentionTime: 0.17028
InChiKey: 
Formula: C9H13N2O9P
CASNo: 
Smiles: 
CompoundClass: 
Comment: 
Num peaks: 17
53.0025 4930.97
55.0181 7421.38
67.3573 3137.60
68.9720 18655.41
69.0301 5924.19
69.0336 83650.16
70.0288 28396.60
81.0700 6483.29
95.0235 4025.07
96.0080 16198.81
96.5698 4354.50
97.0285 187820.95
98.9841 13356.81
113.0344 31607.19
124.3999 3464.11
164.6825 3670.27
221.2538 3747.16

Name: 51 - Uridine 5'-monophosphate
PrecursorMz: 325.04315
Precursor_type: 
Collision_energy: 90.0
Ionization: ESI
IonMode: positive
RetentionTime: 0.17150
InChiKey: 
Formula: C9H13N2O9P
CASNo: 
Smiles: 
CompoundClass: 
Comment: 
Num peaks: 18
53.0025 8380.90
55.0181 9436.95
55.1064 3325.01
67.0548 3259.05
68.9701 9873.61
68.9740 9054.44
69.0336 51601.54
70.0289 31335.49
79.1809 3037.88
84.0808 3611.94
90.9379 3945.38
95.0236 3944.66
96.0080 17672.84
97.0285 78150.69
98.9841 17601.42
113.0347 18716.42
205.7557 4341.99
280.7564 4106.63

Name: 51 - Uridine 5'-monophosphate
PrecursorMz: 325.04315
Precursor_type: 
Collision_energy: 100.0
Ionization: ESI
IonMode: positive
RetentionTime: 0.17275
InChiKey: 
Formula: C9H13N2O9P
CASNo: 
Smiles: 
CompoundClass: 
Comment: 
Num peaks: 15
53.0025 5821.40
55.0183 4795.43
55.7563 4374.18
55.8733 3276.30
58.6434 3967.04
68.0131 4108.83
68.9720 17839.16
69.0335 34506.08
70.0288 23876.73
87.5176 3969.42
96.0083 22200.32
97.0285 38621.16
98.9844 18034.22
113.0350 5192.82
184.0346 4340.44

Name: 51 - Uridine 5'-monophosphate
PrecursorMz: 325.04315
Precursor_type: 
Collision_energy: 110.0
Ionization: ESI
IonMode: positive
RetentionTime: 0.17399
InChiKey: 
Formula: C9H13N2O9P
CASNo: 
Smiles: 
CompoundClass: 
Comment: 
Num peaks: 17
51.0233 3857.44
53.0025 3983.93
55.0182 7312.05
55.6655 4318.79
69.0335 19697.92
70.0287 23108.99
91.6402 3559.16
96.0081 15706.91
97.0284 18901.89
98.9841 18486.32
111.0721 3327.15
128.2919 3745.54
179.2872 3787.00
223.9694 3966.18
229.1401 4082.35
278.3722 3954.93
337.1704 3888.85

Name: 51 - Uridine 5'-monophosphate
PrecursorMz: 325.04315
Precursor_type: 
Collision_energy: 120.0
Ionization: ESI
IonMode: positive
RetentionTime: 0.15358
InChiKey: 
Formula: C9H13N2O9P
CASNo: 
Smiles: 
CompoundClass: 
Comment: 
Num peaks: 15
50.0892 3564.95
53.0025 5756.38
55.0180 7153.21
69.0334 11563.85
70.0288 13118.61
73.3288 3339.45
74.0849 2874.43
81.9951 3097.19
96.0079 11828.46
97.0283 4986.13
98.9843 26405.86
163.5592 3391.85
203.8082 3208.57
338.4166 4089.93
348.5513 3716.16

Name: 52 - L-Proline
PrecursorMz: 116.07060
Precursor_type: 
Collision_energy: 10.0
Ionization: ESI
IonMode: positive
RetentionTime: 0.15528
InChiKey: 
Formula: C5H9NO2
CASNo: 
Smiles: 
CompoundClass: 
Comment: 
Num peaks: 10
63.7164 115990.47
65.9725 123902.34
68.0493 431914.34
70.0651 240782640.00
70.3271 260386.45
70.3305 136443.00
71.0683 242771.75
74.9376 172269.56
89.5926 141151.22
116.0703 41934556.00

Name: 52 - L-Proline
PrecursorMz: 116.07060
Precursor_type: 
Collision_energy: 20.0
Ionization: ESI
IonMode: positive
RetentionTime: 0.15646
InChiKey: 
Formula: C5H9NO2
CASNo: 
Smiles: 
CompoundClass: 
Comment: 
Num peaks: 9
68.0492 703313.88
70.0650 233011968.00
70.3282 286086.13
71.0682 171159.34
74.9376 268663.56
98.0603 238141.44
98.8167 130231.66
107.8029 115729.31
116.0703 40318500.00

Name: 52 - L-Proline
PrecursorMz: 116.07060
Precursor_type: 
Collision_energy: 30.0
Ionization: ESI
IonMode: positive
RetentionTime: 0.15764
InChiKey: 
Formula: C5H9NO2
CASNo: 
Smiles: 
CompoundClass: 
Comment: 
Num peaks: 10
68.0493 501037.13
70.0650 212762736.00
70.3286 136045.41
71.0684 198224.25
74.9374 170196.20
78.0026 85233.58
98.0603 77885.35
113.6051 65972.84
116.0703 37290644.00
129.6246 70921.23

Name: 52 - L-Proline
PrecursorMz: 116.07060
Precursor_type: 
Collision_energy: 40.0
Ionization: ESI
IonMode: positive
RetentionTime: 0.15882
InChiKey: 
Formula: C5H9NO2
CASNo: 
Smiles: 
CompoundClass: 
Comment: 
Num peaks: 12
50.0153 73157.13
68.0494 501326.53
70.0650 206906960.00
70.3295 108598.26
71.0683 188603.17
74.9373 236232.95
75.0964 70072.20
91.1398 79438.10
98.0596 172269.56
116.0703 36416180.00
117.2833 74779.03
121.0879 72574.17

Name: 52 - L-Proline
PrecursorMz: 116.07060
Precursor_type: 
Collision_energy: 50.0
Ionization: ESI
IonMode: positive
RetentionTime: 0.16000
InChiKey: 
Formula: C5H9NO2
CASNo: 
Smiles: 
CompoundClass: 
Comment: 
Num peaks: 13
63.6247 110222.77
68.0494 557426.13
70.0651 225493616.00
70.3285 271868.63
71.0683 231035.83
74.9376 181026.23
75.1371 126169.38
77.2892 110955.60
84.3399 160685.59
88.2787 107892.78
98.0597 108460.66
100.4744 127237.08
116.0703 23164782.00

Name: 52 - L-Proline
PrecursorMz: 116.07060
Precursor_type: 
Collision_energy: 60.0
Ionization: ESI
IonMode: positive
RetentionTime: 0.16118
InChiKey: 
Formula: C5H9NO2
CASNo: 
Smiles: 
CompoundClass: 
Comment: 
Num peaks: 11
54.2151 135005.05
64.8027 121000.37
68.0494 1349925.38
70.0651 230365232.00
71.0684 237719.11
74.9376 328667.19
98.0599 278938.06
106.2100 113087.29
113.2295 111463.36
116.0703 10319551.00
134.3290 126180.91

Name: 52 - L-Proline
PrecursorMz: 116.07060
Precursor_type: 
Collision_energy: 70.0
Ionization: ESI
IonMode: positive
RetentionTime: 0.16312
InChiKey: 
Formula: C5H9NO2
CASNo: 
Smiles: 
CompoundClass: 
Comment: 
Num peaks: 9
68.0494 1546213.63
70.0650 229503168.00
70.3286 286361.72
74.9373 226425.89
78.9206 142830.86
84.4375 148631.94
98.0598 136573.14
103.8580 135787.17
116.0702 4561977.00

Name: 52 - L-Proline
PrecursorMz: 116.07060
Precursor_type: 
Collision_energy: 80.0
Ionization: ESI
IonMode: positive
RetentionTime: 0.18482
InChiKey: 
Formula: C5H9NO2
CASNo: 
Smiles: 
CompoundClass: 
Comment: 
Num peaks: 11
68.0493 2079738.13
70.0650 204868400.00
70.3280 261402.98
71.0683 227507.53
74.9380 125512.32
98.0599 191973.13
101.6883 113194.14
109.0627 130143.66
116.0704 1765743.75
121.2767 131995.83
134.7061 109827.28

Name: 52 - L-Proline
PrecursorMz: 116.07060
Precursor_type: 
Collision_energy: 90.0
Ionization: ESI
IonMode: positive
RetentionTime: 0.16548
InChiKey: 
Formula: C5H9NO2
CASNo: 
Smiles: 
CompoundClass: 
Comment: 
Num peaks: 12
58.2876 126802.22
62.4473 115752.20
68.0493 3175374.75
70.0651 209199056.00
70.3272 249316.73
71.0683 146012.09
71.4828 128452.33
75.9274 147006.73
81.3047 168389.84
93.6843 122161.35
116.0701 732826.25
119.7644 151643.72

Name: 52 - L-Proline
PrecursorMz: 116.07060
Precursor_type: 
Collision_energy: 100.0
Ionization: ESI
IonMode: positive
RetentionTime: 0.16666
InChiKey: 
Formula: C5H9NO2
CASNo: 
Smiles: 
CompoundClass: 
Comment: 
Num peaks: 9
53.0387 270558.38
53.3591 120737.13
55.7658 125018.64
57.9349 189982.47
68.0494 3213664.75
70.0651 186583376.00
71.4838 135798.36
74.9375 147123.55
116.0705 354911.84

Name: 52 - L-Proline
PrecursorMz: 116.07060
Precursor_type: 
Collision_energy: 110.0
Ionization: ESI
IonMode: positive
RetentionTime: 0.16835
InChiKey: 
Formula: C5H9NO2
CASNo: 
Smiles: 
CompoundClass: 
Comment: 
Num peaks: 12
50.9944 132149.56
53.0388 396806.59
56.0499 142432.94
58.1442 137059.78
59.0307 131139.56
68.0494 4298032.00
68.8871 146486.02
70.0651 166145920.00
70.3291 197692.50
71.0682 207401.66
91.5541 118479.77
117.9719 116697.39

Name: 52 - L-Proline
PrecursorMz: 116.07060
Precursor_type: 
Collision_energy: 120.0
Ionization: ESI
IonMode: positive
RetentionTime: 0.16953
InChiKey: 
Formula: C5H9NO2
CASNo: 
Smiles: 
CompoundClass: 
Comment: 
Num peaks: 8
53.0387 493829.94
55.4171 111748.92
57.9347 223421.14
68.0494 3897686.25
70.0650 129019312.00
103.5839 120162.69
106.7622 118719.01
131.6121 121011.71

Name: 53 - Thymine
PrecursorMz: 127.05020
Precursor_type: 
Collision_energy: 60.0
Ionization: ESI
IonMode: positive
RetentionTime: 0.18344
InChiKey: 
Formula: C5H6N2O2
CASNo: 
Smiles: 
CompoundClass: 
Comment: 
Num peaks: 16
52.0188 28917.69
54.0341 3927072.00
56.0498 3752903.25
58.2367 22150.74
62.9852 23860.78
70.1163 62187.72
81.0400 56707.20
81.0447 995129.38
81.6687 27085.00
82.0287 4189701.25
83.0603 52237.05
84.0444 7337787.00
109.0397 6004168.50
109.0550 31174.17
110.0237 18897676.00
127.0502 14849481.00

Name: 53 - Thymine
PrecursorMz: 127.05020
Precursor_type: 
Collision_energy: 70.0
Ionization: ESI
IonMode: positive
RetentionTime: 0.18461
InChiKey: 
Formula: C5H6N2O2
CASNo: 
Smiles: 
CompoundClass: 
Comment: 
Num peaks: 16
54.0342 5669307.00
56.0134 36738.02
56.0498 4593759.50
56.8630 22382.25
70.1152 39812.88
81.0448 1224946.25
82.0287 4494532.00
83.0604 54430.59
84.0444 5950917.50
88.8331 25741.38
104.5111 21274.61
104.9826 22522.58
109.0397 4584406.50
110.0237 13974008.00
127.0502 6710333.00
131.3592 24574.98

Name: 53 - Thymine
PrecursorMz: 127.05020
Precursor_type: 
Collision_energy: 80.0
Ionization: ESI
IonMode: positive
RetentionTime: 0.18579
InChiKey: 
Formula: C5H6N2O2
CASNo: 
Smiles: 
CompoundClass: 
Comment: 
Num peaks: 12
51.6071 23050.56
52.0185 41948.45
54.0342 7053612.00
56.0134 38564.43
56.0498 4584557.00
70.1168 53514.89
81.0447 1249779.00
82.0287 4013133.50
84.0444 4427664.00
109.0396 3283830.75
110.0237 9459635.00
127.0502 3157315.00

Name: 53 - Thymine
PrecursorMz: 127.05020
Precursor_type: 
Collision_energy: 90.0
Ionization: ESI
IonMode: positive
RetentionTime: 0.18697
InChiKey: 
Formula: C5H6N2O2
CASNo: 
Smiles: 
CompoundClass: 
Comment: 
Num peaks: 16
52.0186 33399.83
54.0342 7353333.50
55.0295 31433.18
56.0133 63727.76
56.0498 4215052.00
59.2526 19047.12
66.0216 21133.25
69.0085 44842.81
81.0447 1186523.50
82.0287 3222392.25
83.0603 29611.07
84.0444 2954587.75
109.0396 2094462.63
110.0237 5550718.00
126.0705 20959.83
127.0502 1351127.75

Name: 53 - Thymine
PrecursorMz: 127.05020
Precursor_type: 
Collision_energy: 100.0
Ionization: ESI
IonMode: positive
RetentionTime: 0.18873
InChiKey: 
Formula: C5H6N2O2
CASNo: 
Smiles: 
CompoundClass: 
Comment: 
Num peaks: 19
52.0185 53932.78
54.0342 7854006.50
55.8922 20981.08
56.0133 104278.98
56.0498 3807771.75
63.6207 20943.38
69.0085 33895.11
70.1143 34546.90
70.1178 34483.70
71.9199 21112.30
72.0447 20324.47
81.0447 945370.50
82.0288 2362521.75
84.0444 2058181.63
109.0337 18330.03
109.0396 1319878.38
110.0237 3037861.00
127.0502 588518.19
132.6175 23481.20

Name: 53 - Thymine
PrecursorMz: 127.05020
Precursor_type: 
Collision_energy: 110.0
Ionization: ESI
IonMode: positive
RetentionTime: 0.18991
InChiKey: 
Formula: C5H6N2O2
CASNo: 
Smiles: 
CompoundClass: 
Comment: 
Num peaks: 16
52.0186 41787.54
54.0342 7536447.50
56.0134 107537.18
56.0498 3221727.50
69.0083 22663.24
71.9727 19840.79
81.0403 32234.70
81.0447 632390.75
82.0287 1512092.63
84.0444 1239311.50
103.2670 20620.75
109.0396 698424.75
110.0237 1630598.75
127.0500 219668.39
128.4560 21523.41
146.9845 22915.66

Name: 53 - Thymine
PrecursorMz: 127.05020
Precursor_type: 
Collision_energy: 120.0
Ionization: ESI
IonMode: positive
RetentionTime: 0.17059
InChiKey: 
Formula: C5H6N2O2
CASNo: 
Smiles: 
CompoundClass: 
Comment: 
Num peaks: 21
52.0184 58047.26
53.7191 15719.18
54.0340 4712287.50
54.2413 16670.79
55.0293 20618.51
56.0132 97170.97
56.0496 1612129.00
68.5277 15503.73
69.0083 20162.27
70.6993 15128.88
73.2803 15168.73
81.0445 320638.78
82.0285 695105.31
84.0442 529600.44
84.0490 31373.11
100.5361 15599.47
109.0393 266510.19
110.0233 635888.13
125.3361 16460.24
127.0498 78039.72
134.2397 16203.99

Name: 56 - Uridine
PrecursorMz: 245.07681
Precursor_type: 
Collision_energy: 10.0
Ionization: ESI
IonMode: positive
RetentionTime: 0.18912
InChiKey: 
Formula: C9H12N2O6
CASNo: 
Smiles: 
CompoundClass: 
Comment: 
Num peaks: 74
54.6709 1958.69
55.0544 2451.57
57.0702 15205.63
63.2627 1867.61
69.0697 5313.00
69.4090 6151.94
71.0854 2303.23
72.5676 1709.87
81.0696 2893.38
83.0854 3215.07
84.9603 1948.74
85.0396 102992.20
85.0647 1813.45
87.0441 2738.72
89.0342 2402.18
92.0574 2025.98
95.0854 2220.24
101.0595 2660.74
102.9697 2109.90
108.3582 1681.38
109.1011 7774.70
113.0343 2877.30
113.0598 14632.00
115.0391 27341.42
119.0496 2045.16
124.1119 2103.92
127.1116 4334.00
133.0500 2961.16
137.8464 1698.66
140.9696 2927.76
141.0911 1890.93
142.1221 2052.24
145.3110 2036.52
154.0749 16449.41
155.9746 1995.68
158.9806 3602.28
168.0907 6490.86
171.1013 2831.00
175.0825 2872.41
176.6819 1800.97
180.9549 7502.52
184.1694 4830.45
185.1142 2381.04
185.1288 35841.38
189.0596 4439.88
191.0584 3712.49
192.5657 3744.26
193.0922 3000.57
198.9646 3681.38
199.0111 2050.68
201.0444 2060.22
201.0952 2495.62
201.5705 3660.69
203.9708 2336.04
204.0780 12112.18
207.0537 2446.16
209.0691 2586.93
211.0286 2721.01
217.0222 24061.88
217.0917 2812.33
221.9636 3189.15
221.9930 2028.49
224.1524 7673.85
224.6538 3869.19
227.1834 11876.22
233.5122 1693.84
245.0164 6863.77
245.0786 84234.34
245.1350 32627.56
245.1609 16058.23
245.1886 36738.42
245.2287 3471.54
263.1163 7701.58
266.4215 2195.96

Name: 56 - Uridine
PrecursorMz: 245.07681
Precursor_type: 
Collision_energy: 20.0
Ionization: ESI
IonMode: positive
RetentionTime: 0.19058
InChiKey: 
Formula: C9H12N2O6
CASNo: 
Smiles: 
CompoundClass: 
Comment: 
Num peaks: 66
50.5917 1726.12
55.0546 2908.91
57.0702 16958.30
58.0654 2717.65
69.0336 2386.52
69.0700 4038.98
73.0646 2390.21
77.0150 2414.12
83.0856 2542.99
85.0397 91799.99
87.0444 2351.28
89.0347 2847.72
92.3966 1833.11
93.0702 1821.35
101.0595 2626.93
102.7925 1749.47
107.9530 1529.05
109.1012 8608.26
113.0346 2833.99
113.0597 12420.93
115.0391 26425.59
119.0493 3008.91
122.5435 1664.91
123.1169 1964.43
127.1120 5091.33
137.1613 1904.84
154.0751 24231.07
155.9743 2740.08
158.9806 3167.80
159.0501 2258.69
168.0906 7303.56
171.1017 2910.03
175.0817 2671.78
180.9550 8995.47
180.9784 2090.26
183.4307 2164.25
184.1697 3721.44
184.9098 1803.11
185.1288 33828.60
186.5299 2301.87
189.0438 3821.90
189.0604 3953.27
189.1114 3489.44
191.0585 2971.91
192.5655 2930.27
198.9659 3011.51
201.5706 3662.14
203.0764 3787.12
203.9715 3008.07
204.0776 15000.31
207.0539 5715.04
217.0222 22513.40
217.0741 4881.28
221.9939 2801.27
224.1524 5687.28
224.6554 2069.78
227.1419 2670.24
227.1815 8698.92
241.8905 2030.64
245.0143 4459.97
245.0790 82341.47
245.1350 27960.51
245.1614 17499.52
245.1888 35315.29
245.2279 6094.86
263.1169 6603.19

Name: 56 - Uridine
PrecursorMz: 245.07681
Precursor_type: 
Collision_energy: 30.0
Ionization: ESI
IonMode: positive
RetentionTime: 0.16564
InChiKey: 
Formula: C9H12N2O6
CASNo: 
Smiles: 
CompoundClass: 
Comment: 
Num peaks: 65
55.0547 1765.69
56.9652 1811.09
57.0701 5064.00
61.0402 2765.11
61.8409 2552.79
69.0701 3940.93
83.0854 3757.11
84.9597 11221.09
85.0396 102901.98
88.2204 1658.33
95.0859 2378.71
99.4806 1755.89
100.0748 1767.79
106.8497 1617.75
109.1012 5686.06
113.0344 3052.81
113.0598 3059.80
114.9829 2200.43
115.0388 3644.44
116.9521 2974.02
116.9726 2208.13
128.0708 1894.76
128.1433 2208.72
134.9622 2642.92
135.0501 3802.75
140.9703 4911.35
142.1228 4034.43
147.2132 1784.97
154.0752 4873.61
155.9636 1874.15
155.9741 9915.04
158.9807 12392.67
159.0502 3931.40
175.0816 4037.94
177.0603 2989.00
178.9895 2493.91
180.9548 13445.95
180.9791 1910.35
184.1700 2232.72
185.1286 10917.31
189.0448 3750.49
189.0612 8358.27
190.0637 5194.04
198.9365 2380.11
198.9673 4589.11
198.9922 2286.47
199.0106 2484.27
199.0649 5541.64
203.0767 7196.99
204.0781 19805.35
207.0540 4656.91
212.7621 1756.49
213.1096 3243.83
217.0224 10094.50
217.0741 7089.61
217.0922 4479.36
221.9317 3013.50
221.9939 2633.37
222.4613 1814.29
227.1839 3217.64
228.9108 1950.16
245.0988 11479.60
245.1367 26943.91
245.1626 4548.16
245.1898 6425.43

Name: 56 - Uridine
PrecursorMz: 245.07681
Precursor_type: 
Collision_energy: 40.0
Ionization: ESI
IonMode: positive
RetentionTime: 0.16830
InChiKey: 
Formula: C9H12N2O6
CASNo: 
Smiles: 
CompoundClass: 
Comment: 
Num peaks: 72
51.9404 2269.11
55.0545 4337.89
56.9650 8338.11
57.0338 5337.76
57.0701 7609.85
58.0653 3008.59
58.4378 1813.38
59.0493 3151.11
61.0400 3193.23
67.0543 2545.17
69.0336 3771.74
69.0698 6266.67
69.4098 7322.90
81.0701 2063.11
83.0493 1926.73
83.0854 5624.28
84.9597 17345.35
85.0396 117925.70
87.0437 2388.68
88.2571 1889.82
93.0697 2215.32
102.9702 6377.58
105.0382 2940.73
107.0854 2952.63
109.1013 6788.65
113.0344 2207.59
113.0597 4877.17
114.1278 1889.29
115.0391 4590.52
116.9516 6630.96
117.0396 5589.43
118.1737 1867.45
119.0190 2433.64
120.9810 4036.21
125.0961 3174.38
134.9621 7071.21
135.0502 8352.44
135.0801 1900.54
140.1071 1831.25
140.9699 12069.60
142.1225 5033.15
145.1015 2088.41
151.0274 2338.60
154.0744 2053.16
155.9745 7913.64
156.6680 1773.06
158.9807 14326.68
159.0500 12813.15
173.0661 2276.23
175.0818 4157.72
176.0835 3202.93
177.0609 5768.82
180.9555 7622.80
185.1292 2457.09
189.0607 7788.86
190.0636 2712.90
191.0586 2495.64
193.0927 2261.80
198.9375 2622.10
198.9652 2412.55
199.0652 5824.98
203.0763 8857.22
204.0779 8706.87
207.0534 3861.08
217.0224 2902.50
217.0743 8693.34
235.0835 1965.04
242.8930 3263.03
245.1003 3853.15
245.1355 14568.44
245.1637 3637.49
251.9293 2110.55

Name: 56 - Uridine
PrecursorMz: 245.07681
Precursor_type: 
Collision_energy: 50.0
Ionization: ESI
IonMode: positive
RetentionTime: 0.16980
InChiKey: 
Formula: C9H12N2O6
CASNo: 
Smiles: 
CompoundClass: 
Comment: 
Num peaks: 84
55.0545 9216.75
55.5731 1888.73
56.9651 22288.46
57.0337 9358.70
57.0701 11421.67
59.0493 4940.88
59.9304 4018.92
61.0398 2799.90
64.9135 1698.00
66.7558 1606.70
67.0544 4298.16
69.0335 3424.76
69.0698 8972.14
69.4110 6854.90
73.0284 2270.38
73.0786 1661.14
81.0698 4570.49
83.0490 3905.70
83.0856 5180.10
84.9236 1874.44
84.9596 24110.53
85.0396 121865.46
87.0442 4076.55
91.0578 2985.01
95.0856 2985.65
95.9514 1642.66
99.0810 2209.89
100.6251 1836.07
101.0595 1945.85
102.9480 2413.11
102.9702 6895.22
105.0383 5185.89
107.0855 2898.63
109.1013 5126.51
113.0597 5693.60
114.0434 1996.57
114.0914 2986.16
114.1272 2126.25
116.9516 7859.93
117.0396 7558.74
118.0407 3389.97
119.0191 7725.12
119.0361 2155.59
119.0492 5123.92
120.9808 3177.36
129.6905 1684.20
131.0008 1890.72
132.9583 3404.14
133.0171 3303.90
133.0349 5093.02
134.9626 11664.03
135.0504 11644.92
136.0514 6614.87
137.0298 2339.82
140.9700 10238.70
142.1231 2513.27
142.9663 2091.20
143.3753 1963.82
147.0323 2185.91
147.1167 2396.34
149.0116 3452.20
155.9748 8367.02
158.9808 6949.04
159.0503 7502.79
163.0276 2194.69
165.0428 2170.04
172.9519 2169.71
175.0816 2411.41
176.0834 2306.57
177.0608 4205.15
179.0740 1976.47
180.9549 2335.47
184.1740 2266.50
189.0612 3617.93
190.7818 1674.49
193.0921 1946.60
198.9356 2333.96
203.0762 5082.19
217.0748 5179.26
219.8758 3093.93
245.1363 3558.42
245.1648 3390.06
250.2585 2074.89
250.3465 1952.59

Name: 56 - Uridine
PrecursorMz: 245.07681
Precursor_type: 
Collision_energy: 60.0
Ionization: ESI
IonMode: positive
RetentionTime: 0.17129
InChiKey: 
Formula: C9H12N2O6
CASNo: 
Smiles: 
CompoundClass: 
Comment: 
Num peaks: 83
50.9364 1568.86
51.9403 3640.44
55.0545 13695.96
56.9651 36228.65
57.0338 11713.48
57.0702 11832.13
57.9351 2183.43
58.0654 4546.67
58.7432 1871.61
58.9328 3476.19
59.0495 6003.89
59.9305 7560.88
59.9407 2150.23
60.9576 1999.68
62.3280 1917.70
65.8794 1869.26
67.0542 4543.19
69.0700 8098.46
73.9562 2480.87
75.9355 2267.53
79.0542 3798.41
81.0699 7084.42
83.0488 4133.47
83.0856 3354.45
84.0810 1907.50
84.9598 27867.05
85.0396 118914.02
87.0440 6046.50
91.0537 2644.23
93.0364 2026.85
93.9458 1916.06
95.0495 1899.47
95.0853 2384.74
95.8532 1832.24
102.9701 6464.30
105.0383 3922.81
105.0703 4599.84
105.1632 1869.71
107.0854 4955.58
109.1014 5043.23
111.0437 2093.16
112.3942 1800.50
113.0598 1781.52
114.0436 2514.30
114.0919 3023.31
115.0238 4730.50
116.9518 5837.63
116.9723 2710.43
116.9858 2067.77
117.0397 12212.81
118.0404 3281.89
119.0192 14772.56
122.9590 2049.21
131.0016 2368.91
132.9584 2139.05
133.0175 2553.00
133.0347 8216.67
133.4130 1818.71
134.0355 2205.56
134.9622 9717.12
135.0504 12051.06
136.0518 7669.67
137.0295 5965.12
139.9431 2159.92
140.9697 3304.08
143.9974 1868.37
146.0845 2382.56
147.0328 3596.55
149.0124 4673.62
151.0278 2177.05
155.9744 2184.58
158.9808 3439.49
159.0505 5013.26
161.0656 3191.47
167.9811 1870.95
172.9522 4418.49
192.9571 2412.70
198.9361 3107.36
199.0623 2675.20
217.0748 2537.58
219.8760 4288.07
245.1639 1978.06
245.2108 3315.33

Name: 56 - Uridine
PrecursorMz: 245.07681
Precursor_type: 
Collision_energy: 70.0
Ionization: ESI
IonMode: positive
RetentionTime: 0.17398
InChiKey: 
Formula: C9H12N2O6
CASNo: 
Smiles: 
CompoundClass: 
Comment: 
Num peaks: 88
51.9403 6796.20
55.0545 18688.13
55.1868 1786.00
56.0500 1877.08
56.9650 64293.99
57.0338 10154.14
57.0451 2949.16
57.0701 10037.17
57.9351 3438.76
58.0654 3826.39
58.9329 3137.04
59.0495 6483.49
59.4859 1743.23
59.9306 13215.82
59.9407 1754.22
61.0399 3422.99
63.8742 1905.54
67.0544 6530.18
67.9349 2469.87
68.9428 2132.10
69.0335 2975.04
69.0699 10298.65
69.4106 7383.99
73.9561 3207.89
75.9251 4809.05
75.9355 3562.88
79.0542 7657.11
81.0699 5669.14
83.0491 3685.76
83.0856 2315.89
84.9597 28747.88
85.0396 120664.60
87.0441 6322.58
91.0543 7285.23
91.9667 3020.63
93.0368 2942.67
93.0699 4459.13
95.0491 3343.40
95.0854 1913.95
96.0809 2282.78
102.9478 2954.98
102.9704 9421.27
105.0031 4326.06
105.0386 4225.86
105.0700 4649.18
107.0859 3343.68
109.1013 2157.28
110.9986 1791.90
114.0912 2471.03
115.0242 8304.33
116.0250 2383.44
116.9516 5578.96
116.9721 2278.67
117.0394 11414.27
118.0408 2448.87
119.0188 15818.68
119.0496 2636.75
120.9810 5091.94
121.0344 1758.16
121.1005 1910.65
125.0018 1930.86
131.0016 3176.60
131.0854 2027.03
132.9582 3710.05
133.0171 3865.39
133.0345 11397.08
134.0355 3706.91
134.9620 4207.77
135.0503 17141.77
136.0515 7001.71
137.0295 10004.52
140.9699 4274.49
147.0328 1858.12
147.0502 2522.74
149.0121 5183.27
159.0502 2058.52
161.0668 2880.51
172.9525 4823.93
173.0467 1848.57
181.0382 2106.49
190.9634 2652.38
198.9361 3421.53
219.8762 5511.03
227.5210 1879.85
228.9122 2112.52
245.2099 2145.37
248.9824 2164.77
268.3687 2441.52

Name: 56 - Uridine
PrecursorMz: 245.07681
Precursor_type: 
Collision_energy: 80.0
Ionization: ESI
IonMode: positive
RetentionTime: 0.17549
InChiKey: 
Formula: C9H12N2O6
CASNo: 
Smiles: 
CompoundClass: 
Comment: 
Num peaks: 77
51.2770 1864.86
51.9402 7345.42
53.0389 3415.43
55.0180 2839.97
55.0545 15364.21
55.4872 1649.61
56.9651 73373.99
57.0337 7460.51
57.0450 2062.56
57.0701 7328.23
57.9350 5726.73
58.0653 4488.70
58.9329 7557.32
59.0494 5265.73
59.9304 14753.36
59.9407 3115.64
60.8190 1683.02
65.0388 1802.37
67.0543 8854.69
67.9350 2446.11
68.9431 2710.66
69.0335 3844.50
69.0699 5166.41
69.4081 3245.54
69.4119 4299.09
73.9561 3909.56
74.9377 1987.63
75.9252 10122.42
75.9354 3124.86
77.0080 1976.44
79.0542 7070.00
79.9577 1753.55
81.0698 6065.71
83.0855 3490.38
84.9597 24750.31
85.0396 107226.14
87.0439 3651.38
91.0543 6198.70
91.9664 3198.13
93.0700 3467.05
95.0491 3798.98
95.0856 2440.05
96.0807 2013.39
102.9702 9627.88
103.0242 2187.00
105.0035 2975.41
105.0696 4105.34
107.0853 2455.46
109.0647 2403.37
115.0242 6624.64
116.0247 2264.56
116.9520 3564.90
117.0398 7029.83
118.0415 3157.78
119.0191 15819.73
119.0851 2364.82
120.9803 3330.75
128.0623 2027.21
132.9583 2953.22
133.0173 5515.00
133.0345 11126.58
134.0359 3289.00
134.9624 2609.26
135.0502 7979.97
136.0513 3221.82
137.0295 8108.26
142.0780 2044.40
145.0173 2719.36
146.0834 2009.02
147.0327 2218.20
147.0507 2547.22
149.0127 3548.73
151.0278 3187.38
172.9523 7100.65
190.9628 4541.03
193.1309 2134.71
219.8763 4428.03

Name: 56 - Uridine
PrecursorMz: 245.07681
Precursor_type: 
Collision_energy: 90.0
Ionization: ESI
IonMode: positive
RetentionTime: 0.17702
InChiKey: 
Formula: C9H12N2O6
CASNo: 
Smiles: 
CompoundClass: 
Comment: 
Num peaks: 87
51.4887 1572.79
51.5026 1742.99
51.9403 12301.16
52.9404 2080.71
53.0391 2217.36
55.0182 3385.96
55.0545 21056.92
55.9347 2605.45
55.9450 1764.56
56.9651 94796.22
57.0337 8122.88
57.0450 5146.04
57.0701 5148.68
57.9351 7479.15
58.0656 4672.03
58.0795 1622.19
58.9329 12419.89
59.0494 7490.90
59.9305 18114.06
59.9407 2431.92
65.0387 3638.61
67.0544 11352.42
67.9350 3634.19
68.0496 2176.50
68.9428 5111.49
69.0335 2756.54
69.0699 7066.04
71.8318 1621.14
71.9521 2776.92
73.9563 4516.70
74.9753 3073.26
75.9253 12879.62
75.9355 3536.16
79.0542 8189.72
81.0698 5227.00
82.0414 1699.42
82.9282 3554.05
84.9440 1958.71
84.9596 23652.34
85.0397 106453.53
91.0539 12211.23
91.9668 3021.40
93.0702 3627.09
93.9462 3523.28
93.9564 2688.78
94.9433 1856.14
95.0491 5794.50
95.0857 2897.15
97.0076 3688.43
100.9390 2241.86
102.9483 2365.60
102.9702 6678.74
103.0544 2405.13
105.0033 4260.88
105.0447 3267.78
105.0698 5044.70
107.0851 2830.15
111.9566 3116.74
115.0241 8025.63
116.0029 2167.48
117.0397 6497.85
118.0410 2145.01
118.9677 1890.28
119.0191 11668.27
120.9596 2432.91
123.0135 2338.68
131.0013 1825.26
132.9584 3974.20
133.0172 2081.58
133.0349 10692.90
134.0358 4050.60
135.0503 9370.31
136.0513 2593.21
137.0294 7836.42
141.0701 2692.62
147.0326 2756.89
147.0500 3943.45
149.0121 3607.47
150.6767 1874.00
172.9526 6091.80
177.9342 1865.00
186.9939 2520.43
190.9628 3957.02
198.9361 2841.29
206.8823 1874.54
214.9176 1803.06
219.8759 3914.33

Name: 56 - Uridine
PrecursorMz: 245.07681
Precursor_type: 
Collision_energy: 100.0
Ionization: ESI
IonMode: positive
RetentionTime: 0.17972
InChiKey: 
Formula: C9H12N2O6
CASNo: 
Smiles: 
CompoundClass: 
Comment: 
Num peaks: 73
51.9403 15517.70
52.9404 2667.34
53.0389 2688.29
53.9391 1858.08
55.0546 17131.72
55.9346 4162.64
56.0496 1927.31
56.9650 94900.37
57.0338 6426.45
57.0450 4085.89
57.0701 4597.64
57.9351 11168.33
58.0653 3796.40
58.9329 13699.41
59.0493 5437.93
59.9305 15315.71
59.9406 4343.84
65.0386 4467.08
65.9256 2399.17
67.0543 7648.14
67.9348 4127.69
68.9427 4446.40
69.0335 3660.99
69.0700 3340.79
69.4083 2971.55
69.4122 5004.92
71.9519 2735.97
73.9562 3183.53
74.9273 3065.55
74.9310 1926.05
75.9252 16294.58
75.9355 4014.46
77.9510 1868.61
79.0204 1951.21
79.0542 4020.83
81.0697 2518.12
82.9280 3033.72
84.9597 16188.28
85.0396 81845.22
91.0539 13423.54
91.9667 3452.05
93.9460 5328.17
95.0490 5076.25
95.0856 1828.57
95.6083 2044.87
96.5830 1765.20
100.9388 4196.56
102.9698 4702.09
103.8247 2061.22
105.0033 2898.28
105.0696 5637.46
109.0645 2248.01
115.0241 4264.14
117.0396 5251.35
118.9429 2198.01
119.0190 8126.96
119.0266 1621.38
119.9513 2621.10
121.0343 1849.63
128.0624 2418.69
129.0691 2157.59
129.9923 1919.14
133.0173 4466.57
133.0349 5672.40
134.0354 2042.13
134.9966 2193.68
135.0503 5603.99
137.0296 4907.72
142.5012 1788.01
145.0753 3794.44
172.9525 7400.52
190.9628 3224.88
219.8766 3498.05

Name: 56 - Uridine
PrecursorMz: 245.07681
Precursor_type: 
Collision_energy: 110.0
Ionization: ESI
IonMode: positive
RetentionTime: 0.18127
InChiKey: 
Formula: C9H12N2O6
CASNo: 
Smiles: 
CompoundClass: 
Comment: 
Num peaks: 68
51.9403 18877.85
52.9405 3932.66
53.0390 3318.65
55.0545 18228.90
55.7367 1891.52
55.9347 3667.32
56.9651 94425.19
57.0337 3849.81
57.0450 5029.87
57.0702 3509.55
57.9351 15273.02
58.0655 3919.78
58.9329 23408.99
59.0494 2655.75
59.9305 15623.54
59.9407 6393.93
60.9578 2203.45
62.3060 1586.38
65.0387 7204.51
65.9256 2431.35
67.0544 6283.57
67.9350 6525.33
68.9429 3487.94
69.0700 3768.11
69.4092 4972.77
69.4126 3645.51
71.9520 2703.41
73.9562 3399.77
74.9374 2455.14
74.9753 1819.98
75.9251 12574.38
75.9355 3767.85
78.5837 1940.08
79.0542 9128.27
81.0338 1750.21
81.0699 3992.06
82.9281 4693.10
83.0487 2223.65
84.9597 10596.76
85.0396 62359.48
91.0539 11868.34
93.0365 2397.35
93.0698 2495.26
93.9459 2675.39
94.9441 1991.51
95.0492 7650.70
95.5947 1720.53
100.9390 2966.56
102.9483 2153.71
102.9700 4372.73
105.0034 5448.48
105.0444 2169.00
111.9564 3364.41
115.0238 2756.76
115.0546 2960.98
117.0398 2834.41
119.0191 4706.19
119.9505 2047.11
128.0620 3439.38
132.9582 4040.88
133.0171 2447.89
133.0347 4484.49
135.0506 4622.97
137.0296 3866.59
145.0759 4348.79
172.9518 6343.89
190.9635 3880.93
236.7653 2177.58

Name: 56 - Uridine
PrecursorMz: 245.07681
Precursor_type: 
Collision_energy: 120.0
Ionization: ESI
IonMode: positive
RetentionTime: 0.18282
InChiKey: 
Formula: C9H12N2O6
CASNo: 
Smiles: 
CompoundClass: 
Comment: 
Num peaks: 63
51.9403 22817.46
52.9405 2389.24
53.0388 3418.07
55.0178 2197.98
55.0545 10575.47
55.9346 4950.86
56.9651 90272.10
57.0449 5177.11
57.0703 2281.24
57.9351 11796.97
58.0654 2634.89
58.9329 20682.54
59.0495 3702.25
59.9305 20096.37
59.9407 8173.69
65.0387 6560.51
65.6597 1653.67
67.0543 6348.29
67.9349 7079.04
68.9428 4120.42
71.9517 3539.23
72.9371 2364.67
73.8581 1829.41
73.9561 3556.53
74.9275 2718.61
74.9311 3085.84
75.9253 13031.79
75.9353 5256.21
79.0542 4935.48
82.9282 5098.68
84.9599 10258.08
85.0396 39697.07
91.0540 12146.12
91.9662 2598.17
93.0571 1917.36
93.9460 4289.48
95.0492 7501.33
102.9481 3004.47
102.9704 4044.64
105.0033 2157.00
105.8065 1813.55
107.0861 2148.00
111.9566 4314.97
115.0247 3417.57
115.0544 4908.94
117.0397 2822.13
118.0657 1743.43
118.9429 1765.70
119.0194 4841.16
123.0135 1973.33
132.9580 2544.74
133.0347 2462.29
137.0289 2398.38
141.0697 2244.20
145.0761 2186.87
168.3266 1952.75
168.9844 2072.70
172.9521 7307.51
173.1153 1983.62
186.9951 2646.23
190.9626 4995.74
211.3320 2021.12
224.8729 1921.44

Name: 58 - Carnosine
PrecursorMz: 227.11386
Precursor_type: 
Collision_energy: 10.0
Ionization: ESI
IonMode: positive
RetentionTime: 0.13420
InChiKey: 
Formula: C9H14N4O3
CASNo: 
Smiles: 
CompoundClass: 
Comment: 
Num peaks: 35
52.7421 156445.80
53.5487 212904.02
55.0159 409851.41
55.0188 1126400.88
62.1249 175918.52
65.7394 142323.17
69.6327 480695.94
81.0450 202069.08
82.0531 1098070.63
83.0602 411205.41
90.0548 283403.94
93.0449 346584.97
95.0601 2561196.00
96.5694 173378.09
110.0710 106720568.00
112.0866 677296.31
113.7442 166126.95
122.0709 9549671.00
136.0869 244445.81
138.0657 8256449.00
148.0866 494692.28
152.0813 9948930.00
154.0604 1238232.75
156.0763 123665024.00
164.0813 18833912.00
166.0967 680348.94
180.0761 27085924.00
181.1078 43925476.00
182.0915 940056.75
192.0761 9953585.00
198.0867 9708946.00
209.1025 15621812.00
210.0867 129541904.00
211.0894 183371.94
227.1130 84485792.00

Name: 58 - Carnosine
PrecursorMz: 227.11386
Precursor_type: 
Collision_energy: 20.0
Ionization: ESI
IonMode: positive
RetentionTime: 0.15572
InChiKey: 
Formula: C9H14N4O3
CASNo: 
Smiles: 
CompoundClass: 
Comment: 
Num peaks: 50
54.0345 222638.77
55.0158 396982.38
55.0188 1183029.50
61.2454 121111.01
63.6224 107816.64
63.8434 120707.31
68.0375 191753.27
68.0495 161356.25
72.0442 167276.80
81.0409 151877.19
81.0451 348516.72
82.0531 1161693.50
83.0602 494929.13
90.0547 388095.09
93.0448 404947.19
95.0601 2811079.50
95.0657 238907.77
110.0710 121270608.00
112.0866 665202.13
117.8114 124098.75
122.0709 9852361.00
124.0856 168438.22
128.8897 117219.59
131.5441 139374.89
133.4192 114180.55
136.0869 434128.50
138.0658 9929760.00
139.0502 155784.27
146.0705 261455.55
147.8491 129403.12
148.0863 461596.66
151.8824 134647.66
152.0813 12960982.00
154.0608 1702333.00
154.0974 244855.03
156.0764 142052000.00
164.0814 21546030.00
165.0768 135291.28
165.0908 158975.09
166.0970 1156869.75
180.0762 30524160.00
181.1079 50897468.00
182.0920 1239078.00
192.0761 11769267.00
194.2900 127415.83
198.0868 10926387.00
201.9013 136418.13
209.1026 17167654.00
210.0867 146789392.00
227.1131 95166936.00

Name: 58 - Carnosine
PrecursorMz: 227.11386
Precursor_type: 
Collision_energy: 30.0
Ionization: ESI
IonMode: positive
RetentionTime: 0.15740
InChiKey: 
Formula: C9H14N4O3
CASNo: 
Smiles: 
CompoundClass: 
Comment: 
Num peaks: 43
54.0345 328780.59
55.0159 267704.19
55.0187 1163134.75
56.0496 193381.31
69.6319 313611.53
69.6352 131953.30
72.0443 671477.94
72.0477 116027.94
81.0453 383472.53
82.0531 1026747.56
83.0601 1639959.63
90.0549 440207.88
93.0446 1045288.69
94.0533 125561.01
95.0601 8868561.00
110.0710 201490464.00
111.0550 408664.34
112.0865 1870117.50
122.0709 31412340.00
124.0864 446270.16
128.9360 133830.89
135.0552 133094.08
136.0862 842676.44
138.0657 4549982.00
139.0499 395733.19
146.0707 1412320.38
148.0861 755185.50
149.3711 132231.16
152.0813 21049632.00
154.0611 663577.19
156.0764 175578000.00
164.0814 47763560.00
166.0972 1177588.38
180.0762 19223596.00
181.1078 48844116.00
182.0915 1241917.63
190.0425 155580.83
192.0761 11112430.00
198.0867 7280731.50
199.0495 132767.59
209.1027 5982584.50
210.0867 81241144.00
227.1130 18288082.00

Name: 58 - Carnosine
PrecursorMz: 227.11386
Precursor_type: 
Collision_energy: 40.0
Ionization: ESI
IonMode: positive
RetentionTime: 0.15858
InChiKey: 
Formula: C9H14N4O3
CASNo: 
Smiles: 
CompoundClass: 
Comment: 
Num peaks: 39
54.0342 296187.31
55.0184 1061712.63
56.0497 470828.56
65.1360 169747.50
68.0493 517393.66
69.6343 608702.13
72.0441 823805.44
81.0448 719272.25
82.0522 1224076.13
83.0601 4434996.50
90.0541 398003.75
93.0445 3082851.75
95.0601 19628466.00
110.0710 298521568.00
111.0547 762861.00
112.0865 2767822.00
122.0709 53908104.00
124.0863 505609.72
134.0712 283328.78
135.0545 372715.44
136.0864 2205648.50
138.0658 1500430.50
139.0498 706207.31
146.0708 5136447.50
148.0864 438212.53
152.0813 16596780.00
155.2411 177980.98
156.0763 128009960.00
164.0814 50691616.00
166.0968 369113.56
180.0607 389907.66
180.0762 4907567.00
181.1078 20787834.00
182.0916 734107.00
192.0763 4075777.25
198.0862 1808194.63
209.1034 518666.06
210.0866 20630520.00
227.1138 1445088.50

Name: 58 - Carnosine
PrecursorMz: 227.11386
Precursor_type: 
Collision_energy: 50.0
Ionization: ESI
IonMode: positive
RetentionTime: 0.15976
InChiKey: 
Formula: C9H14N4O3
CASNo: 
Smiles: 
CompoundClass: 
Comment: 
Num peaks: 41
50.0260 177443.06
51.1740 145878.02
53.3826 206017.59
54.0343 382627.91
55.0180 2029838.00
55.1148 154766.11
56.0495 1254449.25
68.0493 1459486.13
69.4788 186195.97
69.6341 537124.13
72.0441 1410886.25
81.0442 1097847.88
82.0521 1805673.13
83.0601 12520661.00
93.0444 8286130.50
93.4781 190014.45
95.0601 33273466.00
103.7860 199649.44
109.0631 352949.06
110.0710 386754752.00
111.0549 1807915.75
111.0743 293072.34
112.0866 2170526.25
119.0602 232288.36
121.0394 369062.50
122.0709 59525308.00
124.0865 519827.03
134.0709 552531.69
135.0555 344778.38
136.0866 2525190.50
138.0658 679550.25
139.0500 687208.44
146.0707 7317799.00
152.0813 7420180.00
156.0763 66300516.00
164.0813 29591494.00
180.0762 657433.50
181.1078 4920624.00
192.0762 818769.13
198.0872 214359.77
210.0866 2765925.75

Name: 58 - Carnosine
PrecursorMz: 227.11386
Precursor_type: 
Collision_energy: 60.0
Ionization: ESI
IonMode: positive
RetentionTime: 0.14059
InChiKey: 
Formula: C9H14N4O3
CASNo: 
Smiles: 
CompoundClass: 
Comment: 
Num peaks: 43
52.0190 159467.48
54.0342 411228.53
55.0180 3308357.50
56.0496 2412822.75
60.3385 148128.17
62.1683 164810.91
66.2908 176722.67
68.0494 3960890.50
68.8023 145255.14
69.6320 370060.56
72.0442 993791.19
81.0445 2736683.00
82.0523 3010861.50
83.0601 29512210.00
86.0588 188234.67
93.0445 21123528.00
94.3414 166234.19
95.0602 45818984.00
105.0444 400572.88
107.0603 167354.88
109.0635 338428.13
110.0711 392397664.00
111.0551 2438023.75
111.0738 426999.69
112.0866 1473117.50
121.0394 569130.50
122.0710 44588704.00
124.0862 413566.75
134.0709 605403.19
135.0560 284332.00
136.0277 206845.72
136.0507 422360.75
136.0867 1951044.88
138.0661 277575.56
139.0499 953141.19
146.0708 6516793.50
152.0813 2315166.50
156.0764 26707266.00
164.0815 9656254.00
181.1084 1038047.25
192.0768 166846.98
210.0864 524190.28
217.6768 161155.17

Name: 58 - Carnosine
PrecursorMz: 227.11386
Precursor_type: 
Collision_energy: 70.0
Ionization: ESI
IonMode: positive
RetentionTime: 0.16262
InChiKey: 
Formula: C9H14N4O3
CASNo: 
Smiles: 
CompoundClass: 
Comment: 
Num peaks: 40
54.0341 554283.06
54.2739 166337.86
54.6533 180274.72
55.0180 5568278.00
56.0496 5959303.00
60.0444 271696.97
66.0337 194616.36
67.0417 322388.31
68.0493 9206767.00
69.0444 312068.63
69.6302 152232.64
69.6342 409679.66
72.0441 1024953.81
81.0445 5261558.00
82.0523 7146330.50
83.0601 55515260.00
91.2449 182544.86
93.0445 40717956.00
95.0601 56734404.00
101.8948 188429.38
105.0445 582486.81
106.1314 181010.63
109.0630 755137.31
110.0710 358012608.00
111.0549 2530096.00
111.0742 231301.25
112.0865 676144.44
119.0601 266198.31
121.0390 779286.94
122.0709 28477294.00
124.0868 274821.63
134.0706 293727.84
135.0533 177322.86
136.0507 426892.84
136.0866 814322.94
139.0497 500195.53
146.0706 4642121.50
152.0814 410112.47
156.0762 7826700.50
164.0815 2517895.00

Name: 58 - Carnosine
PrecursorMz: 227.11386
Precursor_type: 
Collision_energy: 80.0
Ionization: ESI
IonMode: positive
RetentionTime: 0.14296
InChiKey: 
Formula: C9H14N4O3
CASNo: 
Smiles: 
CompoundClass: 
Comment: 
Num peaks: 34
54.0341 654527.13
55.0180 4999604.00
56.0496 11166969.00
57.3441 163712.20
66.0338 615836.00
67.0417 358886.84
68.0494 14973705.00
69.0447 796841.50
70.3123 180122.06
72.0443 914283.00
81.0445 9317550.00
82.0523 10928521.00
83.0602 84544296.00
84.0440 348556.28
93.0445 59791296.00
95.0602 55158300.00
97.0400 270534.78
105.0446 988275.81
109.0397 289300.13
109.0631 652187.19
110.0711 275946944.00
111.0549 2602627.75
112.0865 380586.16
119.0602 316863.88
121.0392 600437.81
122.0709 15566466.00
131.4453 207153.58
134.0713 234571.22
136.0507 436467.28
136.0870 354260.84
139.0498 300273.38
146.0708 2263117.50
156.0763 1845822.75
164.0814 496797.63

Name: 58 - Carnosine
PrecursorMz: 227.11386
Precursor_type: 
Collision_energy: 90.0
Ionization: ESI
IonMode: positive
RetentionTime: 0.16501
InChiKey: 
Formula: C9H14N4O3
CASNo: 
Smiles: 
CompoundClass: 
Comment: 
Num peaks: 32
54.0339 1127606.25
55.0180 4970973.50
55.0205 371334.84
55.0419 364662.81
56.0496 21706326.00
66.0337 1134317.63
67.0416 812732.38
68.0493 18649666.00
69.0446 1090250.75
69.6330 466956.63
72.0441 607989.38
78.0333 203756.98
81.0445 12500651.00
82.0523 15480336.00
83.0601 108116392.00
84.0443 331589.50
93.0445 71618904.00
95.0601 43560604.00
96.0443 196830.27
97.0396 194461.27
105.0444 1137618.13
109.0632 684823.69
110.0710 182724608.00
111.0548 2497980.50
119.0603 429379.66
121.0390 460085.03
122.0709 7208617.00
124.0215 184212.30
134.0711 261169.55
136.0502 324769.66
146.0706 1258779.13
156.0760 339324.22

Name: 58 - Carnosine
PrecursorMz: 227.11386
Precursor_type: 
Collision_energy: 100.0
Ionization: ESI
IonMode: positive
RetentionTime: 0.14587
InChiKey: 
Formula: C9H14N4O3
CASNo: 
Smiles: 
CompoundClass: 
Comment: 
Num peaks: 31
54.0340 2165135.75
54.5716 172675.00
55.0180 4747003.50
55.0419 624846.75
56.0496 35703124.00
60.0310 152215.11
63.6271 151759.33
66.0337 2026970.00
67.0415 876368.00
68.0494 21774196.00
69.0446 1518133.00
69.6345 531837.56
72.0441 427634.16
78.0336 701098.69
81.0445 17296836.00
82.0523 22374496.00
83.0602 122879520.00
84.0441 364834.97
93.0445 80130384.00
95.0601 36225240.00
96.0442 276059.00
105.0444 872818.25
109.0631 488096.53
110.0710 119847464.00
111.0548 2263733.75
119.0600 344299.47
121.0390 289215.09
122.0709 3504507.00
129.8152 148997.64
146.0708 443671.78
210.2334 149704.69

Name: 58 - Carnosine
PrecursorMz: 227.11386
Precursor_type: 
Collision_energy: 110.0
Ionization: ESI
IonMode: positive
RetentionTime: 0.14708
InChiKey: 
Formula: C9H14N4O3
CASNo: 
Smiles: 
CompoundClass: 
Comment: 
Num peaks: 37
50.5350 136440.97
52.8283 137431.08
53.0023 163859.00
54.0340 4145084.50
55.0180 3802809.25
55.0418 1225691.38
56.0496 51586176.00
64.8156 143975.14
66.0338 2863156.50
67.0416 1260582.75
67.6396 136423.77
68.0494 22572604.00
69.0446 2160644.25
69.9032 141362.23
72.0442 487495.03
78.0337 693845.00
81.0445 22021866.00
82.0523 25694248.00
83.0602 120280936.00
84.0442 573477.44
93.0446 73669352.00
95.0602 26634504.00
96.0440 250062.70
97.0395 239671.00
105.0445 924166.44
109.0394 192670.95
109.0631 622706.25
110.0710 65402084.00
111.0548 1654419.38
115.7332 143173.08
122.0708 1115336.13
134.0703 162860.41
145.8192 157244.89
146.0708 192821.77
172.5970 149141.00
195.9412 138435.73
212.3432 176191.78

Name: 58 - Carnosine
PrecursorMz: 227.11386
Precursor_type: 
Collision_energy: 120.0
Ionization: ESI
IonMode: positive
RetentionTime: 0.15337
InChiKey: 
Formula: C9H14N4O3
CASNo: 
Smiles: 
CompoundClass: 
Comment: 
Num peaks: 39
52.0185 215174.44
53.0023 165064.02
54.0301 124325.17
54.0314 168677.69
54.0340 5903144.00
55.0180 3106060.75
55.0418 1259461.75
56.0497 62837180.00
58.7942 106331.12
58.8378 94517.61
65.0385 159280.45
66.0302 164969.56
66.0338 3810602.25
67.0415 1541584.38
68.0494 20705140.00
69.0446 2637610.50
69.0481 203036.63
69.6345 377828.53
72.0443 275214.91
78.0336 638318.00
81.0445 24734518.00
82.0283 320191.72
82.0523 27935412.00
83.0602 101943064.00
84.0442 387142.56
93.0445 60571540.00
94.0525 155129.23
95.0601 16976446.00
96.0442 305669.22
105.0444 427949.66
108.0557 98571.30
109.0632 385238.03
110.0710 33654760.00
111.0548 1066552.75
119.4474 112897.66
122.0630 112902.34
122.0705 560018.81
136.0500 166957.48
151.7404 101830.07

Name: 59 - Niacinamide
PrecursorMz: 123.05529
Precursor_type: 
Collision_energy: 70.0
Ionization: ESI
IonMode: positive
RetentionTime: 0.16277
InChiKey: 
Formula: C6H6N2O
CASNo: 
Smiles: 
CompoundClass: 
Comment: 
Num peaks: 22
50.0155 1673654.50
51.0234 1854983.75
52.0185 1863112.75
53.0389 50885172.00
54.0340 1184708.50
55.7477 636388.44
68.0495 11010653.00
70.1910 1388576.50
78.0339 49229324.00
79.0415 5195000.00
80.0495 916772032.00
81.0528 1284838.50
83.1461 565060.88
95.0603 6377494.50
96.0444 273092576.00
99.6728 569722.56
105.0447 8417280.00
106.0287 30286716.00
111.0308 621176.19
123.0553 538860416.00
124.0393 26655140.00
124.0588 1402886.75

Name: 59 - Niacinamide
PrecursorMz: 123.05529
Precursor_type: 
Collision_energy: 80.0
Ionization: ESI
IonMode: positive
RetentionTime: 0.16395
InChiKey: 
Formula: C6H6N2O
CASNo: 
Smiles: 
CompoundClass: 
Comment: 
Num peaks: 26
50.0155 1222414.50
50.8129 545860.38
51.0234 3127558.50
52.0185 3171217.25
52.0313 862710.31
53.0389 93605712.00
54.0342 2398353.25
68.0495 16160073.00
70.0291 958972.25
70.1905 1143136.25
70.1939 890515.81
78.0290 923942.44
78.0339 66157340.00
79.0417 7252037.00
80.0495 1068779264.00
81.0529 1801584.75
95.0603 6494169.00
96.0444 330020480.00
97.0481 816129.25
105.0448 8851419.00
106.0287 22038770.00
111.0316 978913.00
123.0553 312732352.00
124.0393 21132370.00
124.0585 802796.13
129.7204 721345.75

Name: 59 - Niacinamide
PrecursorMz: 123.05529
Precursor_type: 
Collision_energy: 90.0
Ionization: ESI
IonMode: positive
RetentionTime: 0.16513
InChiKey: 
Formula: C6H6N2O
CASNo: 
Smiles: 
CompoundClass: 
Comment: 
Num peaks: 25
50.0155 3562920.00
51.0233 5899100.50
52.0185 5900495.00
52.7189 741787.69
53.0264 1265650.75
53.0389 140361120.00
54.0341 2872053.00
68.0495 17957700.00
70.0289 821212.81
70.1901 1038994.19
70.1936 868786.25
78.0339 76618976.00
78.6449 640429.13
79.0417 12617023.00
80.0495 987089280.00
81.0529 1624759.75
92.6856 679056.81
95.0603 5792514.00
96.0444 337127040.00
98.0486 1129080.25
105.0447 7567756.00
106.0287 17630482.00
111.0312 1554217.00
123.0553 160415680.00
124.0393 12761842.00

Name: 59 - Niacinamide
PrecursorMz: 123.05529
Precursor_type: 
Collision_energy: 100.0
Ionization: ESI
IonMode: positive
RetentionTime: 0.16630
InChiKey: 
Formula: C6H6N2O
CASNo: 
Smiles: 
CompoundClass: 
Comment: 
Num peaks: 26
50.0155 5955742.50
51.0233 8596118.00
52.0185 10235726.00
52.0311 1239519.25
53.0389 187213200.00
54.0342 2971555.25
54.0424 695420.81
68.0496 17437992.00
70.0287 957351.81
71.0605 708639.75
78.0339 81213112.00
78.1256 640727.00
79.0417 14083290.00
80.0495 929324864.00
80.6327 573471.56
81.0447 644785.63
81.0529 2921743.75
86.6056 648025.88
95.0602 4566747.50
96.0444 353060672.00
97.0480 1479298.50
105.0449 7040437.50
106.0287 10568902.00
111.0316 2598941.75
123.0553 88028016.00
124.0392 6793674.50

Name: 59 - Niacinamide
PrecursorMz: 123.05529
Precursor_type: 
Collision_energy: 110.0
Ionization: ESI
IonMode: positive
RetentionTime: 0.16798
InChiKey: 
Formula: C6H6N2O
CASNo: 
Smiles: 
CompoundClass: 
Comment: 
Num peaks: 28
50.0155 8326496.00
51.0233 15250696.00
51.3117 593754.38
52.0185 13632072.00
52.0209 860841.06
52.0312 2460567.25
53.0390 209425744.00
54.0342 2600435.00
68.0496 14924629.00
70.1913 1240099.00
74.5466 584456.13
78.0339 75874784.00
78.3041 596091.13
79.0376 784085.38
79.0417 15994690.00
80.0495 726133056.00
81.0529 2466424.00
95.0602 1983153.25
96.0445 290546880.00
97.0478 1227925.50
98.5161 732783.38
105.0448 5407751.50
106.0287 7103184.00
111.0318 2320256.00
119.0605 708308.44
122.7513 602361.69
123.0553 35838416.00
124.0393 2981322.00

Name: 59 - Niacinamide
PrecursorMz: 123.05529
Precursor_type: 
Collision_energy: 120.0
Ionization: ESI
IonMode: positive
RetentionTime: 0.14872
InChiKey: 
Formula: C6H6N2O
CASNo: 
Smiles: 
CompoundClass: 
Comment: 
Num peaks: 29
50.0155 12190059.00
51.0233 20430470.00
52.0161 1048308.19
52.0186 24764320.00
52.0311 3994175.25
53.0390 265698640.00
54.0342 3184605.75
59.3982 625673.94
65.0024 1532757.75
68.0496 16442782.00
71.9759 651234.38
78.0339 74942808.00
78.1900 499197.66
79.0381 600382.31
79.0417 20275566.00
80.0496 657813568.00
81.0529 2033551.63
90.1646 614568.50
92.7516 561746.69
94.9292 644584.75
95.0605 1088851.25
95.9927 554380.13
96.0445 298728576.00
97.0478 705372.56
105.0448 4577002.50
106.0288 2762642.75
111.0315 2537095.75
123.0554 19374332.00
124.0393 2266199.75

Name: 61 - Succinic acid
PrecursorMz: 119.03388
Precursor_type: 
Collision_energy: 10.0
Ionization: ESI
IonMode: positive
RetentionTime: 0.18618
InChiKey: 
Formula: C4H6O4
CASNo: 
Smiles: 
CompoundClass: 
Comment: 
Num peaks: 30
55.0181 8673.29
58.0291 3932.77
58.0655 2202.20
59.0687 3124.29
59.0734 2311.90
60.0766 2802.98
65.0389 6400.12
67.0335 1648.16
67.9351 2639.95
68.1487 1595.26
70.1948 2534.06
72.0810 4338.67
73.0285 20426.42
73.0842 8311.20
79.0543 7589.19
85.0068 3434.28
88.0217 2971.06
91.0543 309361.28
96.5148 4958.64
101.0234 35259.36
101.1155 22262.42
103.0545 3362.19
109.0649 30615.01
117.0700 3534.91
119.0493 83636.63
119.0605 37826.93
119.0680 3788.92
119.0848 133622.81
119.1182 4062.01
119.1262 63428.14

Name: 61 - Succinic acid
PrecursorMz: 119.03388
Precursor_type: 
Collision_energy: 20.0
Ionization: ESI
IonMode: positive
RetentionTime: 0.18764
InChiKey: 
Formula: C4H6O4
CASNo: 
Smiles: 
CompoundClass: 
Comment: 
Num peaks: 34
55.0181 10510.37
58.0290 3671.95
59.0688 2622.48
60.0766 3189.30
65.0387 6622.19
67.0543 2262.47
70.1943 2473.72
70.1975 3853.49
72.0809 4709.94
73.0285 21620.46
73.0841 8778.87
73.8375 1701.55
75.1001 2700.25
76.9331 1768.15
79.0543 7703.08
82.8963 1982.41
83.6813 1811.57
85.0069 8322.03
88.0216 1658.76
89.2078 1805.19
91.0543 302062.00
94.1115 1894.09
96.5148 1769.08
101.0234 41791.22
101.1154 19773.32
103.0543 3541.18
109.0650 23712.93
117.0700 5896.30
119.0493 80551.50
119.0605 37938.59
119.0849 128834.13
119.1261 68400.53
132.9986 1851.74
137.1087 2094.67

Name: 61 - Succinic acid
PrecursorMz: 119.03388
Precursor_type: 
Collision_energy: 30.0
Ionization: ESI
IonMode: positive
RetentionTime: 0.18910
InChiKey: 
Formula: C4H6O4
CASNo: 
Smiles: 
CompoundClass: 
Comment: 
Num peaks: 34
55.0181 9644.59
55.0546 2818.80
58.0290 2581.51
58.0653 2809.68
64.9705 2033.11
65.0388 6286.77
67.0541 1964.85
70.1967 3391.19
72.0808 4264.52
73.0285 19574.33
73.0841 11483.28
75.0998 1583.21
78.0285 1778.89
79.0542 7610.39
85.0068 6870.86
87.7551 1765.64
88.0216 3161.72
91.0543 299479.97
95.9441 2832.57
96.5152 1907.24
101.0234 33711.27
101.0343 1847.13
101.1155 21596.17
103.0544 3058.76
109.0579 3023.51
109.0649 28117.70
117.0695 3731.97
119.0492 87627.57
119.0604 39027.71
119.0677 3147.74
119.0849 130476.35
119.1262 71026.80
126.9728 3312.59
129.3928 1752.28

Name: 61 - Succinic acid
PrecursorMz: 119.03388
Precursor_type: 
Collision_energy: 40.0
Ionization: ESI
IonMode: positive
RetentionTime: 0.19057
InChiKey: 
Formula: C4H6O4
CASNo: 
Smiles: 
CompoundClass: 
Comment: 
Num peaks: 30
55.0181 13333.54
55.0546 1636.57
58.0291 2841.26
60.0766 2554.70
65.0388 5755.63
72.0808 4548.65
73.0285 21590.07
73.0842 8480.85
75.1002 2203.81
79.0544 8415.58
85.0067 5566.33
88.0215 1928.98
91.0543 296519.25
91.6020 1862.63
96.5147 1930.43
101.0235 33574.59
101.0341 2217.77
101.1154 20717.49
101.1209 2004.63
103.0071 1531.01
103.0542 2519.19
109.0648 26664.99
117.0698 5199.79
119.0492 84764.63
119.0604 31747.87
119.0849 133929.30
119.1262 71287.04
119.1623 1986.11
121.1724 1719.11
126.9722 2057.61

Name: 61 - Succinic acid
PrecursorMz: 119.03388
Precursor_type: 
Collision_energy: 50.0
Ionization: ESI
IonMode: positive
RetentionTime: 0.16690
InChiKey: 
Formula: C4H6O4
CASNo: 
Smiles: 
CompoundClass: 
Comment: 
Num peaks: 40
55.0181 10889.84
58.0289 2857.48
59.0687 2859.79
59.0732 2404.85
59.3194 1722.34
60.0764 2546.39
65.0387 5465.64
67.9350 2322.98
69.7236 2027.37
70.1943 2899.00
70.1976 2999.08
72.0808 5248.24
73.0284 17188.90
73.0840 11316.28
75.0998 3242.07
77.9335 2184.58
79.0541 6650.98
85.0068 11507.37
88.0217 3414.76
91.0542 279710.75
94.0120 2976.98
96.5148 2058.96
96.7091 1580.29
97.5271 1547.49
101.0235 20003.67
101.0343 1970.25
101.1093 3622.03
101.1154 20775.69
103.0545 3589.77
104.0624 1922.83
109.0649 14168.24
117.0700 2961.37
119.0492 23458.21
119.0605 18487.59
119.0682 2778.56
119.0858 43271.65
119.1182 3200.45
119.1261 44900.73
123.5538 1620.18
126.9720 3818.86

Name: 61 - Succinic acid
PrecursorMz: 119.03388
Precursor_type: 
Collision_energy: 60.0
Ionization: ESI
IonMode: positive
RetentionTime: 0.16838
InChiKey: 
Formula: C4H6O4
CASNo: 
Smiles: 
CompoundClass: 
Comment: 
Num peaks: 36
55.0182 8093.30
56.9651 2330.16
58.0290 2481.81
58.0654 3115.70
59.0688 4913.74
59.0732 5401.24
60.0766 5215.10
65.0387 9290.15
67.9350 5454.11
68.9520 3662.95
71.8266 2446.21
72.0808 3229.60
73.0285 19264.68
73.0841 11347.96
75.1000 4456.39
77.9333 2620.56
79.0544 10965.03
82.1381 1669.94
85.0069 7444.01
91.0543 297752.13
91.1512 1612.70
94.0123 2070.88
96.5152 2377.00
100.1776 1627.79
101.0232 8670.11
101.0341 1928.28
101.1153 20294.15
103.0543 5047.49
104.0620 2338.29
109.0650 15669.39
117.0702 4371.27
119.0505 11800.83
119.0603 18263.72
119.0857 24528.78
119.1261 24247.72
126.9715 1647.94

Name: 61 - Succinic acid
PrecursorMz: 119.03388
Precursor_type: 
Collision_energy: 70.0
Ionization: ESI
IonMode: positive
RetentionTime: 0.17131
InChiKey: 
Formula: C4H6O4
CASNo: 
Smiles: 
CompoundClass: 
Comment: 
Num peaks: 46
50.6699 1743.04
55.0182 10794.59
56.0579 2326.88
56.9650 1794.77
58.0289 3396.12
58.0653 7572.94
59.0687 11633.98
59.0733 3422.25
60.0766 9403.03
60.7637 1748.61
63.1924 1801.90
65.0387 24198.99
67.9350 7773.46
68.9521 3326.12
70.1963 4957.21
72.0808 6917.96
73.0285 15265.76
73.0842 15888.21
74.0965 1756.18
75.0997 4972.23
76.9331 1838.68
77.9334 2435.34
78.4542 1664.34
79.0542 8181.66
80.4264 1502.67
80.4541 1929.25
85.0070 9381.94
88.0216 3045.21
91.0543 332266.59
92.0492 2032.87
94.9435 1951.16
95.0492 3974.09
101.0234 3600.69
101.1154 17509.43
103.0542 5975.10
104.0622 4155.14
109.0645 8878.51
115.2952 1592.62
117.0697 4798.44
119.0491 7887.97
119.0606 17136.72
119.0897 12721.44
119.1262 16680.47
126.9720 1824.28
129.0856 1933.81
138.8127 1634.64

Name: 61 - Succinic acid
PrecursorMz: 119.03388
Precursor_type: 
Collision_energy: 80.0
Ionization: ESI
IonMode: positive
RetentionTime: 0.17279
InChiKey: 
Formula: C4H6O4
CASNo: 
Smiles: 
CompoundClass: 
Comment: 
Num peaks: 41
53.0389 2288.21
55.0183 9115.85
55.0546 1642.94
56.0578 2161.51
56.9651 2512.53
58.0654 7916.45
59.0688 13500.00
59.0733 3769.41
60.0766 9326.89
60.9308 1813.78
65.0388 45299.35
67.9349 10132.74
70.1948 3535.85
72.0808 5593.88
73.0284 13476.39
73.0842 9934.53
73.4989 1984.90
75.0996 3943.48
77.4113 1976.47
77.9335 2096.70
78.0464 2375.05
79.0501 1548.35
79.0543 8493.58
82.5042 1775.78
85.0069 4782.30
88.0216 2260.19
88.4069 1750.54
91.0543 330418.66
95.0491 4952.66
101.1156 7811.96
103.0544 6456.68
104.0625 2533.60
105.0450 2010.71
109.0649 7297.43
115.0539 2325.55
117.0700 2888.29
119.0491 4322.16
119.0605 12001.76
119.0846 5024.99
119.0908 5372.25
119.1263 5872.81

Name: 61 - Succinic acid
PrecursorMz: 119.03388
Precursor_type: 
Collision_energy: 90.0
Ionization: ESI
IonMode: positive
RetentionTime: 0.17427
InChiKey: 
Formula: C4H6O4
CASNo: 
Smiles: 
CompoundClass: 
Comment: 
Num peaks: 38
51.9404 2425.58
53.6167 1604.23
55.0181 5840.08
56.0578 2004.28
56.9654 1795.74
58.0653 12422.89
59.0687 21224.89
59.0732 4090.28
60.0766 6389.84
60.9307 2288.96
65.0387 69085.80
65.8676 1964.27
67.9350 12290.52
68.9520 3079.47
69.4903 1711.55
72.0810 2909.43
73.0285 9103.02
73.0841 5848.13
73.9063 1653.52
75.0999 4137.48
77.9332 3005.70
78.0463 3737.97
79.0543 6909.60
85.0072 2870.94
91.0543 295731.25
95.0493 7362.38
101.1155 7042.56
103.0540 9007.17
104.0619 4777.06
105.0448 3807.20
109.0648 2875.63
109.2969 1938.50
115.0539 2037.06
117.0695 2866.34
119.0607 9271.00
119.0852 2070.64
119.0904 2540.75
119.2809 1494.46

Name: 61 - Succinic acid
PrecursorMz: 119.03388
Precursor_type: 
Collision_energy: 100.0
Ionization: ESI
IonMode: positive
RetentionTime: 0.17694
InChiKey: 
Formula: C4H6O4
CASNo: 
Smiles: 
CompoundClass: 
Comment: 
Num peaks: 40
51.0233 2043.06
53.0389 3747.23
54.2028 1723.55
55.0182 6173.86
56.9654 1490.47
58.0654 10815.78
59.0625 3102.24
59.0687 24025.67
59.0733 4836.79
59.9308 1991.57
60.0766 6771.96
62.4852 1667.60
65.0387 102384.30
67.9349 9628.93
68.6047 1614.14
68.9428 2448.27
70.1942 2579.41
70.1976 3623.49
72.0804 1807.87
73.0284 6498.92
73.0842 6862.69
73.4987 2973.55
75.0999 3443.33
78.0465 5928.71
79.0542 5326.14
82.5040 3350.02
85.8410 1663.19
91.0543 278259.91
92.0495 2135.38
95.0491 11347.61
101.1155 1946.88
103.0543 7048.74
104.0621 4777.60
105.0450 4493.81
109.0653 2602.54
114.2676 1625.38
115.0545 2060.94
117.0696 2611.78
119.0603 6201.46
137.8159 1646.37

Name: 61 - Succinic acid
PrecursorMz: 119.03388
Precursor_type: 
Collision_energy: 110.0
Ionization: ESI
IonMode: positive
RetentionTime: 0.17844
InChiKey: 
Formula: C4H6O4
CASNo: 
Smiles: 
CompoundClass: 
Comment: 
Num peaks: 33
51.0233 3574.36
53.0391 3112.62
55.0182 6055.16
56.0579 2227.31
58.0654 16342.56
59.0624 3298.79
59.0688 23880.67
60.0765 3973.04
60.9308 2364.68
63.0232 3921.35
65.0387 137970.86
67.9350 10676.59
70.1948 4047.58
70.1979 1885.14
73.0284 3367.68
73.0841 3851.96
73.4990 2648.48
77.0835 1891.39
78.0467 4313.58
78.9425 1801.63
79.0543 5776.27
79.1957 1582.74
82.5042 1819.48
84.9068 1616.05
91.0543 237613.00
95.0491 17090.04
101.1152 2197.51
103.0542 8157.72
104.0619 3667.23
105.0447 4843.82
115.0546 2816.23
119.0610 4205.19
122.9049 1635.78

Name: 61 - Succinic acid
PrecursorMz: 119.03388
Precursor_type: 
Collision_energy: 120.0
Ionization: ESI
IonMode: positive
RetentionTime: 0.17993
InChiKey: 
Formula: C4H6O4
CASNo: 
Smiles: 
CompoundClass: 
Comment: 
Num peaks: 24
51.0233 6104.37
53.0389 4707.86
55.0181 5130.83
58.0654 19936.58
59.0623 3173.34
59.0688 24216.07
60.0764 2783.46
63.0231 7388.38
65.0388 152372.67
67.9350 11026.62
69.9818 1776.80
71.8258 1856.69
75.0998 2231.98
78.0466 4198.53
79.0541 3941.18
91.0543 187922.34
92.0497 2352.17
95.0492 13849.45
103.0542 8587.60
104.0622 3038.94
105.0448 5194.66
113.7770 1715.09
115.0542 2689.43
119.0609 2558.85

Name: 62 - L-Phenylalanine
PrecursorMz: 166.08626
Precursor_type: 
Collision_energy: 10.0
Ionization: ESI
IonMode: positive
RetentionTime: 0.15479
InChiKey: 
Formula: C9H11NO2
CASNo: 
Smiles: 
CompoundClass: 
Comment: 
Num peaks: 19
51.0235 661880.38
53.5377 457872.72
54.8727 467403.41
70.4387 1183000.63
72.7359 426647.13
79.0541 1406530.75
91.0543 1839399.13
93.0697 3224627.75
100.7434 578063.88
103.0470 1232362.75
103.0539 22846258.00
107.0488 13558076.00
109.0891 510184.47
120.0805 843063360.00
121.0651 560936.25
131.0488 32703426.00
149.0592 10770351.00
166.0858 29514364.00
168.1159 507829.84

Name: 62 - L-Phenylalanine
PrecursorMz: 166.08626
Precursor_type: 
Collision_energy: 20.0
Ionization: ESI
IonMode: positive
RetentionTime: 0.15596
InChiKey: 
Formula: C9H11NO2
CASNo: 
Smiles: 
CompoundClass: 
Comment: 
Num peaks: 15
70.4393 796344.44
77.0386 1201766.75
79.0543 1662278.75
91.0543 1787245.88
93.0698 2902200.50
103.0539 21216910.00
107.0415 1007964.44
107.0488 14995278.00
119.4293 503638.78
120.0805 831913216.00
121.0841 1204048.63
131.0488 29237412.00
149.0591 10770818.00
166.0858 27504430.00
166.0972 388942.03

Name: 62 - L-Phenylalanine
PrecursorMz: 166.08626
Precursor_type: 
Collision_energy: 30.0
Ionization: ESI
IonMode: positive
RetentionTime: 0.15714
InChiKey: 
Formula: C9H11NO2
CASNo: 
Smiles: 
CompoundClass: 
Comment: 
Num peaks: 23
51.0235 560966.75
56.6098 215328.89
58.8845 261728.53
62.7856 222117.92
63.0232 241270.64
70.4387 466096.63
77.0389 856793.81
79.0542 1501632.25
91.0536 1890433.63
93.0697 2545948.75
95.0487 335764.81
103.0539 18598210.00
107.0415 599434.88
107.0488 12590860.00
120.0805 739556672.00
121.0648 460940.66
121.0841 693233.38
130.6284 273304.66
131.0488 29493646.00
134.4849 273045.63
148.0752 361908.75
149.0592 11511103.00
166.0857 24846424.00

Name: 62 - L-Phenylalanine
PrecursorMz: 166.08626
Precursor_type: 
Collision_energy: 40.0
Ionization: ESI
IonMode: positive
RetentionTime: 0.15832
InChiKey: 
Formula: C9H11NO2
CASNo: 
Smiles: 
CompoundClass: 
Comment: 
Num peaks: 22
51.0235 527835.44
62.9720 451546.69
63.3376 403108.84
70.4389 1010484.25
77.0385 823773.44
79.0541 5173845.00
87.4882 479961.25
89.0050 542324.00
91.0537 2645427.50
93.0697 8271540.50
95.0492 680041.88
103.0540 46345116.00
107.0488 19706932.00
118.0645 595986.44
119.0725 778596.88
120.0806 797336960.00
121.0843 676722.13
131.0488 18312184.00
149.0591 2781353.00
166.0857 4757877.00
181.2080 555557.75
188.6592 467038.19

Name: 62 - L-Phenylalanine
PrecursorMz: 166.08626
Precursor_type: 
Collision_energy: 50.0
Ionization: ESI
IonMode: positive
RetentionTime: 0.15950
InChiKey: 
Formula: C9H11NO2
CASNo: 
Smiles: 
CompoundClass: 
Comment: 
Num peaks: 18
50.2868 405820.50
51.0233 477247.34
54.2107 570846.06
54.7015 387184.25
72.3170 414950.00
79.0541 10483154.00
91.0539 4096776.25
93.0697 18830504.00
93.0756 993505.13
95.0489 3080415.00
103.0540 80447944.00
107.0488 19388720.00
118.0642 860277.94
119.0727 700462.88
120.0805 630890560.00
[truncated: 4,761,651 more chars]
