# Supplementary material for: Development of an Accurate Mass Retention Time Database for Untargeted Metabolomic Analysis and Its Application to Plasma and Urine Pediatric Samples
Source: Molecules. 2021 Jul 13;26(14):4256. doi: 10.3390/molecules26144256 (PMC8303579; doi:10.3390/molecules26144256)
Supplement: Supplementary file 1 [file molecules-26-04256-s001.zip › molecules-1261967-supplementary/Supplementary Table S1.xlsx]

## Sheet: Sheet1
C: CHARGE	T: PLATE	T: NROW	T: NCOL	T: PRIMARY_NAME	T: SMILES	T: MOLECULAR_FORMULA	T: KEGG ID	T: CAS	T: NEUTRAL MONOISOTOPIC MOLECULAR MASS	T: METLIN_ID	T: PC_CID	T: PC_SID	T: CHEBI	T: SIGMA-ALDRICH_CAT NO	T: SIGMA-ALDRICH_NAME	T: SIGMA-ALDRICH_URL	T:	T: HMDB/YMDB ID	T: Secondary Accession Numbers	T: HMDB ID	T: Common Name	T: Description_A	T: Synonyms	T: Chemical Formula	T: Monoisotopic Molecular Weight	T: IUPAC Name	T: Traditional Name	T: SMILES_A	T: InChI Identifier_A	T: InChI Key_A	T: Description_B	T: Kingdom	T: Super Class	T: Class	T: Sub Class	T: Direct Parent	T: Alternative Parents	T: Physiological effect	T: Disposition	T: Process	T: Role	T: Cellular Locations	T: Biospecimen Locations	T: Tissue Locations	T: Pathways	T: Disease References	T: Enzyme Name	T: Uniprot ID
	1	A	1	BETA-NICOTINAMIDE ADENINE DINUCLEOTIDE	NC(C1=C[N+]([C@@H]2O[C@@H]([C@H]([C@H]2O)O)COP([O-])(OP(O)(OC[C@H]3O[C@@H](N4C=NC5=C4N=CN=C5N)[C@@H]([C@@H]3O)O)=O)=O)=CC=C1)=O	C21H27N7O14P2	C00003	53-84-9	663.109	101	5893	3305	15846	N1636	?-Nicotinamide adenine dinucleotide hydrate	http://www.sigmaaldrich.com/catalog/product/sial/N1636?lang=en&region=US		HMDB00902	HMDB00902	HMDB0000902	NAD	NAD (or Nicotinamide adenine dinucleotide) is used extensively in glycolysis and the citric acid cycle of cellular respiration. The reducing potential stored in NADH can be converted to ATP through the electron transport chain or used for anabolic metabolism. ATP ""energy"" is necessary for an organism to live. Green plants obtain ATP through photosynthesis, while other organisms obtain it by cel…	beta-NAD;Diphosphopyridine nucleotide;DPN;NAD+;Nadide;Nicotinamide adenine dinucleotide;b-NAD;Î²-nad;3-Carbamoyl-1-beta-D-ribofuranosylpyridinium hydroxide 5'-ester with adenosine 5'-pyrophosphate inner salt;3-Carbamoyl-1-beta-delta-ribofuranosylpyridinium hydroxide 5'-ester with adenosine 5'-pyrophosphate inner salt;3-Carbamoyl-1-D-ribofuranosylpyridinium hydroxide 5'-ester with adenosine 5'-pyr…	C21H28N7O14P2	664.117	1-[(2R,3R,4S,5R)-5-[({[({[(2R,3S,4R,5R)-5-(6-amino-9H-purin-9-yl)-3,4-dihydroxyoxolan-2-yl]methoxy}(hydroxy)phosphoryl)oxy](hydroxy)phosphoryl}oxy)methyl]-3,4-dihydroxyoxolan-2-yl]-3-carbamoyl-1Î»âµ-pyridin-1-ylium	1-[(2R,3R,4S,5R)-5-{[({[(2R,3S,4R,5R)-5-(6-aminopurin-9-yl)-3,4-dihydroxyoxolan-2-yl]methoxy(hydroxy)phosphoryl}oxy(hydroxy)phosphoryl)oxy]methyl}-3,4-dihydroxyoxolan-2-yl]-3-carbamoyl-1Î»âµ-pyridin-1-ylium	NC(=O)C1=C[N+](=CC=C1)[C@@H]1O[C@H](COP(O)(=O)OP(O)(=O)OC[C@H]2O[C@H]([C@H](O)[C@@H]2O)N2C=NC3=C2N=CN=C3N)[C@@H](O)[C@H]1O	InChI=1S/C21H27N7O14P2/c22-17-12-19(25-7-24-17)28(8-26-12)21-16(32)14(30)11(41-21)6-39-44(36,37)42-43(34,35)38-5-10-13(29)15(31)20(40-10)27-3-1-2-9(4-27)18(23)33/h1-4,7-8,10-11,13-16,20-21,29-32H,5-6H2,(H5-,22,23,24,25,33,34,35,36,37)/p+1/t10-,11-,13-,14-,15-,16-,20-,21-/m1/s1	BAWFJGJZGIEFAR-NNYOXOHSSA-O	Nad, also known as DPN or nadide, belongs to the class of organic compounds known as (5'->5')-dinucleotides. These are dinucleotides where the two bases are connected via a (5'->5')-phosphodiester linkage. Nad exists as a solid, slightly soluble (in water), and a moderately acidic compound (based on its pKa). Nad has been found throughout most human tissues, and has also been primarily detected i…	Organic compounds	Nucleosides, nucleotides, and analogues	(5'->5')-dinucleotides		(5'->5')-dinucleotides	(5'->5')-dinucleotide;6-aminopurine;Alcohol;Alkyl phosphate;Amine;Aminopyrimidine;Aromatic heteropolycyclic compound;Azacycle;Azole;Carboximidic acid;Carboximidic acid derivative;Glycosyl compound;Heteroaromatic compound;Hydrocarbon derivative;Imidazole;Imidazopyrimidine;Imidolactam;Monoalkyl phosphate;Monosaccharide;Monosaccharide phosphate;N-glycosyl compound;N-substituted imidazole;Nicotinamid…	Health effect;Health condition;Pellagra;	Source;Endogenous;Biological location;Organ and components;Brain;Liver;Prostate;Endocrine gland;Adrenal gland;Tissue and substructures;Epidermis;Skeletal muscle;Biofluid and excreta;Blood;Cell and elements;Extracellular;Element;Platelet;Cell;Fibroblast;Subcellular;Mitochondria;Nucleus;Endoplasmic reticulum;Peroxisome;Cytoplasm;	Naturally occurring process;Biological process;Biochemical pathway;Acetaminophen Metabolism Pathway;Acute intermittent porphyria;Ammonia Recycling;Androgen and Estrogen Metabolism;Androstenedione Metabolism;Arginine and Proline Metabolism;Artemether Metabolism Pathway;Azathioprine Action Pathway;Beta-Alanine Metabolism;Betaine Metabolism;bile acid biosynthesis;Butyrate Metabolism;Caffeine metabol…		Endoplasmic reticulum;Extracellular;Mitochondria;Nucleus;Peroxisome	Blood;Cellular Cytoplasm	Adrenal Gland;Brain;Epidermis;Fibroblasts;Liver;Platelet;Prostate;Skeletal Muscle	11-beta-hydroxylase deficiency (CYP11B1);17-alpha-hydroxylase deficiency (CYP17);17-Beta Hydroxysteroid Dehydrogenase III Deficiency;2-aminoadipic 2-oxoadipic aciduria;2-Hydroxyglutric Aciduria (D And L Form);2-ketoglutarate dehydrogenase complex deficiency;2-Methyl-3-Hydroxybutryl CoA Dehydrogenase Deficiency;21-hydroxylase deficiency (CYP21);27-Hydroxylase Deficiency;3-Beta-Hydroxysteroid Dehyd…
	1	A	2	GLUTAMINE	N[C@@H](CCC(N)=O)C(O)=O	C5H10N2O3	C00064	56-85-9	146.069	18	5961	3364	18050	G8540	L-Glutamine	http://www.sigmaaldrich.com/catalog/product/sigma/G8540?lang=en&region=US		HMDB00641	HMDB00641	HMDB0000641	L-Glutamine	Glutamine (Gln) is one of the 20 amino acids encoded by the standard genetic code. In humans it is considered a non-essential amino acid. Structurally, glutamine is similar to the amino acid glutamic acid. However, instead of having a terminal carboxylic acid, it has an amide. Enzymatically, glutamine is formed by replacing a side-chain hydroxyl of glutamic acid with an amine functional group. Gl…	(2S)-2,5-diamino-5-Oxopentanoic acid;(2S)-2-amino-4-Carbamoylbutanoic acid;(S)-2,5-diamino-5-Oxopentanoic acid;Glutamic acid 5-amide;Glutamic acid amide;GLUTAMINE;L-(+)-Glutamine;L-2-Aminoglutaramic acid;L-Glutamic acid gamma-amide;L-Glutamin;L-Glutaminsaeure-5-amid;Levoglutamide;Q;(2S)-2,5-diamino-5-Oxopentanoate;(2S)-2-amino-4-Carbamoylbutanoate;(S)-2,5-diamino-5-Oxopentanoate;Glutamate 5-amide…	C5H10N2O3	146.069	(2S)-2-amino-4-carbamoylbutanoic acid	L-glutamine	N[C@@H](CCC(N)=O)C(O)=O	InChI=1S/C5H10N2O3/c6-3(5(9)10)1-2-4(7)8/h3H,1-2,6H2,(H2,7,8)(H,9,10)/t3-/m0/s1	ZDXPYRJPNDTMRX-VKHMYHEASA-N	L-Glutamine, also known as levoglutamide or Q, belongs to the class of organic compounds known as l-alpha-amino acids. These are alpha amino acids which have the L-configuration of the alpha-carbon atom. L-Glutamine is a drug which is used for nutritional supplementation, also for treating dietary shortage or imbalance. used to reduce the acute complications of sickle cell disease in adult and pe…	Organic compounds	Organic acids and derivatives	Carboxylic acids and derivatives	Amino acids, peptides, and analogues	L-alpha-amino acids	Aliphatic acyclic compound;Amine;Amino acid;Carbonyl group;Carboximidic acid;Carboximidic acid derivative;Carboxylic acid;Fatty acid;Hydrocarbon derivative;L-alpha-amino acid;Monocarboxylic acid or derivatives;Organic nitrogen compound;Organic oxide;Organic oxygen compound;Organonitrogen compound;Organooxygen compound;Organopnictogen compound;Primary aliphatic amine;Primary amine	Health effect;Health condition;Schizophrenia;Epilepsy;Cancer;Leukemia;	Route of exposure;Enteral;Ingestion;Source;Endogenous;Food;Synthetic;Personal care product;Biological;Animal;Plant;Poaceae;Fabaceae;Cucurbitaceae;Biological location;Organ and components;Intestine;Testicle;Spleen;Prostate;Kidney;Pancreas;Tissue and substructures;Placenta;Skeletal muscle;Adipose tissue;Muscle;Epidermis;Biofluid and excreta;Urine;Saliva;Feces;Blood;Breast milk;Sweat;Cerebrospinal f…	Naturally occurring process;Biological process;Biochemical pathway;Amino Sugar Metabolism;Ammonia Recycling;Aspartate Metabolism;Azathioprine Action Pathway;Glutamate Metabolism;Glutaminolysis and Cancer;Homocarnosinosis;Hypoacetylaspartia;Mercaptopurine Action Pathway;Mercaptopurine Metabolism Pathway;MNGIE (Mitochondrial Neurogastrointestinal Encephalopathy);Nicotinate and Nicotinamide Metaboli…	Industrial application;Personal care products;Food and nutrition;Nutritional supplement;Pharmaceutical industry;Pharmaceutical;Biological role;Essential amino acid;Energy source;Rna component;Metabolite;Trace element;	Extracellular;Mitochondria	Blood;Breast Milk;Cerebrospinal Fluid (CSF);Feces;Saliva;Sweat;Urine	Adipose Tissue;Fibroblasts;Gut;Intestine;Kidney;Muscle;Myelin;Neuron;Pancreas;Placenta;Prostate;Skeletal Muscle;Spleen;Stratum Corneum;Testes	2-Hydroxyglutric Aciduria (D And L Form);4-Hydroxybutyric Aciduria/Succinic Semialdehyde Dehydrogenase Deficiency;Adenine phosphoribosyltransferase deficiency (APRT);Adenosine Deaminase Deficiency;Adenylosuccinate Lyase Deficiency;AICA-Ribosiduria;Amino Sugar Metabolism;Ammonia Recycling;Argininemia;Argininosuccinic Aciduria;Aspartate Metabolism;Azathioprine Action Pathway;Beta Ureidopropionase D…	Epilepsy;Schizophrenia;Carbamoyl Phosphate Synthetase Deficiency;Colorectal cancer;Early preeclampsia;Pregnancy;Late-onset preeclampsia;Fumarase deficiency;N-acetylglutamate synthetase deficiency;Obesity;Glutamine deficiency, congenital;Lipoyltransferase 1 Deficiency;Phosphoenolpyruvate Carboxykinase Deficiency 1, Cytosolic;Alzheimer's disease;Leukemia;Propionic acidemia;Irritable bowel syndrome;…	Glutamine--fructose-6-phosphate aminotransferase [isomerizing] 2;Glutamine--fructose-6-phosphate aminotransferase [isomerizing] 1;Amidophosphoribosyltransferase;Kynurenine--oxoglutarate transaminase 1;Glutamine--tRNA ligase;Asparagine synthetase [glutamine-hydrolyzing];GMP synthase [glutamine-hydrolyzing];Protein-glutamine gamma-glutamyltransferase E;Protein-glutamine gamma-glutamyltransferase 2;…	O94808;Q06210;Q06203;Q16773;P47897;P08243;P49915;Q08188;P21980;P15104;P00488;Q9UI32;P17812;O43548;O94925;P49221;P22735;O95932;Q96PF1;O15067;O75879;Q15758;Q9UHI5;Q99624;Q6IA69;P27708;Q9NRF8;Q8TF71;Q969I3;A8YXX4;Q9H0R6;O43716
	1	A	3	HYPOTAURINE	NCCS(O)=O	C2H7NO2S	C00519	300-84-5	109.02	281	107812	3802	16668	H1384	Hypotaurine	http://www.sigmaaldrich.com/catalog/product/aldrich/H1384?lang=en&region=US		HMDB00965	HMDB00965	HMDB0000965	Hypotaurine	Hypotaurine is a product of enzyme cysteamine dioxygenase [EC 1.13.11.19] in taurine and hypotaurine metabolism pathway (KEGG). It may function as an antioxidant and a protective agent under physiological conditions (PMID 14992269).	2-Aminoethanesulfinic acid;2-Aminoethanesulfinate;2-Aminoethanesulphinate;2-Aminoethanesulphinic acid;2-amino-Ethanesulfinate;2-amino-Ethanesulfinic acid;2-Aminoethylsulfinate;2-Aminoethylsulfinic acid;Cystaminesulfinate;Cystaminesulfinic acid	C2H7NO2S	109.02	2-aminoethane-1-sulfinic acid	hypotaurine	NCCS(O)=O	InChI=1S/C2H7NO2S/c3-1-2-6(4)5/h1-3H2,(H,4,5)	VVIUBCNYACGLLV-UHFFFAOYSA-N	Hypotaurine belongs to the class of organic compounds known as sulfinic acids. Sulfinic acids are compounds containing a sulfinic acid functional group, with the general structure RS(=O)OH (R = organyl, not H). Hypotaurine is soluble (in water) and an extremely strong acidic compound (based on its pKa). Hypotaurine has been found in human prostate tissue, and has also been primarily detected in s…	Organic compounds	Organic acids and derivatives	Sulfinic acids and derivatives	Sulfinic acids	Sulfinic acids	Aliphatic acyclic compound;Alkanesulfinic acid;Alkanesulfinic acid or derivatives;Amine;Hydrocarbon derivative;Organic nitrogen compound;Organic oxide;Organic oxygen compound;Organonitrogen compound;Organopnictogen compound;Organosulfur compound;Primary aliphatic amine;Primary amine;Sulfinic acid	Source;Endogenous;Biological location;Organ and components;Prostate;Cell and elements;Cell;Fibroblast;Biofluid and excreta;Saliva;Feces;Urine;Blood;Subcellular;Cytoplasm;	Naturally occurring process;Biological process;Biochemical pathway;Taurine and hypotaurine metabolism;			Cytoplasm	Blood;Feces;Saliva;Urine	Fibroblasts;Prostate;Sperm	Taurine and Hypotaurine Metabolism		Glutamate decarboxylase 2;Glutamate decarboxylase 1;Cysteine sulfinic acid decarboxylase;2-aminoethanethiol dioxygenase	Q05329;Q99259;Q9Y600;Q96SZ5
	1	A	4	INOSINE MONOPHOSPHATE	O[C@@H]1[C@@H](COP(O)(O)=O)O[C@H]([C@@H]1O)N1C=NC2=C1N=CNC2=O	C10H13N4O8P	C00130	131-99-7	348.047	5196	8582	3430	17202	I2879	Inosine 5'-monophosphate from Saccharomyces cerevisiae	http://www.sigmaaldrich.com/catalog/product/sigma/I2879?lang=en&region=US		HMDB00175	HMDB00175	HMDB0000175	Inosinic acid	Inosinic acid is a purine nucleotide which has hypoxanthine as the base and one phosphate group esterified to the sugar moiety. Inosinic acid is a nucleotide present in muscle and other tissues. It is formed by the deamination of AMP and when hydrolysed produces inosine. Inosinic acid is the ribonucleotide of hypoxanthine and is the first compound formed during the synthesis of purine. (Wikipedia…	2'-Inosine-5'-monophosphate;5'-IMP;5'-Inosinate;5'-Inosine monophosphate;5'-Inosinic acid;Hypoxanthosine 5'-monophosphate;Inosine 5'-monophosphate;Inosine 5'-phosphate;Inosine monophosphate;Ribosylhypoxanthine monophosphate;2'-Inosine-5'-monophosphoric acid;Inosinate;5'-Inosine monophosphoric acid;Hypoxanthosine 5'-monophosphoric acid;Inosine 5'-monophosphoric acid;Inosine 5'-phosphoric acid;Inos…	C10H13N4O8P	348.047	{[(2R,3S,4R,5R)-3,4-dihydroxy-5-(6-oxo-6,9-dihydro-1H-purin-9-yl)oxolan-2-yl]methoxy}phosphonic acid	inosine-5'-monophosphate	O[C@@H]1[C@@H](COP(O)(O)=O)O[C@H]([C@@H]1O)N1C=NC2=C1N=CNC2=O	InChI=1S/C10H13N4O8P/c15-6-4(1-21-23(18,19)20)22-10(7(6)16)14-3-13-5-8(14)11-2-12-9(5)17/h2-4,6-7,10,15-16H,1H2,(H,11,12,17)(H2,18,19,20)/t4-,6-,7-,10-/m1/s1	GRSZFWQUAKGDAV-KQYNXXCUSA-N	Inosinic acid, also known as 5'-inosinate or 5'-imp, belongs to the class of organic compounds known as purine ribonucleoside monophosphates. These are nucleotides consisting of a purine base linked to a ribose to which one monophosphate group is attached. Inosinic acid is slightly soluble (in water) and a moderately acidic compound (based on its pKa). Inosinic acid has been found throughout all …	Organic compounds	Nucleosides, nucleotides, and analogues	Purine nucleotides	Purine ribonucleotides	Purine ribonucleoside monophosphates	1,2-diol;6-oxopurine;Alcohol;Alkyl phosphate;Aromatic heteropolycyclic compound;Azacycle;Azole;Glycosyl compound;Heteroaromatic compound;Hydrocarbon derivative;Hypoxanthine;Imidazole;Imidazopyrimidine;Lactam;Monoalkyl phosphate;Monosaccharide;Monosaccharide phosphate;N-glycosyl compound;N-substituted imidazole;Organic nitrogen compound;Organic oxide;Organic oxygen compound;Organic phosphoric acid…	Health effect;Health condition;Febrile seizures;	Route of exposure;Enteral;Ingestion;Source;Endogenous;Food;Biological;Plant;Poaceae;Fabaceae;Glycine max;Cucurbitaceae;Theobroma cacao;Animal;Biological location;Tissue and substructures;All tissues;Biofluid and excreta;Feces;Blood;Cerebrospinal fluid;Subcellular;Cytoplasm;Mitochondria;Cell and elements;Extracellular;	Naturally occurring process;Biological process;Biochemical pathway;Aspartate Metabolism;Azathioprine Action Pathway;Hypoacetylaspartia;Mercaptopurine Action Pathway;Purine Metabolism;Thioguanine Action Pathway;	Industrial application;Pharmaceutical industry;Pharmaceutical;	Cytoplasm;Extracellular;Mitochondria	Blood;Cellular Cytoplasm;Cerebrospinal Fluid (CSF);Feces	All Tissues	Adenine phosphoribosyltransferase deficiency (APRT);Adenosine Deaminase Deficiency;Adenylosuccinate Lyase Deficiency;AICA-Ribosiduria;Aspartate Metabolism;Azathioprine Action Pathway;Canavan Disease;Gout or Kelley-Seegmiller Syndrome;Hypoacetylaspartia;Lesch-Nyhan Syndrome (LNS);Mercaptopurine Action Pathway;Mitochondrial DNA depletion syndrome;Molybdenum Cofactor Deficiency;Myoadenylate deaminas…	Febrile seizures;Crohn's disease;Ulcerative colitis	5'-nucleotidase;Cytosolic 5'-nucleotidase 1B;Cytosolic 5'-nucleotidase 1A;5'(3')-deoxyribonucleotidase, cytosolic type;5'(3')-deoxyribonucleotidase, mitochondrial;Ectonucleoside triphosphate diphosphohydrolase 1;Soluble calcium-activated nucleotidase 1;Ectonucleoside triphosphate diphosphohydrolase 3;Glycogen phosphorylase, liver form;Glycogen phosphorylase, muscle form;Glycogen phosphorylase, br…	P21589;Q96P26;Q9BXI3;Q8TCD5;Q9NPB1;P49961;Q8WVQ1;O75355;P06737;P11217;P11216;Q9BY32;P00492;Q01432;Q01433;P23109;Q9P2T1;P36959;Q9Y227;O75354;O75356;P30520;P12268;P31939;P20839;Q8N142;Q9H0P0;Q8NE73;P49902;A4D0Z6;Q5MY95
	1	A	5	CITRATE	OC(=O)CC(O)(CC(O)=O)C(O)=O	C6H8O7	C00158	77-92-9	192.027	124	311	3458	30769	251275	Citric acid	http://www.sigmaaldrich.com/catalog/product/sial/251275?lang=en&region=US		HMDB00094	HMDB00094	HMDB0000094	Citric acid	Citric acid (citrate) is a weak acid that is formed in the tricarboxylic acid cycle or that may be introduced with diet. The evaluation of plasma citric acid is scarcely used in the diagnosis of human diseases. On the contrary urinary citrate excretion is a common tool in the differential diagnosis of kidney stones, renal tubular acidosis and it plays also a role in bone diseases. The importance …	2-Hydroxy-1,2,3-propanetricarboxylic acid;2-Hydroxytricarballylic acid;3-Carboxy-3-hydroxypentane-1,5-dioic acid;Citronensaeure;e330;H3Cit;2-Hydroxy-1,2,3-propanetricarboxylate;Citrate;2-Hydroxytricarballylate;3-Carboxy-3-hydroxypentane-1,5-dioate;Aciletten;Anhydrous citrate;Anhydrous citric acid;beta-Hydroxytricarballylate;beta-Hydroxytricarballylic acid;Chemfill;Citraclean;Citretten;Citro;e 330…	C6H8O7	192.027	2-hydroxypropane-1,2,3-tricarboxylic acid	citric acid	OC(=O)CC(O)(CC(O)=O)C(O)=O	InChI=1S/C6H8O7/c7-3(8)1-6(13,5(11)12)2-4(9)10/h13H,1-2H2,(H,7,8)(H,9,10)(H,11,12)	KRKNYBCHXYNGOX-UHFFFAOYSA-N	Citric acid, also known as citrate or citronensaeure, belongs to the class of organic compounds known as tricarboxylic acids and derivatives. These are carboxylic acids containing exactly three carboxyl groups. Citric acid exists as a solid, soluble (in water), and a weakly acidic compound (based on its pKa). Citric acid has been found throughout all human tissues, and has also been detected in m…	Organic compounds	Organic acids and derivatives	Carboxylic acids and derivatives	Tricarboxylic acids and derivatives	Tricarboxylic acids and derivatives	Alcohol;Aliphatic acyclic compound;Alpha-hydroxy acid;Carbonyl group;Carboxylic acid;Hydrocarbon derivative;Hydroxy acid;Organic oxide;Organic oxygen compound;Organooxygen compound;Tertiary alcohol;Tricarboxylic acid or derivatives	Health effect;Health condition;Schizophrenia;Paraquat poisoning;Hyperoxalemia;Rhabdomyolysis;Cancer;Lung cancer;	Route of exposure;Enteral;Ingestion;Source;Endogenous;Food;Synthetic;Personal care product;Biological;Animal;Plant;Poaceae;Coffea;Fabaceae;Glycine max;Cucurbitaceae;Theobroma cacao;Biological location;Tissue and substructures;All tissues;Organ and components;Prostate;Biofluid and excreta;Urine;Saliva;Feces;Blood;Breast milk;Sweat;Cerebrospinal fluid;Subcellular;Cytoplasm;Mitochondria;Cell and ele…	Naturally occurring process;Biological process;Biochemical pathway;Citric Acid Cycle;Congenital lactic acidosis;Glutaminolysis and Cancer;The oncogenic action of 2-hydroxyglutarate;The Oncogenic Action of Fumarate;The Oncogenic Action of Succinate;Transfer of Acetyl Groups into Mitochondria;Warburg effect;	Industrial application;Food and nutrition;Personal care products;Chelating agent;Household products;Antimicrobial agent;Pharmaceutical industry;Pharmaceutical;	Cytoplasm;Extracellular;Mitochondria	Blood;Breast Milk;Cerebrospinal Fluid (CSF);Feces;Saliva;Sweat;Urine	All Tissues;Prostate	2-ketoglutarate dehydrogenase complex deficiency;Citric Acid Cycle;Congenital lactic acidosis;Fumarase deficiency;Glutaminolysis and Cancer;Mitochondrial complex II deficiency;Pyruvate dehydrogenase deficiency (E2);Pyruvate dehydrogenase deficiency (E3);The oncogenic action of 2-hydroxyglutarate;The oncogenic action of D-2-hydroxyglutarate in Hydroxygluaricaciduria;The Oncogenic Action of Fumarat…	Hyperoxalemia;Pancreatic cancer;Schizophrenia;Early preeclampsia;Pregnancy;Late-onset preeclampsia;Canavan disease;2-Ketoglutarate dehydrogenase complex deficiency;Irritable bowel syndrome;Crohn's disease;Ulcerative colitis;Alzheimer's disease;Frontotemporal dementia;Lewy body disease;Paraquat poisoning;Lung Cancer;Rhabdomyolysis;Diabetes mellitus type 1;Argininosuccinic aciduria;Propionic acidem…	ATP-citrate synthase;Citrate synthase, mitochondrial;Aldose reductase;Macrophage migration inhibitory factor;Heparan sulfate glucosamine 3-O-sulfotransferase 3A1;Glycine N-methyltransferase;Inosine triphosphate pyrophosphatase;Adenine phosphoribosyltransferase;Ribonuclease pancreatic;Beta-Ala-His dipeptidase;Betaine--homocysteine S-methyltransferase 1;cGMP-specific 3',5'-cyclic phosphodiesterase;…	P53396;O75390;P15121;P14174;Q9Y663;Q14749;Q9BY32;P07741;P07998;Q96KN2;Q93088;O76074;Q99798;P21399;P40926;P12931;P03950;O94956;P12724;Q9BZX2;Q8N0X4;Q96RQ9;Q9ULI2;Q9GZU7;P15086
	1	A	6	THREONINE	C[C@@H](O)[C@H](N)C(O)=O	C4H9NO3	C00188	72-19-5	119.058	32	6288	3488	16857	89179	L-Threonine	http://www.sigmaaldrich.com/catalog/product/sigma/89179?lang=en&region=US		HMDB00167	HMDB00167	HMDB0000167	L-Threonine	Threonine is an essential amino acid in humans. It is abundant in human plasma, particularly in newborns. Severe deficiency of threonine causes neurological dysfunction and lameness in experimental animals. Threonine is an immunostimulant which promotes the growth of thymus gland. It also can probably promote cell immune defense function. This amino acid has been useful in the treatment of geneti…	(2S)-Threonine;(2S,3R)-(-)-Threonine;(2S,3R)-2-amino-3-Hydroxybutanoic acid;2-amino-3-Hydroxybutyric acid;L-(-)-Threonine;L-2-amino-3-Hydroxybutyric acid;L-alpha-amino-beta-Hydroxybutyric acid;L-Threonin;T;Thr;THREONINE;(2S,3R)-2-amino-3-Hydroxybutanoate;2-amino-3-Hydroxybutyrate;L-2-amino-3-Hydroxybutyrate;L-a-amino-b-Hydroxybutyrate;L-a-amino-b-Hydroxybutyric acid;L-alpha-amino-beta-Hydroxybuty…	C4H9NO3	119.058	(2S,3R)-2-amino-3-hydroxybutanoic acid	L-threonine	C[C@@H](O)[C@H](N)C(O)=O	InChI=1S/C4H9NO3/c1-2(6)3(5)4(7)8/h2-3,6H,5H2,1H3,(H,7,8)/t2-,3+/m1/s1	AYFVYJQAPQTCCC-GBXIJSLDSA-N	L-Threonine, also known as (2S)-threonine or L threonine, belongs to the class of organic compounds known as l-alpha-amino acids. These are alpha amino acids which have the L-configuration of the alpha-carbon atom. L-Threonine exists as a solid, soluble (in water), and a moderately acidic compound (based on its pKa). L-Threonine has been found throughout all human tissues, and has also been detec…	Organic compounds	Organic acids and derivatives	Carboxylic acids and derivatives	Amino acids, peptides, and analogues	L-alpha-amino acids	Alcohol;Aliphatic acyclic compound;Amine;Amino acid;Beta-hydroxy acid;Carbonyl group;Carboxylic acid;Fatty acid;Hydrocarbon derivative;Hydroxy acid;L-alpha-amino acid;Monocarboxylic acid or derivatives;Organic nitrogen compound;Organic oxide;Organic oxygen compound;Organonitrogen compound;Organooxygen compound;Organopnictogen compound;Primary aliphatic amine;Primary amine;Secondary alcohol;Short-…	Health effect;Health condition;Schizophrenia;Epilepsy;Cardiac disorders;Heart failure;Cancer;Leukemia;	Route of exposure;Enteral;Ingestion;Source;Food;Synthetic;Personal care product;Biological;Animal;Plant;Poaceae;Coffea;Fabaceae;Glycine max;Cucurbitaceae;Theobroma cacao;Biological location;Tissue and substructures;All tissues;Organ and components;Prostate;Biofluid and excreta;Urine;Saliva;Feces;Blood;Breast milk;Sweat;Cerebrospinal fluid;Subcellular;Cytoplasm;Mitochondria;Cell and elements;Extra…	Naturally occurring process;Biological process;Biochemical pathway;Amikacin Action Pathway;Arbekacin Action Pathway;Azithromycin Action Pathway;Chloramphenicol Action Pathway;Clarithromycin Action Pathway;Clindamycin Action Pathway;Clomocycline Action Pathway;Demeclocycline Action Pathway;Doxycycline Action Pathway;Erythromycin Action Pathway;Gentamicin Action Pathway;Glycine and Serine Metabolis…	Industrial application;Drug;Personal care products;Food and nutrition;Nutritional supplement;Pharmaceutical industry;Pharmaceutical;Biological role;Essential amino acid;Trace element;	Cytoplasm;Extracellular	Blood;Breast Milk;Cerebrospinal Fluid (CSF);Feces;Saliva;Sweat;Urine	All Tissues;Prostate	Amikacin Action Pathway;Arbekacin Action Pathway;Azithromycin Action Pathway;Chloramphenicol Action Pathway;Clarithromycin Action Pathway;Clindamycin Action Pathway;Clomocycline Action Pathway;Demeclocycline Action Pathway;Doxycycline Action Pathway;Erythromycin Action Pathway;Gentamicin Action Pathway;Glycine and Serine Metabolism;Josamycin Action Pathway;Kanamycin Action Pathway;Lincomycin Acti…	Epilepsy;Heart failure;Early preeclampsia;Pregnancy;Late-onset preeclampsia;Fumarase deficiency;Obesity;Citrullinemia type II, neonatal-onset;Pyridoxamine 5-prime-phosphate oxidase deficiency;Leukemia;Schizophrenia;Irritable bowel syndrome;Ulcerative colitis;Colorectal cancer;Crohn's disease;Autism;Rheumatoid arthritis;Perillyl alcohol administration for cancer treatment;Pancreatic cancer;Periodo…	Threonine--tRNA ligase, cytoplasmic;L-serine dehydratase/L-threonine deaminase;Neutral amino acid transporter A;Threonine synthase-like 1;Monocarboxylate transporter 10;Acetolactate synthase-like protein;Serine dehydratase-like;Probable threonine--tRNA ligase 2, cytoplasmic;Threonine--tRNA ligase, mitochondrial	P26639;P20132;P43007;Q8IYQ7;Q8TF71;A1L0T0;Q96GA7;A2RTX5;Q9BW92
	1	A	7	PURINE	N1C=NC2=C1C=NC=N2	C5H4N4	C15587	120-73-0	120.044	6193	1044	17396579	17258	P55805	Purine	http://www.sigmaaldrich.com/catalog/product/aldrich/P55805?lang=en&region=US		HMDB01366	HMDB01366	HMDB0001366	Purine	Purine is a heterocyclic aromatic organic compound, consisting of a pyrimidine ring fused to an imidazole ring. Two of the bases in nucleic acids, adenine and guanine, are purines. Purines from food (or from tissue turnover) are metabolised by several enzymes, including xanthine oxidase, into uric acid. High levels of uric acid can predispose to gout when the acid crystalises in joints;this pheno…	Purine base;1H-Purine;6H-imidazo[4,5-D]Pyrimidine;7-Methyltheophylline;7H-imidazo(4,5-D)Pyrimidine;7H-Purine;9H-Purine;beta-Purine;Caffedrine;Caffein;Cafipel;Coffeine;Dasin;Dexitac;Diurex;Durvitan;imidazo(4,5-D)Pyrimidine;Isopurine;Koffein;Mateina;Methyltheobromine;Phensal;Propoxyphene compound 65;{6h-imidazo[4,5-D]pyrimidine};{7h-imidazo[4,} 5-D]pyrimidine;{Imidazo[4,5-D]pyrimidine}	C5H4N4	120.044	7H-purine	purine	N1C=NC2=C1C=NC=N2	InChI=1S/C5H4N4/c1-4-5(8-2-6-1)9-3-7-4/h1-3H,(H,6,7,8,9)	KDCGOANMDULRCW-UHFFFAOYSA-N	Purine, also known as purine base or 9H-purine, belongs to the class of organic compounds known as purines and purine derivatives. These are aromatic heterocyclic compounds containing a purine moiety, which is formed a pyrimidine-ring ring fused to an imidazole ring. Purine exists as a solid, soluble (in water), and a very weakly acidic compound (based on its pKa). Purine has been found throughou…	Organic compounds	Organoheterocyclic compounds	Imidazopyrimidines	Purines and purine derivatives	Purines and purine derivatives	Aromatic heteropolycyclic compound;Azacycle;Azole;Heteroaromatic compound;Hydrocarbon derivative;Imidazole;Organic nitrogen compound;Organonitrogen compound;Organopnictogen compound;Purine;Pyrimidine	Route of exposure;Enteral;Ingestion;Source;Endogenous;Food;Biological;Plant;Poaceae;Fabaceae;Glycine max;Cucurbitaceae;Theobroma cacao;Animal;Biological location;Organ and components;Spleen;Bladder;Brain;Intestine;Prostate;Kidney;Pancreas;Cell and elements;Element;Platelet;Cell;Nerve cell;Fibroblast;Tissue and substructures;Placenta;Epidermis;Adipose tissue;Skeletal muscle;Muscle;Subcellular;Cyto…				Cytoplasm	Saliva	Adipose Tissue;Adrenal Medulla;Bladder;Brain;Epidermis;Fetus;Fibroblasts;Intestine;Kidney;Muscle;Myelin;Nerve Cells;Neuron;Pancreas;Placenta;Platelet;Prostate;Skeletal Muscle;Spleen;Stratum Corneum			Glycogen phosphorylase, liver form;Purine nucleoside phosphorylase	P06737;P00491
	1	A	8	N-ACETYLNEURAMINATE	CC(=O)N[C@@H]1[C@@H](O)C[C@](O)(O[C@H]1[C@H](O)[C@H](O)CO)C(O)=O	C11H19NO9	C00270	131-48-6	309.106	3321	439197	3568	17012	A0812	N-Acetylneuraminic acid	http://www.sigmaaldrich.com/catalog/product/sigma/A0812?lang=en&region=US		HMDB00230	HMDB0000800;HMDB00230;HMDB00800	HMDB0000230	N-Acetylneuraminic acid	N-acetylneuraminic acid (NeuAc) or sialic acid is an acetyl derivative of the amino sugar neuraminic acid. It occurs in many glycoproteins, glycolipids, and polysaccharides in both mammals and bacteria. The most abundant sialic acid, NeuAc, is synthesized in vivo from N-acetylated D-mannosamine (ManNAc) or D-glucosamine (GlcNAc). NeuAc and its activated form, CMP-NeuAc, are biosynthesized in five…	5-N-ACETYL-BETA-D-neuraminIC ACID;beta-Neu5ac;5-N-ACETYL-b-D-neuraminate;5-N-ACETYL-b-D-neuraminic acid;5-N-ACETYL-beta-D-neuraminate;5-N-ACETYL-Î²-D-neuraminate;5-N-ACETYL-Î²-D-neuraminic acid;N-Acetylneuraminate;b-Neu5ac;Î²-neu5ac;5-(acetylamino)-3,5-Dideoxy-D-glycero-b-D-galacto-2-nonulopyranosonate;5-(acetylamino)-3,5-Dideoxy-D-glycero-b-D-galacto-2-nonulopyranosonic acid;5-(acetylamino)-3,5-…	C11H19NO9	309.106	(2S,4S,5R,6R)-5-acetamido-2,4-dihydroxy-6-[(1R,2R)-1,2,3-trihydroxypropyl]oxane-2-carboxylic acid	Î²-neu5ac	CC(=O)N[C@@H]1[C@@H](O)C[C@](O)(O[C@H]1[C@H](O)[C@H](O)CO)C(O)=O	InChI=1S/C11H19NO9/c1-4(14)12-7-5(15)2-11(20,10(18)19)21-9(7)8(17)6(16)3-13/h5-9,13,15-17,20H,2-3H2,1H3,(H,12,14)(H,18,19)/t5-,6+,7+,8+,9+,11-/m0/s1	SQVRNKJHWKZAKO-PFQGKNLYSA-N	N-Acetylneuraminic acid, also known as N-acetylneuraminate or beta-neu5ac, belongs to the class of organic compounds known as n-acylneuraminic acids. These are neuraminic acids carrying an N-acyl substituent. N-Acetylneuraminic acid exists as a solid, soluble (in water), and a moderately acidic compound (based on its pKa). N-Acetylneuraminic acid has been found throughout most human tissues, and …	Organic compounds	Organic oxygen compounds	Organooxygen compounds	Carbohydrates and carbohydrate conjugates	N-acylneuraminic acids	Acetamide;Alcohol;Aliphatic heteromonocyclic compound;Alpha-hydroxy acid;C-glucuronide;C-glycosyl compound;Carbonyl group;Carboxamide group;Carboxylic acid;Carboxylic acid derivative;Glycosyl compound;Hemiacetal;Hydrocarbon derivative;Hydroxy acid;Monocarboxylic acid or derivatives;N-acylneuraminic acid;Neuraminic acid;Organic nitrogen compound;Organic oxide;Organoheterocyclic compound;Organonitr…	Route of exposure;Enteral;Ingestion;Source;Endogenous;Food;Biological;Animal;Biological location;Organ and components;Brain;Prostate;Testicle;Endocrine gland;Adrenal gland;Biofluid and excreta;Urine;Saliva;Feces;Blood;Breast milk;Cerebrospinal fluid;Subcellular;Cytoplasm;Membrane;Nucleus;Lysosome;Myelin sheath;Cell membrane;	Naturally occurring process;Biological process;Biochemical pathway;Amino Sugar Metabolism;	Biological role;Antioxidant;Industrial application;Pharmaceutical industry;Pharmaceutical;		Cytoplasm;Lysosome;Membrane;Nucleus	Blood;Breast Milk;Cerebrospinal Fluid (CSF);Feces;Saliva;Urine	Adrenal Gland;Brain;Myelin;Prostate;Testes	Amino Sugar Metabolism;G(M2)-Gangliosidosis: Variant B, Tay-sachs disease;Salla Disease/Infantile Sialic Acid Storage Disease;Sialuria or French Type Sialuria;Tay-Sachs Disease	Irritable bowel syndrome;Ulcerative colitis;Colorectal cancer;Salla disease;Sialidosis, normosomatic type	Sialidase-2;Sialidase-4;Sialidase-1;Bifunctional UDP-N-acetylglucosamine 2-epimerase/N-acetylmannosamine kinase;Sialic acid synthase;N-acylneuraminate cytidylyltransferase;Sialate O-acetylesterase;N-acylneuraminate-9-phosphatase;N-acetylneuraminate lyase;NEU1 protein	Q9Y3R4;Q8WWR8;Q99519;Q9Y223;Q9NR45;Q8NFW8;Q9HAT2;Q8TBE9;Q9BXD5;Q5JQI0
	1	A	9	KYNURENINE	N[C@@H](CC(=O)C1=CC=CC=C1N)C(O)=O	C10H12N2O3	C00328	343-65-7	208.085	72	161166	3622	16946	61250	DL-Kynurenine	http://www.sigmaaldrich.com/catalog/product/aldrich/61250?lang=en&region=US		HMDB00684	HMDB0000183;HMDB00183;HMDB00684	HMDB0000684	L-Kynurenine	Kynurenine is a metabolite of the amino acid tryptophan used in the production of niacin. L-Kynurenine is a central compound of the tryptophan metabolism pathway since it can change into the neuroprotective agent kynurenic acid or to the neurotoxic agent quinolinic acid. The break-up of these endogenous compounds' balance can be observable in many disorders such as stroke, epilepsy, multiple scle…	(2S)-2-amino-4-(2-Aminophenyl)-4-oxobutanoic acid;3-Anthraniloyl-L-alanine;KYNURENINE;(2S)-2-amino-4-(2-Aminophenyl)-4-oxobutanoate;(AlphaS)-alpha,2-diamino-3-hydroxy-gamma-oxo-benzenebutanoate;(AlphaS)-alpha,2-diamino-3-hydroxy-gamma-oxo-benzenebutanoic acid;(S)-alpha,2-diamino-3-Hydroxy-gamma-oxo-benzenebutanoate;(S)-alpha,2-diamino-3-Hydroxy-gamma-oxo-benzenebutanoic acid;3-(3-Hydroxyanthranil…	C10H12N2O3	208.085	(2S)-2-amino-4-(2-aminophenyl)-4-oxobutanoic acid	L-kynurenine	N[C@@H](CC(=O)C1=CC=CC=C1N)C(O)=O	InChI=1S/C10H12N2O3/c11-7-4-2-1-3-6(7)9(13)5-8(12)10(14)15/h1-4,8H,5,11-12H2,(H,14,15)/t8-/m0/s1	YGPSJZOEDVAXAB-QMMMGPOBSA-N	L-Kynurenine, also known as quinurenine, belongs to the class of organic compounds known as alkyl-phenylketones. These are aromatic compounds containing a ketone substituted by one alkyl group, and a phenyl group. L-Kynurenine exists as a solid, slightly soluble (in water), and a moderately acidic compound (based on its pKa). L-Kynurenine has been found throughout most human tissues, and has also…	Organic compounds	Organic oxygen compounds	Organooxygen compounds	Carbonyl compounds	Alkyl-phenylketones	Alkyl-phenylketone;Alpha-amino acid;Alpha-amino acid or derivatives;Amine;Amino acid;Amino acid or derivatives;Aniline or substituted anilines;Aromatic homomonocyclic compound;Aryl alkyl ketone;Benzenoid;Benzoyl;Beta-aminoketone;Butyrophenone;Carboxylic acid;Carboxylic acid derivative;Gamma-keto acid;Hydrocarbon derivative;Keto acid;L-alpha-amino acid;Monocarboxylic acid or derivatives;Monocyclic…	Health effect;Health condition;Cns tumor;Intraventricular hemorrhage;Schizophrenia;Cns infection;Nervous system disorders;Hydrocephalus;	Route of exposure;Enteral;Ingestion;Source;Endogenous;Food;Biological;Animal;Biological location;Cell and elements;Cell;Nerve cell;Fibroblast;Organ and components;Intestine;Spleen;Brain;Liver;Tissue and substructures;Placenta;Epidermis;Biofluid and excreta;Feces;Urine;Blood;Cerebrospinal fluid;Subcellular;Cytoplasm;Mitochondria;	Naturally occurring process;Biological process;Biochemical pathway;Tryptophan Metabolism;	Industrial application;Pharmaceutical industry;Pharmaceutical;	Cytoplasm	Blood;Cerebrospinal Fluid (CSF);Feces;Urine	Brain;Central Nervous System;Epidermis;Fibroblasts;Intestine;Liver;Neuron;Placenta;Spleen	Tryptophan Metabolism	Schizophrenia;Nicotinamide Adenine Dinucleotide Deficiency;Hydrocephalus;Intraventricular hemorrhage;CNS tumors;CNS infections;Crohn's disease;Ulcerative colitis;Eosinophilic esophagitis;Tryptophanuria with dwarfism	Aspartate aminotransferase, mitochondrial;Kynureninase;Kynurenine/alpha-aminoadipate aminotransferase, mitochondrial;Kynurenine--oxoglutarate transaminase 1;Kynurenine 3-monooxygenase;Aminoadipate aminotransferase, isoform CRA_b;Kynurenine formamidase;Kynurenine--oxoglutarate transaminase 3	P00505;Q16719;Q8N5Z0;Q16773;O15229;Q4W5N8;Q63HM1;Q6YP21
	1	A	10	PYRIMIDINE	C1=CN=CN=C1	C4H4N2	C00396	289-95-2	80.0375	58148	9260	3686	16898	131695	Pyrimidine	http://www.sigmaaldrich.com/catalog/product/aldrich/131695?lang=en&region=US		HMDB03361	HMDB03361	HMDB0003361	Pyrimidine	Pyrimidine is a heterocyclic aromatic organic compound similar to benzene and pyridine, containing two nitrogen atoms at positions 1 and 3 of the six-member ring. Pyrimidines are heterocyclic, six-membered, nitrogen-containing carbon ring structures, with uracil, cytosine and thymine being the basal structures of ribose-containing nucleosides (uridine, cytidine and thymidine respectively), or deo…	1,3-Diazin;1,3-Diazine;m-Diazine;Metadiazine;Pyrimidin;Pyrimidine base;1,3-Diazabenzene;Miazine;PY;PYR;Pyrimidine dimer	C4H4N2	80.0374	pyrimidine	pyrimidine	C1=CN=CN=C1	InChI=1S/C4H4N2/c1-2-5-4-6-3-1/h1-4H	CZPWVGJYEJSRLH-UHFFFAOYSA-N	Pyrimidine, also known as pyrimidine base or 1,3-diazin, belongs to the class of organic compounds known as pyrimidines and pyrimidine derivatives. Pyrimidines and pyrimidine derivatives are compounds containing a pyrimidne ring, which is a six-member aromatic heterocycle which consists of two nitrogen atoms (at positions 1 and 3) and four carbon atoms. Pyrimidine exists as a solid, soluble (in w…	Organic compounds	Organoheterocyclic compounds	Diazines	Pyrimidines and pyrimidine derivatives	Pyrimidines and pyrimidine derivatives	Aromatic heteromonocyclic compound;Azacycle;Heteroaromatic compound;Hydrocarbon derivative;Organic nitrogen compound;Organonitrogen compound;Organopnictogen compound;Pyrimidine	Biological location;Biofluid and excreta;Feces;Saliva;Source;Endogenous;					Feces;Saliva				DNA damage-binding protein 2;DNA damage-binding protein 1;Poly(U)-binding-splicing factor PUF60	Q92466;Q16531;Q9UHX1
	1	A	11	ASPARTATE	N[C@H](CC(O)=O)C(O)=O	C4H7NO4	C00402	1783-96-6	133.038	15	83887	3692	17364	219096	D-Aspartic acid	http://www.sigmaaldrich.com/catalog/product/aldrich/219096?lang=en&region=US		HMDB06483	HMDB06483	HMDB0006483	D-Aspartic acid	D-Aspartic acid is the D-isomer of aspartic acid. Since its discovery in invertebrates, free D-aspartate (D-Asp) has been identified in a variety of organisms, including microorganisms, plants, and lower animals, mammals and humans. D-Asp in mammalian tissues is present in specific cells, indicating the existence of specific molecular components that regulate D-Asp levels and localization in tiss…	(R)-2-Aminobutanedioic acid;(R)-2-Aminosuccinic acid;Aspartic acid D-form;D-Asparaginsaeure;DAS;(R)-2-Aminobutanedioate;D-Aspartate;(R)-2-Aminosuccinate;Aspartate D-form;(-)-Aspartic acid;(2R)-2-Aminobutanedioate;(2R)-2-Aminobutanedioic acid;(R)-Aspartic acid;1-amino-1,2-Carboxyethane;Aspartic acid;D-(-)-Aspartic acid;delta-(-)-Aspartic acid;delta-Asparaginsaeure;delta-Aspartate;delta-Aspartic ac…	C4H7NO4	133.038	(2R)-2-aminobutanedioic acid	D-aspartic acid	N[C@H](CC(O)=O)C(O)=O	InChI=1S/C4H7NO4/c5-2(4(8)9)1-3(6)7/h2H,1,5H2,(H,6,7)(H,8,9)/t2-/m1/s1	CKLJMWTZIZZHCS-UWTATZPHSA-N	D-Aspartic acid, also known as D-aspartate or D-asparaginsaeure, belongs to the class of organic compounds known as aspartic acid and derivatives. Aspartic acid and derivatives are compounds containing an aspartic acid or a derivative thereof resulting from reaction of aspartic acid at the amino group or the carboxy group, or from the replacement of any hydrogen of glycine by a heteroatom. D-Aspa…	Organic compounds	Organic acids and derivatives	Carboxylic acids and derivatives	Amino acids, peptides, and analogues	Aspartic acid and derivatives	Aliphatic acyclic compound;Alpha-amino acid;Amine;Amino acid;Aspartic acid or derivatives;Carbonyl group;Carboxylic acid;D-alpha-amino acid;Dicarboxylic acid or derivatives;Fatty acid;Hydrocarbon derivative;Organic nitrogen compound;Organic oxide;Organic oxygen compound;Organonitrogen compound;Organooxygen compound;Organopnictogen compound;Primary aliphatic amine;Primary amine	Health effect;Health condition;Schizophrenia;	Source;Endogenous;Biological location;Biofluid and excreta;Feces;Urine;Blood;Cerebrospinal fluid;Subcellular;Cytoplasm;Peroxisome;Cell and elements;Extracellular;	Naturally occurring process;Biological process;Biochemical pathway;Aspartate Metabolism;Hypoacetylaspartia;	Industrial application;Pharmaceutical industry;Pharmaceutical;	Cytoplasm;Extracellular;Peroxisome	Blood;Cerebrospinal Fluid (CSF);Feces;Urine		Aspartate Metabolism;Canavan Disease;Hypoacetylaspartia	Schizophrenia;Irritable bowel syndrome;Crohn's disease;Colorectal cancer;Autism	D-aspartate oxidase	Q99489
	1	A	12	URATE	O=C1NC2=C(N1)C(=O)NC(=O)N2	C5H4N4O3	C00366	69-93-2	168.028	88	1175	3657	17775	U2625	Uric acid	http://www.sigmaaldrich.com/catalog/product/sigma/U2625?lang=en&region=US		HMDB00289	HMDB00289	HMDB0000289	Uric acid	Uric acid is a heterocyclic purine derivative that is the final oxidation product of purine metabolism. It is produced by the enzyme xanthine oxidase, which oxidizes oxypurines such as xanthine into uric acid. In most mammals, except humans and higher primates, the enzyme uricase further oxidizes uric acid to allantoin. Uric acid is also the end product of nitrogen metabolism in birds and reptile…	2,6,8-Trioxopurine;2,6,8-Trioxypurine;Purine-2,6,8(1H,3H,9H)-trione;Urate;1H-Purine-2,6,8-triol;2,6,8-Trihydroxypurine;Lithate;Lithic acid;Acid urate, ammonium;Ammonium acid urate;Monohydrate, sodium urate;Urate, ammonium acid;Urate, monosodium;Acid, uric;Monosodium urate monohydrate;Sodium acid urate;Sodium urate;Trioxopurine;Urate, sodium acid;Monohydrate, monosodium urate;Monosodium urate;Pota…	C5H4N4O3	168.028	2,3,6,7,8,9-hexahydro-1H-purine-2,6,8-trione	uric acid	O=C1NC2=C(N1)C(=O)NC(=O)N2	InChI=1S/C5H4N4O3/c10-3-1-2(7-4(11)6-1)8-5(12)9-3/h(H4,6,7,8,9,10,11,12)	LEHOTFFKMJEONL-UHFFFAOYSA-N	Uric acid, also known as urate or acid, uric, belongs to the class of organic compounds known as xanthines. These are purine derivatives with a ketone group conjugated at carbons 2 and 6 of the purine moiety. Uric acid exists as a solid, slightly soluble (in water), and a very weakly acidic compound (based on its pKa). Uric acid has been found throughout most human tissues, and has also been dete…	Organic compounds	Organoheterocyclic compounds	Imidazopyrimidines	Purines and purine derivatives	Xanthines	6-oxopurine;Alkaloid or derivatives;Aromatic heteropolycyclic compound;Azacycle;Azole;Heteroaromatic compound;Hydrocarbon derivative;Imidazole;Lactam;Organic nitrogen compound;Organic oxide;Organic oxygen compound;Organonitrogen compound;Organooxygen compound;Organopnictogen compound;Purinone;Pyrimidine;Pyrimidone;Urea;Vinylogous amide;Xanthine	Health effect;Observation;Bleeding;Investigations;Weight loss;Health condition;Diabetes mellitus type 2;Degenerative disc disease;Schizophrenia;Cachexia;Bacterial meningitis;Lesch-nyhan syndrome;Multiple sclerosis;Impaired glucose tolerance;Coma;Aciduria;Xanthinuria;Psychosis;Nervous system disorders;Seizure;Vascular disorders;Hypertension;Psychiatric disorders;Confusion;Agitation;Cardiac disorde…	Route of exposure;Parenteral;Dermal;Enteral;Ingestion;Source;Endogenous;Food;Biological;Plant;Poaceae;Fabaceae;Glycine max;Cucurbitaceae;Theobroma cacao;Animal;Biological location;Organ and components;Intestine;Spleen;Bladder;Brain;Liver;Prostate;Kidney;Tissue and substructures;Placenta;Epidermis;Adipose tissue;Muscle;Biofluid and excreta;Bile;Urine;Saliva;Feces;Blood;Cerebrospinal fluid;Cell and…	Naturally occurring process;Biological process;Biochemical pathway;Azathioprine Action Pathway;Mercaptopurine Action Pathway;Purine Metabolism;Thioguanine Action Pathway;	Industrial application;Pharmaceutical industry;Pharmaceutical;Biological role;Drug metabolite;Waste product;Metabolite;	Extracellular;Peroxisome	Amniotic Fluid;Bile;Blood;Cerebrospinal Fluid (CSF);Feces;Saliva;Urine	Adipose Tissue;Bladder;Brain;Epidermis;Erythrocyte;Intestine;Kidney;Liver;Muscle;Placenta;Platelet;Prostate;Spleen	Adenine phosphoribosyltransferase deficiency (APRT);Adenosine Deaminase Deficiency;Adenylosuccinate Lyase Deficiency;AICA-Ribosiduria;Azathioprine Action Pathway;Gout or Kelley-Seegmiller Syndrome;Lesch-Nyhan Syndrome (LNS);Mercaptopurine Action Pathway;Mitochondrial DNA depletion syndrome;Molybdenum Cofactor Deficiency;Myoadenylate deaminase deficiency;Purine Metabolism;Purine Nucleoside Phospho…	Diabetes mellitus type 2;Impaired glucose tolerance;Gout;Lesch-Nyhan syndrome;Multiple sclerosis;Bacterial meningitis;Cachexia;Uremia;Stomach cancer;Schizophrenia;Sulfite oxidase deficiency, ISOLATED;Xanthinuria type 1;Molybdenum cofactor deficiency;Primary hypomagnesemia;Fructose-1,6-diphosphatase deficiency;Phosphoribosylpyrophosphate Synthetase Superactivity;Fanconi syndrome;Cerebral creatine …	Xanthine dehydrogenase/oxidase;Glycogen phosphorylase, liver form	P47989;P06737
	1	B	1	CYTIDINE	NC1=NC(=O)N(C=C1)[C@@H]1O[C@H](CO)[C@@H](O)[C@H]1O	C9H13N3O5	C00475	65-46-3	243.086	3376	6175	3758	17562	C122106	Cytidine	http://www.sigmaaldrich.com/catalog/product/aldrich/C122106?lang=en&region=US		HMDB00089	HMDB00089	HMDB0000089	Cytidine	Cytidine is a nucleoside that is composed of the base cytosine linked to the five-carbon sugar D-ribose. Cytidine is a pyrimidine that besides being incorporated into nucleic acids, can serve as a substrate for the salvage pathway of pyrimidine nucleotide synthesis. It is a precursor of cytidine triphosphate (CTP) needed in the phosphatidylcholine (PC) and phosphatidylethanolamine (PE) biosynthet…	1-beta-D-Arabinofuranosylcytosine;4-amino-1-beta-D-Arabinofuranosyl-2(1H)-pyrimidinone;Cytosine arabinoside;Cytosine-1-beta-D-arabinofuranoside;Cytosine-beta-D-arabinofuranoside;1-b-D-Arabinofuranosylcytosine;1-Î²-D-arabinofuranosylcytosine;4-amino-1-b-D-Arabinofuranosyl-2(1H)-pyrimidinone;4-amino-1-Î²-D-arabinofuranosyl-2(1H)-pyrimidinone;Cytosine-1-b-D-arabinofuranoside;Cytosine-1-Î²-D-arabinof…	C9H13N3O5	243.086	4-amino-1-[(2R,3S,4S,5R)-3,4-dihydroxy-5-(hydroxymethyl)oxolan-2-yl]-1,2-dihydropyrimidin-2-one	cytarabine	NC1=NC(=O)N(C=C1)[C@@H]1O[C@H](CO)[C@@H](O)[C@H]1O	InChI=1S/C9H13N3O5/c10-5-1-2-12(9(16)11-5)8-7(15)6(14)4(3-13)17-8/h1-2,4,6-8,13-15H,3H2,(H2,10,11,16)/t4-,6-,7-,8-/m1/s1	UHDGCWIWMRVCDJ-XVFCMESISA-N	Cytarabine, also known as ara-C or cytosar-u, belongs to the class of organic compounds known as pyrimidine nucleosides. Pyrimidine nucleosides are compounds comprising a pyrimidine base attached to a ribosyl or deoxyribosyl moiety. Cytarabine is a drug which is used for the treatment of acute non-lymphocytic leukemia, acute lymphocytic leukemia and blast phase of chronic myelocytic leukemia. Cyt…	Organic compounds	Nucleosides, nucleotides, and analogues	Pyrimidine nucleosides		Pyrimidine nucleosides	Alcohol;Amine;Aminopyrimidine;Aromatic heteromonocyclic compound;Azacycle;Glycosyl compound;Heteroaromatic compound;Hydrocarbon derivative;Hydropyrimidine;Imidolactam;Monosaccharide;N-glycosyl compound;Organic nitrogen compound;Organic oxide;Organic oxygen compound;Organoheterocyclic compound;Organonitrogen compound;Organooxygen compound;Organopnictogen compound;Oxacycle;Pentose monosaccharide;Pr…	Route of exposure;Enteral;Ingestion;Source;Endogenous;Food;Biological;Plant;Poaceae;Fabaceae;Glycine max;Cucurbitaceae;Theobroma cacao;Animal;Biological location;Tissue and substructures;All tissues;Organ and components;Prostate;Biofluid and excreta;Urine;Saliva;Feces;Blood;Breast milk;Cerebrospinal fluid;Cell and elements;Extracellular;Subcellular;Mitochondria;Nucleus;Lysosome;	Naturally occurring process;Biological process;Biochemical pathway;MNGIE (Mitochondrial Neurogastrointestinal Encephalopathy);Pyrimidine Metabolism;	Industrial application;Pharmaceutical industry;Pharmaceutical;		Extracellular;Lysosome;Mitochondria;Nucleus	Blood;Breast Milk;Cerebrospinal Fluid (CSF);Feces;Saliva;Urine	All Tissues;Prostate	Beta Ureidopropionase Deficiency;Dihydropyrimidinase Deficiency;MNGIE (Mitochondrial Neurogastrointestinal Encephalopathy);Pyrimidine Metabolism;UMP Synthase Deficiency (Orotic Aciduria)	Canavan disease;Colorectal cancer;Crohn's disease;Ulcerative colitis;Alzheimer's disease;Frontotemporal dementia;Lewy body disease	5'-nucleotidase;Cytosolic 5'-nucleotidase 1B;Cytosolic 5'-nucleotidase 1A;5'(3')-deoxyribonucleotidase, cytosolic type;5'(3')-deoxyribonucleotidase, mitochondrial;Uridine-cytidine kinase 1;Bifunctional UDP-N-acetylglucosamine 2-epimerase/N-acetylmannosamine kinase;Uridine-cytidine kinase 2;AID;Cytosolic 5'-nucleotidase 3;Cytosolic purine 5'-nucleotidase;Cytidine deaminase;Uridine-cytidine kinase-…	P21589;Q96P26;Q9BXI3;Q8TCD5;Q9NPB1;Q9HA47;Q9Y223;Q9BZX2;Q546Y9;Q9H0P0;P49902;P32320;Q9NWZ5;Q6NTF7;Q14966;O95319;P31941;Q9UH17;Q9NRW3;Q96AK3;Q8IUX4;Q9GZX7
	1	B	2	SERINE	N[C@@H](CO)C(O)=O	C3H7NO3	C00065	56-45-1	105.043	5203	5951	3365	17115	84959	L-Serine	http://www.sigmaaldrich.com/catalog/product/sigma/84959?lang=en&region=US		HMDB00187	HMDB0000589;HMDB00187;HMDB00589	HMDB0000187	L-Serine	Serine is a nonessential amino acid derived from glycine. Like all the amino acid building blocks of protein and peptides, serine can become essential under certain conditions, and is thus important in maintaining health and preventing disease. Low-average concentration of serine compared to other amino acids is found in muscle. Serine is highly concentrated in all cell membranes. (http://www.dcn…	(2S)-2-amino-3-Hydroxypropanoic acid;(S)-(-)-Serine;(S)-2-amino-3-Hydroxypropanoic acid;(S)-alpha-amino-beta-Hydroxypropionic acid;(S)-Serine;beta-Hydroxy-L-alanine;beta-Hydroxyalanine;L-(-)-Serine;L-2-amino-3-Hydroxypropionic acid;L-3-Hydroxy-2-aminopropionic acid;L-3-Hydroxy-alanine;L-Ser;L-Serin;S;Ser;SERINE;(2S)-2-amino-3-Hydroxypropanoate;(S)-2-amino-3-Hydroxypropanoate;(S)-a-amino-b-Hydroxy…	C3H7NO3	105.043	(2S)-2-amino-3-hydroxypropanoic acid	L-serine	N[C@@H](CO)C(O)=O	InChI=1S/C3H7NO3/c4-2(1-5)3(6)7/h2,5H,1,4H2,(H,6,7)/t2-/m0/s1	MTCFGRXMJLQNBG-REOHCLBHSA-N	L-Serine, also known as (S)-serine or L-ser, belongs to the class of organic compounds known as serine and derivatives. Serine and derivatives are compounds containing serine or a derivative thereof resulting from reaction of serine at the amino group or the carboxy group, or from the replacement of any hydrogen of glycine by a heteroatom. L-Serine is a drug which is used as a natural moisturizin…	Organic compounds	Organic acids and derivatives	Carboxylic acids and derivatives	Amino acids, peptides, and analogues	Serine and derivatives	Alcohol;Aliphatic acyclic compound;Alpha-amino acid;Amine;Amino acid;Beta-hydroxy acid;Carbonyl group;Carboxylic acid;Hydrocarbon derivative;Hydroxy acid;L-alpha-amino acid;Monocarboxylic acid or derivatives;Organic nitrogen compound;Organic oxide;Organic oxygen compound;Organonitrogen compound;Organooxygen compound;Organopnictogen compound;Primary alcohol;Primary aliphatic amine;Primary amine;Se…	Health effect;Health condition;Refractory localization-related epilepsy;Schizophrenia;Juvenile myoclonic epilepsy;Cancer;Leukemia;Cardiac disorders;Heart failure;	Route of exposure;Enteral;Ingestion;Source;Endogenous;Food;Synthetic;Personal care product;Biological;Animal;Plant;Poaceae;Coffea;Fabaceae;Glycine max;Cucurbitaceae;Theobroma cacao;Biological location;Tissue and substructures;All tissues;Organ and components;Prostate;Biofluid and excreta;Urine;Saliva;Feces;Blood;Sweat;Cerebrospinal fluid;Subcellular;Cytoplasm;Mitochondria;Peroxisome;Cell and elem…	Naturally occurring process;Biological process;Biochemical pathway;Ammonia Recycling;Globoid Cell Leukodystrophy;Glycine and Serine Metabolism;Homocysteine Degradation;Metachromatic Leukodystrophy (MLD);Methionine Metabolism;phosphatidylethanolamine biosynthesis;Sarcosine Oncometabolite Pathway;Selenoamino Acid Metabolism;Sphingolipid Metabolism;	Industrial application;Food and nutrition;Personal care products;Pharmaceutical industry;Pharmaceutical;	Cytoplasm;Extracellular;Mitochondria;Peroxisome	Blood;Cerebrospinal Fluid (CSF);Feces;Saliva;Sweat;Urine	All Tissues;Prostate	3-Phosphoglycerate dehydrogenase deficiency;Ammonia Recycling;Cystathionine Beta-Synthase Deficiency;Dihydropyrimidine Dehydrogenase Deficiency (DHPD);Dimethylglycine Dehydrogenase Deficiency;Dimethylglycine Dehydrogenase Deficiency;Fabry disease;Gamma-cystathionase deficiency (CTH);Gaucher Disease;Globoid Cell Leukodystrophy;Glycine and Serine Metabolism;Glycine N-methyltransferase Deficiency;Ho…
	1	B	3	CYSTEINE	N[C@@H](CS)C(O)=O	C3H7NO2S	C00097	52-90-4	121.02	5556	5862	3397	17561	30089	L-Cysteine	http://www.sigmaaldrich.com/catalog/product/sigma/30089?lang=en&region=US		HMDB00574	HMDB00574	HMDB0000574	L-Cysteine	Cysteine is a naturally occurring, sulfur-containing amino acid that is found in most proteins, although only in small quantities. Cysteine is unique amongst the twenty natural amino acids as it contains a thiol group. Thiol groups can undergo oxidation/reduction (redox) reactions;when cysteine is oxidized it can form cystine, which is two cysteine residues joined by a disulfide bond. This reacti…	(2R)-2-amino-3-Mercaptopropanoic acid;(2R)-2-amino-3-Sulfanylpropanoic acid;(R)-2-amino-3-Mercaptopropanoic acid;C;Cys;CYSTEINE;e 920;e-920;e920;FREE cysteine;L-2-amino-3-Mercaptopropionic acid;L-Cystein;L-Zystein;(2R)-2-amino-3-Mercaptopropanoate;(2R)-2-amino-3-Sulfanylpropanoate;(2R)-2-amino-3-Sulphanylpropanoate;(2R)-2-amino-3-Sulphanylpropanoic acid;(R)-2-amino-3-Mercaptopropanoate;L-2-amino-…	C3H7NO2S	121.02	(2R)-2-amino-3-sulfanylpropanoic acid	L-cysteine	N[C@@H](CS)C(O)=O	InChI=1S/C3H7NO2S/c4-2(1-7)3(5)6/h2,7H,1,4H2,(H,5,6)/t2-/m0/s1	XUJNEKJLAYXESH-REOHCLBHSA-N	L-Cysteine, also known as C or E920, belongs to the class of organic compounds known as cysteine and derivatives. Cysteine and derivatives are compounds containing cysteine or a derivative thereof resulting from reaction of cysteine at the amino group or the carboxy group, or from the replacement of any hydrogen of glycine by a heteroatom. L-Cysteine is a drug which is used for the prevention of …	Organic compounds	Organic acids and derivatives	Carboxylic acids and derivatives	Amino acids, peptides, and analogues	Cysteine and derivatives	Aliphatic acyclic compound;Alkylthiol;Alpha-amino acid;Amine;Amino acid;Carbonyl group;Carboxylic acid;Cysteine or derivatives;Hydrocarbon derivative;L-alpha-amino acid;Monocarboxylic acid or derivatives;Organic nitrogen compound;Organic oxide;Organic oxygen compound;Organonitrogen compound;Organooxygen compound;Organopnictogen compound;Organosulfur compound;Primary aliphatic amine;Primary amine	Health effect;Observation;Bleeding;Investigations;Weight loss;Health condition;Peripheral neuropathy;Aids;Multiple sclerosis;Kidney disease;Coma;Psychosis;Renal and urinary disorders;Chronic kidney disease;Cardiac disorders;Cardiovascular disease;Gastrointestinal disorders;Vomiting;Nausea;Psychiatric disorders;Dementia;Confusion;Agitation;Nervous system disorders;Stroke;Seizure;	Route of exposure;Parenteral;Dermal;Enteral;Ingestion;Source;Endogenous;Food;Synthetic;Personal care product;Biological;Animal;Plant;Poaceae;Coffea;Fabaceae;Glycine max;Cucurbitaceae;Theobroma cacao;Biological location;Organ and components;Intestine;Spleen;Liver;Testicle;Prostate;Kidney;Endocrine gland;Adrenal cortex;Thyroid gland;Tissue and substructures;Placenta;Epidermis;Skeletal muscle;Muscle…	Naturally occurring process;Biological process;Biochemical pathway;Amiloride Action Pathway;Bendroflumethiazide Action Pathway;Bumetanide Action Pathway;Chlorothiazide Action Pathway;Chlorthalidone Action Pathway;Cyclothiazide Action Pathway;Cysteine Metabolism;Cystinosis, ocular nonnephropathic;Eplerenone Action Pathway;Ethacrynic Acid Action Pathway;Furosemide Action Pathway;Glucose Transporter…	Industrial application;Food and nutrition;Personal care products;Pharmaceutical industry;Pharmaceutical;Biological role;Drug metabolite;Waste product;	Cytoplasm;Extracellular;Mitochondria	Blood;Cerebrospinal Fluid (CSF);Feces;Saliva;Sweat;Urine	Adrenal Cortex;Epidermis;Fibroblasts;Intestine;Kidney;Liver;Muscle;Myelin;Neuron;Placenta;Platelet;Prostate;Skeletal Muscle;Spleen;Testes;Thyroid Gland	2-Hydroxyglutric Aciduria (D And L Form);3-Phosphoglycerate dehydrogenase deficiency;4-Hydroxybutyric Aciduria/Succinic Semialdehyde Dehydrogenase Deficiency;5-oxoprolinase deficiency;5-Oxoprolinuria;Amiloride Action Pathway;Bendroflumethiazide Action Pathway;Beta-mercaptolactate-cysteine disulfiduria;Blue diaper syndrome;Bumetanide Action Pathway;Chlorothiazide Action Pathway;Chlorthalidone Acti…	AIDS;Alzheimer's disease;Uremia;Sulfite oxidase deficiency, ISOLATED;Multiple sclerosis;Stroke;Peripheral neuropathy;Dementia;Colorectal cancer;Autism;Eosinophilic esophagitis;Cystinylglycinuria	Aspartate aminotransferase, cytoplasmic;Aspartate aminotransferase, mitochondrial;Aminopeptidase N;Glutamate--cysteine ligase catalytic subunit;Glutamate--cysteine ligase regulatory subunit;Cystathionine gamma-lyase;Glutaminyl-peptide cyclotransferase;Cystathionine beta-synthase;Glutathione synthetase;Cytosol aminopeptidase;Cysteine sulfinic acid decarboxylase;Cysteine dioxygenase type 1;Methylat…	P17174;P00505;P15144;P48506;P48507;P32929;Q16769;P35520;P48637;P28838;Q9Y600;Q16878;P16455;Q9UHI5;Q9Y697;Q9HAB8;P08195;Q9BZV2;Q8TF71;Q9HA77;Q9UHG3;Q96EN8;P49589;O75223;Q16857
	1	B	4	CITRULLINE	N[C@@H](CCCNC(N)=O)C(O)=O	C6H13N3O3	C00327	372-75-8	175.096	16	9750	3621	16349	C7629	L-Citrulline	http://www.sigmaaldrich.com/catalog/product/sigma/C7629?lang=en&region=US		HMDB00904	HMDB00904	HMDB0000904	Citrulline	Citrulline is an amino acid made from ornithine and carbamoyl phosphate in one of the central reactions in the urea cycle. It is also produced from arginine as a by-product of the reaction catalyzed by NOS family (NOS). In this reaction, arginine is first oxidized into N(omega)-hydroxyarginine, which is then further oxidized to citrulline concomitant with the release of nitric oxide (EC 1.14.13.3…	(S)-2-amino-5-Ureidopentanoic acid;2-amino-5-Ureidovaleric acid;alpha-amino-delta-Ureidovaleric acid;Cit;delta-Ureidonorvaline;L-2-amino-5-Ureidovaleric acid;N(5)-(Aminocarbonyl)-L-ornithine;N5-(Aminocarbonyl)ornithine;N5-Carbamoylornithine;N(delta)-Carbamylornithine;(S)-2-amino-5-Ureidopentanoate;2-amino-5-Ureidovalerate;a-amino-delta-Ureidovalerate;a-amino-delta-Ureidovaleric acid;alpha-amino-d…	C6H13N3O3	175.096	(2S)-2-amino-5-(carbamoylamino)pentanoic acid	L-citrulline	N[C@@H](CCCNC(N)=O)C(O)=O	InChI=1S/C6H13N3O3/c7-4(5(10)11)2-1-3-9-6(8)12/h4H,1-3,7H2,(H,10,11)(H3,8,9,12)/t4-/m0/s1	RHGKLRLOHDJJDR-BYPYZUCNSA-N	Citrulline, also known as Cit or Î´-ureidonorvaline, belongs to the class of organic compounds known as l-alpha-amino acids. These are alpha amino acids which have the L-configuration of the alpha-carbon atom. Citrulline is a drug which is used for nutritional supplementation, also for treating dietary shortage or imbalance. Citrulline exists as a solid, soluble (in water), and a moderately acidi…	Organic compounds	Organic acids and derivatives	Carboxylic acids and derivatives	Amino acids, peptides, and analogues	L-alpha-amino acids	Aliphatic acyclic compound;Amine;Amino acid;Carbonyl group;Carboximidamide;Carboximidic acid derivative;Carboxylic acid;Fatty acid;Hydrocarbon derivative;Imine;Isourea;L-alpha-amino acid;Monocarboxylic acid or derivatives;Organic nitrogen compound;Organic oxide;Organic oxygen compound;Organonitrogen compound;Organooxygen compound;Organopnictogen compound;Primary aliphatic amine;Primary amine	Health effect;Health condition;N-acetylglutamate synthetase deficiency;Epilepsy;Intestinal failure;Schizophrenia;	Route of exposure;Enteral;Ingestion;Source;Endogenous;Food;Biological;Animal;Plant;Poaceae;Fabaceae;Glycine max;Cucurbitaceae;Theobroma cacao;Biological location;Organ and components;Intestine;Bladder;Liver;Prostate;Kidney;Cell and elements;Element;Platelet;Cell;Nerve cell;Fibroblast;Tissue and substructures;Placenta;Epidermis;Biofluid and excreta;Urine;Saliva;Feces;Blood;Sweat;Cerebrospinal flui…	Naturally occurring process;Biological process;Biochemical pathway;Arginine and Proline Metabolism;Aspartate Metabolism;Hypoacetylaspartia;urea cycle;	Biological role;Metabolite;Trace element;Industrial application;Protective agent;Food and nutrition;Nutritional supplement;Pharmaceutical industry;Pharmaceutical;	Mitochondria	Blood;Cerebrospinal Fluid (CSF);Feces;Saliva;Sweat;Urine	Bladder;Epidermis;Fibroblasts;Intestine;Kidney;Liver;Myelin;Nerve Cells;Neuron;Placenta;Platelet;Prostate	Arginine and Proline Metabolism;Arginine: Glycine Amidinotransferase Deficiency (AGAT Deficiency);Argininemia;Argininosuccinic Aciduria;Aspartate Metabolism;Canavan Disease;Carbamoyl Phosphate Synthetase Deficiency;Citrullinemia Type I;Creatine deficiency, guanidinoacetate methyltransferase deficiency;Guanidinoacetate Methyltransferase Deficiency (GAMT Deficiency);Hyperornithinemia with gyrate at…	Intestinal failure;Epilepsy;Alzheimer's disease;Argininosuccinic aciduria;Fumarase deficiency;N-acetylglutamate synthetase deficiency;Citrullinemia type I;Citrullinemia type II, adult-onset;Pearson Syndrome;Citrullinemia type II, neonatal-onset;Cutis laxa, autosomal recessive, type IIIA;Myopathy, lactic acidosis, and sideroblastic anemia 1;Phosphoenolpyruvate Carboxykinase Deficiency 1, Cytosolic…	Argininosuccinate synthase;Protein-arginine deiminase type-6;Protein-arginine deiminase type-4;Protein-arginine deiminase type-3;Protein-arginine deiminase type-2;Protein-arginine deiminase type-1;N(G),N(G)-dimethylarginine dimethylaminohydrolase 1;N(G),N(G)-dimethylarginine dimethylaminohydrolase 2;Nitric oxide synthase, inducible;Ornithine carbamoyltransferase, mitochondrial;Nitric oxide syntha…	P00966;Q6TGC4;Q9UM07;Q9ULW8;Q9Y2J8;Q9ULC6;O94760;O95865;P35228;P00480;P29475;P29474;Q5T6L4;B3VK56
	1	B	5	TAURINE	NCCS(O)(=O)=O	C2H7NO3S	C00245	107-35-7	125.015	31	1123	3544	15891	86329	Taurine	http://www.sigmaaldrich.com/catalog/product/sigma/86329?lang=en&region=US		HMDB00251	HMDB00251	HMDB0000251	Taurine	Taurine is a sulfur amino acid like methionine, cystine, cysteine and homocysteine. It is a lesser-known amino acid because it is not incorporated into the structural building blocks of protein. Yet taurine is an essential amino acid in pre-term and newborn infants of humans and many other species. Adults can synthesize their own taurine, yet are probably dependent in part on dietary taurine. Tau…	2-Aminoethanesulfonic acid;2-Aminoethyl sulfonate;Aminoethylsulfonic acid;beta-Aminoethylsulfonic acid;2-Aminoethanesulfonate;2-Aminoethanesulphonate;2-Aminoethanesulphonic acid;2-Aminoethyl sulfonic acid;2-Aminoethyl sulphonate;2-Aminoethyl sulphonic acid;Aminoethylsulfonate;Aminoethylsulphonate;Aminoethylsulphonic acid;b-Aminoethylsulfonate;b-Aminoethylsulfonic acid;b-Aminoethylsulphonate;b-Ami…	C2H7NO3S	125.015	2-aminoethane-1-sulfonic acid	taurine	NCCS(O)(=O)=O	InChI=1S/C2H7NO3S/c3-1-2-7(4,5)6/h1-3H2,(H,4,5,6)	XOAAWQZATWQOTB-UHFFFAOYSA-N	Taurine, also known as taufon or 2-sulfoethylamine, belongs to the class of organic compounds known as organosulfonic acids. Organosulfonic acids are compounds containing the sulfonic acid group, which has the general structure RS(=O)2OH (R is not a hydrogen atom). Taurine exists as a solid, soluble (in water), and an extremely strong acidic compound (based on its pKa). Taurine has been found thr…	Organic compounds	Organic acids and derivatives	Organic sulfonic acids and derivatives	Organosulfonic acids and derivatives	Organosulfonic acids	Aliphatic acyclic compound;Alkanesulfonic acid;Amine;Hydrocarbon derivative;Organic nitrogen compound;Organic oxide;Organic oxygen compound;Organonitrogen compound;Organopnictogen compound;Organosulfonic acid;Organosulfur compound;Primary aliphatic amine;Primary amine;Sulfonyl	Health effect;Health condition;Epilepsy;Schizophrenia;Cardiac disorders;Heart failure;Cancer;Leukemia;Lung cancer;	Route of exposure;Enteral;Ingestion;Source;Endogenous;Food;Biological;Plant;Poaceae;Fabaceae;Cucurbitaceae;Animal;Biological location;Organ and components;Intestine;Brain;Liver;Prostate;Kidney;Pancreas;Tissue and substructures;Placenta;Epidermis;Skeletal muscle;Nervous tissue;Muscle;Biofluid and excreta;Bile;Urine;Saliva;Feces;Blood;Breast milk;Cerebrospinal fluid;Cell and elements;Extracellular;…	Naturally occurring process;Biological process;Biochemical pathway;bile acid biosynthesis;Cerebrotendinous Xanthomatosis (CTX);Congenital Bile Acid Synthesis Defect Type II;Congenital Bile Acid Synthesis Defect Type III;Taurine and hypotaurine metabolism;	Industrial application;Food and nutrition;Pharmaceutical industry;Pharmaceutical;Biological role;Osmolyte;Essential amino acid;Antioxidant;	Extracellular;Peroxisome	Bile;Blood;Breast Milk;Cerebrospinal Fluid (CSF);Feces;Saliva;Urine	Brain;Epidermis;Erythrocyte;Fibroblasts;Intestine;Keratinocyte;Kidney;Leukocyte;Liver;Lymphocyte;Muscle;Nerve Cells;Nervous Tissues;Neuron;Pancreas;Placenta;Platelet;Prostate;Retina;Skeletal Muscle	27-Hydroxylase Deficiency;Bile Acid Biosynthesis;Cerebrotendinous Xanthomatosis (CTX);Congenital Bile Acid Synthesis Defect Type II;Congenital Bile Acid Synthesis Defect Type III;Familial Hypercholanemia (FHCA);Taurine and Hypotaurine Metabolism;Zellweger Syndrome	Heart failure;Sulfite oxidase deficiency, ISOLATED;Epilepsy;Parkinson's disease;Leukemia;Schizophrenia;Irritable bowel syndrome;Ulcerative colitis;Colorectal cancer;Crohn's disease;Gout;Rheumatoid arthritis;Perillyl alcohol administration for cancer treatment;Pancreatic cancer;Periodontal disease;Lung Cancer;Autosomal dominant polycystic kidney disease;Propionic acidemia;Maple syrup urine disease…	Bile acid-CoA:amino acid N-acyltransferase;Glutamate decarboxylase 2;Glutamate decarboxylase 1;Gamma-glutamyltranspeptidase 1;Gamma-glutamyltransferase 7;Cysteine sulfinic acid decarboxylase;Sodium- and chloride-dependent taurine transporter;Gamma-glutamyltransferase 6;Glycine receptor subunit alpha-1;GGT7 protein;Gamma-glutamyltransferase 5	Q14032;Q05329;Q99259;P19440;Q9UJ14;Q9Y600;P31641;Q6P531;P23415;A0PJJ9;P36269
	1	B	6	GLUCONOLACTONE	OC[C@H]1OC(=O)[C@H](O)[C@@H](O)[C@@H]1O	C6H10O6	C00198	90-80-2	178.048	353	7027	3498	16217	G4750	D-(+)-Gluconic acid ?-lactone	http://www.sigmaaldrich.com/catalog/product/sigma/G4750?lang=en&region=US		HMDB00150	HMDB00150	HMDB0000150	Gluconolactone	Gluconolactone is a lactone or oxidized derivative of glucose. Gluconolactone is a polyhydroxy acid (PHA) that is capable of chelating metals and may also function by scavenging free radicals, thereby protecting skin from some of the damaging effects of UV radiation. Also used as a pheromone by the oriental cockroach.	(3R,4S,5S,6R)-3,4,5-Trihydroxy-6-(hydroxymethyl)tetrahydro-2H-pyran-2-one;1,5-D-Gluconolactone;1,5-Gluconolactone;D-Aldonolactone;D-Gluconic acid delta-lactone;D-Gluconic acid lactone;D-Gluconolactone;D-threo-aldono-1,5-Lactone;delta-D-Gluconolactone;delta-Gluconolactone;Glucarolactone;Gluconic acid lactone;Gluconic delta-lactone;Gluconic lactone;D-Gluconate delta-lactone;D-Gluconate Î´-lactone;D…	C6H10O6	178.048	(3R,4S,5S,6R)-3,4,5-trihydroxy-6-(hydroxymethyl)oxan-2-one	gluconolactone	OC[C@H]1OC(=O)[C@H](O)[C@@H](O)[C@@H]1O	InChI=1S/C6H10O6/c7-1-2-3(8)4(9)5(10)6(11)12-2/h2-5,7-10H,1H2/t2-,3-,4+,5-/m1/s1	PHOQVHQSTUBQQK-SQOUGZDYSA-N	Gluconolactone, also known as GDL (gluconate) or E575, belongs to the class of organic compounds known as gluconolactones. These are polyhydroxy acids containing a gluconolactone molecule, which is characterized by a tetrahydropyran substituted by three hydroxyl groups, one ketone group, and one hydroxymethyl group. Gluconolactone exists as a solid, soluble (in water), and a very weakly acidic co…	Organic compounds	Organic oxygen compounds	Organooxygen compounds	Carbohydrates and carbohydrate conjugates	Gluconolactones	Alcohol;Aliphatic heteromonocyclic compound;Carbonyl group;Carboxylic acid derivative;Carboxylic acid ester;Delta valerolactone;Delta_valerolactone;Gluconolactone;Hydrocarbon derivative;Lactone;Monocarboxylic acid or derivatives;Organic oxide;Organoheterocyclic compound;Oxacycle;Oxane;Polyol;Primary alcohol;Secondary alcohol	Source;Endogenous;Biological location;Subcellular;Cytoplasm;Biofluid and excreta;Blood;	Naturally occurring process;Biological process;Biochemical pathway;Prostate cancer;Pentose Phosphate Pathway;	Industrial application;Pharmaceutical industry;Pharmaceutical;Food and nutrition;Sequestrant;		Cytoplasm	Blood		Glucose-6-phosphate dehydrogenase deficiency;Pentose Phosphate Pathway;Ribose-5-phosphate isomerase deficiency;Transaldolase deficiency	Prostate cancer	6-phosphogluconolactonase;Glucose-6-phosphate 1-dehydrogenase;GDH/6PGL endoplasmic bifunctional protein;Glycogen phosphorylase, liver form;Glycogen phosphorylase, muscle form;Glycogen phosphorylase, brain form;Regucalcin	O95336;P11413;O95479;P06737;P11217;P11216;Q15493
	1	B	7	NICOTINATE	OC(=O)C1=CN=CC=C1	C6H5NO2	C00253	59-67-6	123.032	6272	938	3552	15940	N4126	Nicotinic acid	http://www.sigmaaldrich.com/catalog/product/sial/N4126?lang=en&region=US		HMDB01488	HMDB01488	HMDB0001488	Nicotinic acid	Nicotinic acid, also known as niacin or vitamin B3, is a water-soluble vitamin whose derivatives such as NADH, NAD, NAD+, and NADP play essential roles in energy metabolism in the living cell and DNA repair. The designation vitamin B3 also includes the amide form, nicotinamide or niacinamide. Severe lack of niacin causes the deficiency disease pellagra, whereas a mild deficiency slows down the me…	3-Carboxypyridine;3-Pyridinecarboxylic acid;3-Pyridylcarboxylic acid;Acide nicotinique;acido Nicotinico;Acidum nicotinicum;Anti-pellagra vitamin;beta-Pyridinecarboxylic acid;m-Pyridinecarboxylic acid;Niacin;Nikotinsaeure;P.P. factor;Pellagra preventive factor;PP Factor;Pyridine-beta-carboxylic acid;Vitamin b3;Nicotinate;3-Pyridinecarboxylate;3-Pyridylcarboxylate;b-Pyridinecarboxylate;b-Pyridineca…	C6H5NO2	123.032	pyridine-3-carboxylic acid	niacin	OC(=O)C1=CN=CC=C1	InChI=1S/C6H5NO2/c8-6(9)5-2-1-3-7-4-5/h1-4H,(H,8,9)	PVNIIMVLHYAWGP-UHFFFAOYSA-N	Nicotinic acid, also known as niacin or nicotinate, belongs to the class of organic compounds known as pyridinecarboxylic acids. Pyridinecarboxylic acids are compounds containing a pyridine ring bearing a carboxylic acid group. Nicotinic acid is a drug which is used for the treatment of type iv and v hyperlipidemia. it is indicated as ajunctive therapy. Nicotinic acid exists as a solid, soluble (…	Organic compounds	Organoheterocyclic compounds	Pyridines and derivatives	Pyridinecarboxylic acids and derivatives	Pyridinecarboxylic acids	Aromatic heteromonocyclic compound;Azacycle;Carboxylic acid;Carboxylic acid derivative;Heteroaromatic compound;Hydrocarbon derivative;Monocarboxylic acid or derivatives;Organic nitrogen compound;Organic oxide;Organic oxygen compound;Organonitrogen compound;Organooxygen compound;Organopnictogen compound;Pyridine carboxylic acid	Health effect;Health condition;Metabolism and nutrition disorders;Hyperglycemia;Eye disorders;Blurred vision;	Route of exposure;Enteral;Ingestion;Parenteral;Intramuscular;Source;Endogenous;Food;Synthetic;Personal care product;Biological;Animal;Plant;Poaceae;Coffea;Fabaceae;Glycine max;Cucurbitaceae;Theobroma cacao;Biological location;Tissue and substructures;Adipose tissue;Skeletal muscle;Epidermis;Organ and components;Intestine;Liver;Skin;Kidney;Biofluid and excreta;Saliva;Feces;Urine;Blood;Cerebrospina…	Naturally occurring process;Biological process;Biochemical pathway;Alcoholism;Nicotinate and Nicotinamide Metabolism;	Industrial application;Drug;Food and nutrition;Personal care products;Pharmaceutical industry;Pharmaceutical;Antidote;Biological role;Essential vitamin;Metabolite;	Cytoplasm;Extracellular	Blood;Cerebrospinal Fluid (CSF);Feces;Saliva;Urine	Adipose Tissue;Fibroblasts;Intestine;Kidney;Liver;Most Tissues;Skeletal Muscle;Skin;Stratum Corneum	Nicotinate and Nicotinamide Metabolism	Alcoholism;Colorectal cancer;Crohn's disease;Ulcerative colitis	Nicotinate-nucleotide pyrophosphorylase [carboxylating];Nicotinamide N-methyltransferase;Monocarboxylate transporter 1;Cytochrome P450 2D6;Solute carrier family 22 member 5;Solute carrier organic anion transporter family member 2B1;G-protein coupled receptor 109B;G-protein coupled receptor 109A;Purine nucleoside phosphorylase;Nicotinate phosphoribosyltransferase	Q15274;P40261;P53985;P10635;O76082;O94956;P49019;Q8TDS4;P00491;Q6XQN6
	1	B	8	INOSINE	OC[C@H]1O[C@H]([C@H](O)[C@@H]1O)N1C=NC2=C1N=CNC2=O	C10H12N4O5	C00294	58-63-9	268.081	84	6021	3588	17596	I4125	Inosine	http://www.sigmaaldrich.com/catalog/product/sigma/I4125?lang=en&region=US		HMDB00195	HMDB00195	HMDB0000195	Inosine	Inosine is a purine nucleoside that has hypoxanthine linked by the N9 nitrogen to the C1 carbon of ribose. It is an intermediate in the degradation of purines and purine nucleosides to uric acid and in pathways of purine salvage. It also occurs in the anticodon of certain transfer RNA molecules (Dorland, 28th ed). Inosine is found to be associated with purine nucleoside phosphorylase deficiency a…	9-beta-D-Ribofuranosyl-9H-purin-6-ol;9-beta-D-Ribofuranosylhypoxanthine;Hypoxanthine D-riboside;Hypoxanthosine;i;Inosin;Inosina;Inosinum;9-b-D-Ribofuranosyl-9H-purin-6-ol;9-Î²-D-ribofuranosyl-9H-purin-6-ol;9-b-D-Ribofuranosylhypoxanthine;9-Î²-D-ribofuranosylhypoxanthine;(-)-Inosine;1,9-dihydro-9-b-D-Ribofuranosyl-6H-purin-6-one;1,9-dihydro-9-beta-D-Ribofuranosyl-6H-purin-6-one;1,9-dihydro-9-beta-…	C10H12N4O5	268.081	9-[(2R,3R,4S,5R)-3,4-dihydroxy-5-(hydroxymethyl)oxolan-2-yl]-6,9-dihydro-3H-purin-6-one	inosine	OC[C@H]1O[C@H]([C@H](O)[C@@H]1O)N1C=NC2=C1NC=NC2=O	InChI=1S/C10H12N4O5/c15-1-4-6(16)7(17)10(19-4)14-3-13-5-8(14)11-2-12-9(5)18/h2-4,6-7,10,15-17H,1H2,(H,11,12,18)/t4-,6-,7-,10-/m1/s1	UGQMRVRMYYASKQ-KQYNXXCUSA-N	Inosine, also known as hypoxanthosine or panholic-L, belongs to the class of organic compounds known as purine nucleosides. Purine nucleosides are compounds comprising a purine base attached to a ribosyl or deoxyribosyl moiety. Inosine exists as a solid, soluble (in water), and a very weakly acidic compound (based on its pKa). Inosine has been found throughout most human tissues, and has also bee…	Organic compounds	Nucleosides, nucleotides, and analogues	Purine nucleosides		Purine nucleosides	6-oxopurine;Alcohol;Aromatic heteropolycyclic compound;Azacycle;Azole;Glycosyl compound;Heteroaromatic compound;Hydrocarbon derivative;Hypoxanthine;Imidazole;Imidazopyrimidine;Monosaccharide;N-glycosyl compound;N-substituted imidazole;Organic nitrogen compound;Organic oxide;Organic oxygen compound;Organoheterocyclic compound;Organonitrogen compound;Organooxygen compound;Organopnictogen compound;O…	Health effect;Health condition;Critical illnesse;Degenerative disc disease;Coronary artery disease;Kidney disease;	Route of exposure;Enteral;Ingestion;Source;Endogenous;Food;Biological;Plant;Poaceae;Fabaceae;Glycine max;Cucurbitaceae;Theobroma cacao;Animal;Biological location;Organ and components;Intestine;Testicle;Spleen;Brain;Liver;Prostate;Kidney;Pancreas;Tissue and substructures;Placenta;Biofluid and excreta;Urine;Saliva;Feces;Blood;Cerebrospinal fluid;Subcellular;Cytoplasm;Mitochondria;Lysosome;Cell and …	Naturally occurring process;Biological process;Biochemical pathway;Azathioprine Action Pathway;Mercaptopurine Action Pathway;Purine Metabolism;Thioguanine Action Pathway;	Industrial application;Pharmaceutical industry;Pharmaceutical;Biological role;Drug metabolite;Waste product;Metabolite;	Cytoplasm;Extracellular;Lysosome;Mitochondria	Blood;Cellular Cytoplasm;Cerebrospinal Fluid (CSF);Feces;Pericardial Effusion;Saliva;Urine	Brain;Erythrocyte;Fibroblasts;Intestine;Kidney;Liver;Nerve Cells;Pancreas;Placenta;Platelet;Prostate;Spleen;Testes	Adenine phosphoribosyltransferase deficiency (APRT);Adenosine Deaminase Deficiency;Adenylosuccinate Lyase Deficiency;AICA-Ribosiduria;Azathioprine Action Pathway;Gout or Kelley-Seegmiller Syndrome;Lesch-Nyhan Syndrome (LNS);Mercaptopurine Action Pathway;Mitochondrial DNA depletion syndrome;Molybdenum Cofactor Deficiency;Myoadenylate deaminase deficiency;Purine Metabolism;Purine Nucleoside Phospho…	Critical illnesses;Canavan disease;Kidney disease;Purine nucleoside phosphorylase deficiency;Thymidine treatment;Septic shock;Xanthinuria type 1;Degenerative disc disease;Irritable bowel syndrome;Colorectal cancer;Crohn's disease;Ulcerative colitis;Gout;Coronary artery disease;Eosinophilic esophagitis	5'-nucleotidase;Cytosolic 5'-nucleotidase 1B;Cytosolic 5'-nucleotidase 1A;5'(3')-deoxyribonucleotidase, cytosolic type;5'(3')-deoxyribonucleotidase, mitochondrial;Xanthine dehydrogenase/oxidase;Adenosine deaminase;Equilibrative nucleoside transporter 4;Cytosolic 5'-nucleotidase 3;Cytosolic purine 5'-nucleotidase;Purine nucleoside phosphorylase;tRNA-specific adenosine deaminase 1;Adenosine deamina…	P21589;Q96P26;Q9BXI3;Q8TCD5;Q9NPB1;P47989;P00813;Q7RTT9;Q9H0P0;P49902;P00491;Q9BUB4;Q9NZK5
	1	B	9	GAMMA-AMINOBUTYRATE	NCCCC(O)=O	C4H9NO2	C00334	56-12-2	103.063	279	119	3628	16865	A2129	?-Aminobutyric acid	http://www.sigmaaldrich.com/catalog/product/sigma/A2129?lang=en&region=US		HMDB00112	HMDB00112	HMDB0000112	gamma-Aminobutyric acid	gamma-Aminobutyric acid (GABA) is an inhibitory neurotransmitter found in the nervous systems of widely divergent species, including humans. It is the chief inhibitory neurotransmitter in the vertebrate central nervous system. In vertebrates, GABA acts at inhibitory synapses in the brain. It acts by binding to specific transmembrane receptors in the plasma membrane of both pre- and postsynaptic n…	4-Aminobutanoic acid;4-Aminobutyric acid;4Abu;GABA;GAMMA-amino-BUTANOIC ACID;gamma-amino-N-Butyric acid;gamma-Aminobutanoic acid;gamma-Aminobuttersaeure;Omega-aminobutyric acid;Piperidic acid;Piperidinic acid;4-Aminobutanoate;g-Aminobutyrate;g-Aminobutyric acid;gamma-Aminobutyrate;Î³-aminobutyrate;Î³-aminobutyric acid;4-Aminobutyrate;g-amino-BUTANOate;g-amino-BUTANOic acid;gamma-amino-BUTANOate;Î…	C4H9NO2	103.063	4-aminobutanoic acid	gamma(amino)-butyric acid	NCCCC(O)=O	InChI=1S/C4H9NO2/c5-3-1-2-4(6)7/h1-3,5H2,(H,6,7)	BTCSSZJGUNDROE-UHFFFAOYSA-N	, also known as gaba or gammalon, belongs to the class of organic compounds known as gamma amino acids and derivatives. These are amino acids having a (-NH2) group attached to the gamma carbon atom. Thus, is considered to be a fatty acid lipid molecule. exists as a solid, soluble (in water), and a weakly acidic compound (based on its pKa). has been found throughout most human tissues, and has als…	Organic compounds	Organic acids and derivatives	Carboxylic acids and derivatives	Amino acids, peptides, and analogues	Gamma amino acids and derivatives	Aliphatic acyclic compound;Amine;Amino acid;Amino fatty acid;Carbonyl group;Carboxylic acid;Fatty acid;Fatty acyl;Gamma amino acid or derivatives;Hydrocarbon derivative;Monocarboxylic acid or derivatives;Organic nitrogen compound;Organic oxide;Organic oxygen compound;Organonitrogen compound;Organooxygen compound;Organopnictogen compound;Primary aliphatic amine;Primary amine;Straight chain fatty a…	Health effect;Health condition;Epilepsy;Febrile seizures;Hyper beta-alaninemia;Tuberculous meningitis;D-2-hydroxyglutaric aciduria;Aciduria;Metabolism and nutrition disorders;2-hydroxyglutaric aciduria;Hepatobiliary disorders;Hepatic encephalopathy;Infections and infestations;Meningitis;	Route of exposure;Enteral;Ingestion;Source;Endogenous;Food;Synthetic;Personal care product;Biological;Animal;Plant;Poaceae;Fabaceae;Glycine max;Cucurbitaceae;Theobroma cacao;Biological location;Tissue and substructures;Epidermis;Muscle;Organ and components;Testicle;Brain;Spleen;Kidney;Endocrine gland;Adrenal cortex;Biofluid and excreta;Saliva;Feces;Urine;Blood;Cerebrospinal fluid;Cell and element…	Naturally occurring process;Biological process;Biochemical pathway;Glutamate Metabolism;Homocarnosinosis;	Indirect biological role;Neurotoxin;Metabotoxin;Biological role;Molecular messenger;Neurotransmitter;Signaling molecule;Industrial application;Food and nutrition;Personal care products;Pharmaceutical industry;Pharmaceutical;	Extracellular;Lysosome;Mitochondria	Blood;Cerebrospinal Fluid (CSF);Feces;Saliva;Urine	Adrenal Cortex;Brain;Epidermis;Fibroblasts;Hippocampus;Kidney;Muscle;Nerve Cells;Neuron;Spleen;Testes	2-Hydroxyglutric Aciduria (D And L Form);4-Hydroxybutyric Aciduria/Succinic Semialdehyde Dehydrogenase Deficiency;Glutamate Metabolism;Homocarnosinosis;Hyperinsulinism-Hyperammonemia Syndrome;Succinic semialdehyde dehydrogenase deficiency	Alzheimer's disease;Hepatic encephalopathy;Gaba-transaminase deficiency;Tuberculous meningitis;Meningitis;Epilepsy;Febrile seizures;Pyridoxine-dependent epilepsy;Hyperekplexia;Irritable bowel syndrome;Colorectal cancer;Crohn's disease;Ulcerative colitis;Perillyl alcohol administration for cancer treatment;Pancreatic cancer;Periodontal disease;Frontotemporal dementia;Lewy body disease;Hyper beta-a…	4-aminobutyrate aminotransferase, mitochondrial;4-trimethylaminobutyraldehyde dehydrogenase;Alpha-aminoadipic semialdehyde dehydrogenase;Aldehyde dehydrogenase family 1 member A3;Aldehyde dehydrogenase, mitochondrial;Fatty aldehyde dehydrogenase;Aldehyde dehydrogenase X, mitochondrial;Glycine amidinotransferase, mitochondrial;Glutamine synthetase;Glutamate decarboxylase 2;Glutamate decarboxylase …	P80404;P49189;P49419;P47895;P05091;P51648;P30837;P50440;P15104;Q05329;Q99259;Q96A70;P18507;Q9UBS5;Q5JPH6;O75899;P14867;P47869;P34903;P48169;P31644;Q16445;P18505;P47870;P28472;O14764;P78334;Q8N1C3;Q99928;O00591;P24046;P28476;A8MPY1;Q9UN88;A5YM72;P60520;O95166;Q9H0R8
	1	B	10	CYTOSINE	NC1=CC=NC(=O)N1	C4H5N3O	C00380	71-30-7	111.043	283	597	3670	16040	C3506	Cytosine	http://www.sigmaaldrich.com/catalog/product/sigma/C3506?lang=en&region=US		HMDB00630	HMDB00630	HMDB0000630	Cytosine	Cytosine is a pyrimidine base that is a fundamental unit of nucleic acids. The deamination of cytosine alone is apparent and the nucleotide of cytosine is the prime mutagenic nucleotide in leukaemia and cancer.	4-amino-2(1H)-Pyrimidinone;4-amino-2-Hydroxypyrimidine;C;Cyt;Cytosin;Zytosin;4-amino-2-oxo-1,2-Dihydropyrimidine;4-Aminouracil;Cytosinimine	C4H5N3O	111.043	6-amino-1,2-dihydropyrimidin-2-one	2(1H)-pyrimidinone, 6-amino-	NC1=CC=NC(=O)N1	InChI=1S/C4H5N3O/c5-3-1-2-6-4(8)7-3/h1-2H,(H3,5,6,7,8)	OPTASPLRGRRNAP-UHFFFAOYSA-N	Cytosine, also known as C, belongs to the class of organic compounds known as pyrimidones. Pyrimidones are compounds that contain a pyrimidine ring, which bears a ketone. Pyrimidine is a 6-membered ring consisting of four carbon atoms and two nitrogen centers at the 1- and 3- ring positions. Cytosine exists as a solid, soluble (in water), and a very weakly acidic compound (based on its pKa). Cyto…	Organic compounds	Organoheterocyclic compounds	Diazines	Pyrimidines and pyrimidine derivatives	Pyrimidones	Amine;Aminopyrimidine;Aromatic heteromonocyclic compound;Azacycle;Heteroaromatic compound;Hydrocarbon derivative;Hydropyrimidine;Organic nitrogen compound;Organic oxide;Organic oxygen compound;Organonitrogen compound;Organooxygen compound;Organopnictogen compound;Primary amine;Pyrimidone	Route of exposure;Enteral;Ingestion;Source;Endogenous;Food;Biological;Plant;Poaceae;Fabaceae;Glycine max;Cucurbitaceae;Theobroma cacao;Animal;Biological location;Organ and components;Skin;Testicle;Spleen;Prostate;Tissue and substructures;Placenta;Skeletal muscle;Muscle;Cell and elements;Extracellular;Cell;Nerve cell;Fibroblast;Biofluid and excreta;Feces;Urine;Blood;Plasma;				Extracellular	Blood;Feces;Urine	Fibroblasts;Gut;Muscle;Neuron;Placenta;Plasma;Prostate;Skeletal Muscle;Skin;Spleen;Testes		Crohn's disease;Ulcerative colitis;Colorectal cancer	Methyl-CpG-binding domain protein 2;APOBEC1 complementation factor;Methyl-CpG-binding domain protein 1	Q9UBB5;Q9NQ94;Q9UIS9
	1	B	11	ISOLEUCINE	CC[C@H](C)[C@H](N)C(O)=O	C6H13NO2	C00407	73-32-5	131.095	5193	6306	3697	17191	58879	L-Isoleucine	http://www.sigmaaldrich.com/catalog/product/sigma/58879?lang=en&region=US		HMDB00172	HMDB00172	HMDB0000172	L-Isoleucine	Branched chain amino acids (BCAA) are essential amino acids whose carbon structure is marked by a branch point. These three amino acids are critical to human life and are particularly involved in stress, energy and muscle metabolism. BCAA supplementation as therapy, both oral and intravenous, in human health and disease holds great promise. ""BCAA"" denotes valine, isoleucine and leucine which ar…	(2S,3S)-2-amino-3-Methylpentanoic acid;2-amino-3-Methylvaleric acid;alpha-amino-beta-Methylvaleric acid;I;Ile;ISOLEUCINE;(2S,3S)-2-amino-3-Methylpentanoate;2-amino-3-Methylvalerate;a-amino-b-Methylvalerate;a-amino-b-Methylvaleric acid;alpha-amino-beta-Methylvalerate;Î±-amino-Î²-methylvalerate;Î±-amino-Î²-methylvaleric acid;(2S,3S)-2-amino-3-Methyl-pentanoate;(2S,3S)-2-amino-3-Methyl-pentanoic aci…	C6H13NO2	131.095	(2S,3S)-2-amino-3-methylpentanoic acid	L-isoleucine	CC[C@H](C)[C@H](N)C(O)=O	InChI=1S/C6H13NO2/c1-3-4(2)5(7)6(8)9/h4-5H,3,7H2,1-2H3,(H,8,9)/t4-,5-/m0/s1	AGPKZVBTJJNPAG-WHFBIAKZSA-N	, also known as I or 2S,3S-isoleucine, belongs to the class of organic compounds known as isoleucine and derivatives. Isoleucine and derivatives are compounds containing isoleucine or a derivative thereof resulting from reaction of isoleucine at the amino group or the carboxy group, or from the replacement of any hydrogen of glycine by a heteroatom. Thus, is considered to be a fatty acid lipid mo…	Organic compounds	Organic acids and derivatives	Carboxylic acids and derivatives	Amino acids, peptides, and analogues	Isoleucine and derivatives	Aliphatic acyclic compound;Alpha-amino acid;Amine;Amino acid;Branched fatty acid;Carbonyl group;Carboxylic acid;Fatty acid;Fatty acyl;Hydrocarbon derivative;Isoleucine or derivatives;L-alpha-amino acid;Methyl-branched fatty acid;Monocarboxylic acid or derivatives;Organic nitrogen compound;Organic oxide;Organic oxygen compound;Organonitrogen compound;Organooxygen compound;Organopnictogen compound;…	Health effect;Health condition;Epilepsy;Schizophrenia;Cardiac disorders;Heart failure;Cancer;Leukemia;	Route of exposure;Enteral;Ingestion;Source;Food;Synthetic;Personal care product;Biological;Animal;Plant;Poaceae;Coffea;Fabaceae;Glycine max;Cucurbitaceae;Theobroma cacao;Biological location;Tissue and substructures;All tissues;Organ and components;Prostate;Biofluid and excreta;Urine;Saliva;Feces;Blood;Breast milk;Sweat;Cerebrospinal fluid;Subcellular;Cytoplasm;Mitochondria;Cell and elements;Extra…	Naturally occurring process;Biological process;Biochemical pathway;Amikacin Action Pathway;Arbekacin Action Pathway;Azithromycin Action Pathway;Chloramphenicol Action Pathway;Clarithromycin Action Pathway;Clindamycin Action Pathway;Clomocycline Action Pathway;Demeclocycline Action Pathway;Doxycycline Action Pathway;Erythromycin Action Pathway;Gentamicin Action Pathway;Josamycin Action Pathway;Kan…	Industrial application;Drug;Food and nutrition;Personal care products;Pharmaceutical industry;Pharmaceutical;Biological role;Essential amino acid;	Cytoplasm;Extracellular;Mitochondria	Blood;Breast Milk;Cerebrospinal Fluid (CSF);Feces;Saliva;Sweat;Urine	All Tissues;Prostate	2-Methyl-3-Hydroxybutryl CoA Dehydrogenase Deficiency;3-Hydroxy-3-Methylglutaryl-CoA Lyase Deficiency;3-hydroxyisobutyric acid dehydrogenase deficiency;3-hydroxyisobutyric aciduria;3-Methylcrotonyl Coa Carboxylase Deficiency Type I;3-Methylglutaconic Aciduria Type I;3-Methylglutaconic Aciduria Type III;3-Methylglutaconic Aciduria Type IV;Amikacin Action Pathway;Arbekacin Action Pathway;Azithromyc…	Epilepsy;Alzheimer's disease;Heart failure;Maple syrup urine disease;Colorectal cancer;Early preeclampsia;Pregnancy;Saccharopinuria;Dihydrolipoamide Dehydrogenase Deficiency;Branched-chain Keto Acid Dehydrogenase Kinase Deficiency;Lipoyltransferase 1 Deficiency;Leukemia;Schizophrenia;Crohn's disease;Ulcerative colitis;Irritable bowel syndrome;Autism;Perillyl alcohol administration for cancer trea…	Branched-chain-amino-acid aminotransferase, cytosolic;Branched-chain-amino-acid aminotransferase, mitochondrial;Isoleucine--tRNA ligase, cytoplasmic;Short/branched chain specific acyl-CoA dehydrogenase, mitochondrial;Monocarboxylate transporter 10;L-amino-acid oxidase;Isoleucine--tRNA ligase, mitochondrial	P54687;O15382;P41252;P45954;Q8TF71;Q96RQ9;Q9NSE4
	1	B	12	PYRAZOLE	C1=CNN=C1	C3H4N2	C00481	288-13-1	68.0375	65516	1048	24898689	17241	P56607	Pyrazole	http://www.sigmaaldrich.com/catalog/product/aldrich/P56607?lang=en&region=US		-
	1	C	1	GLUTAMATE	N[C@@H](CCC(O)=O)C(O)=O	C5H9NO4	C00025	56-86-0	147.053	5174	33032	3327	16015	G1251	L-Glutamic acid	http://www.sigmaaldrich.com/catalog/product/sigma/G1251?lang=en&region=US		HMDB00148	HMDB00148	HMDB0000148	L-Glutamic acid	Glutamic acid (Glu), also referred to as glutamate (the anion), is one of the 20 proteinogenic amino acids. It is not among the essential amino acids. Glutamate is a key molecule in cellular metabolism. In humans, dietary proteins are broken down by digestion into amino acids, which serves as metabolic fuel or other functional roles in the body. Glutamate is the most abundant fast excitatory neur…	(S)-2-Aminopentanedioic acid;(S)-Glutamic acid;Acide glutamique;acido Glutamico;Acidum glutamicum;E;Glu;Glutamate;GLUTAMIC ACID;L-Glu;L-Glutaminic acid;L-Glutaminsaeure;(S)-2-Aminopentanedioate;L-Glutamate;(S)-Glutamate;L-Glutaminate;(2S)-2-Aminopentanedioate;(2S)-2-Aminopentanedioic acid;(S)-(+)-Glutamate;(S)-(+)-Glutamic acid;1-amino-Propane-1,3-dicarboxylate;1-amino-Propane-1,3-dicarboxylic ac…	C5H9NO4	147.053	(2S)-2-aminopentanedioic acid	L-glutamic acid	N[C@@H](CCC(O)=O)C(O)=O	InChI=1S/C5H9NO4/c6-3(5(9)10)1-2-4(7)8/h3H,1-2,6H2,(H,7,8)(H,9,10)/t3-/m0/s1	WHUUTDBJXJRKMK-VKHMYHEASA-N	L-Glutamic acid, also known as glutamate or acido glutamico, belongs to the class of organic compounds known as glutamic acid and derivatives. Glutamic acid and derivatives are compounds containing glutamic acid or a derivative thereof resulting from reaction of glutamic acid at the amino group or the carboxy group, or from the replacement of any hydrogen of glycine by a heteroatom. L-Glutamic ac…	Organic compounds	Organic acids and derivatives	Carboxylic acids and derivatives	Amino acids, peptides, and analogues	Glutamic acid and derivatives	Aliphatic acyclic compound;Alpha-amino acid;Amine;Amino acid;Amino fatty acid;Carbonyl group;Carboxylic acid;Dicarboxylic acid or derivatives;Fatty acid;Fatty acyl;Glutamic acid or derivatives;Hydrocarbon derivative;L-alpha-amino acid;Organic nitrogen compound;Organic oxide;Organic oxygen compound;Organonitrogen compound;Organooxygen compound;Organopnictogen compound;Primary aliphatic amine;Prima…	Health effect;Health condition;Epilepsy;Schizophrenia;Anoxia;Rett syndrome;Cardiac disorders;Heart failure;Cancer;Leukemia;	Route of exposure;Enteral;Ingestion;Source;Endogenous;Food;Biological;Animal;Plant;Poaceae;Coffea;Fabaceae;Glycine max;Cucurbitaceae;Theobroma cacao;Biological location;Organ and components;Intestine;Spleen;Prostate;Kidney;Pancreas;Tissue and substructures;Placenta;Epidermis;Skeletal muscle;Adipose tissue;Muscle;Biofluid and excreta;Urine;Saliva;Feces;Blood;Sweat;Cerebrospinal fluid;Cell and elem…	Naturally occurring process;Biological process;Biochemical pathway;Acetaminophen Action Pathway;Acetylsalicylic Acid Action Pathway;Alanine Metabolism;Amino Sugar Metabolism;Ammonia Recycling;Antipyrine Action Pathway;Antrafenine Action Pathway;Arachidonic acid metabolism;Arginine and Proline Metabolism;Aspartate Metabolism;Azathioprine Action Pathway;Beta-Alanine Metabolism;Bromfenac Action Path…	Biological role;Metabolite;Trace element;Molecular messenger;Neurotransmitter;Industrial application;Food and nutrition;Nutritional supplement;Pharmaceutical industry;Pharmaceutical;	Endoplasmic reticulum;Extracellular;Lysosome;Mitochondria	Blood;Cellular Cytoplasm;Cerebrospinal Fluid (CSF);Feces;Saliva;Sweat;Urine	Adipose Tissue;Adrenal Medulla;Epidermis;Fibroblasts;Intestine;Kidney;Muscle;Myelin;Nerve Cells;Neuron;Pancreas;Placenta;Platelet;Prostate;Skeletal Muscle;Spleen;Stratum Corneum	2-aminoadipic 2-oxoadipic aciduria;2-Hydroxyglutric Aciduria (D And L Form);2-Methyl-3-Hydroxybutryl CoA Dehydrogenase Deficiency;3-Hydroxy-3-Methylglutaryl-CoA Lyase Deficiency;3-hydroxyisobutyric acid dehydrogenase deficiency;3-hydroxyisobutyric aciduria;3-Methylcrotonyl Coa Carboxylase Deficiency Type I;3-Methylglutaconic Aciduria Type I;3-Methylglutaconic Aciduria Type III;3-Methylglutaconic …	Epilepsy;Schizophrenia;Alzheimer's disease;Heart failure;Stomach cancer;N-acetylglutamate synthetase deficiency;Dicarboxylic aminoaciduria;Lipoyltransferase 1 Deficiency;Anoxia;Leukemia;Rett syndrome;Irritable bowel syndrome;Colorectal cancer;Autism;Crohn's disease;Ulcerative colitis;Obesity;Diverticular disease;Sepsis;Perillyl alcohol administration for cancer treatment;Pancreatic cancer;Periodo…	Delta-1-pyrroline-5-carboxylate dehydrogenase, mitochondrial;Glutathione reductase, mitochondrial;Glutamine--fructose-6-phosphate aminotransferase [isomerizing] 2;Glutamine--fructose-6-phosphate aminotransferase [isomerizing] 1;4-aminobutyrate aminotransferase, mitochondrial;Tyrosine aminotransferase;Aspartate aminotransferase, cytoplasmic;Aspartate aminotransferase, mitochondrial;Branched-chain-…	P30038;P00390;O94808;Q06210;P80404;P17735;P17174;P00505;P54687;Q06203;Q8N5Z0;Q9BYV1;P04181;Q16773;P48506;P48507;Q8N159;O15382;P07814;P08243;P49915;P49448;P15104;Q9UI32;P17812;O94925;O95954;P00367;Q05329;Q99259;P19440;Q9UJ14;P21549;P48637;Q05932;P24298;Q9Y617;Q9UDR5;O15067;P54886;O14841;P53985;Q05586;O60391;Q12879;Q14957;Q13224;O15399;P38435;P39086;Q13002;Q13003;O75879;Q04609;Q13255;Q96A70;P42261;…
	1	C	2	ASCORBATE	[H][C@@]1(OC(=O)C(O)=C1O)[C@@H](O)CO	C6H8O6	C00072	50-81-7	176.032	3753	54670067	3372	17208	A0278	L-Ascorbic acid	http://www.sigmaaldrich.com/catalog/product/sigma/A0278?lang=en&region=US		HMDB00044	HMDB00044;HMDB0014273;HMDB0029945;HMDB14273;HMDB29945	HMDB0000044	Ascorbic acid	Ascorbic acid is found naturally in citrus fruits and many vegetables and is an essential nutrient in human diets. It is necessary to maintain connective tissue and bone. The biologically active form of ascorbic acid is vitamin C. Vitamin C is a water soluble vitamin. Primates (including humans) and a few other species in all divisions of the animal kingdom, notably the guinea pig, have lost the …	Acide ascorbique;acido Ascorbico;Acidum ascorbicum;Acidum ascorbinicum;Ascoltin;Ascorbicap;Ascorbinsaeure;e 300;e-300;e300;L-(+)-Ascorbic acid;L-Ascorbate;Vitamin C;Ascorbate;L-(+)-Ascorbate;L-Ascorbic acid;(+)-Ascorbate;(+)-Ascorbic acid;(+)-Sodium L-ascorbate;3-keto-L-Gulofuranolactone;3-oxo-L-Gulofuranolactone;Adenex;Allercorb;Antiscorbic vitamin;Antiscorbutic vitamin;arco-Cee;Ascor-b.i.d.;Asc…	C6H8O6	176.032	(5R)-5-[(1S)-1,2-dihydroxyethyl]-3,4-dihydroxy-2,5-dihydrofuran-2-one	vitamin C	[H][C@@]1(OC(=O)C(O)=C1O)[C@@H](O)CO	InChI=1S/C6H8O6/c7-1-2(8)5-3(9)4(10)6(11)12-5/h2,5,7-10H,1H2/t2-,5+/m0/s1	CIWBSHSKHKDKBQ-JLAZNSOCSA-N	Ascorbic acid, also known as cetane or ascorbicap, belongs to the class of organic compounds known as butenolides. These are dihydrofurans with a carbonyl group at the C2 carbon atom. Ascorbic acid is a drug which is used to treat vitamin c deficiency, scurvy, delayed wound and bone healing, urine acidification, and in general as an antioxidant. it has also been suggested to be an effective antiv…	Organic compounds	Organoheterocyclic compounds	Dihydrofurans	Furanones	Butenolides	1,2-diol;2-furanone;Alcohol;Aliphatic heteromonocyclic compound;Alpha,beta-unsaturated carboxylic ester;Carbonyl group;Carboxylic acid derivative;Carboxylic acid ester;Enediol;Enoate ester;Hydrocarbon derivative;Lactone;Monocarboxylic acid or derivatives;Organic oxide;Organic oxygen compound;Organooxygen compound;Oxacycle;Primary alcohol;Secondary alcohol;Vinylogous acid	Health effect;Health condition;Hyperoxalemia;Traumatic brain injury;Infections and infestations;Meningitis;	Route of exposure;Enteral;Ingestion;Source;Food;Biological;Plant;Poaceae;Coffea;Fabaceae;Glycine max;Cucurbitaceae;Theobroma cacao;Animal;Biological location;Organ and components;Gonad;Intestine;Spleen;Bladder;Liver;Prostate;Heart;Brain;Lung;Endocrine gland;Adrenal cortex;Tissue and substructures;Adipose tissue;Placenta;Epidermis;Skeletal muscle;Muscle;Biofluid and excreta;Urine;Saliva;Blood;Brea…	Naturally occurring process;Biological process;Biochemical pathway;Carnitine Synthesis;Catecholamine Biosynthesis;Disulfiram Action Pathway;Oxidation of Branched Chain Fatty Acids;Phytanic Acid Peroxisomal Oxidation;The Oncogenic Action of Fumarate;The Oncogenic Action of Succinate;Tyrosine Metabolism;	Biological role;Essential vitamin;Antioxidant;Free radical scavenger;Vitamin;Nutrient;Industrial application;Drug;Dye;	Cytoplasm;Extracellular	Amniotic Fluid;Blood;Breast Milk;Cellular Cytoplasm;Cerebrospinal Fluid (CSF);Saliva;Urine	Adipose Tissue;Adrenal Cortex;Adrenal Medulla;Bladder;Brain;Epidermis;Erythrocyte;Eye Lens;Fibroblasts;Gonads;Heart;Intestine;Liver;Lung;Lymphocyte;Most Tissues;Muscle;Myelin;Neuron;Placenta;Platelet;Prostate;Skeletal Muscle;Spleen	Alkaptonuria;Aromatic L-Aminoacid Decarboxylase Deficiency;Carnitine Synthesis;Catecholamine Biosynthesis;Disulfiram Action Pathway;Dopamine beta-hydroxylase deficiency;Hawkinsinuria;Monoamine oxidase-a deficiency (MAO-A);Oxidation of Branched Chain Fatty Acids;Phytanic Acid Peroxisomal Oxidation;Refsum Disease;The Oncogenic Action of Fumarate;The Oncogenic Action of Succinate;Tyrosine hydroxylas…	Traumatic brain injury;Canavan disease;Hyperoxalemia;Meningitis;Eosinophilic esophagitis	Peptidyl-glycine alpha-amidating monooxygenase;Dopamine beta-hydroxylase;Phytanoyl-CoA dioxygenase, peroxisomal;Prolyl 4-hydroxylase subunit alpha-2;Prolyl 4-hydroxylase subunit alpha-1;Lactase-phlorizin hydrolase;Gamma-butyrobetaine dioxygenase;Procollagen-lysine,2-oxoglutarate 5-dioxygenase 1;Procollagen-lysine,2-oxoglutarate 5-dioxygenase 2;Procollagen-lysine,2-oxoglutarate 5-dioxygenase 3;Glu…	P19021;P09172;O14832;O15460;P13674;P09848;O75936;Q02809;O00469;O60568;P78417;Q9H4Y5;P07237;Q9UHI7;Q9UGH3;Q9NVH6;Q6NS38;Q96Q83;Q32P28;Q8IVL5;Q8IVL6;Q6PIS1;Q7Z4N8;Q9GZT9;Q96KS0;Q9H6Z9;Q9NXG6;Q8N543;Q6N063
	1	C	3	P-HYDROXYPHENYLACETATE	NCCC(O)=O	C8H8O3	C00642	156-38-7	152.047	130	127	3915	18101	H50004	4-Hydroxyphenylacetic acid	http://www.sigmaaldrich.com/catalog/product/aldrich/H50004?lang=en&region=US		HMDB00020	HMDB00020	HMDB0000020	p-Hydroxyphenylacetic acid	P-hydroxyphenylacetic acid, also known as 4-Hydroxybenzeneacetate or Parahydroxy phenylacetate, is classified as a member of the 1-hydroxy-2-unsubstituted benzenoids. 1-hydroxy-2-unsubstituted benzenoids are phenols that a unsubstituted at the 2-position. P-hydroxyphenylacetic acid is considered to be slightly soluble (in water) and acidic. P-hydroxyphenylacetic acid can be synthesized from aceti…	(P-Hydroxyphenyl)acetic acid;4-Carboxymethylphenol;4-Hydroxybenzeneacetic acid;4-Hydroxyphenylacetate;(P-Hydroxyphenyl)acetate;P-Hydroxyphenylacetate;4-Hydroxybenzeneacetate;4-Hydroxyphenylacetic acid;(4-Hydroxy-phenyl)-acetate;(4-Hydroxy-phenyl)-acetic acid;(4-Hydroxy-phenyl)-essigsaeure;(4-Hydroxyphenyl)acetate;(4-Hydroxyphenyl)acetic acid;(P-Hydroxyphenyl)-acetate;(P-Hydroxyphenyl)-acetic acid…	C8H8O3	152.047	2-(4-hydroxyphenyl)acetic acid	4-hydroxyphenylacetic acid	OC(=O)CC1=CC=C(O)C=C1	InChI=1S/C8H8O3/c9-7-3-1-6(2-4-7)5-8(10)11/h1-4,9H,5H2,(H,10,11)	XQXPVVBIMDBYFF-UHFFFAOYSA-N	4-Hydroxyphenylacetic acid, also known as (p-hydroxyphenyl)acetate or 4-hydroxybenzeneacetate, belongs to the class of organic compounds known as 1-hydroxy-2-unsubstituted benzenoids. These are phenols that are unsubstituted at the 2-position. 4-Hydroxyphenylacetic acid exists as a solid, slightly soluble (in water), and a weakly acidic compound (based on its pKa). 4-Hydroxyphenylacetic acid has …	Organic compounds	Benzenoids	Phenols	1-hydroxy-2-unsubstituted benzenoids	1-hydroxy-2-unsubstituted benzenoids	1-hydroxy-2-unsubstituted benzenoid;Aromatic homomonocyclic compound;Carbonyl group;Carboxylic acid;Carboxylic acid derivative;Hydrocarbon derivative;Monocarboxylic acid or derivatives;Monocyclic benzene moiety;Organic oxide;Organic oxygen compound;Organooxygen compound	Health effect;Health condition;Schizophrenia;Epilepsy;Spina bifida;Cancer;Lung cancer;	Route of exposure;Enteral;Ingestion;Source;Food;Biological;Plant;Poaceae;Theobroma cacao;Microbe;Biological location;Tissue and substructures;Epidermis;Organ and components;Prostate;Bladder;Kidney;Biofluid and excreta;Saliva;Feces;Urine;Blood;Cerebrospinal fluid;Subcellular;Cytoplasm;Cell and elements;Extracellular;	Naturally occurring process;Biological process;Biochemical pathway;Disulfiram Action Pathway;Tyrosine Metabolism;		Cytoplasm;Extracellular	Blood;Cerebrospinal Fluid (CSF);Feces;Saliva;Urine	Bladder;Epidermis;Kidney;Prostate	Alkaptonuria;Disulfiram Action Pathway;Dopamine beta-hydroxylase deficiency;Hawkinsinuria;Monoamine oxidase-a deficiency (MAO-A);Tyrosine Metabolism;Tyrosinemia Type I;Tyrosinemia, transient, of the newborn	Schizophrenia;Epilepsy;Colorectal cancer;Ulcerative colitis;Crohn's disease;Lung Cancer;Spina Bifida;Eosinophilic esophagitis;Perillyl alcohol administration for cancer treatment;Fumarase deficiency;Phenylketonuria	Aldehyde dehydrogenase, dimeric NADP-preferring;Aldehyde dehydrogenase family 1 member A3;UDP-glucuronosyltransferase 1-1;Aldehyde dehydrogenase family 3 member B2;Aldehyde dehydrogenase family 3 member B1;Sulfotransferase 1A3	P30838;P47895;P22309;P48448;P43353;P0DMM9
	1	C	4	N-ACETYLGLUCOSAMINE	CC(=O)N[C@H]1C(O)O[C@H](CO)[C@@H](O)[C@@H]1O	C8H15NO6	C00140	7512-17-6	221.09	3356	439174	3440	17411	A8625	N-Acetyl-D-glucosamine	http://www.sigmaaldrich.com/catalog/product/sigma/A8625?lang=en&region=US		HMDB00215	HMDB0000533;HMDB0014288;HMDB00215;HMDB00533;HMDB14288	HMDB0000215	N-Acetyl-D-glucosamine	N-Acetyl-D-Glucosamine (N-acetlyglucosamine) is a monosaccharide derivative of glucose. Chemically it is an amide between glucosamine and acetic acid. A single N-acetlyglucosamine moiety linked to serine or threonine residues on nuclear and cytoplasmic proteins -O-GlcNAc, is an ubiquitous post-translational protein modification. O-GlcNAc modified proteins are involved in sensing the nutrient stat…	2-acetamido-2-Deoxy-D-glucose;GlcNAc;N-Acetylchitosamine;2-(acetylamino)-2-Deoxyhexose;2-acetamido-2-Deoxy-D-glucopyranose;2-acetamido-2-Deoxyglucose;2-acetamido-D-Glucose;2-acetylamino-2-Deoxy-D-glucose;Acetylglucosamine;N-Acetylglucosamine;N-[(3R,4R,5S,6R)-2,4,5-Trihydroxy-6-(hydroxymethyl)oxan-3-yl]acetamide;2 acetamido 2 Deoxyglucose;N Acetyl D glucosamine;2 acetamido 2 Deoxy D glucose	C8H15NO6	221.09	N-[(3R,4R,5S,6R)-2,4,5-trihydroxy-6-(hydroxymethyl)oxan-3-yl]acetamide	GlcNAc	CC(=O)N[C@H]1C(O)O[C@H](CO)[C@@H](O)[C@@H]1O	InChI=1S/C8H15NO6/c1-3(11)9-5-7(13)6(12)4(2-10)15-8(5)14/h4-8,10,12-14H,2H2,1H3,(H,9,11)/t4-,5-,6-,7-,8?/m1/s1	OVRNDRQMDRJTHS-RTRLPJTCSA-N	N-Acetyl-D-glucosamine, also known as glcnac or N-acetylchitosamine, belongs to the class of organic compounds known as acylaminosugars. These are organic compounds containing a sugar linked to a chain through N-acyl group. N-Acetyl-D-glucosamine exists as a solid, soluble (in water), and a very weakly acidic compound (based on its pKa). N-Acetyl-D-glucosamine has been found in human prostate and…	Organic compounds	Organic oxygen compounds	Organooxygen compounds	Carbohydrates and carbohydrate conjugates	Acylaminosugars	Acetamide;Acylaminosugar;Alcohol;Aliphatic heteromonocyclic compound;Carbonyl group;Carboxamide group;Carboxylic acid derivative;Hemiacetal;Hexose monosaccharide;Hydrocarbon derivative;Monosaccharide;N-acyl-alpha-hexosamine;Organic nitrogen compound;Organic oxide;Organoheterocyclic compound;Organonitrogen compound;Organopnictogen compound;Oxacycle;Oxane;Polyol;Primary alcohol;Secondary alcohol;Se…	Route of exposure;Enteral;Ingestion;Source;Endogenous;Food;Biological;Plant;Biological location;Cell and elements;Element;Platelet;Organ and components;Prostate;Intestine;Biofluid and excreta;Saliva;Feces;Urine;Blood;Breast milk;Subcellular;Cytoplasm;Membrane;Lysosome;Myelin sheath;Cell membrane;	Naturally occurring process;Biological process;Biochemical pathway;Amino Sugar Metabolism;	Industrial application;Drug;Food and nutrition;Nutritional supplement;		Cytoplasm;Lysosome;Membrane	Blood;Breast Milk;Feces;Saliva;Urine	Intestine;Myelin;Platelet;Prostate	Amino Sugar Metabolism;G(M2)-Gangliosidosis: Variant B, Tay-sachs disease;Salla Disease/Infantile Sialic Acid Storage Disease;Sialuria or French Type Sialuria;Tay-Sachs Disease	Colorectal cancer;Diverticular disease	Bifunctional UDP-N-acetylglucosamine 2-epimerase/N-acetylmannosamine kinase;N-acylglucosamine 2-epimerase;Beta-1,4-galactosyltransferase 2;Beta-1,4-galactosyltransferase 1;Beta-hexosaminidase subunit beta;Beta-hexosaminidase subunit alpha;N-acetyl-D-glucosamine kinase;Acidic mammalian chitinase;N-acetylglucosamine-1-phosphodiester alpha-N-acetylglucosaminidase;Chitotriosidase-1;Beta-1,4-galactosy…	Q9Y223;P51606;O60909;P15291;P07686;P06865;Q9UJ70;Q9BZP6;Q9UK23;Q13231;O60512;O60513;P54802;P61626;Q8WZA1;Q6UWQ5;Q7Z4W2;Q96QH8;O75951;P36222;Q15782;Q8WVB3;O60502
	1	C	5	GLYCOLATE	OCC(O)=O	C2H4O3	C00160	79-14-1	76.016	3219	757	3460	17497	7391	Glycolate Standard for IC	http://www.sigmaaldrich.com/catalog/product/sial/07391?lang=en&region=US		HMDB00115	HMDB0003035;HMDB00115;HMDB03035	HMDB0000115	Glycolic acid	Glycolic acid (or hydroxyacetic acid) is the smallest alpha-hydroxy acid (AHA). This colourless, odourless, and hygroscopic crystalline solid is highly soluble in water. Due to its excellent capability to penetrate skin, glycolic acid is often used in skin care products, most often as a chemical peel. It may reduce wrinkles, acne scarring, and hyperpigmentation and improve many other skin conditi…	2-Hydroxyacetic acid;2-Hydroxyethanoic acid;alpha-Hydroxyacetic acid;Glycollic acid;HOCH2COOH;Hydroxyacetic acid;Hydroxyethanoic acid;2-Hydroxyacetate;Glycolate;2-Hydroxyethanoate;a-Hydroxyacetate;a-Hydroxyacetic acid;alpha-Hydroxyacetate;Î±-hydroxyacetate;Î±-hydroxyacetic acid;Glycollate;Hydroxyacetate;Hydroxyethanoate;Glycocide;GlyPure;GlyPure 70;Sodium glycolate;Glycolic acid, 2-(14)C-labeled;…	C2H4O3	76.016	2-hydroxyacetic acid	glycolic acid	OCC(O)=O	InChI=1S/C2H4O3/c3-1-2(4)5/h3H,1H2,(H,4,5)	AEMRFAOFKBGASW-UHFFFAOYSA-N	Glycolic acid, also known as 2-hydroxyacetate or glycolate, belongs to the class of organic compounds known as alpha hydroxy acids and derivatives. These are organic compounds containing a carboxylic acid substituted with a hydroxyl group on the adjacent carbon. Glycolic acid exists as a solid, soluble (in water), and a weakly acidic compound (based on its pKa). Glycolic acid has been found throu…	Organic compounds	Organic acids and derivatives	Hydroxy acids and derivatives	Alpha hydroxy acids and derivatives	Alpha hydroxy acids and derivatives	Alcohol;Aliphatic acyclic compound;Alpha-hydroxy acid;Carbonyl group;Carboxylic acid;Carboxylic acid derivative;Hydrocarbon derivative;Monocarboxylic acid or derivatives;Organic oxide;Organic oxygen compound;Organooxygen compound;Primary alcohol	Health effect;Observation;Tachycardia;Hyperventilation;Health condition;Ethylene glycol poisoning;Hemodialysis;Schizophrenia;Transurethral resection of the prostate;Primary hyperoxaluria i;Primary hyperoxaluria;Kidney injury;Vascular disorders;Hypertension;Renal and urinary disorders;Renal failure;Metabolism and nutrition disorders;Acidosis;Cancer;Lung cancer;Hepatobiliary disorders;Biliary atres…	Route of exposure;Parenteral;Dermal;Enteral;Ingestion;Source;Endogenous;Food;Synthetic;Personal care product;Biological;Animal;Plant;Poaceae;Fabaceae;Glycine max;Cucurbitaceae;Theobroma cacao;Biological location;Tissue and substructures;Epidermis;Organ and components;Skin;Bladder;Liver;Cell and elements;Cell;Fibroblast;Subcellular;Mitochondria;Peroxisome;Biofluid and excreta;Urine;Saliva;Feces;Bl…	Indirect biological role;Nephrotoxin;Biological role;Metabolite;Industrial application;Personal care products;Pharmaceutical industry;Pharmaceutical;		Mitochondria;Peroxisome	Blood;Cerebrospinal Fluid (CSF);Feces;Saliva;Sweat;Urine	Bladder;Fibroblasts;Liver;Skin;Stratum Corneum		Ethylene glycol poisoning;Hemodialysis;Branched-chain Keto Acid Dehydrogenase Kinase Deficiency;Transurethral resection of the prostate;Colorectal cancer;Lung Cancer;Biliary atresia;Eosinophilic esophagitis;Schizophrenia;Fumarase deficiency;D-2-hydroxyglutaric aciduria;Primary hyperoxaluria I;Glycolic aciduria;Glutaric acidemia type 2	Glucose-6-phosphate 1-dehydrogenase;Sulfotransferase family cytosolic 2B member 1;Glyoxylate reductase/hydroxypyruvate reductase;Cytochrome P450 4A11;UDP-glucuronosyltransferase 1-1;Hydroxyacid oxidase 1;Hydroxyacid oxidase 2;Phosphoglycolate phosphatase;Cytochrome P450 4A22	P11413;O00204;Q9UBQ7;Q02928;P22309;Q9UJM8;Q9NYQ3;A6NDG6;Q5TCH4
	1	C	6	SARCOSINE	CNCC(O)=O	C3H7NO2	C00213	107-97-1	89.0477	51	1088	3513	15611	131776	Sarcosine	http://www.sigmaaldrich.com/catalog/product/aldrich/131776?lang=en&region=US		HMDB00271	HMDB00271	HMDB0000271	Sarcosine	Sarcosine is the N-methyl derivative of glycine. Sarcosine is metabolized to glycine by the enzyme sarcosine dehydrogenase, while glycine-N-methyl transferase generates sarcosine from glycine. Sarcosine is a natural amino acid found in muscles and other body tissues. In the laboratory it may be synthesized from chloroacetic acid and methylamine. Sarcosine is naturally found in the metabolism of c…	(methylamino)Acetic acid;(methylamino)Ethanoic acid;L-Sarcosine;MeGly;Methylaminoacetic acid;N-Methylaminoacetic acid;N-Methylglycine;Sar;Sarcosinic acid;(methylamino)Acetate;(methylamino)Ethanoate;Methylaminoacetate;N-Methylaminoacetate;Sarcosinate;(methylamino)-Acetate;(methylamino)-Acetic acid;Methylglycine;N-Methyl-glycine;Sarcosin;Sodium sarcosinate;Magnesium sarcosylate;Sarcosinate, sodium;…	C3H7NO2	89.0477	2-(methylamino)acetic acid	sarcosine	CNCC(O)=O	InChI=1S/C3H7NO2/c1-4-2-3(5)6/h4H,2H2,1H3,(H,5,6)	FSYKKLYZXJSNPZ-UHFFFAOYSA-N	Sarcosine, also known as N-methylglycine or megly, belongs to the class of organic compounds known as alpha amino acids. These are amino acids in which the amino group is attached to the carbon atom immediately adjacent to the carboxylate group (alpha carbon). Sarcosine exists as a solid, soluble (in water), and a moderately acidic compound (based on its pKa). Sarcosine has been found in human pr…	Organic compounds	Organic acids and derivatives	Carboxylic acids and derivatives	Amino acids, peptides, and analogues	Alpha amino acids	Aliphatic acyclic compound;Alpha-amino acid;Amine;Amino acid;Carbonyl group;Carboxylic acid;Hydrocarbon derivative;Monocarboxylic acid or derivatives;Organic nitrogen compound;Organic oxide;Organic oxygen compound;Organonitrogen compound;Organooxygen compound;Organopnictogen compound;Secondary aliphatic amine;Secondary amine	Health effect;Health condition;Cardiac disorders;Cardiomyopathy;Observation;Skin irritation;Eye irritation;	Route of exposure;Enteral;Ingestion;Parenteral;Ocular;Source;Endogenous;Biological location;Organ and components;Prostate;Tissue and substructures;Muscle;Skeletal muscle;Biofluid and excreta;Saliva;Feces;Urine;Blood;Cell and elements;Extracellular;Subcellular;Mitochondria;Peroxisome;Cytoplasm;	Naturally occurring process;Biological process;Biochemical pathway;Glycine and Serine Metabolism;Methionine Metabolism;Sarcosine Oncometabolite Pathway;Prostate cancer;	Industrial application;Pharmaceutical industry;Pharmaceutical;	Extracellular;Mitochondria;Peroxisome	Blood;Cerebrospinal Fluid (CSF);Feces;Saliva;Urine	Muscle;Prostate;Skeletal Muscle	3-Phosphoglycerate dehydrogenase deficiency;Cystathionine Beta-Synthase Deficiency;Dihydropyrimidine Dehydrogenase Deficiency (DHPD);Dimethylglycine Dehydrogenase Deficiency;Dimethylglycine Dehydrogenase Deficiency;Glycine and Serine Metabolism;Glycine N-methyltransferase Deficiency;Homocystinuria-megaloblastic anemia due to defect in cobalamin metabolism, cblG complementation type;Hyperglycinemi…	Sarcosinemia;Colorectal cancer;Stomach cancer;Alzheimer's disease;Frontotemporal dementia;Lewy body disease;Eosinophilic esophagitis;Prostate cancer;Dimethylglycine Dehydrogenase Deficiency	Peroxisomal sarcosine oxidase;Dimethylglycine dehydrogenase, mitochondrial;Glycine N-methyltransferase;Sarcosine dehydrogenase, mitochondrial;Proton-coupled amino acid transporter 2	Q9P0Z9;Q9UI17;Q14749;Q9UL12;Q495M3
	1	C	7	GLUCONATE	OC[C@@H](O)[C@@H](O)[C@H](O)[C@@H](O)C(O)=O	C6H12O7	C00257	526-95-4	196.058	345	10690	3556	33198	G1951	D-Gluconic acid solution	http://www.sigmaaldrich.com/catalog/product/aldrich/G1951?lang=en&region=US		HMDB00625	HMDB0003373;HMDB00625;HMDB03373	HMDB0000625	Gluconic acid	Gluconic acid occurs naturally in fruit, honey and wine and is used as a food additive, an acidity regulator. It is also used in cleaning products where it helps cleaning up mineral deposits. It is a strong chelating agent, especially in alkaline solution. It chelates the anions of calcium, iron, aluminium, copper, and other heavy metals. Glucono delta lactone is a cyclic ester of D-gluconic acid.	(2R,3S,4R,5R)-2,3,4,5,6-Pentahydroxyhexanoic acid;D-gluco-Hexonic acid;D-Gluconsaeure;D-Glukonsaeure;Dextronic acid;Glycogenic acid;Hexonic acid;Maltonic acid;(2R,3S,4R,5R)-2,3,4,5,6-Pentahydroxyhexanoate;Gluconate;D-gluco-Hexonate;Dextronate;Glycogenate;Hexonate;Maltonate;2,3,4,5,6-Pentahydroxy-hexanoate;2,3,4,5,6-Pentahydroxy-hexanoic acid;2,3,4,5,6-Pentahydroxyhexanoate;2,3,4,5,6-Pentahydroxyh…	C6H12O7	196.058	(2R,3S,4R,5R)-2,3,4,5,6-pentahydroxyhexanoic acid	gluconate	OC[C@@H](O)[C@@H](O)[C@H](O)[C@@H](O)C(O)=O	InChI=1S/C6H12O7/c7-1-2(8)3(9)4(10)5(11)6(12)13/h2-5,7-11H,1H2,(H,12,13)/t2-,3-,4+,5-/m1/s1	RGHNJXZEOKUKBD-SQOUGZDYSA-N	Gluconic acid, also known as D-gluconate or dextronic acid, belongs to the class of organic compounds known as sugar acids and derivatives. Sugar acids and derivatives are compounds containing a saccharide unit which bears a carboxylic acid group. Gluconic acid is a drug which is used for use as part of electrolyte supplementation in total parenteral nutrition [fda label]. Gluconic acid exists as…	Organic compounds	Organic oxygen compounds	Organooxygen compounds	Carbohydrates and carbohydrate conjugates	Sugar acids and derivatives	Alcohol;Aliphatic acyclic compound;Alpha-hydroxy acid;Beta-hydroxy acid;Carbonyl group;Carboxylic acid;Carboxylic acid derivative;Fatty acid;Fatty acyl;Gluconic_acid;Hydrocarbon derivative;Hydroxy acid;Hydroxy fatty acid;Medium-chain fatty acid;Medium-chain hydroxy acid;Monocarboxylic acid or derivatives;Monosaccharide;Organic oxide;Polyol;Primary alcohol;Secondary alcohol	Health effect;Health condition;Schizophrenia;	Source;Endogenous;Biological location;Organ and components;Prostate;Subcellular;Cytoplasm;Biofluid and excreta;Saliva;Feces;Urine;Blood;	Industrial application;Chelating agent;Pharmaceutical industry;Pharmaceutical;Food and nutrition;Sequestrant;		Cytoplasm	Blood;Feces;Saliva;Urine	Prostate		Schizophrenia;Colorectal cancer;Eosinophilic esophagitis	Regucalcin;Probable gluconokinase	Q15493;Q5T6J7
	1	C	8	QUINATE	OC1C[C@@](O)(C[C@@H](O)[C@H]1O)C(O)=O	C7H12O6	C06746	77-95-2	192.063	3329	70143	8967	17521	46944u	(-) Quinic acid	http://www.sigmaaldrich.com/catalog/product/supelco/46944u?lang=en&region=US		HMDB03072	HMDB03072	HMDB0003072	Quinic acid	Quinic acid is a sugar acid. It is also a cyclitol, a cyclic polyol. More specifically, quinic acid is a crystalline acid obtained from cinchona bark, coffee beans, tobacco leaves, carrot leaves, apples, peaches, pears, plums, vegetables etc. Quinic acid can also be made synthetically by hydrolysis of chlorogenic acid. Quinic acid is implicated in the perceived acidity of coffee.	(-)-Quinate;(-)-Quinic acid;Chinate;Chinic acid;D-Quinic acid;Kinate;Kinic acid;L-Quinate;L-Quinic acid;N-(2-Phenylethyl)-acetamide;N-Acetylphenylethylamine;Quinate	C7H12O6	192.063	(1R,3R,4S)-1,3,4,5-tetrahydroxycyclohexane-1-carboxylic acid	(1R,3R,4S)-1,3,4,5-tetrahydroxycyclohexane-1-carboxylic acid	OC1C[C@@](O)(C[C@@H](O)[C@H]1O)C(O)=O	InChI=1S/C7H12O6/c8-3-1-7(13,6(11)12)2-4(9)5(3)10/h3-5,8-10,13H,1-2H2,(H,11,12)/t3-,4?,5-,7+/m1/s1	AAWZDTNXLSGCEK-RKGSPJAZSA-N	Quinic acid, also known as quinate or chinate, belongs to the class of organic compounds known as quinic acids and derivatives. Quinic acids and derivatives are compounds containing a quinic acid moiety (or a derivative thereof), which is a cyclitol made up of a cyclohexane ring that bears four hydroxyl groups at positions 1,3.4, and 5, as well as a carboxylic acid at position 1. Quinic acid is s…	Organic compounds	Organic oxygen compounds	Organooxygen compounds	Alcohols and polyols	Quinic acids and derivatives	Aliphatic homomonocyclic compound;Alpha-hydroxy acid;Carbonyl group;Carboxylic acid;Carboxylic acid derivative;Cyclohexanol;Hydrocarbon derivative;Hydroxy acid;Monocarboxylic acid or derivatives;Organic oxide;Polyol;Quinic acid;Secondary alcohol;Tertiary alcohol	Route of exposure;Enteral;Ingestion;Source;Food;Biological;Plant;Poaceae;Fabaceae;Coffea;Biological location;Organ and components;Spleen;Subcellular;Cytoplasm;Biofluid and excreta;Urine;Feces;Saliva;Blood;	Naturally occurring process;Biological process;Biochemical pathway;Prostate cancer;			Cytoplasm	Blood;Feces;Saliva;Urine	Spleen		Colorectal cancer;Prostate cancer	undefined	undefined
	1	C	9	DIHYDROOROTATE	OC(=O)C1CC(=O)NC(=O)N1	C5H6N2O4	C00337	5988-19-2	158.033	6899	439216	3630	17025	D7128	L-Dihydroorotic acid	http://www.sigmaaldrich.com/catalog/product/sigma/D7128?lang=en&region=US		HMDB03349	HMDB03349	HMDB0003349	L-Dihydroorotic acid	L-Dihydroorotic acid is an intermediate in the metabolism of Pyrimidine. It is a substrate for Dihydroorotate dehydrogenase (mitochondrial).	(S)-4,5-Dihydroorotic acid;dihydro-L-Orotic acid;(S)-4,5-Dihydroorotate;L-Dihydroorotate;dihydro-L-Orotate;(S)-Dihydroorotate;4,5-Dihydroorotic acid, (L)-isomer;5,6-Dihydroorotate;4,5-Dihydroorotic acid;4,5-Dihydroorotic acid, (DL)-isomer;Dihydroorotate;Hydroorotic acid;4,5-Dihydroorotic acid, (D)-isomer	C5H6N2O4	158.033	(4S)-2,6-dioxo-1,3-diazinane-4-carboxylic acid	L-dihydroorotic acid	OC(=O)[C@@H]1CC(=O)NC(=O)N1	InChI=1S/C5H6N2O4/c8-3-1-2(4(9)10)6-5(11)7-3/h2H,1H2,(H,9,10)(H2,6,7,8,11)/t2-/m0/s1	UFIVEPVSAGBUSI-REOHCLBHSA-N	L-Dihydroorotic acid, also known as (S)-4,5-dihydroorotate or dihydro-L-orotate, belongs to the class of organic compounds known as alpha amino acids and derivatives. These are amino acids in which the amino group is attached to the carbon atom immediately adjacent to the carboxylate group (alpha carbon), or a derivative thereof. L-Dihydroorotic acid is soluble (in water) and a weakly acidic comp…	Organic compounds	Organic acids and derivatives	Carboxylic acids and derivatives	Amino acids, peptides, and analogues	Alpha amino acids and derivatives	1,3-diazinane;Aliphatic heteromonocyclic compound;Alpha-amino acid or derivatives;Azacycle;Carbonic acid derivative;Carbonyl group;Carboxylic acid;Dicarboximide;Hydrocarbon derivative;Monocarboxylic acid or derivatives;N-acyl urea;Organic nitrogen compound;Organic oxide;Organic oxygen compound;Organoheterocyclic compound;Organonitrogen compound;Organooxygen compound;Organopnictogen compound;Pyrim…	Route of exposure;Enteral;Ingestion;Source;Endogenous;Food;Biological;Plant;Poaceae;Fabaceae;Glycine max;Cucurbitaceae;Theobroma cacao;Animal;Biological location;Subcellular;Cytoplasm;Mitochondria;	Naturally occurring process;Biological process;Biochemical pathway;MNGIE (Mitochondrial Neurogastrointestinal Encephalopathy);Pyrimidine Metabolism;	Industrial application;Pharmaceutical industry;Pharmaceutical;		Cytoplasm	Feces		Beta Ureidopropionase Deficiency;Dihydropyrimidinase Deficiency;MNGIE (Mitochondrial Neurogastrointestinal Encephalopathy);Pyrimidine Metabolism;UMP Synthase Deficiency (Orotic Aciduria)		Dihydroorotate dehydrogenase (quinone), mitochondrial;CAD protein	Q02127;P27708
	1	C	10	MALONATE	OC(=O)CC(O)=O	C3H4O4	C00383	141-82-2	104.011	3237	867	3673	30794	46938U	Malonic acid	http://www.sigmaaldrich.com/catalog/product/supelco/46938U?lang=en&region=US		HMDB00691	HMDB00691	HMDB0000691	Malonic acid	Malonic acid (IUPAC systematic name: propanedioic acid) is a dicarboxylic acid with structure CH2(COOH)2. The ionised form of malonic acid, as well as its esters and salts, are known as malonates. For example, diethyl malonate is malonic acid's ethyl ester. The name originates from Latin malum, meaning apple. Malonic acid is the archetypal example of a competitive inhibitor: it acts against succi…	H2Malo;HOOC-CH2-COOH;Propanedioic acid;Malonate;Propanedioate;alpha,Omega-dicarboxylic acid;Carboxyacetic acid;Dicarboxylate;Dicarboxylic acid;Dicarboxymethane;Kyselina malonova;Malonate dicarboxylic acid;Metahnedicarboxylic acid;Methanedicarbonic acid;Methanedicarboxylic acid;Propanedioic acid dithallium salt;Propanediolic acid;Thallium malonate;Malonic acid, 2-(14)C-labeled;Malonic acid, monoca…	C3H4O4	104.011	propanedioic acid	malonic acid	OC(=O)CC(O)=O	InChI=1S/C3H4O4/c4-2(5)1-3(6)7/h1H2,(H,4,5)(H,6,7)	OFOBLEOULBTSOW-UHFFFAOYSA-N	Malonic acid, also known as malonate or H2MALO, belongs to the class of organic compounds known as dicarboxylic acids and derivatives. These are organic compounds containing exactly two carboxylic acid groups. Malonic acid exists as a solid, soluble (in water), and a moderately acidic compound (based on its pKa). Malonic acid has been found in human liver and kidney tissues, and has also been pri…	Organic compounds	Organic acids and derivatives	Carboxylic acids and derivatives	Dicarboxylic acids and derivatives	Dicarboxylic acids and derivatives	1,3-dicarbonyl compound;Aliphatic acyclic compound;Carbonyl group;Carboxylic acid;Dicarboxylic acid or derivatives;Hydrocarbon derivative;Organic oxide;Organic oxygen compound;Organooxygen compound	Route of exposure;Enteral;Ingestion;Source;Endogenous;Food;Biological;Plant;Poaceae;Fabaceae;Cucurbitaceae;Animal;Biological location;Organ and components;Liver;Kidney;Biofluid and excreta;Saliva;Feces;Urine;Blood;Subcellular;Cytoplasm;	Naturally occurring process;Biological process;Biochemical pathway;Aspartate Metabolism;Fatty Acid Biosynthesis;	Industrial application;Pharmaceutical industry;Pharmaceutical;Biological role;Drug metabolite;Waste product;		Cytoplasm	Blood;Cerebrospinal Fluid (CSF);Feces;Saliva;Urine	Kidney;Liver	Aspartate Metabolism;Fatty Acid Biosynthesis	Early preeclampsia;Pregnancy;Malonyl-Coa decarboxylase deficiency;Colorectal cancer;Eosinophilic esophagitis;Combined malonic and methylmalonic aciduria	4-aminobutyrate aminotransferase, mitochondrial;UDP-glucuronosyltransferase 1-1;Proto-oncogene tyrosine-protein kinase Src	P80404;P22309;P12931
	1	C	11	PIPECOLATE	OC(=O)C1CCCCN1	C6H11NO2	C00408	535-75-1	129.079	50	849	3698	17964	P45850	Pipecolinic acid	http://www.sigmaaldrich.com/catalog/product/aldrich/P45850?lang=en&region=US		HMDB00070	HMDB00070	HMDB0000070	Pipecolic acid	Pipecolic acid is a metabolite of lysine found in human physiological fluids such as urine, plasma and CSF. However, it is uncertain if pipecolic acid originates directly from food intake or from mammalian or intestinal bacterial enzyme metabolism. Recent studies suggest that plasma pipecolic acid, particularly the D-isomer, originates mainly from the catabolism of dietary lysine by intestinal ba…	2-Piperidinecarboxylic acid;Homoproline;Pipecolinic acid;2-Piperidinecarboxylate;Pipecolate;Pipecolinate;()-Piperidine-2-carboxylic acid;(+/-)-2-piperidinecarboxylate;(+/-)-2-piperidinecarboxylic acid;(+/-)-pipecolate;(+/-)-pipecolic acid;(+/-)-pipecolinate;(+/-)-pipecolinic acid;(.+/-.)-2-piperidinecarboxylic acid;(RS)-2-Piperidinecarboxylate;(RS)-2-Piperidinecarboxylic acid;.alpha.-pipecolinic …	C6H11NO2	129.079	piperidine-2-carboxylic acid	(+,-)-pipecolic acid	OC(=O)C1CCCCN1	InChI=1S/C6H11NO2/c8-6(9)5-3-1-2-4-7-5/h5,7H,1-4H2,(H,8,9)	HXEACLLIILLPRG-UHFFFAOYSA-N	DL-Pipecolic acid, also known as pipecolinate or homoproline, belongs to the class of organic compounds known as alpha amino acids. These are amino acids in which the amino group is attached to the carbon atom immediately adjacent to the carboxylate group (alpha carbon). DL-Pipecolic acid exists as a solid, soluble (in water), and a moderately acidic compound (based on its pKa). DL-Pipecolic acid…	Organic compounds	Organic acids and derivatives	Carboxylic acids and derivatives	Amino acids, peptides, and analogues	Alpha amino acids	Aliphatic heteromonocyclic compound;Alpha-amino acid;Amine;Amino acid;Azacycle;Carbonyl group;Carboxylic acid;Hydrocarbon derivative;Monocarboxylic acid or derivatives;Organic nitrogen compound;Organic oxide;Organic oxygen compound;Organoheterocyclic compound;Organonitrogen compound;Organooxygen compound;Organopnictogen compound;Piperidine;Piperidinecarboxylic acid;Secondary aliphatic amine;Secon…	Health effect;Health condition;Refsum's disease;Malaria;Tuberculous meningitis;Infantile refsum's disease;Adrenoleukodystrophy;Schizophrenia;Traumatic brain injury;Peroxisomal biogenesis defect;Convulsion;Blood and lymphatic system disorders;Anemia;	Route of exposure;Enteral;Ingestion;Source;Endogenous;Food;Biological;Microbe;Plant;Fabaceae;Cucurbitaceae;Biological location;Organ and components;Prostate;Liver;Biofluid and excreta;Urine;Saliva;Feces;Blood;Cerebrospinal fluid;Subcellular;Cytoplasm;Cell and elements;Extracellular;			Cytoplasm;Extracellular	Amniotic Fluid;Blood;Cerebrospinal Fluid (CSF);Feces;Saliva;Urine	Gut;Liver;Prostate		Infantile Refsum's disease;Rhizomelic chondrodysplasia punctata;Refsum's disease;Peroxisomal disorders, new type, liver;Pyridoxine-dependent epilepsy;D-Bifunctional protein deficiency;Pseudoneonatal adrenoleukodystrophy;Traumatic brain injury;Malaria;Anemia;Tuberculous meningitis;Convulsion;Hyperlysinemia I, familial;Hyperpipecolatemia;Colorectal cancer;Perillyl alcohol administration for cancer …	Peroxisomal sarcosine oxidase	Q9P0Z9
	1	C	12	FORMAMIDE	NC=O	CH3NO	C00488	75-12-7	45.0215	4182	713	3771	16397	F9037	Formamide	http://www.sigmaaldrich.com/catalog/product/sigma/F9037?lang=en&region=US		HMDB01536	HMDB01536	HMDB0001536	Formamide	Formamide is a metabolite used for biological monitoring of workers exposed to N-N-dimethylformamide (DMF).(PMID 7622279). There is a case of significant association between ever having been exposed to DMF and subsequent development of prostate cancer (PMID 2715850).	Ameisensaeureamid;Carbamaldehyde;Formamid;Formimidic acid;Methanamid;Methanamide;Formimidate	CH3NO	45.0215	formamide	formamide	NC=O	InChI=1S/CH3NO/c2-1-3/h1H,(H2,2,3)	ZHNUHDYFZUAESO-UHFFFAOYSA-N	Formamide, also known as methanamide or ameisensaeureamid, belongs to the class of organic compounds known as carboximidic acids. These are organic acids with the general formula RC(=N)-OH (R=H, organic group). Formamide exists as a liquid, soluble (in water), and an extremely weak acidic (essentially neutral) compound (based on its pKa). Formamide has been found in human epidermis and endocrine …	Organic compounds	Organic acids and derivatives	Carboximidic acids and derivatives	Carboximidic acids	Carboximidic acids	Aliphatic acyclic compound;Carboximidic acid;Hydrocarbon derivative;Imine;Organic nitrogen compound;Organic oxygen compound;Organonitrogen compound;Organooxygen compound;Organopnictogen compound	Route of exposure;Enteral;Ingestion;Source;Endogenous;Food;Biological;Plant;Poaceae;Fabaceae;Glycine max;Cucurbitaceae;Theobroma cacao;Animal;Biological location;Tissue and substructures;Epidermis;Organ and components;Endocrine gland;Adrenal gland;Subcellular;Cytoplasm;Biofluid and excreta;Feces;				Cytoplasm	Feces	Adrenal Gland;Epidermis			undefined	undefined
	1	D	1	GLYCINE	NCC(O)=O	C2H5NO2	C00037	56-40-6	75.032	20	750	3339	15428	G7126	Glycine	http://www.sigmaaldrich.com/catalog/product/sigma/G7126?lang=en&region=US		HMDB00123	HMDB00123	HMDB0000123	Glycine	Glycine is a simple, nonessential amino acid, although experimental animals show reduced growth on low-glycine diets. The average adult ingests 3 to 5 grams of glycine daily. Glycine is involved in the body's production of DNA, phospholipids and collagen, and in release of energy. Glycine levels are effectively measured in plasma in both normal patients and those with inborn errors of glycine met…	Aminoacetic acid;Aminoessigsaeure;Aminoethanoic acid;G;Gly;Glycin;Glycocoll;Glykokoll;Glyzin;H2N-CH2-COOH;Hgly;Leimzucker;Aminoacetate;Aminoethanoate;2-Aminoacetate;2-Aminoacetic acid;Aciport;amino-Acetate;amino-Acetic acid;Glicoamin;Glycolixir;Glycosthene;Gyn-hydralin;Padil;Glycine carbonate (1:1), monosodium salt;Glycine carbonate (2:1), monopotassium salt;Glycine sulfate (3:1);Glycine, monoamm…	C2H5NO2	75.032	2-aminoacetic acid	glycine	NCC(O)=O	InChI=1S/C2H5NO2/c3-1-2(4)5/h1,3H2,(H,4,5)	DHMQDGOQFOQNFH-UHFFFAOYSA-N	Glycine, also known as Gly or aminoacetic acid, belongs to the class of organic compounds known as alpha amino acids. These are amino acids in which the amino group is attached to the carbon atom immediately adjacent to the carboxylate group (alpha carbon). Glycine exists as a solid, soluble (in water), and a moderately acidic compound (based on its pKa). Glycine has been found throughout most hu…	Organic compounds	Organic acids and derivatives	Carboxylic acids and derivatives	Amino acids, peptides, and analogues	Alpha amino acids	Aliphatic acyclic compound;Alpha-amino acid;Amine;Amino acid;Carbonyl group;Carboxylic acid;Hydrocarbon derivative;Monocarboxylic acid or derivatives;Organic nitrogen compound;Organic oxide;Organic oxygen compound;Organonitrogen compound;Organooxygen compound;Organopnictogen compound;Primary aliphatic amine;Primary amine	Health effect;Health condition;Refractory localization-related epilepsy;D-glyceric acidemia;Schizophrenia;Juvenile myoclonic epilepsy;Hyperglycinemia;Aciduria;Cancer;Leukemia;Lung cancer;	Route of exposure;Enteral;Ingestion;Source;Endogenous;Food;Synthetic;Personal care product;Biological;Animal;Plant;Poaceae;Coffea;Fabaceae;Glycine max;Cucurbitaceae;Theobroma cacao;Biological location;Organ and components;Intestine;Spleen;Bladder;Brain;Prostate;Kidney;Pancreas;Endocrine gland;Thyroid gland;Tissue and substructures;Placenta;Epidermis;Biofluid and excreta;Bile;Urine;Saliva;Feces;Bl…	Naturally occurring process;Biological process;Biochemical pathway;Acute intermittent porphyria;Alanine Metabolism;Ammonia Recycling;Arginine and Proline Metabolism;Azathioprine Action Pathway;bile acid biosynthesis;Carnitine Synthesis;Cerebrotendinous Xanthomatosis (CTX);Congenital Bile Acid Synthesis Defect Type II;Congenital Bile Acid Synthesis Defect Type III;Glutamate Metabolism;Glutathione …	Biological role;Trace element;Molecular messenger;Neurotransmitter;Industrial application;Personal care products;Food and nutrition;Nutritional supplement;Pharmaceutical industry;Pharmaceutical;	Extracellular;Lysosome;Mitochondria;Peroxisome	Bile;Blood;Cerebrospinal Fluid (CSF);Feces;Saliva;Sweat;Urine	Bladder;Brain;Epidermis;Fibroblasts;Intestine;Kidney;Myelin;Neuron;Pancreas;Placenta;Platelet;Prostate;Spleen;Stratum Corneum;Thyroid Gland	2-Hydroxyglutric Aciduria (D And L Form);27-Hydroxylase Deficiency;3-Phosphoglycerate dehydrogenase deficiency;4-Hydroxybutyric Aciduria/Succinic Semialdehyde Dehydrogenase Deficiency;5-oxoprolinase deficiency;5-Oxoprolinuria;Acute Intermittent Porphyria;Adenine phosphoribosyltransferase deficiency (APRT);Adenosine Deaminase Deficiency;Adenylosuccinate Lyase Deficiency;AICA-Ribosiduria;Alanine Me…	D-Glyceric acidemia;Refractory localization-related epilepsy;Juvenile myoclonic epilepsy;Alzheimer's disease;D-Glyceric acidura;Early preeclampsia;Pregnancy;Late-onset preeclampsia;3-Methyl-crotonyl-glycinuria;Sarcosinemia;N-acetylglutamate synthetase deficiency;Histidinemia;Obesity;Neu-Laxova Syndrome 1;Hyperglycinemia, lactic acidosis, and seizures;Pyridoxamine 5-prime-phosphate oxidase deficie…	5-aminolevulinate synthase, erythroid-specific, mitochondrial;5-aminolevulinate synthase, nonspecific, mitochondrial;2-amino-3-ketobutyrate coenzyme A ligase, mitochondrial;Peroxisomal sarcosine oxidase;D-amino-acid oxidase;Trifunctional purine biosynthetic protein adenosine-3;Alanine--glyoxylate aminotransferase 2, mitochondrial;Glycine N-methyltransferase;Aminopeptidase N;Glycine amidinotransfe…	P22557;P13196;O75600;Q9P0Z9;P14920;P22102;Q9BYV1;Q14749;P15144;P50440;Q14032;P41250;P48728;P21549;P48637;P34897;Q9UL12;P34896;P23378;P28838;O60391;Q12879;Q14957;P48067;P23434;Q9Y345;Q7Z2H8;Q9H598;Q8TF71;Q6IB77;Q969I3;Q8WU03;P23415;P23416;O75311;P48167;Q6YP21;Q53ET4;Q5BJF5;Q5HYG8;Q14330
	1	D	2	METHIONINE	CSCC[C@H](N)C(O)=O	C5H11NO2S	C00073	63-68-3	149.051	5664	6137	3373	16643	64319	L-Methionine	http://www.sigmaaldrich.com/catalog/product/sigma/64319?lang=en&region=US		HMDB00696	HMDB00696	HMDB0000696	L-Methionine	Methionine is an essential amino acid (there are 9 essential amino acids) required for normal growth and development of humans, other mammals, and avian species. In addition to being a substrate for protein synthesis, it is an intermediate in transmethylation reactions, serving as the major methyl group donor in vivo, including the methyl groups for DNA and RNA intermediates. Methionine is a meth…	(2S)-2-amino-4-(Methylsulfanyl)butanoic acid;(S)-2-amino-4-(methylthio)Butanoic acid;(S)-2-amino-4-(methylthio)Butyric acid;(S)-Methionine;L-(-)-Methionine;L-alpha-amino-gamma-Methylmercaptobutyric acid;L-Methionin;M;Met;METHIONINE;(2S)-2-amino-4-(Methylsulfanyl)butanoate;(2S)-2-amino-4-(Methylsulphanyl)butanoate;(2S)-2-amino-4-(Methylsulphanyl)butanoic acid;(S)-2-amino-4-(methylthio)Butanoate;(S…	C5H11NO2S	149.051	(2S)-2-amino-4-(methylsulfanyl)butanoic acid	L-methionine	CSCC[C@H](N)C(O)=O	InChI=1S/C5H11NO2S/c1-9-3-2-4(6)5(7)8/h4H,2-3,6H2,1H3,(H,7,8)/t4-/m0/s1	FFEARJCKVFRZRR-BYPYZUCNSA-N	L-Methionine, also known as liquimeth or pedameth, belongs to the class of organic compounds known as methionine and derivatives. Methionine and derivatives are compounds containing methionine or a derivative thereof resulting from reaction of methionine at the amino group or the carboxy group, or from the replacement of any hydrogen of glycine by a heteroatom. L-Methionine is a drug which is use…	Organic compounds	Organic acids and derivatives	Carboxylic acids and derivatives	Amino acids, peptides, and analogues	Methionine and derivatives	Aliphatic acyclic compound;Alpha-amino acid;Amine;Amino acid;Carbonyl group;Carboxylic acid;Dialkylthioether;Fatty acid;Fatty acyl;Hydrocarbon derivative;L-alpha-amino acid;Methionine or derivatives;Monocarboxylic acid or derivatives;Organic nitrogen compound;Organic oxide;Organic oxygen compound;Organonitrogen compound;Organooxygen compound;Organopnictogen compound;Organosulfur compound;Primary …	Health effect;Health condition;Epilepsy;Schizophrenia;Homocystinuria;Methylenetetrahydrofolate reductase deficiency;Blood and lymphatic system disorders;Anemia;Cardiac disorders;Heart failure;Cancer;Leukemia;	Route of exposure;Enteral;Ingestion;Source;Endogenous;Food;Biological;Animal;Plant;Poaceae;Coffea;Fabaceae;Glycine max;Cucurbitaceae;Theobroma cacao;Biological location;Subcellular;Mitochondria;Cytoplasm;Tissue and substructures;Muscle;Organ and components;Spleen;Liver;Prostate;Kidney;Pancreas;Biofluid and excreta;Urine;Saliva;Feces;Blood;Sweat;Cerebrospinal fluid;Cell and elements;Extracellular;…	Naturally occurring process;Biological process;Biochemical pathway;Amikacin Action Pathway;Arbekacin Action Pathway;Azithromycin Action Pathway;Betaine Metabolism;Chloramphenicol Action Pathway;Clarithromycin Action Pathway;Clindamycin Action Pathway;Clomocycline Action Pathway;Demeclocycline Action Pathway;Doxycycline Action Pathway;Erythromycin Action Pathway;Gentamicin Action Pathway;Glycine a…	Indirect biological role;Atherogen;Metabotoxin;Industrial application;Food and nutrition;Nutritional supplement;Pharmaceutical industry;Pharmaceutical;Biological role;Drug metabolite;Essential amino acid;Waste product;Trace element;	Extracellular	Blood;Cerebrospinal Fluid (CSF);Feces;Saliva;Sweat;Urine	Fibroblasts;Kidney;Liver;Muscle;Pancreas;Prostate;Spleen	3-Phosphoglycerate dehydrogenase deficiency;Amikacin Action Pathway;Arbekacin Action Pathway;Azithromycin Action Pathway;Betaine Metabolism;Chloramphenicol Action Pathway;Clarithromycin Action Pathway;Clindamycin Action Pathway;Clomocycline Action Pathway;Cystathionine Beta-Synthase Deficiency;Demeclocycline Action Pathway;Dihydropyrimidine Dehydrogenase Deficiency (DHPD);Dimethylglycine Dehydrog…	Epilepsy;Heart failure;Homocystinuria;Colorectal cancer;Early preeclampsia;Pregnancy;Late-onset preeclampsia;Fumarase deficiency;Tyrosinemia;Methylenetetrahydrofolate reductase deficiency;Hypermethioninemia;Glycine N-methyltransferase deficiency;Methionine adenosyltransferase deficiency;Obesity;Homocystinuria-megaloblastic anemia due to defect in cobalamin metabolism, cblG complementation type;Ci…	Methionine synthase;Methylenetetrahydrofolate reductase;Tyrosine aminotransferase;S-adenosylmethionine synthase isoform type-2;Arsenite methyltransferase;Indolethylamine N-methyltransferase;S-adenosylmethionine synthase isoform type-1;Methionine synthase reductase;Kynurenine--oxoglutarate transaminase 1;Mitochondrial peptide methionine sulfoxide reductase;Betaine--homocysteine S-methyltransferase…	Q99707;P42898;P17735;P31153;Q9HBK9;O95050;Q00266;Q9UBK8;Q16773;Q9UJ68;Q93088;P56192;P15104;O43766;Q9NZL9;Q9H2M3;Q8TF71;P50579;Q96RQ9;Q6YP21;Q9Y3D2;Q8IXL7;Q96GW9;Q9NZV6
	1	D	3	TETRAHYDROFOLATE	NC1=NC(=O)C2=C(NC[C@H](CNC3=CC=C(C=C3)C(=O)NC(CCC(O)=O)C(O)=O)N2)N1	C19H23N7O6	C00101	135-16-0	445.171	714	91443	13433852	20506	T3125	Tetrahydrofolic acid	http://www.sigmaaldrich.com/catalog/product/sigma/T3125?lang=en&region=US		HMDB01846	HMDB0014264;HMDB01846;HMDB14264	HMDB0001846	Tetrahydrofolic acid	Tetrahydrofolate is a soluble coenzyme (vitamin B9) that is synthesized de novo by plants and microorganisms, and absorbed from the diet by animals. It is composed of three distinct parts: a pterin ring, a p-ABA (p-aminobenzoic acid) and a polyglutamate chain with a number of residues varying between 1 and 8. Only the tetra-reduced form of the molecule serves as a coenzyme for C1 transfer reactio…	(6S)-Tetrahydrofolate;(6S)-Tetrahydrofolic acid;5,6,7,8-Tetrahydrofolate;5,6,7,8-Tetrahydrofolic acid;Tetra-H-folate;Tetrahydrafolate;Tetrahydrofolate;Tetrahydropteroyl mono-L-glutamate;Tetrahydropteroylglutamate	C19H23N7O6	445.171	2-{[4-({[(6S)-2-amino-4-oxo-1,4,5,6,7,8-hexahydropteridin-6-yl]methyl}amino)phenyl]formamido}pentanedioic acid	2-{[4-({[(6S)-2-amino-4-oxo-5,6,7,8-tetrahydro-1H-pteridin-6-yl]methyl}amino)phenyl]formamido}pentanedioic acid	NC1=NC(=O)C2=C(NC[C@H](CNC3=CC=C(C=C3)C(=O)NC(CCC(O)=O)C(O)=O)N2)N1	InChI=1S/C19H23N7O6/c20-19-25-15-14(17(30)26-19)23-11(8-22-15)7-21-10-3-1-9(2-4-10)16(29)24-12(18(31)32)5-6-13(27)28/h1-4,11-12,21,23H,5-8H2,(H,24,29)(H,27,28)(H,31,32)(H4,20,22,25,26,30)/t11-,12?/m0/s1	MSTNYGQPCMXVAQ-PXYINDEMSA-N	Tetrahydrofolic acid, also known as tetrahydrofolate, belongs to the class of organic compounds known as tetrahydrofolic acids. These are heterocyclic compounds based on the 5,6,7,8-tetrahydropteroic acid skeleton conjugated with at least one L-glutamic acid unit. Tetrahydrofolic acid is considered to be a practically insoluble (in water) and relatively neutral molecule. Tetrahydrofolic acid has …	Organic compounds	Organoheterocyclic compounds	Pteridines and derivatives	Pterins and derivatives	Tetrahydrofolic acids	Alpha-amino acid or derivatives;Amine;Amino acid;Amino acid or derivatives;Aminobenzamide;Aminobenzoic acid or derivatives;Aminopyrimidine;Aniline or substituted anilines;Aromatic heteropolycyclic compound;Azacycle;Benzamide;Benzenoid;Benzoic acid or derivatives;Benzoyl;Carbonyl group;Carboxamide group;Carboxylic acid;Carboxylic acid derivative;Dicarboxylic acid or derivatives;Glutamic acid or de…	Source;Endogenous;Biological location;Organ and components;Intestine;Testicle;Brain;Liver;Prostate;Kidney;Pancreas;Tissue and substructures;Placenta;Epidermis;Biofluid and excreta;Urine;Blood;Cell and elements;Extracellular;Element;Platelet;Cell;Nerve cell;Fibroblast;Subcellular;Mitochondria;Lysosome;Myelin sheath;Cell membrane;Cytoplasm;	Naturally occurring process;Biological process;Biochemical pathway;Ammonia Recycling;Azathioprine Action Pathway;Betaine Metabolism;Folate malabsorption, hereditary;Folate Metabolism;Glycine and Serine Metabolism;Histidine Metabolism;Mercaptopurine Action Pathway;Methionine Metabolism;Methotrexate Action Pathway;Pterine Biosynthesis;Purine Metabolism;Sarcosine Oncometabolite Pathway;Thioguanine A…	Industrial application;Drug;Food and nutrition;Nutritional supplement;		Extracellular;Lysosome;Mitochondria	Blood;Urine	Brain;Erythrocyte;Fibroblasts;Intestine;Kidney;Liver;Myelin;Neuron;Pancreas;Placenta;Platelet;Prostate;Stratum Corneum;Testes	3-Phosphoglycerate dehydrogenase deficiency;Adenine phosphoribosyltransferase deficiency (APRT);Adenosine Deaminase Deficiency;Adenylosuccinate Lyase Deficiency;AICA-Ribosiduria;Ammonia Recycling;Azathioprine Action Pathway;Betaine Metabolism;Cystathionine Beta-Synthase Deficiency;Dihydropyrimidine Dehydrogenase Deficiency (DHPD);Dimethylglycine Dehydrogenase Deficiency;Dimethylglycine Dehydrogen…		Methionine synthase;Methylenetetrahydrofolate reductase;Trifunctional purine biosynthetic protein adenosine-3;Formimidoyltransferase-cyclodeaminase;Aminomethyltransferase, mitochondrial;Dihydrofolate reductase;Serine hydroxymethyltransferase, mitochondrial;Serine hydroxymethyltransferase, cytosolic;Folylpolyglutamate synthase, mitochondrial;Bifunctional purine biosynthesis protein PURH;Bifunction…	Q99707;P42898;P22102;O95954;P48728;P00374;P34897;P34896;Q05932;P31939;P13995;P11586;O75891;P23434;Q92820;Q3SY69;B0YJ76;Q96DP5;Q6UB35;Q7Z650;Q86XF0;Q9Y5R4;Q6P1Q9;Q8TCB7;O43709
	1	D	4	ADENINE	NC1=NC=NC2=C1NC=N2	C5H5N5	C00147	73-24-5	135.054	85	190	3447	16708	A8626	Adenine	http://www.sigmaaldrich.com/catalog/product/sigma/A8626?lang=en&region=US		HMDB00034	HMDB00034	HMDB0000034	Adenine	Adenine is a purine base. Adenine is found in both DNA and RNA. Adenine is a fundamental component of adenine nucleotides. Adenine forms adenosine, a nucleoside, when attached to ribose, and deoxyadenosine when attached to deoxyribose;it forms adenosine triphosphate (ATP), a nucleotide, when three phosphate groups are added to adenosine. Adenosine triphosphate is used in cellular metabolism as on…	6-Aminopurine;A;Ade;Adenin;1,6-dihydro-6-Iminopurine;1H-Purin-6-amine;1H-Purine-6-amine;3,6-dihydro-6-Iminopurine;6-amino-1H-Purine;6-amino-3H-Purine;6-amino-7H-Purine;6-amino-9H-Purine;6-amino-Purine;9H-Purin-6-amine;9H-Purin-6-yl-amin;9H-Purin-6-ylamine;9H-Purine-6-amine;Adeninimine;Vitamin b4;Vitamin b 4;4, Vitamin b;b 4, Vitamin	C5H5N5	135.054	7H-purin-6-amine	vitamin B4	NC1=C2NC=NC2=NC=N1	InChI=1S/C5H5N5/c6-4-3-5(9-1-7-3)10-2-8-4/h1-2H,(H3,6,7,8,9,10)	GFFGJBXGBJISGV-UHFFFAOYSA-N	Adenine, also known as 6-aminopurine or Ade, belongs to the class of organic compounds known as 6-aminopurines. These are purines that carry an amino group at position 6. Purine is a bicyclic aromatic compound made up of a pyrimidine ring fused to an imidazole ring. Adenine is a drug which is used for nutritional supplementation, also for treating dietary shortage or imbalance. Adenine exists as …	Organic compounds	Organoheterocyclic compounds	Imidazopyrimidines	Purines and purine derivatives	6-aminopurines	6-aminopurine;Amine;Aminopyrimidine;Aromatic heteropolycyclic compound;Azacycle;Azole;Heteroaromatic compound;Hydrocarbon derivative;Imidazole;Imidolactam;Organic nitrogen compound;Organonitrogen compound;Organopnictogen compound;Primary amine;Pyrimidine	Health effect;Health condition;Tuberculous meningitis;Infections and infestations;Meningitis;	Route of exposure;Enteral;Ingestion;Source;Endogenous;Food;Biological;Animal;Plant;Poaceae;Coffea;Fabaceae;Glycine max;Cucurbitaceae;Theobroma cacao;Biological location;Tissue and substructures;All tissues;Organ and components;Prostate;Biofluid and excreta;Saliva;Feces;Urine;Blood;Cerebrospinal fluid;Subcellular;Cytoplasm;Nucleus;Lysosome;Cell and elements;Extracellular;	Naturally occurring process;Biological process;Biochemical pathway;Azathioprine Action Pathway;Mercaptopurine Action Pathway;Purine Metabolism;Thioguanine Action Pathway;	Biological role;Metabolite;Industrial application;Pharmaceutical industry;Pharmaceutical;	Cytoplasm;Extracellular;Lysosome;Nucleus	Blood;Cerebrospinal Fluid (CSF);Feces;Saliva;Urine	All Tissues;Prostate	Adenine phosphoribosyltransferase deficiency (APRT);Adenosine Deaminase Deficiency;Adenylosuccinate Lyase Deficiency;AICA-Ribosiduria;Azathioprine Action Pathway;Gout or Kelley-Seegmiller Syndrome;Lesch-Nyhan Syndrome (LNS);Mercaptopurine Action Pathway;Mitochondrial DNA depletion syndrome;Molybdenum Cofactor Deficiency;Myoadenylate deaminase deficiency;Purine Metabolism;Purine Nucleoside Phospho…	Thymidine treatment;Meningitis;Tuberculous meningitis;Colorectal cancer;Crohn's disease;Ulcerative colitis;Alzheimer's disease;Frontotemporal dementia;Lewy body disease;Eosinophilic esophagitis	Xanthine dehydrogenase/oxidase;S-methyl-5'-thioadenosine phosphorylase;Adenine phosphoribosyltransferase;Hypoxanthine-guanine phosphoribosyltransferase;Peroxisomal trans-2-enoyl-CoA reductase;Equilibrative nucleoside transporter 2;Equilibrative nucleoside transporter 3;Purine nucleoside phosphorylase	P47989;Q13126;P07741;P00492;Q9BY49;Q14542;Q9BZD2;P00491
	1	D	5	METHYLTHIOADENOSINE	CSC[C@H]1O[C@H]([C@H](O)[C@@H]1O)N1C=NC2=C1N=CN=C2N	C11H15N5O3S	C00170	2457-80-9	297.09	3425	439176	3470	17509	D5011	5'-Deoxy-5'-(methylthio)adenosine	http://www.sigmaaldrich.com/catalog/product/sigma/D5011?lang=en&region=US		HMDB01173	HMDB01173	HMDB0001173	5'-Methylthioadenosine	5'-Methylthioadenosine (MTA) is a naturally occurring sulfur-containing nucleoside present in all mammalian tissues. It is produced from S-adenosylmethionine mainly through the polyamine biosynthetic pathway, where it behaves as a powerful inhibitory product. MTA is metabolized solely by MTA-phosphorylase, to yield 5-methylthioribose-1-phosphate and adenine, a crucial step in the methionine and p…	5'-Deoxy-5'-(methylthio)adenosine;5-Methylthioadenosine;9-(5-S-Methyl-5-thio-beta-D-ribofuranosyl)-9H-purin-6-amine;Methylthioadenosine;MTA;S-Methyl-5'-thioadenosine;Thiomethyladenosine;9-(5-S-Methyl-5-thio-b-D-ribofuranosyl)-9H-purin-6-amine;9-(5-S-Methyl-5-thio-Î²-D-ribofuranosyl)-9H-purin-6-amine;1-(6-amino-9H-Purin-9-yl)-1-deoxy-5-S-methyl-5-thio-beta-D-ribofuranose;1-(6-amino-9H-Purin-9-yl)-…	C11H15N5O3S	297.09	(2R,3R,4S,5S)-2-(6-amino-9H-purin-9-yl)-5-[(methylsulfanyl)methyl]oxolane-3,4-diol	methylthioadenosine	CSC[C@H]1O[C@H]([C@H](O)[C@@H]1O)N1C=NC2=C1N=CN=C2N	InChI=1S/C11H15N5O3S/c1-20-2-5-7(17)8(18)11(19-5)16-4-15-6-9(12)13-3-14-10(6)16/h3-5,7-8,11,17-18H,2H2,1H3,(H2,12,13,14)/t5-,7-,8-,11-/m1/s1	WUUGFSXJNOTRMR-IOSLPCCCSA-N	5'-Methylthioadenosine, also known as MTA or thiomethyladenosine, belongs to the class of organic compounds known as 5'-deoxy-5'-thionucleosides. These are 5'-deoxyribonucleosides in which the ribose is thio-substituted at the 5'position by a S-alkyl group. 5'-Methylthioadenosine is slightly soluble (in water) and a very weakly acidic compound (based on its pKa). 5'-Methylthioadenosine has been f…	Organic compounds	Nucleosides, nucleotides, and analogues	5'-deoxyribonucleosides	5'-deoxy-5'-thionucleosides	5'-deoxy-5'-thionucleosides	1,2-diol;5'-deoxy-5'-thionucleoside;6-aminopurine;Alcohol;Amine;Aminopyrimidine;Aromatic heteropolycyclic compound;Azacycle;Azole;Dialkylthioether;Glycosyl compound;Heteroaromatic compound;Hydrocarbon derivative;Imidazole;Imidazopyrimidine;Imidolactam;Monosaccharide;N-glycosyl compound;N-substituted imidazole;Organic nitrogen compound;Organic oxygen compound;Organoheterocyclic compound;Organonitr…	Route of exposure;Enteral;Ingestion;Source;Endogenous;Food;Biological;Plant;Poaceae;Fabaceae;Glycine max;Cucurbitaceae;Theobroma cacao;Animal;Biological location;Organ and components;Prostate;Cell and elements;Cell;Fibroblast;Element;Platelet;Biofluid and excreta;Urine;Blood;Subcellular;Cytoplasm;	Naturally occurring process;Biological process;Biochemical pathway;Methionine Metabolism;Spermidine and Spermine Biosynthesis;	Industrial application;Pharmaceutical industry;Pharmaceutical;		Cytoplasm	Blood;Feces;Urine	Fibroblasts;Platelet;Prostate	Cystathionine Beta-Synthase Deficiency;Glycine N-methyltransferase Deficiency;Homocystinuria-megaloblastic anemia due to defect in cobalamin metabolism, cblG complementation type;Hypermethioninemia;Methionine Adenosyltransferase Deficiency;Methionine Metabolism;Methylenetetrahydrofolate Reductase Deficiency (MTHFRD);S-Adenosylhomocysteine (SAH) Hydrolase Deficiency;Spermidine and Spermine Biosynt…	Colorectal cancer	Spermine synthase;Spermidine synthase;S-methyl-5'-thioadenosine phosphorylase	P52788;P19623;Q13126
	1	D	6	THYMIDINE	CC1=CN([C@H]2C[C@H](O)[C@@H](CO)O2)C(=O)NC1=O	C10H14N2O5	C00214	50-89-5	242.09	3375	5789	3514	17748	T9250	Thymidine	http://www.sigmaaldrich.com/catalog/product/sigma/T9250?lang=en&region=US		HMDB00273	HMDB00273	HMDB0000273	Thymidine	Thymidine is non-toxic and is a naturally occurring compound that exists in all living organisms and DNA viruses. 25% of DNA is composed of thymidine. RNA does not have thymidine and has uridine instead. Thymidine is a chemical compound which is a pyrimidine nucleoside. Thymidine is the DNA base T, which pairs with adenosine in double stranded DNA.	1-(2-Deoxy-beta-D-erythro-pentofuranosyl)-5-methylpyrimidine-2,4(1H,3H)-dione;2'-Deoxy-5-methyluridine;2'-Deoxythymidine;2'-Thymidine;5-Methyl-2'-deoxyuridine;Deoxythymidine;DTHD;T;Thymine 2'-deoxyriboside;1-(2-Deoxy-b-D-erythro-pentofuranosyl)-5-methylpyrimidine-2,4(1H,3H)-dione;1-(2-Deoxy-Î²-D-erythro-pentofuranosyl)-5-methylpyrimidine-2,4(1H,3H)-dione;1-(2-Deoxy-b-D-erythro-pentofuranosyl)-5-m…	C10H14N2O5	242.09	1-[(2R,4S,5R)-4-hydroxy-5-(hydroxymethyl)oxolan-2-yl]-5-methyl-1,2,3,4-tetrahydropyrimidine-2,4-dione	thymidine	CC1=CN([C@H]2C[C@H](O)[C@@H](CO)O2)C(=O)NC1=O	InChI=1S/C10H14N2O5/c1-5-3-12(10(16)11-9(5)15)8-2-6(14)7(4-13)17-8/h3,6-8,13-14H,2,4H2,1H3,(H,11,15,16)/t6-,7+,8+/m0/s1	IQFYYKKMVGJFEH-XLPZGREQSA-N	Thymidine, also known as deoxythymidine or DTHD, belongs to the class of organic compounds known as pyrimidine 2'-deoxyribonucleosides. Pyrimidine 2'-deoxyribonucleosides are compounds consisting of a pyrimidine linked to a ribose which lacks a hydroxyl group at position 2. Thymidine is soluble (in water) and a very weakly acidic compound (based on its pKa). Thymidine has been found throughout mo…	Organic compounds	Nucleosides, nucleotides, and analogues	Pyrimidine nucleosides	Pyrimidine 2'-deoxyribonucleosides	Pyrimidine 2'-deoxyribonucleosides	Alcohol;Aromatic heteromonocyclic compound;Azacycle;Heteroaromatic compound;Hydrocarbon derivative;Hydropyrimidine;Hydroxypyrimidine;Organic nitrogen compound;Organic oxide;Organic oxygen compound;Organoheterocyclic compound;Organonitrogen compound;Organooxygen compound;Organopnictogen compound;Oxacycle;Primary alcohol;Pyrimidine;Pyrimidine 2'-deoxyribonucleoside;Pyrimidone;Secondary alcohol;Tetr…	Health effect;Health condition;Degenerative disc disease;	Route of exposure;Enteral;Ingestion;Source;Endogenous;Food;Biological;Plant;Fabaceae;Biological location;Organ and components;Testicle;Spleen;Bladder;Skin;Intestine;Prostate;Kidney;Pancreas;Endocrine gland;Adrenal gland;Thyroid gland;Tissue and substructures;Placenta;Adipose tissue;Skeletal muscle;Muscle;Epidermis;Biofluid and excreta;Urine;Saliva;Feces;Blood;Cerebrospinal fluid;Cell and elements…	Naturally occurring process;Biological process;Biochemical pathway;MNGIE (Mitochondrial Neurogastrointestinal Encephalopathy);Pyrimidine Metabolism;	Biological role;Metabolite;Industrial application;Pharmaceutical industry;Pharmaceutical;	Extracellular;Lysosome;Mitochondria	Amniotic Fluid;Blood;Cerebrospinal Fluid (CSF);Feces;Saliva;Urine	Adipose Tissue;Adrenal Gland;Bladder;Fetus;Fibroblasts;Intestine;Kidney;Muscle;Neuron;Pancreas;Placenta;Platelet;Prostate;Skeletal Muscle;Skin;Spleen;Stratum Corneum;Testes;Thyroid Gland	Beta Ureidopropionase Deficiency;Dihydropyrimidinase Deficiency;MNGIE (Mitochondrial Neurogastrointestinal Encephalopathy);Pyrimidine Metabolism;UMP Synthase Deficiency (Orotic Aciduria)	Canavan disease;Degenerative disc disease;Colorectal cancer;Eosinophilic esophagitis;Thymidine phosphorylase deficiency	5'-nucleotidase;Cytosolic 5'-nucleotidase 1B;Cytosolic 5'-nucleotidase 1A;5'(3')-deoxyribonucleotidase, cytosolic type;5'(3')-deoxyribonucleotidase, mitochondrial;Solute carrier family 22 member 1;Cytosolic 5'-nucleotidase 3;Cytosolic purine 5'-nucleotidase;Solute carrier family 28 member 3;Thymidine kinase, cytosolic;Thymidine kinase 2, mitochondrial;Thymidine phosphorylase;Thymidine kinase	P21589;Q96P26;Q9BXI3;Q8TCD5;Q9NPB1;O15245;Q9H0P0;P49902;Q9HAS3;P04183;O00142;P19971;Q8IZR3
	1	D	7	GLYCERATE	OC[C@@H](O)C(O)=O	C3H6O4	C00258	473-81-4	106.027	280	439194	3557	32398					HMDB00139	HMDB00139	HMDB0000139	Glyceric acid	Glyceric acid is a colourless syrupy acid, obtained from oxidation of glycerol. It is a compound that is secreted excessively in the urine by patients suffering from D-glyceric aciduria, an inborn error of metabolism, and D-glycerate anemia. Deficiency of human glycerate kinase leads to D-glycerate acidemia/D-glyceric aciduria. Symptoms of the disease include progressive neurological impairment, …	alpha,beta-Hydroxypropionic acid;R-Glyceric acid;a,b-Hydroxypropionate;a,b-Hydroxypropionic acid;alpha,beta-Hydroxypropionate;Î±,Î²-hydroxypropionate;Î±,Î²-hydroxypropionic acid;Glycerate;R-Glycerate;(R)-Glycerate;D-Glycerate;D-Glyceric acid	C3H6O4	106.027	(2R)-2,3-dihydroxypropanoic acid	glycerate	OC[C@@H](O)C(O)=O	InChI=1S/C3H6O4/c4-1-2(5)3(6)7/h2,4-5H,1H2,(H,6,7)/t2-/m1/s1	RBNPOMFGQQGHHO-UWTATZPHSA-N	Glyceric acid, also known as glycerate or D-groa, belongs to the class of organic compounds known as sugar acids and derivatives. Sugar acids and derivatives are compounds containing a saccharide unit which bears a carboxylic acid group. Glyceric acid is soluble (in water) and a weakly acidic compound (based on its pKa). Glyceric acid has been found in human prostate tissue, and has also been det…	Organic compounds	Organic oxygen compounds	Organooxygen compounds	Carbohydrates and carbohydrate conjugates	Sugar acids and derivatives	1,2-diol;Alcohol;Aliphatic acyclic compound;Alpha-hydroxy acid;Beta-hydroxy acid;Carbonyl group;Carboxylic acid;Carboxylic acid derivative;Glyceric_acid;Hydrocarbon derivative;Hydroxy acid;Monocarboxylic acid or derivatives;Monosaccharide;Organic oxide;Primary alcohol;Secondary alcohol;Sugar acid	Health effect;Health condition;Primary hyperoxaluria ii;Schizophrenia;D-glyceric acidemia;Primary hyperoxaluria;	Route of exposure;Enteral;Ingestion;Source;Endogenous;Food;Biological;Plant;Fabaceae;Biological location;Organ and components;Prostate;Biofluid and excreta;Urine;Saliva;Feces;Blood;Sweat;Cerebrospinal fluid;Subcellular;Cytoplasm;Mitochondria;	Naturally occurring process;Biological process;Biochemical pathway;D-glyceric acidura;Glycerolipid metabolism;Glycine and Serine Metabolism;	Indirect biological role;Acidogen;Metabotoxin;	Cytoplasm	Blood;Cerebrospinal Fluid (CSF);Feces;Saliva;Sweat;Urine	Prostate	3-Phosphoglycerate dehydrogenase deficiency;D-glyceric acidura;Dihydropyrimidine Dehydrogenase Deficiency (DHPD);Dimethylglycine Dehydrogenase Deficiency;Dimethylglycine Dehydrogenase Deficiency;Familial lipoprotein lipase deficiency;Glycerol Kinase Deficiency;Glycerolipid Metabolism;Glycine and Serine Metabolism;Hyperglycinemia, non-ketotic;Non Ketotic Hyperglycinemia;Sarcosinemia	Schizophrenia;Irritable bowel syndrome;Colorectal cancer;Crohn's disease;Ulcerative colitis;Primary hyperoxaluria;Primary hyperoxaluria II;D-Glyceric acidura;Eosinophilic esophagitis;D-Glyceric acidemia	4-trimethylaminobutyraldehyde dehydrogenase;Alpha-aminoadipic semialdehyde dehydrogenase;Aldehyde dehydrogenase family 1 member A3;Aldehyde dehydrogenase, mitochondrial;Fatty aldehyde dehydrogenase;Aldehyde dehydrogenase X, mitochondrial;Glyoxylate reductase/hydroxypyruvate reductase;Glycerate kinase	P49189;P49419;P47895;P05091;P51648;P30837;Q9UBQ7;Q8IVS8
	1	D	8	OROTATE	OC(=O)C1=CC(=O)NC(=O)N1	C5H4N2O4	C00295	65-86-1	156.017	318	967	3589	16742	O2750	Orotic acid	http://www.sigmaaldrich.com/catalog/product/sigma/O2750?lang=en&region=US		HMDB00226	HMDB00226	HMDB0000226	Orotic acid	Orotic acid is a minor dietary constituent. Indeed, until it was realized that it could be synthesized by humans, orotic acid was known as vitamin B-13. The richest dietary sources of orotic acid are cow's milk and other dairy products as well as root vegetables such as carrots and beets. Dietary intake probably contributes to a basal rate of orotic acid excretion in urine because fasting decreas…	Orotsaeure;Uracil-6-carboxylic acid;Orotate;Uracil-6-carboxylate;1,2,3,6-tetrahydro-2,6-dioxo-4-Pyrimidecarboxylic acid;1,2,3,6-tetrahydro-2,6-dioxo-4-Pyrimidinecarboxylic acid;1,2,3,6-tetrahydro-2,6-Dioxopyrimidin-4-carbonsaeure;2,6-Dihydroxy-4-pyrimidinecarboxylic acid;2,6-Dihydroxypyrimidine-4-carboxylic acid;2,6-dioxo-1,2,3,6-tetrahydro-Pyrimidine-4-carboxylic acid;2,6-dioxo-1,2,3,6-Tetrahydr…	C5H4N2O4	156.017	2,6-dioxo-1,2,3,6-tetrahydropyrimidine-4-carboxylic acid	orotic acid	OC(=O)C1=CC(=O)NC(=O)N1	InChI=1S/C5H4N2O4/c8-3-1-2(4(9)10)6-5(11)7-3/h1H,(H,9,10)(H2,6,7,8,11)	PXQPEWDEAKTCGB-UHFFFAOYSA-N	Orotic acid, also known as orotate or orotsaeure, belongs to the class of organic compounds known as pyrimidinecarboxylic acids. These are pyrimidines with a structure containing a carboxyl group attached to the pyrimidine ring. Orotic acid exists as a solid, slightly soluble (in water), and a moderately acidic compound (based on its pKa). Orotic acid has been found in human liver and pancreas ti…	Organic compounds	Organoheterocyclic compounds	Diazines	Pyrimidines and pyrimidine derivatives	Pyrimidinecarboxylic acids	Aromatic heteromonocyclic compound;Azacycle;Carboxylic acid;Carboxylic acid derivative;Heteroaromatic compound;Hydrocarbon derivative;Hydropyrimidine;Hydropyrimidine carboxylic acid derivative;Lactam;Monocarboxylic acid or derivatives;Organic nitrogen compound;Organic oxide;Organic oxygen compound;Organonitrogen compound;Organooxygen compound;Organopnictogen compound;Pyrimidine-6-carboxylic acid;…	Health effect;Health condition;N-acetylglutamate synthetase deficiency;Orotic aciduria i;Aciduria;	Route of exposure;Enteral;Ingestion;Source;Endogenous;Food;Biological;Animal;Biological location;Organ and components;Liver;Pancreas;Biofluid and excreta;Saliva;Feces;Urine;Blood;Subcellular;Cytoplasm;Mitochondria;	Naturally occurring process;Biological process;Biochemical pathway;MNGIE (Mitochondrial Neurogastrointestinal Encephalopathy);Pyrimidine Metabolism;	Indirect biological role;Acidogen;Metabotoxin;Biological role;Metabolite;Industrial application;Pharmaceutical industry;Pharmaceutical;	Cytoplasm	Amniotic Fluid;Blood;Feces;Saliva;Urine	Liver;Pancreas	Beta Ureidopropionase Deficiency;Dihydropyrimidinase Deficiency;MNGIE (Mitochondrial Neurogastrointestinal Encephalopathy);Pyrimidine Metabolism;UMP Synthase Deficiency (Orotic Aciduria)	Canavan disease;Colorectal cancer;Crohn's disease;Ulcerative colitis;Ornithine transcarbamylase deficiency;Orotic aciduria I;N-acetylglutamate synthetase deficiency;Hyperornithinemia-hyperammonemia-homocitrullinuria;Lysinuric protein intolerance;Phosphoenolpyruvate Carboxykinase Deficiency 1, Cytosolic	Dihydroorotate dehydrogenase (quinone), mitochondrial;Uridine 5'-monophosphate synthase	Q02127;P11172
	1	D	9	ETHANOLAMINE PHOSPHATE	NCCOP(O)(O)=O	C2H8NO4P	C00346	1071-23-4	141.019	5233	1015	3639	17553	P0503	O-Phosphorylethanolamine	http://www.sigmaaldrich.com/catalog/product/sigma/P0503?lang=en&region=US		HMDB00224	HMDB0012279;HMDB00224;HMDB0060151;HMDB0060152;HMDB12279;HMDB60151;HMDB60152	HMDB0000224	O-Phosphoethanolamine	Phosphoethanolamine (PE) is a phosphomonoester metabolite of the phospholipid metabolism. PE is a precursor of phospholipid synthesis and a product of phospholipid breakdown. Phosphomonoesters are present at much higher levels in brain than in other organs. In developing brain, phosphomonoesters are normally elevated during the period of neuritic proliferation. This also coincides with the occurr…	2-amino-Ethanol dihydrogen phosphate;2-amino-Ethanol phosphate;Colamine phosphate;Colamine phosphoric acid;Colaminphosphoric acid;EAP;Ethanolamine acid phosphate;Ethanolamine O-phosphate;Ethanolamine phosphate;mono(2-Aminoethyl) phosphate;Monoaminoethyl phosphate;O-Phosphocolamine;O-Phosphorylethanolamine;OPE;PE;PEA;PETN;Phosphoethanolamine;Phosphonoethanolamine;Phosphoric acid 2-aminoethyl pheny…	C2H8NO4P	141.019	(2-aminoethoxy)phosphonic acid	phosphorylethanolamine	NCCOP(O)(O)=O	InChI=1S/C2H8NO4P/c3-1-2-7-8(4,5)6/h1-3H2,(H2,4,5,6)	SUHOOTKUPISOBE-UHFFFAOYSA-N	O-Phosphoethanolamine, also known as colamine phosphoric acid or ethanolamine phosphate, belongs to the class of organic compounds known as phosphoethanolamines. Phosphoethanolamines are compounds containing a phosphate linked to the second carbon of an ethanolamine. O-Phosphoethanolamine exists as a solid, soluble (in water), and a moderately acidic compound (based on its pKa). O-Phosphoethanola…	Organic compounds	Organic acids and derivatives	Organic phosphoric acids and derivatives	Phosphate esters	Phosphoethanolamines	Aliphatic acyclic compound;Alkyl phosphate;Amine;Hydrocarbon derivative;Monoalkyl phosphate;Organic nitrogen compound;Organic oxide;Organic oxygen compound;Organonitrogen compound;Organooxygen compound;Organopnictogen compound;Phosphoethanolamine;Primary aliphatic amine;Primary amine	Health effect;Health condition;Traumatic brain injury;	Route of exposure;Enteral;Ingestion;Source;Endogenous;Food;Biological;Plant;Poaceae;Fabaceae;Glycine max;Cucurbitaceae;Theobroma cacao;Animal;Biological location;Biofluid and excreta;Feces;Saliva;Blood;Urine;Cerebrospinal fluid;Subcellular;Cytoplasm;Endoplasmic reticulum;	Naturally occurring process;Biological process;Biochemical pathway;Globoid Cell Leukodystrophy;Lamivudine Metabolism Pathway;Metachromatic Leukodystrophy (MLD);phosphatidylcholine biosynthesis;phosphatidylethanolamine biosynthesis;Sphingolipid Metabolism;		Cytoplasm;Endoplasmic reticulum	Blood;Cerebrospinal Fluid (CSF);Feces;Saliva;Urine		Fabry disease;Gaucher Disease;Globoid Cell Leukodystrophy;Krabbe disease;Lamivudine Metabolism Pathway;Metachromatic Leukodystrophy (MLD);Phosphatidylcholine Biosynthesis;Phosphatidylcholine Biosynthesis PC(11D3/11D3);Phosphatidylcholine Biosynthesis PC(11D3/11D5);Phosphatidylcholine Biosynthesis PC(11D3/11M3);Phosphatidylcholine Biosynthesis PC(11D3/11M5);Phosphatidylcholine Biosynthesis PC(11D3…
	1	D	10	XANTHINE	O=C1NC2=C(NC=N2)C(=O)N1	C5H4N4O2	C00385	69-89-6	152.033	82	1188	3675	17712	X7375	Xanthine	http://www.sigmaaldrich.com/catalog/product/sigma/X7375?lang=en&region=US		HMDB00292	HMDB00292	HMDB0000292	Xanthine	Xanthine is a purine base found in most body tissues and fluids, certain plants, and some urinary calculi. It is an intermediate in the degradation of adenosine monophosphate to uric acid, being formed by oxidation of hypoxanthine. The methylated xanthine compounds caffeine, theobromine, and theophylline and their derivatives are used in medicine for their bronchodilator effects (Dorland, 28th ed…	2,6-Dihydroxypurine;2,6-dioxo-1,2,3,6-Tetrahydropurine;9H-Purine-2,6-(1H,3H)-dione;Purine-2(3H),6(1H)-dione;Xan;1H-Purine-2,6-diol;2,6(1,3)-Purinedion;2,6-Dioxopurine;3,7-dihydro-1H-Purine-2,6-dione;3,7-Dihydropurine-2,6-dione;9H-Purine-2,6(1H,3H)-dione;9H-Purine-2,6-diol;Dioxopurine;Isoxanthine;Pseudoxanthine;Purine-2,6(1H,3H)-dione;Purine-2,6-diol;Xanthic oxide;Xanthin	C5H4N4O2	152.033	2,3,6,7-tetrahydro-1H-purine-2,6-dione	xanthine	O=C1NC2=C(NC=N2)C(=O)N1	InChI=1S/C5H4N4O2/c10-4-2-3(7-1-6-2)8-5(11)9-4/h1H,(H3,6,7,8,9,10,11)	LRFVTYWOQMYALW-UHFFFAOYSA-N	Xanthine, also known as Xan or 2,6-dioxopurine, belongs to the class of organic compounds known as xanthines. These are purine derivatives with a ketone group conjugated at carbons 2 and 6 of the purine moiety. Xanthine exists as a solid, slightly soluble (in water), and a very weakly acidic compound (based on its pKa). Xanthine has been found throughout most human tissues, and has also been dete…	Organic compounds	Organoheterocyclic compounds	Imidazopyrimidines	Purines and purine derivatives	Xanthines	6-oxopurine;Alkaloid or derivatives;Aromatic heteropolycyclic compound;Azacycle;Azole;Heteroaromatic compound;Hydrocarbon derivative;Imidazole;Lactam;Organic nitrogen compound;Organic oxide;Organic oxygen compound;Organonitrogen compound;Organooxygen compound;Organopnictogen compound;Purinone;Pyrimidine;Pyrimidone;Urea;Vinylogous amide;Xanthine	Health effect;Health condition;Degenerative disc disease;Lesch-nyhan syndrome;Urolithiasis;Xanthinuria;Renal and urinary disorders;Renal failure;Nervous system disorders;Hydrocephalus;	Route of exposure;Parenteral;Dermal;Enteral;Ingestion;Source;Endogenous;Food;Biological;Plant;Poaceae;Coffea;Fabaceae;Glycine max;Cucurbitaceae;Theobroma cacao;Animal;Biological location;Cell and elements;Cell;Fibroblast;Tissue and substructures;Epidermis;Skeletal muscle;Organ and components;Intestine;Testicle;Bladder;Liver;Prostate;Kidney;Biofluid and excreta;Urine;Saliva;Feces;Blood;Sweat;Cereb…	Naturally occurring process;Biological process;Biochemical pathway;Azathioprine Action Pathway;Mercaptopurine Action Pathway;Purine Metabolism;Thioguanine Action Pathway;	Industrial application;Pharmaceutical industry;Pharmaceutical;Biological role;Drug metabolite;Waste product;Metabolite;	Cytoplasm;Peroxisome	Blood;Cerebrospinal Fluid (CSF);Feces;Saliva;Sweat;Urine	Bladder;Epidermis;Fibroblasts;Intestine;Kidney;Liver;Prostate;Skeletal Muscle;Testes	Adenine phosphoribosyltransferase deficiency (APRT);Adenosine Deaminase Deficiency;Adenylosuccinate Lyase Deficiency;AICA-Ribosiduria;Azathioprine Action Pathway;Gout or Kelley-Seegmiller Syndrome;Lesch-Nyhan Syndrome (LNS);Mercaptopurine Action Pathway;Mitochondrial DNA depletion syndrome;Molybdenum Cofactor Deficiency;Myoadenylate deaminase deficiency;Purine Metabolism;Purine Nucleoside Phospho…	Lesch-Nyhan syndrome;Canavan disease;Xanthinuria type 1;Xanthinuria type II;Molybdenium co-factor deficiency;Degenerative disc disease;Hydrocephalus;3-Methyl-crotonyl-glycinuria;Colorectal cancer;Crohn's disease;Ulcerative colitis;Cystic fibrosis;Eosinophilic esophagitis;Molybdenum cofactor deficiency;Sulfite oxidase deficiency, ISOLATED;Adenosine kinase deficiency;Phosphoribosylpyrophosphate Syn…	Xanthine dehydrogenase/oxidase;Hypoxanthine-guanine phosphoribosyltransferase;Guanine deaminase;Purine nucleoside phosphorylase	P47989;P00492;Q9Y2T3;P00491
	1	D	11	DIHYDROFOLATE	NC1=NC2=C(N=C(CNC3=CC=C(C=C3)C(=O)N[C@@H](CCC(O)=O)C(O)=O)CN2)C(=O)N1	C19H21N7O6	C00415	207226-40-2	443.155	5970	98792	3705	15633	271462	Dihydrofolic acid dihydrate	http://www.sigmaaldrich.com/catalog/product/aldrich/271462?lang=en&region=US		HMDB01056	HMDB01056	HMDB0001056	Dihydrofolic acid	Dihydrofolic acid is a folic acid derivative acted upon by dihydrofolate reductase to produce tetrahydrofolic acid. It interacts with bacteria during cell division. It can be targeted with drug analogs to prevent nucleic acid synthesis. Dihydrofolic acid is also known by the name Dihydrofolate - more commonly Vitamin B9.	7,8-Dihydrofolate;7,8-Dihydrofolic acid;7,8-Dihydropteroylglutamate;Dihydrofolate;N-(7,8-Dihydropteroyl)-L-glutamic acid;7,8-Dihydropteroylglutamic acid;N-(7,8-Dihydropteroyl)-L-glutamate;7,8-dihydro-L-Folic acid;H2PteGlu;H2PteGlu1;L-N-[P-[[(2-amino-7,8-dihydro-4-Hydroxy-6-pteridinyl)methyl]amino]benzoyl]-glutamic acid;N-(4-(((2-amino-1,4,7,8-tetrahydro-4-oxo-6-Pteridinyl)methyl)amino)benzoyl)-L-…	C19H21N7O6	443.155	(2S)-2-[(4-{[(2-amino-4-oxo-3,4,7,8-tetrahydropteridin-6-yl)methyl]amino}phenyl)formamido]pentanedioic acid	dihydrofolic acid	NC1=NC2=C(N=C(CNC3=CC=C(C=C3)C(=O)N[C@@H](CCC(O)=O)C(O)=O)CN2)C(=O)N1	InChI=1S/C19H21N7O6/c20-19-25-15-14(17(30)26-19)23-11(8-22-15)7-21-10-3-1-9(2-4-10)16(29)24-12(18(31)32)5-6-13(27)28/h1-4,12,21H,5-8H2,(H,24,29)(H,27,28)(H,31,32)(H4,20,22,25,26,30)/t12-/m0/s1	OZRNSSUDZOLUSN-LBPRGKRZSA-N	Dihydrofolic acid, also known as 7,8-dihydrofolate or H2PTEGLU, belongs to the class of organic compounds known as glutamic acid and derivatives. Glutamic acid and derivatives are compounds containing glutamic acid or a derivative thereof resulting from reaction of glutamic acid at the amino group or the carboxy group, or from the replacement of any hydrogen of glycine by a heteroatom. Dihydrofol…	Organic compounds	Organic acids and derivatives	Carboxylic acids and derivatives	Amino acids, peptides, and analogues	Glutamic acid and derivatives	Amine;Amino acid;Aminobenzamide;Aminobenzoic acid or derivatives;Aniline or substituted anilines;Aromatic heteropolycyclic compound;Azacycle;Benzamide;Benzenoid;Benzoic acid or derivatives;Benzoyl;Carbonyl group;Carboxamide group;Carboxylic acid;Dicarboxylic acid or derivatives;Glutamic acid or derivatives;Heteroaromatic compound;Hippuric acid;Hippuric acid or derivatives;Hydrocarbon derivative;H…	Source;Endogenous;Biological location;Organ and components;Liver;Biofluid and excreta;Blood;Cell and elements;Extracellular;Subcellular;Mitochondria;Lysosome;	Naturally occurring process;Biological process;Biochemical pathway;Folate malabsorption, hereditary;Folate Metabolism;Methotrexate Action Pathway;MNGIE (Mitochondrial Neurogastrointestinal Encephalopathy);Pterine Biosynthesis;Pyrimidine Metabolism;	Industrial application;Pharmaceutical industry;Pharmaceutical;		Extracellular;Lysosome;Mitochondria	Blood	Liver	Beta Ureidopropionase Deficiency;Dihydropyrimidinase Deficiency;Folate malabsorption, hereditary;Folate Metabolism;Methotrexate Action Pathway;Methylenetetrahydrofolate Reductase Deficiency (MTHFRD);MNGIE (Mitochondrial Neurogastrointestinal Encephalopathy);Pterine Biosynthesis;Pyrimidine Metabolism;UMP Synthase Deficiency (Orotic Aciduria)		Dihydrofolate reductase;Folylpolyglutamate synthase, mitochondrial;Thymidylate synthase;Dihydrofolate reductase;Dihydrofolate reductase, mitochondrial	P00374;Q05932;P04818;B0YJ76;Q86XF0
	1	D	12	CYSTINE	N[C@@H](CSSC[C@H](N)C(O)=O)C(O)=O	C6H12N2O4S2	C01420	56-89-3	240.024	5207	67678	3774	16283	C7602	L-Cystine	http://www.sigmaaldrich.com/catalog/product/sigma/C7602?lang=en&region=US		HMDB00192	HMDB00192	HMDB0000192	L-Cystine	Cystine is an oxidized dimeric form of cysteine. It is formed by linking two cysteine residues via a disulfide bond (Cys-S-S-Cys) between the -SH groups. Cystine is found in high concentrations in digestive enzymes and in the cells of the immune system, skeletal and connective tissues, skin, and hair. Hair and skin are 10-14% cystine. Cystine is the preferred form of cysteine for the synthesis of…	(R,R)-3,3'-Dithiobis(2-aminopropanoic acid);(R-(R*,r*))-3,3'-dithiobis(2-aminopropanoic acid);3,3'-Dithiobis-L-alanine;beta,Beta'-diamino-beta,beta'-dicarboxydiethyl disulfide;beta,Beta'-dithiodialanine;Bis(beta-amino-beta-carboxyethyl) disulfide;e921;L-alpha-diamino-beta-Dithiolactic acid;L-Dicysteine;Oxidized L-cysteine;(R,R)-3,3'-Dithiobis(2-aminopropanoate);(R-(R*,r*))-3,3'-dithiobis(2-aminop…	C6H12N2O4S2	240.024	(2R)-2-amino-3-{[(2R)-2-amino-2-carboxyethyl]disulfanyl}propanoic acid	L-cystine	N[C@@H](CSSC[C@H](N)C(O)=O)C(O)=O	InChI=1S/C6H12N2O4S2/c7-3(5(9)10)1-13-14-2-4(8)6(11)12/h3-4H,1-2,7-8H2,(H,9,10)(H,11,12)/t3-,4-/m0/s1	LEVWYRKDKASIDU-IMJSIDKUSA-N	L-Cystine, also known as L-dicysteine or E921, belongs to the class of organic compounds known as l-cysteine-s-conjugates. L-cysteine-S-conjugates are compounds containing L-cysteine where the thio-group is conjugated. L-Cystine exists as a solid, soluble (in water), and a moderately acidic compound (based on its pKa). L-Cystine has been found throughout all human tissues, and has also been prima…	Organic compounds	Organic acids and derivatives	Carboxylic acids and derivatives	Amino acids, peptides, and analogues	L-cysteine-S-conjugates	Aliphatic acyclic compound;Alpha-amino acid;Amine;Amino acid;Carbonyl group;Carboxylic acid;Dialkyldisulfide;Dicarboxylic acid or derivatives;Hydrocarbon derivative;L-alpha-amino acid;L-cysteine-s-conjugate;Organic disulfide;Organic nitrogen compound;Organic oxide;Organic oxygen compound;Organonitrogen compound;Organooxygen compound;Organopnictogen compound;Organosulfur compound;Primary aliphatic…	Health effect;Observation;Acute seizures;Health condition;Refractory localization-related epilepsy;Schizophrenia;Juvenile myoclonic epilepsy;	Route of exposure;Enteral;Ingestion;Source;Endogenous;Food;Biological;Plant;Poaceae;Coffea;Fabaceae;Glycine max;Cucurbitaceae;Theobroma cacao;Animal;Biological location;Tissue and substructures;All tissues;Biofluid and excreta;Feces;Urine;Blood;Cerebrospinal fluid;Subcellular;Cytoplasm;Cell and elements;Extracellular;	Industrial application;Pharmaceutical industry;Pharmaceutical;Biological role;Essential amino acid;		Cytoplasm;Extracellular	Blood;Cerebrospinal Fluid (CSF);Feces;Urine	All Tissues		Juvenile myoclonic epilepsy;Acute seizures;Refractory localization-related epilepsy;Alzheimer's disease;Colorectal cancer;Schizophrenia;Parkinson's disease;Cystinuria;Eosinophilic esophagitis;Molybdenum cofactor deficiency;Fumarase deficiency;Hyperdibasic aminoaciduria I;Hyperlysinuria	Cystathionine gamma-lyase;Neutral and basic amino acid transport protein rBAT;B(0,+)-type amino acid transporter 1;Cystine/glutamate transporter;Neutral amino acid transporter A;Monocarboxylate transporter 10;Cystinosin	P32929;Q07837;P82251;Q9UPY5;P43007;Q8TF71;O60931
	1	E	1	L-ALANINE	C[C@H](N)C(O)=O	C3H7NO2	C00041	56-41-7	89.0477	11	5950	3343	16977	A7627	L-Alanine	http://www.sigmaaldrich.com/catalog/product/sigma/A7627?lang=en&region=US		HMDB00161	HMDB00161	HMDB0000161	L-Alanine	Alanine is a non-essential amino acid made in the body from either the conversion of the carbohydrate pyruvate or the breakdown of DNA and the dipeptides carnosine and anserine. It is highly concentrated in muscle and is one of the most important amino acids released by muscle, functioning as a major energy source. Plasma alanine is often decreased when the BCAA (branched-chain amino acids) are d…	(2S)-2-Aminopropanoic acid;(S)-2-Aminopropanoic acid;(S)-Alanine;A;Ala;ALANINE;L-2-Aminopropionic acid;L-Alanin;L-alpha-Alanine;(2S)-2-Aminopropanoate;(S)-2-Aminopropanoate;L-2-Aminopropionate;L-a-Alanine;L-Î±-alanine;(S)-(+)-Alanine;(S)-2-amino-Propanoate;(S)-2-amino-Propanoic acid;2-Aminopropanoate;2-Aminopropanoic acid;2-Aminopropionate;2-Aminopropionic acid;2-Ammoniopropanoate;2-Ammoniopropan…	C3H7NO2	89.0477	(2S)-2-aminopropanoic acid	L-alanine	C[C@H](N)C(O)=O	InChI=1S/C3H7NO2/c1-2(4)3(5)6/h2H,4H2,1H3,(H,5,6)/t2-/m0/s1	QNAYBMKLOCPYGJ-REOHCLBHSA-N	L-Alanine, also known as (S)-alanine or L-alpha-alanine, belongs to the class of organic compounds known as alanine and derivatives. Alanine and derivatives are compounds containing alanine or a derivative thereof resulting from reaction of alanine at the amino group or the carboxy group, or from the replacement of any hydrogen of glycine by a heteroatom. L-Alanine is a drug which is used for pro…	Organic compounds	Organic acids and derivatives	Carboxylic acids and derivatives	Amino acids, peptides, and analogues	Alanine and derivatives	Alanine or derivatives;Aliphatic acyclic compound;Alpha-amino acid;Amine;Amino acid;Carbonyl group;Carboxylic acid;Hydrocarbon derivative;L-alpha-amino acid;Monocarboxylic acid or derivatives;Organic nitrogen compound;Organic oxide;Organic oxygen compound;Organonitrogen compound;Organooxygen compound;Organopnictogen compound;Primary aliphatic amine;Primary amine	Health effect;Health condition;Epilepsy;Schizophrenia;Paraquat poisoning;Dengue fever;Cancer;Leukemia;Lung cancer;Infections and infestations;Meningitis;Cardiac disorders;Heart failure;	Route of exposure;Enteral;Ingestion;Source;Endogenous;Food;Synthetic;Personal care product;Biological;Animal;Plant;Poaceae;Coffea;Fabaceae;Glycine max;Cucurbitaceae;Theobroma cacao;Biological location;Tissue and substructures;All tissues;Organ and components;Prostate;Biofluid and excreta;Urine;Saliva;Feces;Blood;Breast milk;Sweat;Cerebrospinal fluid;Subcellular;Cytoplasm;Mitochondria;Lysosome;Per…	Naturally occurring process;Biological process;Biochemical pathway;Tuberculosis;Alanine Metabolism;Amikacin Action Pathway;Arbekacin Action Pathway;Azithromycin Action Pathway;Chloramphenicol Action Pathway;Clarithromycin Action Pathway;Clindamycin Action Pathway;Clomocycline Action Pathway;Demeclocycline Action Pathway;Doxycycline Action Pathway;Erythromycin Action Pathway;Gentamicin Action Path…	Industrial application;Food and nutrition;Personal care products;	Cytoplasm;Extracellular;Lysosome;Mitochondria;Peroxisome	Blood;Breast Milk;Cerebrospinal Fluid (CSF);Feces;Saliva;Sweat;Urine	All Tissues;Prostate	2-Hydroxyglutric Aciduria (D And L Form);3-Phosphoglycerate dehydrogenase deficiency;4-Hydroxybutyric Aciduria/Succinic Semialdehyde Dehydrogenase Deficiency;5-oxoprolinase deficiency;Alanine Metabolism;Amikacin Action Pathway;Arbekacin Action Pathway;Argininemia;Argininosuccinic Aciduria;Azithromycin Action Pathway;Carbamoyl Phosphate Synthetase Deficiency;Chloramphenicol Action Pathway;Citrulli…	Dengue fever;Epilepsy;Heart failure;Early preeclampsia;Pregnancy;Late-onset preeclampsia;N-acetylglutamate synthetase deficiency;Histidinemia;Glucagon deficiency;Dihydrolipoamide Dehydrogenase Deficiency;Pyruvate dehydrogenase phosphatase deficiency;Pearson Syndrome;Coenzyme Q10 deficiency, primary, 5;Pyruvate carboxylase deficiency;Mitochondrial pyruvate carrier deficiency;Lipoyltransferase 1 De…	4-aminobutyrate aminotransferase, mitochondrial;Kynureninase;Alanine--glyoxylate aminotransferase 2, mitochondrial;Alanine--tRNA ligase, cytoplasmic;Serine--pyruvate aminotransferase;Alanine aminotransferase 1;Peptidoglycan recognition protein 1;Large neutral amino acids transporter small subunit 2;Cysteine desulfurase, mitochondrial;Sodium-coupled neutral amino acid transporter 3;Neutral amino a…	P80404;Q16719;Q9BYV1;P49588;P21549;P24298;O75594;Q9UHI5;Q9Y697;Q99624;P43007;Q7Z2H8;Q8TD30;Q96I15;Q8TF71;Q8IUZ5;Q96EN8;Q96LB9;Q96LB8;Q5JTZ9;Q96PD5
	1	E	2	TRYPTOPHAN	N[C@@H](CC1=CNC2=CC=CC=C12)C(O)=O	C11H12N2O2	C00078	73-22-3	204.09	33	6305	3378	16828	T0254	L-Tryptophan	http://www.sigmaaldrich.com/catalog/product/sial/T0254?lang=en&region=US		HMDB00929	HMDB00929	HMDB0000929	L-Tryptophan	Tryptophan is an essential amino acid that is the precursor of both serotonin and melatonin. Melatonin is a hormone that is produced by the pineal gland in animals, which regulates sleep and wakefulness. Serotonin is a brain neurotransmitter, platelet clotting factor, and neurohormone found in organs throughout the body. Metabolism of tryptophan into serotonin requires nutrients such as vitamin B…	(2S)-2-amino-3-(1H-indol-3-yl)Propanoic acid;(S)-alpha-amino-1H-Indole-3-propanoic acid;(S)-alpha-amino-beta-(3-Indolyl)-propionic acid;(S)-Tryptophan;L-(-)-Tryptophan;L-beta-3-Indolylalanine;Trp;Tryptophan;W;(2S)-2-amino-3-(1H-indol-3-yl)Propanoate;(S)-a-amino-1H-Indole-3-propanoate;(S)-a-amino-1H-Indole-3-propanoic acid;(S)-alpha-amino-1H-Indole-3-propanoate;(S)-Î±-amino-1H-indole-3-propanoate;…	C11H12N2O2	204.09	(2S)-2-amino-3-(1H-indol-3-yl)propanoic acid	L-tryptophan	N[C@@H](CC1=CNC2=C1C=CC=C2)C(O)=O	InChI=1S/C11H12N2O2/c12-9(11(14)15)5-7-6-13-10-4-2-1-3-8(7)10/h1-4,6,9,13H,5,12H2,(H,14,15)/t9-/m0/s1	QIVBCDIJIAJPQS-VIFPVBQESA-N	L-Tryptophan, also known as Trp or W, belongs to the class of organic compounds known as indolyl carboxylic acids and derivatives. Indolyl carboxylic acids and derivatives are compounds containing a carboxylic acid chain (of at least 2 carbon atoms) linked to an indole ring. L-Tryptophan exists as a solid, slightly soluble (in water), and a moderately acidic compound (based on its pKa). L-Tryptop…	Organic compounds	Organoheterocyclic compounds	Indoles and derivatives	Indolyl carboxylic acids and derivatives	Indolyl carboxylic acids and derivatives	3-alkylindole;Alpha-amino acid;Alpha-amino acid or derivatives;Amine;Amino acid;Amino acid or derivatives;Aralkylamine;Aromatic heteropolycyclic compound;Azacycle;Benzenoid;Carbonyl group;Carboxylic acid;Carboxylic acid derivative;Heteroaromatic compound;Hydrocarbon derivative;Indole;Indolyl carboxylic acid derivative;L-alpha-amino acid;Monocarboxylic acid or derivatives;Organic nitrogen compound…	Health effect;Observation;Fever;Health condition;Hartnup disease;Epilepsy;Olivopontocerebral atrophy;Hereditary spastic paraplegia;Schizophrenia;Cachexia;Friedreich's ataxia;Psychiatric disorders;Confusion;Agitation;Gastrointestinal disorders;Vomiting;Diarrhea;Endocrine disorders;Hypothyroidism;Cancer;Leukemia;	Route of exposure;Enteral;Ingestion;Source;Food;Synthetic;Personal care product;Biological;Animal;Plant;Poaceae;Coffea;Fabaceae;Glycine max;Cucurbitaceae;Theobroma cacao;Biological location;Subcellular;Mitochondria;Cytoplasm;Organ and components;Prostate;Biofluid and excreta;Urine;Saliva;Feces;Blood;Breast milk;Sweat;Cerebrospinal fluid;Cell and elements;Extracellular;Cell;Fibroblast;Nerve cell;	Naturally occurring process;Biological process;Biochemical pathway;Transcription/Translation;Tryptophan Metabolism;	Indirect biological role;Neurotoxin;Metabotoxin;Industrial application;Drug;Personal care products;Food and nutrition;Nutritional supplement;Pharmaceutical industry;Pharmaceutical;Antidepressant;Biological role;Essential amino acid;Trace element;	Extracellular	Blood;Breast Milk;Cerebrospinal Fluid (CSF);Feces;Saliva;Sweat;Urine	Fibroblasts;Nerve Cells;Prostate	Transcription/Translation;Tryptophan Metabolism	Epilepsy;Schizophrenia;Alzheimer's disease;Colorectal cancer;Ovarian cancer;Obesity;Nicotinamide Adenine Dinucleotide Deficiency;Hartnup disease;Leukemia;Olivopontocerebral atrophy;Hereditary spastic paraplegia;Hypothyroidism;Friedreich's ataxia;Celiac disease;Irritable bowel syndrome;Ulcerative colitis;Autism;Crohn's disease;Rheumatoid arthritis;Perillyl alcohol administration for cancer treatme…	Aromatic-L-amino-acid decarboxylase;Indoleamine 2,3-dioxygenase 1;Tryptophan 5-hydroxylase 1;Tryptophan 5-hydroxylase 2;Tryptophan--tRNA ligase, cytoplasmic;Tryptophan--tRNA ligase, mitochondrial;Monocarboxylate transporter 8;Monocarboxylate transporter 10;Tryptophan 2,3-dioxygenase;Indoleamine 2,3-dioxygenase 2;L-amino-acid oxidase	P20711;P14902;P17752;Q8IWU9;P23381;Q9UGM6;P36021;Q8TF71;P48775;Q6ZQW0;Q96RQ9
	1	E	3	URIDINE MONOPHOSPHATE	O[C@H]1[C@@H](O)[C@@H](O[C@@H]1COP(O)(O)=O)N1C=CC(=O)NC1=O	C9H13N2O9P	C00105	58-97-9	324.036	3453	6030	3405	16695	U1752	Uridine 5'-monophosphate	http://www.sigmaaldrich.com/catalog/product/sigma/U1752?lang=en&region=US		HMDB00288	HMDB00288	HMDB0000288	Uridine 5'-monophosphate	5'-Uridylic acid. A uracil nucleotide containing one phosphate group esterified to the sugar moiety in the 2', 3' or 5' position. Uridine 5'-monophosphate is a nucleotide that is found in RNA. It is an ester of phosphoric acid with the nucleoside uridine. UMP consists of the phosphate group, the pentose sugar ribose, and the nucleobase uracil. (Wikipedia).	5'-UMP;5'Uridylic acid;pU;Uridine 5'-(dihydrogen phosphate);Uridine 5'-phosphate;Uridine 5'-phosphoric acid;Uridine monophosphate;URIDINE-5'-monophosphATE;Uridylate;Uridylic acid;Uridine 5'-monophosphoric acid;5'Uridylate;Uridine 5'-(dihydrogen phosphoric acid);Uridine monophosphoric acid;URIDINE-5'-monophosphoric acid;UMP;Uridine 5'-phosphorate;Uridine mono(dihydrogen phosphate);Uridine phosphat…	C9H13N2O9P	324.036	{[(2R,3S,4R,5R)-5-(2,4-dioxo-1,2,3,4-tetrahydropyrimidin-1-yl)-3,4-dihydroxyoxolan-2-yl]methoxy}phosphonic acid	uridylate	O[C@H]1[C@@H](O)[C@@H](O[C@@H]1COP(O)(O)=O)N1C=CC(=O)NC1=O	InChI=1S/C9H13N2O9P/c12-5-1-2-11(9(15)10-5)8-7(14)6(13)4(20-8)3-19-21(16,17)18/h1-2,4,6-8,13-14H,3H2,(H,10,12,15)(H2,16,17,18)/t4-,6-,7-,8-/m1/s1	DJJCXFVJDGTHFX-XVFCMESISA-N	Uridine 5'-monophosphate, also known as uridylic acid or UMP, belongs to the class of organic compounds known as pyrimidine ribonucleoside monophosphates. These are pyrimidine ribobucleotides with monophosphate group linked to the ribose moiety. Uridine 5'-monophosphate is soluble (in water) and a moderately acidic compound (based on its pKa). Uridine 5'-monophosphate has been detected in multipl…	Organic compounds	Nucleosides, nucleotides, and analogues	Pyrimidine nucleotides	Pyrimidine ribonucleotides	Pyrimidine ribonucleoside monophosphates	1,2-diol;Alcohol;Alkyl phosphate;Aromatic heteromonocyclic compound;Azacycle;Glycosyl compound;Heteroaromatic compound;Hydrocarbon derivative;Hydropyrimidine;Lactam;Monoalkyl phosphate;Monosaccharide;Monosaccharide phosphate;N-glycosyl compound;Organic nitrogen compound;Organic oxide;Organic oxygen compound;Organic phosphoric acid derivative;Organoheterocyclic compound;Organonitrogen compound;Org…	Route of exposure;Enteral;Ingestion;Source;Endogenous;Food;Biological;Plant;Poaceae;Fabaceae;Glycine max;Cucurbitaceae;Theobroma cacao;Animal;Biological location;Biofluid and excreta;Saliva;Blood;Subcellular;Cytoplasm;Mitochondria;Nucleus;Lysosome;Endoplasmic reticulum;Golgi;Cell and elements;Extracellular;	Naturally occurring process;Biological process;Biochemical pathway;Amikacin Action Pathway;Arbekacin Action Pathway;Azithromycin Action Pathway;Chloramphenicol Action Pathway;Clarithromycin Action Pathway;Clindamycin Action Pathway;Clomocycline Action Pathway;Congenital disorder of glycosylation CDG-IId;Demeclocycline Action Pathway;Doxycycline Action Pathway;Erythromycin Action Pathway;Gentamici…	Industrial application;Pharmaceutical industry;Pharmaceutical;		Cytoplasm;Endoplasmic reticulum;Extracellular;Golgi apparatus;Lysosome;Mitochondria;Nucleus	Blood;Feces;Saliva		Amikacin Action Pathway;Arbekacin Action Pathway;Azithromycin Action Pathway;Beta Ureidopropionase Deficiency;Chloramphenicol Action Pathway;Clarithromycin Action Pathway;Clindamycin Action Pathway;Clomocycline Action Pathway;Congenital disorder of glycosylation CDG-IId;Demeclocycline Action Pathway;Dihydropyrimidinase Deficiency;Doxycycline Action Pathway;Erythromycin Action Pathway;Gentamicin A…	Metastatic melanoma;Alzheimer's disease;Frontotemporal dementia;Lewy body disease	5'-nucleotidase;UMP-CMP kinase;Cytosolic 5'-nucleotidase 1B;Cytosolic 5'-nucleotidase 1A;5'(3')-deoxyribonucleotidase, cytosolic type;5'(3')-deoxyribonucleotidase, mitochondrial;Ectonucleoside triphosphate diphosphohydrolase 1;Soluble calcium-activated nucleotidase 1;Ectonucleoside triphosphate diphosphohydrolase 3;Uridine-cytidine kinase 1;Ectonucleotide pyrophosphatase/phosphodiesterase family …	P21589;P30085;Q96P26;Q9BXI3;Q8TCD5;Q9NPB1;P49961;Q8WVQ1;O75355;Q9HA47;P22413;O14638;P15291;Q9BY32;P50583;Q9Y227;O75354;O75356;P11172;Q9H3H5;O95848;Q9BZX2;Q9H0P0;Q8NE73;P49902;Q5EBM0;Q9NWZ5;Q5MY95;Q96AZ6;Q3T906;Q96BW1
	1	E	4	PROLINE	OC(=O)[C@@H]1CCCN1	C5H9NO2	C16435	147-85-3	115.063	29	145742	3448	17203	P5607	L-Proline	http://www.sigmaaldrich.com/catalog/product/sigma/P5607?lang=en&region=US		HMDB00162	HMDB00162	HMDB0000162	L-Proline	L-proline is one of the twenty amino acids used in living organisms as the building blocks of proteins. Proline is sometimes called an imino acid, although the IUPAC definition of an imine requires a carbon-nitrogen double bond. Proline is a non-essential amino acid that is synthesized from glutamic acid. It is an essential component of collagen and is important for proper functioning of joints a…	(-)-(S)-Proline;(-)-2-Pyrrolidinecarboxylic acid;(-)-Proline;(2S)-Pyrrolidine-2-carboxylic acid;(S)-2-Carboxypyrrolidine;(S)-2-Pyrrolidinecarboxylic acid;(S)-Pyrrolidine-2-carboxylic acid;2-Pyrrolidinecarboxylic acid;L-(-)-Proline;L-alpha-Pyrrolidinecarboxylic acid;L-Prolin;L-Pyrrolidine-2-carboxylic acid;P;Prolina;PROLINE;Prolinum;(-)-2-Pyrrolidinecarboxylate;(2S)-Pyrrolidine-2-carboxylate;(S)-2…	C5H9NO2	115.063	(2S)-pyrrolidine-2-carboxylic acid	L-proline	OC(=O)[C@@H]1CCCN1	InChI=1S/C5H9NO2/c7-5(8)4-2-1-3-6-4/h4,6H,1-3H2,(H,7,8)/t4-/m0/s1	ONIBWKKTOPOVIA-BYPYZUCNSA-N	L-Proline, also known as L-prolin, belongs to the class of organic compounds known as proline and derivatives. Proline and derivatives are compounds containing proline or a derivative thereof resulting from reaction of proline at the amino group or the carboxy group, or from the replacement of any hydrogen of glycine by a heteroatom. L-Proline exists as a solid, soluble (in water), and a moderate…	Organic compounds	Organic acids and derivatives	Carboxylic acids and derivatives	Amino acids, peptides, and analogues	Proline and derivatives	Aliphatic heteromonocyclic compound;Alpha-amino acid;Amine;Amino acid;Azacycle;Carbonyl group;Carboxylic acid;Hydrocarbon derivative;L-alpha-amino acid;Monocarboxylic acid or derivatives;Organic nitrogen compound;Organic oxide;Organic oxygen compound;Organoheterocyclic compound;Organonitrogen compound;Organooxygen compound;Organopnictogen compound;Proline or derivatives;Pyrrolidine;Pyrrolidine ca…	Health effect;Health condition;Hemodialysis;	Route of exposure;Enteral;Ingestion;Source;Endogenous;Food;Synthetic;Biological;Animal;Plant;Poaceae;Coffea;Fabaceae;Glycine max;Cucurbitaceae;Theobroma cacao;Biological location;Tissue and substructures;All tissues;Organ and components;Prostate;Biofluid and excreta;Urine;Saliva;Feces;Blood;Breast milk;Sweat;Cerebrospinal fluid;Subcellular;Cytoplasm;Mitochondria;Lysosome;Endoplasmic reticulum;Cel…	Naturally occurring process;Biological process;Biochemical pathway;Amikacin Action Pathway;Arbekacin Action Pathway;Arginine and Proline Metabolism;Azithromycin Action Pathway;Chloramphenicol Action Pathway;Clarithromycin Action Pathway;Clindamycin Action Pathway;Clomocycline Action Pathway;Demeclocycline Action Pathway;Doxycycline Action Pathway;Erythromycin Action Pathway;Gentamicin Action Path…	Indirect biological role;Neurotoxin;Metabotoxin;Environmental role;Environmental contaminant;Industrial application;Food and nutrition;Nutritional supplement;Pharmaceutical industry;Pharmaceutical;Biological role;Drug metabolite;Waste product;Trace element;	Cytoplasm;Endoplasmic reticulum;Extracellular;Lysosome;Mitochondria	Blood;Breast Milk;Cerebrospinal Fluid (CSF);Feces;Saliva;Sweat;Urine	All Tissues;Prostate	Amikacin Action Pathway;Arbekacin Action Pathway;Arginine and Proline Metabolism;Arginine: Glycine Amidinotransferase Deficiency (AGAT Deficiency);Azithromycin Action Pathway;Chloramphenicol Action Pathway;Clarithromycin Action Pathway;Clindamycin Action Pathway;Clomocycline Action Pathway;Creatine deficiency, guanidinoacetate methyltransferase deficiency;Demeclocycline Action Pathway;Doxycycline…	Hemodialysis;Glutathione synthetase deficiency;Early preeclampsia;Pregnancy;Late-onset preeclampsia;Obesity;Hyperprolinemia, type I;Dihydrolipoamide Dehydrogenase Deficiency;Hyperprolinemia, type II;Pyruvate carboxylase deficiency;Cutis laxa, autosomal recessive, type IIIA;Dicarboxylic aminoaciduria;Mitochondrial pyruvate carrier deficiency;Lipoyltransferase 1 Deficiency;Alzheimer's disease;Color…	Prolyl 4-hydroxylase subunit alpha-2;Pyrroline-5-carboxylate reductase 1, mitochondrial;Prolyl 4-hydroxylase subunit alpha-1;Pyrroline-5-carboxylate reductase 2;Bifunctional glutamate/proline--tRNA ligase;Cytosol aminopeptidase;Proline dehydrogenase 1, mitochondrial;Pyrroline-5-carboxylate reductase 3;Proline synthase co-transcribed bacterial homolog protein;Pyrroline-5-carboxylate reductase;Sodi…	O15460;P32322;P13674;Q96C36;P07814;P28838;O43272;Q53H96;O94903;Q4W8W1;Q99884;Q9UN76;Q8TF71;Q9UF12;Q7Z4N2;Q32P28;Q8IVL5;Q8IVL6;Q7Z4N8;Q9GZT9;Q96KS0;Q9H6Z9;Q9NXG6;Q96EM0;P30405;P62937;P23284;Q13427;Q7L3T8;O43447
	1	E	5	THYMINE	CC1=CNC(=O)NC1=O	C5H6N2O2	C00178	65-71-4	126.043	290	1135	3478	17821	T0376	Thymine	http://www.sigmaaldrich.com/catalog/product/sigma/T0376?lang=en&region=US		HMDB00262	HMDB00262	HMDB0000262	Thymine	One of the pyrimidine bases of living matter. Derivation: Hydrolysis of deoxyribonucleic acid, from methylcyanoacetylurea by catalytic reduction. Use: Biochemical research. (Hawley's Condensed Chemical Dictionary). Thymine is a pyrimidine nucleobase. As the name implies, thymine may be derived by methylation of uracil at the 5th carbon. Thymine is found in the nucleic acid DNA. In RNA thymine is …	2,4-Dihydroxy-5-methylpyrimidine;5-Methyl-2,4(1H,3H)-pyrimidinedione;5-Methylpyrimidine-2,4(1H,3H)-dione;5-Methyluracil;T;Thy;Thymin;4-Hydroxy-5-methylpyrimidin-2(1H)-one;5-Methyl-1,2,3,4-tetrahydropyrimidine-2,4-dione;5-Methyl-2,4-dihydroxypyrimidine;5-Methylpyrimidine-2,4-dione;5 Methyluracil	C5H6N2O2	126.043	5-methyl-1,2,3,4-tetrahydropyrimidine-2,4-dione	thymine	CC1=CNC(=O)NC1=O	InChI=1S/C5H6N2O2/c1-3-2-6-5(9)7-4(3)8/h2H,1H3,(H2,6,7,8,9)	RWQNBRDOKXIBIV-UHFFFAOYSA-N	Thymine, also known as 5-methyluracil, belongs to the class of organic compounds known as hydroxypyrimidines. These are organic compounds containing a hydroxyl group attached to a pyrimidine ring. Pyrimidine is a 6-membered ring consisting of four carbon atoms and two nitrogen centers at the 1- and 3- ring positions. Thymine exists as a solid, soluble (in water), and a very weakly acidic compound…	Organic compounds	Organoheterocyclic compounds	Diazines	Pyrimidines and pyrimidine derivatives	Hydroxypyrimidines	Aromatic heteromonocyclic compound;Azacycle;Heteroaromatic compound;Hydrocarbon derivative;Hydroxypyrimidine;Organic nitrogen compound;Organic oxygen compound;Organonitrogen compound;Organooxygen compound;Organopnictogen compound	Health effect;Health condition;Beta-ureidopropionase deficiency;Thymidine treatment;Metabolism and nutrition disorders;Dihydropyrimidine dehydrogenase deficiency;	Route of exposure;Enteral;Ingestion;Source;Endogenous;Food;Biological;Animal;Plant;Poaceae;Fabaceae;Glycine max;Cucurbitaceae;Theobroma cacao;Biological location;Organ and components;Prostate;Skin;Biofluid and excreta;Saliva;Feces;Urine;Blood;Cerebrospinal fluid;Cell and elements;Extracellular;Cell;Fibroblast;	Naturally occurring process;Biological process;Biochemical pathway;MNGIE (Mitochondrial Neurogastrointestinal Encephalopathy);Pyrimidine Metabolism;	Biological role;Metabolite;Industrial application;Pharmaceutical industry;Pharmaceutical;	Extracellular	Blood;Cerebrospinal Fluid (CSF);Feces;Saliva;Urine	Fibroblasts;Prostate;Skin	Beta Ureidopropionase Deficiency;Dihydropyrimidinase Deficiency;MNGIE (Mitochondrial Neurogastrointestinal Encephalopathy);Pyrimidine Metabolism;UMP Synthase Deficiency (Orotic Aciduria)	Thymidine treatment;Beta-ureidopropionase deficiency;Colorectal cancer;Temporomandibular joint disorder;Dihydropyrimidine dehydrogenase deficiency	Dihydropyrimidine dehydrogenase [NADP(+)];Thymidine phosphorylase	Q12882;P19971
	1	E	6	SUCCINATE SEMIALDEHYDE	OC(=O)CCC=O	C4H6O3	C00232	692-29-5	102.032	6114	1112	3531	16265					HMDB01259	HMDB01259	HMDB0001259	Succinic acid semialdehyde	Succinic acid semialdehyde (or succinate semialdehyde) is an intermediate in the catabolism of gamma-aminobutyrate or GABA (PMID: 16435183). It is formed from GABA by the action of GABA transaminase, which leads to the production of succinate semialdehyde and alanine. The resulting succinate semialdehyde is further oxidized by succinate semialdehyde dehydrogenase to become succinic acid, which al…	3-Formylpropanoic acid;3-Formylpropionic acid;4-Oxobutanoate;beta-Formylpropionic acid;Semialdehyde succinique;Succinaldehydic acid;Succinate semialdehyde;3-Formylpropanoate;3-Formylpropionate;4-Oxobutanoic acid;b-Formylpropionate;b-Formylpropionic acid;beta-Formylpropionate;Î²-formylpropionate;Î²-formylpropionic acid;Succinaldehydate;2-Formylpropionic acid ethyl ester;Butryaldehydate;Butryaldehy…	C4H6O3	102.032	4-oxobutanoic acid	succinic semialdehyde	OC(=O)CCC=O	InChI=1S/C4H6O3/c5-3-1-2-4(6)7/h3H,1-2H2,(H,6,7)	UIUJIQZEACWQSV-UHFFFAOYSA-N	Succinic acid semialdehyde, also known as 3-formylpropionic acid or 4-oxobutanoate, belongs to the class of organic compounds known as straight chain fatty acids. These are fatty acids with a straight aliphatic chain. Succinic acid semialdehyde is soluble (in water) and a weakly acidic compound (based on its pKa). Succinic acid semialdehyde has been found in human testicle tissue, and has also be…	Organic compounds	Lipids and lipid-like molecules	Fatty Acyls	Fatty acids and conjugates	Straight chain fatty acids	Aldehyde;Aliphatic acyclic compound;Alpha-hydrogen aldehyde;Carbonyl group;Carboxylic acid;Carboxylic acid derivative;Hydrocarbon derivative;Monocarboxylic acid or derivatives;Organic oxide;Organic oxygen compound;Organooxygen compound;Straight chain fatty acid	Route of exposure;Enteral;Ingestion;Source;Endogenous;Food;Biological;Animal;Plant;Poaceae;Fabaceae;Glycine max;Cucurbitaceae;Theobroma cacao;Biological location;Organ and components;Testicle;Biofluid and excreta;Urine;Cerebrospinal fluid;Subcellular;Cytoplasm;Membrane;Mitochondria;Cell membrane;Adiposome;Cell and elements;Extracellular;	Naturally occurring process;Biological process;Biochemical process;Lipid transport;Lipid metabolism;Fatty acid metabolism;Chemical reaction;Lipid peroxidation;Cellular process;Cell signaling;Biochemical pathway;Glutamate Metabolism;Homocarnosinosis;Lipid metabolism pathway;	Indirect biological role;Neurotoxin;Metabotoxin;Industrial application;Surfactant;Emulsifier;Biological role;Membrane stabilizer;Energy source;Energy storage;Nutrient;		Cytoplasm;Extracellular;Membrane;Mitochondria	Cerebrospinal Fluid (CSF);Urine	Testes	2-Hydroxyglutric Aciduria (D And L Form);4-Hydroxybutyric Aciduria/Succinic Semialdehyde Dehydrogenase Deficiency;Glutamate Metabolism;Homocarnosinosis;Hyperinsulinism-Hyperammonemia Syndrome;Succinic semialdehyde dehydrogenase deficiency		4-aminobutyrate aminotransferase, mitochondrial;Succinate-semialdehyde dehydrogenase, mitochondrial;Aflatoxin B1 aldehyde reductase member 2;Hydroxyacid-oxoacid transhydrogenase, mitochondrial	P80404;P51649;O43488;Q8IWW8
	1	E	7	LACTATE	C[C@H](O)C(O)=O	C3H6O3	C01432	79-33-4	90.0317	5205	107689	3486	422	L1750	L-(+)-Lactic acid	http://www.sigmaaldrich.com/catalog/product/sigma/L1750?lang=en&region=US		HMDB00190	HMDB0003328;HMDB00190;HMDB0062492;HMDB03328;HMDB62492	HMDB0000190	L-Lactic acid	Lactic acid is an organic acid. It is a chiral molecule, consisting of two optical isomers, L-lactic acid and D-lactic acid, with the L-isomer being the most common in living organisms. Lactic acid plays a role in several biochemical processes and is produced in the muscles during intense activity. In animals, L-lactate is constantly produced from pyruvate via the enzyme lactate dehydrogenase (LD…	(-)-Lactic acid;(R)-(-)-Lactic acid;D-2-Hydroxypropanoic acid;D-2-Hydroxypropionic acid;D-Milchsaeure;LACTIC ACID;(-)-Lactate;D-Lactate;(R)-(-)-Lactate;D-2-Hydroxypropanoate;D-2-Hydroxypropionate;LACTate;(R)-2-Hydroxypropanoate;(R)-2-Hydroxypropanoic acid;(R)-2-Hydroxypropionate;(R)-2-Hydroxypropionic acid;(R)-a-Hydroxypropionate;(R)-a-Hydroxypropionic acid;(R)-alpha-Hydroxypropionate;(R)-alpha-H…	C3H6O3	90.0317	(2R)-2-hydroxypropanoic acid	D-lactic acid	C[C@H](O)C(O)=O	InChI=1S/C3H6O3/c1-2(4)3(5)6/h2,4H,1H3,(H,5,6)/t2-/m0/s1	JVTAAEKCZFNVCJ-REOHCLBHSA-N	D-Lactic acid, also known as lactate or D-milchsaeure, belongs to the class of organic compounds known as alpha hydroxy acids and derivatives. These are organic compounds containing a carboxylic acid substituted with a hydroxyl group on the adjacent carbon. D-Lactic acid exists as a solid, soluble (in water), and a weakly acidic compound (based on its pKa). D-Lactic acid has been found throughout…	Organic compounds	Organic acids and derivatives	Hydroxy acids and derivatives	Alpha hydroxy acids and derivatives	Alpha hydroxy acids and derivatives	Alcohol;Aliphatic acyclic compound;Alpha-hydroxy acid;Carbonyl group;Carboxylic acid;Carboxylic acid derivative;Hydrocarbon derivative;Monocarboxylic acid or derivatives;Organic oxide;Organic oxygen compound;Organooxygen compound;Secondary alcohol	Health effect;Health condition;Diabetes mellitus type 1;Ethanol intoxication;Schizophrenia;Cytochrome c oxidase deficiency;Paraquat poisoning;Chronic progressive external ophthalmoplegia and kearns-sayre syndrome;Anoxia;Pyruvate dehydrogenase deficiency;Metabolism and nutrition disorders;Glycogen storage disease;Psychiatric disorders;Dementia;Hepatobiliary disorders;Hepatic and biliary malignanci…	Route of exposure;Enteral;Ingestion;Source;Endogenous;Food;Biological;Animal;Biological location;Tissue and substructures;All tissues;Biofluid and excreta;Bile;Urine;Feces;Blood;Breast milk;Saliva;Sweat;Cerebrospinal fluid;Subcellular;Cytoplasm;Mitochondria;Cell and elements;Extracellular;	Naturally occurring process;Biological process;Biochemical pathway;gluconeogenesis;Glutaminolysis and Cancer;Glycogenosis, Type IB;Glycogenosis, Type IC;Pyruvate Metabolism;Triosephosphate isomerase;Warburg effect;	Biological role;Oncometabolite;Immunosuppresant;Indirect biological role;Acidogen;Metabotoxin;	Cytoplasm;Extracellular;Mitochondria	Bile;Blood;Breast Milk;Cellular Cytoplasm;Cerebrospinal Fluid (CSF);Feces;Saliva;Sweat;Urine	All Tissues	Fructose-1,6-diphosphatase deficiency;Gluconeogenesis;Glutaminolysis and Cancer;Glycogen Storage Disease Type 1A (GSD1A) or Von Gierke Disease;Glycogenosis, Type IA. Von gierke disease;Glycogenosis, Type IB;Glycogenosis, Type IC;Leigh Syndrome;Phosphoenolpyruvate carboxykinase deficiency 1 (PEPCK1);Primary hyperoxaluria II, PH2;Pyruvate Decarboxylase E1 Component Deficiency (PDHE1 Deficiency);Pyr…	Hepatic and biliary malignancies;Diabetes mellitus type 1;Ethanol intoxication;Chronic progressive external ophthalmoplegia and Kearns-Sayre syndrome;Pancreatic cancer;Schizophrenia;Early preeclampsia;Pregnancy;Late-onset preeclampsia;Sulfite oxidase deficiency, ISOLATED;2-Ketoglutarate dehydrogenase complex deficiency;3-Hydroxy-3-methylglutaryl-CoA lyase deficiency;3-Hydroxy-3-Methylglutaryl-CoA…	L-lactate dehydrogenase A-like 6A;L-lactate dehydrogenase B chain;L-lactate dehydrogenase C chain;L-lactate dehydrogenase A chain;L-lactate dehydrogenase A-like 6B	Q6ZMR3;P07195;P07864;P00338;Q9BYZ2
	1	E	8	URIDINE	OC[C@H]1O[C@H]([C@H](O)[C@@H]1O)N1C=CC(=O)NC1=O	C9H12N2O6	C00299	58-96-8	244.07	90	6029	3593	16704	U3750	Uridine	http://www.sigmaaldrich.com/catalog/product/sigma/U3750?lang=en&region=US		HMDB00296	HMDB00296	HMDB0000296	Uridine	Uridine, also known as beta-uridine or 1-beta-D-ribofuranosylpyrimidine-2,4(1H,3H)-dione, is a member of the class of compounds known as pyrimidine nucleosides. Pyrimidine nucleosides are compounds comprising a pyrimidine base attached to a ribosyl or deoxyribosyl moiety. More specifically, uridine is a nucleoside consisting of uracil and D-ribose and a component of RNA. Uridine is soluble (in wa…	1-beta-D-Ribofuranosylpyrimidine-2,4(1H,3H)-dione;1-beta-D-Ribofuranosyluracil;beta-Uridine;u;Urd;Uridin;1-b-D-Ribofuranosylpyrimidine-2,4(1H,3H)-dione;1-Î²-D-ribofuranosylpyrimidine-2,4(1H,3H)-dione;1-b-D-Ribofuranosyluracil;1-Î²-D-ribofuranosyluracil;b-Uridine;Î²-uridine;1-b-D-Ribofuranosyl-2,4(1H,3H)-pyrimidinedione;1-beta-delta-Ribofuranosyl-2,4(1H,3H)-pyrimidinedione;1-beta-delta-Ribofuranos…	C9H12N2O6	244.07	1-[(2R,3R,4S,5R)-3,4-dihydroxy-5-(hydroxymethyl)oxolan-2-yl]-1,2,3,4-tetrahydropyrimidine-2,4-dione	uridine	OC[C@H]1O[C@H]([C@H](O)[C@@H]1O)N1C=CC(=O)NC1=O	InChI=1S/C9H12N2O6/c12-3-4-6(14)7(15)8(17-4)11-2-1-5(13)10-9(11)16/h1-2,4,6-8,12,14-15H,3H2,(H,10,13,16)/t4-,6-,7-,8-/m1/s1	DRTQHJPVMGBUCF-XVFCMESISA-N	Uridine, also known as beta-uridine or allo uridine, belongs to the class of organic compounds known as pyrimidine nucleosides. Pyrimidine nucleosides are compounds comprising a pyrimidine base attached to a ribosyl or deoxyribosyl moiety. Uridine exists as a solid, soluble (in water), and a very weakly acidic compound (based on its pKa). Uridine has been detected in most biofluids, including fec…	Organic compounds	Nucleosides, nucleotides, and analogues	Pyrimidine nucleosides		Pyrimidine nucleosides	Alcohol;Aromatic heteromonocyclic compound;Azacycle;Glycosyl compound;Heteroaromatic compound;Hydrocarbon derivative;Hydropyrimidine;Lactam;Monosaccharide;N-glycosyl compound;Organic nitrogen compound;Organic oxide;Organic oxygen compound;Organoheterocyclic compound;Organonitrogen compound;Organooxygen compound;Organopnictogen compound;Oxacycle;Pentose monosaccharide;Primary alcohol;Pyrimidine;Py…	Health effect;Health condition;Degenerative disc disease;Lesch-nyhan syndrome;	Route of exposure;Enteral;Ingestion;Source;Endogenous;Food;Biological;Plant;Poaceae;Fabaceae;Glycine max;Cucurbitaceae;Theobroma cacao;Animal;Biological location;Biofluid and excreta;Feces;Urine;Blood;Breast milk;Cerebrospinal fluid;Cell and elements;Extracellular;Subcellular;Mitochondria;Nucleus;Lysosome;	Naturally occurring process;Biological process;Biochemical pathway;MNGIE (Mitochondrial Neurogastrointestinal Encephalopathy);Pyrimidine Metabolism;	Industrial application;Pharmaceutical industry;Pharmaceutical;	Extracellular;Lysosome;Mitochondria;Nucleus	Blood;Breast Milk;Cerebrospinal Fluid (CSF);Feces;Urine		Beta Ureidopropionase Deficiency;Dihydropyrimidinase Deficiency;MNGIE (Mitochondrial Neurogastrointestinal Encephalopathy);Pyrimidine Metabolism;UMP Synthase Deficiency (Orotic Aciduria)	Lesch-Nyhan syndrome;Canavan disease;Colorectal cancer;Degenerative disc disease;Irritable bowel syndrome;Ulcerative colitis;Argininemia	5'-nucleotidase;Cytosolic 5'-nucleotidase 1B;Cytosolic 5'-nucleotidase 1A;5'(3')-deoxyribonucleotidase, cytosolic type;5'(3')-deoxyribonucleotidase, mitochondrial;Uridine-cytidine kinase 1;tRNA pseudouridine synthase A, mitochondrial;H/ACA ribonucleoprotein complex subunit 4;Uridine-cytidine kinase 2;AID;Cytosolic 5'-nucleotidase 3;Cytosolic purine 5'-nucleotidase;Cytidine deaminase;Uridine phosp…	P21589;Q96P26;Q9BXI3;Q8TCD5;Q9NPB1;Q9HA47;Q9Y606;O60832;Q9BZX2;Q546Y9;Q9H0P0;P49902;P32320;Q16831;O95045;Q9NWZ5;Q3MIT2;Q9BZE2;Q8N0Z8;Q6NTF7;P31941;Q9UH17;Q9NRW3;Q96AK3;Q8IUX4;Q9GZX7
	1	E	9	FRUCTOSE BISPHOSPHATE	O[C@H]1[C@H](O)[C@](O)(COP(O)(O)=O)O[C@@H]1COP(O)(O)=O	C6H14O12P2	C00354	488-69-7	339.996	147	172313	3647	16905	F6803	D-Fructose 1,6-bisphosphate trisodium salt hydrate	http://www.sigmaaldrich.com/catalog/product/sigma/F6803?lang=en&region=US		HMDB01058	HMDB0003973;HMDB01058;HMDB03973	HMDB0001058	Fructose 1,6-bisphosphate	Fructose 1,6-bisphosphate is fructose sugar or fructosephosphate that has been phosphorylated on carbons 1 and 6. The beta-D-form of this compound is very common in cells. The vast majority of glucose and fructose entering a cell is converted to fructose 1,6-bisphosphate at some point. Fructose 1,6-bisphosphate is a key component in the glycolysis metabolic pathway and is produced by phosphorylat…	1,6-Di-O-phosphono-alpha-D-fructofuranose;ALPHA FRUCTOSE 1,6-diphosphATE;1,6-Di-O-phosphono-a-D-fructofuranose;1,6-Di-O-phosphono-Î±-D-fructofuranose;Fructose 1,6-bisphosphoric acid;a FRUCTOSE 1,6-diphosphate;a FRUCTOSE 1,6-diphosphoric acid;alpha FRUCTOSE 1,6-diphosphoric acid;Î± fructose 1,6-diphosphate;Î± fructose 1,6-diphosphoric acid;D-Fructose 1,6-biphosphate;D-Fructose 1,6-bis(dihydrogen p…	C6H14O12P2	339.996	{[(2S,3S,4S,5R)-2,3,4-trihydroxy-5-[(phosphonooxy)methyl]oxolan-2-yl]methoxy}phosphonic acid	fructose 1,6-bisphosphate	O[C@H]1[C@H](O)[C@](O)(COP(O)(O)=O)O[C@@H]1COP(O)(O)=O	InChI=1S/C6H14O12P2/c7-4-3(1-16-19(10,11)12)18-6(9,5(4)8)2-17-20(13,14)15/h3-5,7-9H,1-2H2,(H2,10,11,12)(H2,13,14,15)/t3-,4-,5+,6+/m1/s1	RNBGYGVWRKECFJ-ZXXMMSQZSA-N	Fructose 1,6-bisphosphate, also known as SR-FDP or 6-diphosphoric acid, belongs to the class of organic compounds known as hexose phosphates. These are carbohydrate derivatives containing a hexose substituted by one or more phosphate groups. Fructose 1,6-bisphosphate is soluble (in water) and an extremely strong acidic compound (based on its pKa). Fructose 1,6-bisphosphate has been primarily dete…	Organic compounds	Organic oxygen compounds	Organooxygen compounds	Carbohydrates and carbohydrate conjugates	Hexose phosphates	1,2-diol;Alcohol;Aliphatic heteromonocyclic compound;Alkyl phosphate;C-glycosyl compound;Glycosyl compound;Hemiacetal;Hexose phosphate;Hydrocarbon derivative;Monoalkyl phosphate;Monosaccharide phosphate;Organic oxide;Organic phosphoric acid derivative;Organoheterocyclic compound;Oxacycle;Pentose monosaccharide;Pentose phosphate;Pentose-5-phosphate;Phosphoric acid ester;Polyol;Secondary alcohol;Te…	Route of exposure;Enteral;Ingestion;Source;Endogenous;Food;Biological;Plant;Poaceae;Fabaceae;Glycine max;Cucurbitaceae;Theobroma cacao;Animal;Biological location;Biofluid and excreta;Blood;Subcellular;Cytoplasm;	Naturally occurring process;Biological process;Biochemical pathway;Fructose and Mannose Degradation;Fructose intolerance, hereditary;gluconeogenesis;Glycogenosis, Type IB;Glycogenosis, Type IC;glycolysis;Pentose Phosphate Pathway;Triosephosphate isomerase;Warburg effect;			Cytoplasm	Blood;Cellular Cytoplasm		Fanconi-bickel syndrome;Fructose and Mannose Degradation;Fructose intolerance, hereditary;Fructose-1,6-diphosphatase deficiency;Fructosuria;Gluconeogenesis;Glucose-6-phosphate dehydrogenase deficiency;Glycogen Storage Disease Type 1A (GSD1A) or Von Gierke Disease;Glycogenosis, Type IA. Von gierke disease;Glycogenosis, Type IB;Glycogenosis, Type IC;Glycogenosis, Type VII. Tarui disease;Glycolysis;…		6-phosphofructokinase type C;6-phosphofructokinase, liver type;6-phosphofructokinase, muscle type;Fructose-1,6-bisphosphatase isozyme 2;Fructose-1,6-bisphosphatase 1;Fructose-bisphosphate aldolase A;Fructose-bisphosphate aldolase C;Fructose-bisphosphate aldolase B;Fructose-bisphosphate aldolase;Fructose-bisphosphate aldolase;Fructose-bisphosphate aldolase;Fructose-bisphosphate aldolase;Fructose-b…	Q01813;P17858;P08237;O00757;P09467;P04075;P09972;P05062;Q8NHT3;A8MVZ9;A4UCT0;A4UCS9;Q5T7D5;A8K430
	1	E	10	CARNOSINE	NCCC(=O)N[C@@H](CC1=CN=CN1)C(O)=O	C9H14N4O3	C00386	305-84-0	226.107	38	439224	3676	15727	C9625	L-Carnosine	http://www.sigmaaldrich.com/catalog/product/sigma/C9625?lang=en&region=US		HMDB00033	HMDB00033	HMDB0000033	Carnosine	Carnosine (beta-alanyl-L-histidine) is found exclusively in animal tissues. It is a dipeptide of the amino acids beta-alanine and histidine. Carnosine has the potential to suppress many of the biochemical changes that accompany ageing (e.g. protein oxidation, glycation, AGE formation, and cross-linking) and associated pathologies (PMID: 16804013). It is highly concentrated in muscle and brain tis…	Nalpha-(beta-alanyl)-L-histidine;Nalpha-(b-alanyl)-L-histidine;Nalpha-(Î²-alanyl)-L-histidine;b-Alanyl-L-histidine;b-Alanylhistidine;beta-Alanyl-L-histidine;beta-Alanylhistidine;Ignotine;Karnozin;Karnozzn;L-Carnosine;N-(3-Aminopropanoyl)histidine;N-(b-Alanyl)-L-histidine;N-b-Alanyl-L-histidine;N-beta-Alanyl-L-histidine;Sevitin;Carnosine, (D-his)-isomer;Hydrochloride, carnosine;L Carnosine;Carnosi…	C9H14N4O3	226.107	(2S)-2-(3-aminopropanamido)-3-(1H-imidazol-5-yl)propanoic acid	Î²-alanyl-L-histidine	NCCC(=O)N[C@@H](CC1=CN=CN1)C(O)=O	InChI=1S/C9H14N4O3/c10-2-1-8(14)13-7(9(15)16)3-6-4-11-5-12-6/h4-5,7H,1-3,10H2,(H,11,12)(H,13,14)(H,15,16)/t7-/m0/s1	CQOVPNPJLQNMDC-ZETCQYMHSA-N	Carnosine, also known as b-alanylhistidine or ignotine, belongs to the class of organic compounds known as hybrid peptides. Hybrid peptides are compounds containing at least two different types of amino acids (alpha, beta, gamma, delta) linked to each other through a peptide bond. Carnosine exists as a solid, soluble (in water), and a weakly acidic compound (based on its pKa). Carnosine has been …	Organic compounds	Organic acids and derivatives	Peptidomimetics	Hybrid peptides	Hybrid peptides	Alpha-amino acid or derivatives;Amine;Amino acid;Amino acid or derivatives;Aromatic heteromonocyclic compound;Azacycle;Azole;Beta amino acid or derivatives;Carbonyl group;Carboxamide group;Carboxylic acid;Carboxylic acid derivative;Heteroaromatic compound;Histidine or derivatives;Hybrid peptide;Hydrocarbon derivative;Imidazole;Imidazolyl carboxylic acid derivative;Monocarboxylic acid or derivativ…	Health effect;Health condition;Metabolism and nutrition disorders;Carnosinuria;	Route of exposure;Enteral;Ingestion;Source;Endogenous;Food;Synthetic;Personal care product;Biological;Animal;Plant;Poaceae;Fabaceae;Cucurbitaceae;Biological location;Tissue and substructures;Skeletal muscle;Muscle;Cell and elements;Cell;Nerve cell;Fibroblast;Organ and components;Intestine;Brain;Liver;Kidney;Biofluid and excreta;Saliva;Feces;Urine;Blood;Subcellular;Cytoplasm;	Naturally occurring process;Biological process;Biochemical pathway;Beta-Alanine Metabolism;Histidine Metabolism;	Biological role;Antioxidant;Industrial application;Personal care products;Pharmaceutical industry;Pharmaceutical;Anticonvulsant;Antineoplastic agent;Antitumor;	Cytoplasm	Blood;Feces;Saliva;Urine	Brain;Fibroblasts;Intestine;Kidney;Liver;Muscle;Neuron;Skeletal Muscle	Beta-Alanine Metabolism;Carnosinuria, carnosinemia;GABA-Transaminase Deficiency;Histidine Metabolism;Histidinemia;Ureidopropionase Deficiency	Alzheimer's disease;Crohn's disease;Ulcerative colitis;Carnosinuria;Eosinophilic esophagitis	Myeloperoxidase;Beta-Ala-His dipeptidase;Histidine decarboxylase;Vimentin;Heat shock 70 kDa protein 1A/1B;Solute carrier family 15 member 2;Carnosine synthase 1	P05164;Q96KN2;P19113;P08670;P08107;Q16348;A5YM72
	1	E	11	NICOTINAMIDE	NC(=O)C1=CN=CC=C1	C6H6N2O	C00153	98-92-0	122.048	1497	936	3453	17154	72340	Nicotinamide	http://www.sigmaaldrich.com/catalog/product/sigma/72340?lang=en&region=US		HMDB01406	HMDB01406	HMDB0001406	Niacinamide	Niacinamide or vitamin B3 is an important compound functioning as a component of the coenzyme NAD. Its primary significance is in the prevention and/or cure of blacktongue and pellagra. Most animals cannot manufacture this compound in amounts sufficient to prevent nutritional deficiency and it therefore must be supplemented through dietary intake. Niacinamide is used to increase the effect of rad…	3-Pyridinecarboxamide;beta-Pyridinecarboxamide;Niacin;Nicotinamid;Nicotinic acid amide;Nicotinsaeureamid;Nikotinamid;Nikotinsaeureamid;Vitamin b3;Vitamin PP;b-Pyridinecarboxamide;Î²-pyridinecarboxamide;Nicotinate amide;3-Carbamoylpyridine;3-Pyridinecarboxylic acid amide;Acid amide;Amid kyseliny nikotinove;Amide PP;Aminicotin;Amixicotyn;Amnicotin;Austrovit PP;Benicot;Delonin amide;Dipegyl;Dipigyl;…	C6H6N2O	122.048	pyridine-3-carboxamide	nicotinamide	NC(=O)C1=CC=CN=C1	InChI=1S/C6H6N2O/c7-6(9)5-2-1-3-8-4-5/h1-4H,(H2,7,9)	DFPAKSUCGFBDDF-UHFFFAOYSA-N	Niacinamide, also known as vitamin B3 or b 3, vitamin, belongs to the class of organic compounds known as nicotinamides. These are heterocyclic aromatic compounds containing a pyridine ring substituted at position 3 by a carboxamide group. Niacinamide exists as a solid, soluble (in water), and a very weakly acidic compound (based on its pKa). Niacinamide has been found throughout most human tissu…	Organic compounds	Organoheterocyclic compounds	Pyridines and derivatives	Pyridinecarboxylic acids and derivatives	Nicotinamides	Aromatic heteromonocyclic compound;Azacycle;Carboxamide group;Carboxylic acid derivative;Heteroaromatic compound;Hydrocarbon derivative;Nicotinamide;Organic nitrogen compound;Organic oxide;Organic oxygen compound;Organonitrogen compound;Organooxygen compound;Organopnictogen compound;Primary carboxylic acid amide	Health effect;Health condition;Kidney disease;Coma;Psychosis;Nervous system disorders;Seizure;Renal and urinary disorders;Chronic kidney disease;Psychiatric disorders;Confusion;Agitation;Gastrointestinal disorders;Vomiting;Nausea;Cardiac disorders;Cardiovascular disease;Observation;Bleeding;Investigations;Weight loss;	Route of exposure;Parenteral;Dermal;Enteral;Ingestion;Source;Endogenous;Food;Synthetic;Personal care product;Biological;Animal;Plant;Poaceae;Fabaceae;Glycine max;Cucurbitaceae;Theobroma cacao;Biological location;Organ and components;Spleen;Bladder;Skin;Prostate;Pancreas;Tissue and substructures;Placenta;Epidermis;Biofluid and excreta;Feces;Urine;Blood;Breast milk;Cell and elements;Extracellular;C…	Naturally occurring process;Biological process;Biochemical pathway;Nicotinate and Nicotinamide Metabolism;	Biological role;Metabolite;Antioxidant;Industrial application;Food and nutrition;Personal care products;Pharmaceutical industry;Pharmaceutical;	Extracellular	Blood;Breast Milk;Feces;Urine	Bladder;Fibroblasts;Neuron;Pancreas;Placenta;Prostate;Skin;Spleen;Stratum Corneum	Nicotinate and Nicotinamide Metabolism	Uremia;Crohn's disease;Ulcerative colitis;Diverticular disease;Colorectal cancer	Nicotinamide N-methyltransferase;Tankyrase-2;NAD-dependent protein deacetylase sirtuin-6;Poly [ADP-ribose] polymerase 3;Ecto-ADP-ribosyltransferase 3;Ecto-ADP-ribosyltransferase 5;GPI-linked NAD(P)(+)--arginine ADP-ribosyltransferase 1;Tankyrase-1;Poly [ADP-ribose] polymerase 1;ADP-ribosyl cyclase 2;Poly [ADP-ribose] polymerase 2;ADP-ribosyl cyclase 1;Ecto-ADP-ribosyltransferase 4;Poly [ADP-ribos…	P40261;Q9H2K2;Q8N6T7;Q9Y6F1;Q13508;Q96L15;P52961;O95271;P09874;Q10588;Q9UGN5;P28907;Q93070;Q9UKK3;P08684;P05181;P10635;P00338;P00491;P43490;Q53GL7;Q9NR21;Q9H0J9;Q460N5;Q460N3;Q8N5Y8;Q2NL67;Q8N3A8;Q8IXQ6;Q7Z3E1;Q96EB6;Q8IXJ6;Q9NTG7;Q9Y6E7;Q9NXA8;Q9NRC8;Q86TN4
	1	E	12	SHIKIMATE	O[C@@H]1CC(=C[C@@H](O)[C@H]1O)C(O)=O	C7H10O5	C00493	138-59-0	174.053	338	8742	3776	16119	S5375	Shikimic acid	http://www.sigmaaldrich.com/catalog/product/sigma/S5375?lang=en&region=US		HMDB03070	HMDB03070	HMDB0003070	Shikimic acid	Shikimic acid, more commonly known as its anionic form shikimate, is an important biochemical intermediate in plants and microorganisms. Its name comes from the Japanese flower shikimi (&#12471;&#12461;&#12511;, Illicium anisatum), from which it was first isolated. Shikimic acid is a precursor for: the aromatic amino acids phenylalanine and tyrosine;indole, indole derivatives and tryptophan;many …	3,4,5-Trihydroxy-1-cyclohexenecarboxylic acid;3alpha,4alpha,5beta-Trihydroxy-1-cyclohexene-1-carboxylic acid;[3R-(3alpha,4alpha,5beta)]-3,4,5-Trihydroxy-1-cyclohexene-1-carboxylic acid;L-Shikimic acid;Shikimate;3,4,5-Trihydroxy-1-cyclohexenecarboxylate;3a,4a,5b-Trihydroxy-1-cyclohexene-1-carboxylate;3a,4a,5b-Trihydroxy-1-cyclohexene-1-carboxylic acid;3alpha,4alpha,5beta-Trihydroxy-1-cyclohexene-1…	C7H10O5	174.053	(3R,4S,5R)-3,4,5-trihydroxycyclohex-1-ene-1-carboxylic acid	(-)-shikimate	O[C@@H]1CC(=C[C@@H](O)[C@H]1O)C(O)=O	InChI=1S/C7H10O5/c8-4-1-3(7(11)12)2-5(9)6(4)10/h1,4-6,8-10H,2H2,(H,11,12)/t4-,5-,6-/m1/s1	JXOHGGNKMLTUBP-HSUXUTPPSA-N	Shikimic acid, also known as shikimate or acid, shikimic, belongs to the class of organic compounds known as shikimic acids and derivatves. These are cyclitols containing a cyclohexanecarboxylic acid substituted with three hydroxyl groups at positions 3, 4, and 5. Shikimic acid exists as a solid, soluble (in water), and a weakly acidic compound (based on its pKa). Shikimic acid has been detected …	Organic compounds	Organic oxygen compounds	Organooxygen compounds	Alcohols and polyols	Shikimic acids and derivatves	Aliphatic homomonocyclic compound;Carbonyl group;Carboxylic acid;Carboxylic acid derivative;Hydrocarbon derivative;Monocarboxylic acid or derivatives;Organic oxide;Polyol;Secondary alcohol;Shikimic acid or derivatives	Route of exposure;Enteral;Ingestion;Source;Endogenous;Food;Biological;Plant;Poaceae;Fabaceae;Glycine max;Cucurbitaceae;Theobroma cacao;Animal;Microbe;Biological location;Subcellular;Cytoplasm;Biofluid and excreta;Urine;Blood;				Cytoplasm	Blood;Urine			Prostate cancer	undefined	undefined
	1	F	1	SUCCINATE	OC(=O)CCC(O)=O	C4H6O4	C00042	110-15-6	118.027	114	1110	3344	15741	S3674	Succinic acid	http://www.sigmaaldrich.com/catalog/product/sial/S3674?lang=en&region=US		HMDB00254	HMDB00254	HMDB0000254	Succinic acid	Succinic acid is a dicarboxylic acid. The anion, succinate, is a component of the citric acid or TCA cycle and is capable of donating electrons to the electron transfer chain. Succinate dehydrogenase (SDH) plays an important role in mitochondrial function, being both part of the respiratory chain and the Krebs cycle. SDH with a covalently attached FAD prosthetic group, is able to bind several dif…	1,2-Ethanedicarboxylic acid;Acide butanedioique;Acide succinique;Acidum succinicum;Amber acid;Asuccin;Bernsteinsaeure;Butandisaeure;Butanedionic acid;Dihydrofumaric acid;e363;Ethylenesuccinic acid;HOOC-CH2-CH2-COOH;Spirit OF amber;1,2-Ethanedicarboxylate;Succinate;Butanedionate;Dihydrofumarate;Ethylenesuccinate;1,4-Butanedioate;1,4-Butanedioic acid;Katasuccin;Wormwood acid;1,2 Ethanedicarboxylic …	C4H6O4	118.027	butanedioic acid	succinic acid	OC(=O)CCC(O)=O	InChI=1S/C4H6O4/c5-3(6)1-2-4(7)8/h1-2H2,(H,5,6)(H,7,8)	KDYFGRWQOYBRFD-UHFFFAOYSA-N	Succinic acid, also known as butanedionic acid or succinate, belongs to the class of organic compounds known as dicarboxylic acids and derivatives. These are organic compounds containing exactly two carboxylic acid groups. Succinic acid is a drug which is used for nutritional supplementation, also for treating dietary shortage or imbalance. Succinic acid exists as a solid, soluble (in water), and…	Organic compounds	Organic acids and derivatives	Carboxylic acids and derivatives	Dicarboxylic acids and derivatives	Dicarboxylic acids and derivatives	Aliphatic acyclic compound;Carbonyl group;Carboxylic acid;Dicarboxylic acid or derivatives;Fatty acid;Hydrocarbon derivative;Organic oxide;Organic oxygen compound;Organooxygen compound	Health effect;Health condition;Gastrointestinal disorders;Diarrhea;Cardiac disorders;Cardiomyopathy;Cancer;Lung cancer;	Route of exposure;Parenteral;Inhalation;Ocular;Enteral;Ingestion;Source;Endogenous;Food;Biological;Animal;Microbe;Plant;Poaceae;Fabaceae;Glycine max;Cucurbitaceae;Theobroma cacao;Biological location;Organ and components;Spleen;Brain;Liver;Prostate;Kidney;Pancreas;Tissue and substructures;Placenta;Skeletal muscle;Adipose tissue;Muscle;Biofluid and excreta;Urine;Saliva;Feces;Blood;Breast milk;Sweat…	Naturally occurring process;Biological process;Biochemical pathway;Arginine and Proline Metabolism;Butyrate Metabolism;Carnitine Synthesis;Citric Acid Cycle;Congenital lactic acidosis;Glutamate Metabolism;Glutaminolysis and Cancer;Homocarnosinosis;Ketone Body Metabolism;Mitochondrial Electron Transport Chain;Oxidation of Branched Chain Fatty Acids;Phytanic Acid Peroxisomal Oxidation;The oncogenic…	Biological role;Trace element;Industrial application;Food and nutrition;Nutritional supplement;Pharmaceutical industry;Pharmaceutical;	Endoplasmic reticulum;Extracellular;Mitochondria;Peroxisome	Blood;Breast Milk;Cerebrospinal Fluid (CSF);Feces;Saliva;Sweat;Urine	Adipose Tissue;Brain;Fibroblasts;Kidney;Liver;Muscle;Pancreas;Placenta;Prostate;Skeletal Muscle;Spleen	2-Hydroxyglutric Aciduria (D And L Form);2-ketoglutarate dehydrogenase complex deficiency;2-Methyl-3-Hydroxybutryl CoA Dehydrogenase Deficiency;3-Hydroxy-3-Methylglutaryl-CoA Lyase Deficiency;3-hydroxyisobutyric acid dehydrogenase deficiency;3-hydroxyisobutyric aciduria;3-Methylcrotonyl Coa Carboxylase Deficiency Type I;3-Methylglutaconic Aciduria Type I;3-Methylglutaconic Aciduria Type III;3-Met…	Early preeclampsia;Pregnancy;Canavan disease;Alzheimer's disease;Irritable bowel syndrome;Ulcerative colitis;Crohn's disease;Gout;Lung Cancer;Eosinophilic esophagitis;Colorectal cancer;D-2-hydroxyglutaric aciduria;Malonyl-Coa decarboxylase deficiency;Fumarase deficiency;2-Ketoglutarate dehydrogenase complex deficiency;Lipoyltransferase 1 Deficiency	Succinate dehydrogenase cytochrome b560 subunit, mitochondrial;Succinate dehydrogenase [ubiquinone] flavoprotein subunit, mitochondrial;Succinate dehydrogenase [ubiquinone] cytochrome b small subunit, mitochondrial;Succinate dehydrogenase [ubiquinone] iron-sulfur subunit, mitochondrial;Succinate-semialdehyde dehydrogenase, mitochondrial;Phytanoyl-CoA dioxygenase, peroxisomal;Prolyl 4-hydroxylase …	Q99643;P31040;O14521;P21912;P51649;O14832;O15460;P13674;O75936;Q02809;O00469;O60568;P55809;Q9BYC2;P53597;Q96I99;Q9P2R7;Q12797;Q9NWT6;Q9UBX3;Q8WWT9;O14756;Q9BZW2;Q13183;Q9NVH6;Q6NS38;Q32P28;Q8IVL5;Q8IVL6;Q7Z4N8;Q9Y2K7;Q8NHM5;Q9GZT9;Q96KS0;Q9H6Z9;Q9NXG6;Q13686;Q8N371;Q8IUF8;Q9H6W3;Q9UPP1;Q8NFU7;Q6N021;O43151
	1	F	2	PHENYLALANINE	N[C@@H](CC1=CC=CC=C1)C(O)=O	C9H11NO2	C02057	63-91-2	165.079	28	6140	3379	17295	P5482	L-Phenylalanine	http://www.sigmaaldrich.com/catalog/product/sigma/P5482?lang=en&region=US		HMDB00159	HMDB0000612;HMDB00159;HMDB00612	HMDB0000159	L-Phenylalanine	Phenylalanine is an essential amino acid and the precursor of the amino acid tyrosine. Like tyrosine, phenylalanine is also a precursor for catecholamines including tyramine, dopamine, epinephrine, and norepinephrine. Catecholamines are neurotransmitters that act as adrenalin-like substances. Interestingly, several psychotropic drugs (mescaline, morphine, codeine, and papaverine) also have phenyl…	(S)-2-amino-3-Phenylpropionic acid;(S)-alpha-amino-beta-Phenylpropionic acid;3-Phenyl-L-alanine;beta-Phenyl-L-alanine;F;Phe;PHENYLALANINE;(S)-2-amino-3-Phenylpropionate;(S)-a-amino-b-Phenylpropionate;(S)-a-amino-b-Phenylpropionic acid;(S)-alpha-amino-beta-Phenylpropionate;(S)-Î±-amino-Î²-phenylpropionate;(S)-Î±-amino-Î²-phenylpropionic acid;b-Phenyl-L-alanine;Î²-phenyl-L-alanine;(-)-beta-Phenylal…	C9H11NO2	165.079	(2S)-2-amino-3-phenylpropanoic acid	L-phenylalanine	N[C@@H](CC1=CC=CC=C1)C(O)=O	InChI=1S/C9H11NO2/c10-8(9(11)12)6-7-4-2-1-3-5-7/h1-5,8H,6,10H2,(H,11,12)/t8-/m0/s1	COLNVLDHVKWLRT-QMMMGPOBSA-N	L-Phenylalanine, also known as F or endorphenyl, belongs to the class of organic compounds known as phenylalanine and derivatives. Phenylalanine and derivatives are compounds containing phenylalanine or a derivative thereof resulting from reaction of phenylalanine at the amino group or the carboxy group, or from the replacement of any hydrogen of glycine by a heteroatom. L-Phenylalanine exists as…	Organic compounds	Organic acids and derivatives	Carboxylic acids and derivatives	Amino acids, peptides, and analogues	Phenylalanine and derivatives	3-phenylpropanoic-acid;Alpha-amino acid;Amine;Amino acid;Amphetamine or derivatives;Aralkylamine;Aromatic homomonocyclic compound;Benzenoid;Carbonyl group;Carboxylic acid;Hydrocarbon derivative;L-alpha-amino acid;Monocarboxylic acid or derivatives;Monocyclic benzene moiety;Organic nitrogen compound;Organic oxide;Organic oxygen compound;Organonitrogen compound;Organooxygen compound;Organopnictogen…	Health effect;Observation;Hyperactivity;Health condition;Viral infection;Epilepsy;Schizophrenia;Bacterial infection;Dengue fever;Guanosine triphosphate cyclohydrolase deficiency;Tyrosinemia;Intellectual disability;Nervous system disorders;Seizure;Cardiac disorders;Myocardial infarction;Endocrine disorders;Hypothyroidism;Cancer;Leukemia;	Route of exposure;Enteral;Ingestion;Source;Food;Synthetic;Personal care product;Biological;Animal;Plant;Poaceae;Coffea;Fabaceae;Glycine max;Cucurbitaceae;Theobroma cacao;Biological location;Tissue and substructures;All tissues;Organ and components;Prostate;Biofluid and excreta;Urine;Saliva;Feces;Blood;Breast milk;Sweat;Cerebrospinal fluid;Subcellular;Cytoplasm;Mitochondria;Cell and elements;Extra…	Naturally occurring process;Biological process;Biochemical pathway;Phenylalanine and Tyrosine Metabolism;Transcription/Translation;	Indirect biological role;Neurotoxin;Metabotoxin;Industrial application;Drug;Personal care products;Food and nutrition;Nutritional supplement;Pharmaceutical industry;Pharmaceutical;Biological role;Essential amino acid;Trace element;	Cytoplasm;Extracellular;Mitochondria	Blood;Breast Milk;Cerebrospinal Fluid (CSF);Feces;Saliva;Sweat;Urine	All Tissues;Prostate	Phenylalanine and Tyrosine Metabolism;Phenylketonuria;Transcription/Translation;Tyrosinemia Type 2 (or Richner-Hanhart syndrome);Tyrosinemia Type 3 (TYRO3)	Epilepsy;Dengue fever;Myocardial infarction;Maple syrup urine disease;Bacterial infections;Viral infection;Phenylketonuria;Alzheimer's disease;Early preeclampsia;Pregnancy;Late-onset preeclampsia;Obesity;Pterin-4a carbinolamine dehydratase deficiency;Guanosine triphosphate cyclohydrolase deficiency;6-Pyruvoyltetrahydropterin synthase deficiency;Hypothyroidism;Leukemia;Schizophrenia;Irritable bowe…	Tyrosine 3-monooxygenase;Phenylalanine--tRNA ligase alpha subunit;Phenylalanine--tRNA ligase, mitochondrial;Tyrosine aminotransferase;Aromatic-L-amino-acid decarboxylase;Lactoperoxidase;Phenylalanine-4-hydroxylase;Peroxiredoxin-6;Myeloperoxidase;Aspartate aminotransferase, cytoplasmic;Aspartate aminotransferase, mitochondrial;Eosinophil peroxidase;Kynurenine--oxoglutarate transaminase 1;Phenylala…	P07101;Q9Y285;O95363;P17735;P20711;P22079;P00439;P30041;P05164;P17174;P00505;P11678;Q16773;Q9NSD9;Q9UHI5;Q8TF71;Q9BYF1;Q96RQ9;Q6IBR2
	1	F	3	URACIL	O=C1NC=CC(=O)N1	C4H4N2O2	C00106	66-22-8	112.027	258	1174	3406	17568	U0750	Uracil	http://www.sigmaaldrich.com/catalog/product/sigma/U0750?lang=en&region=US		HMDB00300	HMDB00300	HMDB0000300	Uracil	Uracil is a common naturally occurring pyrimidine found in RNA, it base pairs with adenine and is replaced by thymine in DNA. Methylation of uracil produces thymine. Uracil's use in the body is to help carry out the synthesis of many enzymes necessary for cell function through bonding with riboses and phosphates. Uracil serves as allosteric regulator and coenzyme for many important biochemical re…	2,4(1H,3H)-Pyrimidinedione;2,4-Dioxopyrimidine;2,4-Pyrimidinedione;U;Ura;Urazil;2,4-Dihydroxypyrimidine;2,4-Pyrimidinediol;Hybar X;Pirod;Pyrod	C4H4N2O2	112.027	1,2,3,4-tetrahydropyrimidine-2,4-dione	uracil	O=C1NC=CC(=O)N1	InChI=1S/C4H4N2O2/c7-3-1-2-5-4(8)6-3/h1-2H,(H2,5,6,7,8)	ISAKRJDGNUQOIC-UHFFFAOYSA-N	Uracil, also known as U or hybar X, belongs to the class of organic compounds known as pyrimidones. Pyrimidones are compounds that contain a pyrimidine ring, which bears a ketone. Pyrimidine is a 6-membered ring consisting of four carbon atoms and two nitrogen centers at the 1- and 3- ring positions. Uracil exists as a solid, soluble (in water), and a very weakly acidic compound (based on its pKa…	Organic compounds	Organoheterocyclic compounds	Diazines	Pyrimidines and pyrimidine derivatives	Pyrimidones	Aromatic heteromonocyclic compound;Azacycle;Heteroaromatic compound;Hydrocarbon derivative;Hydropyrimidine;Lactam;Organic nitrogen compound;Organic oxide;Organic oxygen compound;Organonitrogen compound;Organooxygen compound;Organopnictogen compound;Pyrimidone;Urea;Vinylogous amide	Health effect;Health condition;Vascular disorders;Hypertension;Metabolism and nutrition disorders;Dihydropyrimidine dehydrogenase deficiency;	Route of exposure;Enteral;Ingestion;Source;Endogenous;Food;Biological;Plant;Poaceae;Fabaceae;Glycine max;Cucurbitaceae;Theobroma cacao;Animal;Biological location;Tissue and substructures;All tissues;Organ and components;Prostate;Biofluid and excreta;Urine;Saliva;Feces;Blood;Cerebrospinal fluid;Cell and elements;Extracellular;	Naturally occurring process;Biological process;Biochemical pathway;Beta-Alanine Metabolism;MNGIE (Mitochondrial Neurogastrointestinal Encephalopathy);Pyrimidine Metabolism;	Industrial application;Prodrug;Pharmaceutical industry;Pharmaceutical;	Extracellular	Amniotic Fluid;Blood;Cerebrospinal Fluid (CSF);Feces;Saliva;Urine	All Tissues;Prostate	Beta Ureidopropionase Deficiency;Beta-Alanine Metabolism;Carnosinuria, carnosinemia;Dihydropyrimidinase Deficiency;GABA-Transaminase Deficiency;MNGIE (Mitochondrial Neurogastrointestinal Encephalopathy);Pyrimidine Metabolism;UMP Synthase Deficiency (Orotic Aciduria);Ureidopropionase Deficiency	Canavan disease;Crohn's disease;Ulcerative colitis;Diverticular disease;Argininemia;Carbamoyl Phosphate Synthetase Deficiency;Hypertension;Cerebral infarction;Liver disease;Eosinophilic esophagitis;Colorectal cancer;Dihydropyrimidine dehydrogenase deficiency;Molybdenium co-factor deficiency	Dihydropyrimidine dehydrogenase [NADP(+)];Purine nucleoside phosphorylase;Thymidine phosphorylase;Uridine phosphorylase 1;Uridine phosphorylase 2;Uridine-cytidine kinase-like 1;Uracil phosphoribosyltransferase homolog;Uracil nucleotide/cysteinyl leukotriene receptor	Q12882;P00491;P19971;Q16831;O95045;Q9NWZ5;Q96BW1;Q13304
	1	F	4	MALATE	O[C@@H](CC(O)=O)C(O)=O	C4H6O5	C00149	97-67-6	134.022		222656	3449	30797	112577	L-(-)-Malic acid	http://www.sigmaaldrich.com/catalog/product/aldrich/112577?lang=en&region=US		HMDB00156	HMDB00156	HMDB0000156	L-Malic acid	Malic acid is a tart-tasting organic dicarboxylic acid that plays a role in many sour or tart foods. Apples contain malic acid, which contributes to the sourness of a green apple. Malic acid can make a wine taste tart, although the amount decreases with increasing fruit ripeness. (wikipedia). In its ionized form malic acid is called malate. Malate is an intermediate of the TCA cycle along with fu…	(-)-L-Malic acid;(S)-(-)-Hydroxysuccinic acid;L-2-Hydroxybutanedioic acid;L-Apple acid;Malate;Malic acid;S-2-Hydroxybutanedioic acid;(-)-L-Malate;L-Malate;(S)-(-)-Hydroxysuccinate;L-2-Hydroxybutanedioate;S-2-Hydroxybutanedioate;(-)-(S)-Malate;(-)-(S)-Malic acid;(-)-Hydroxysuccinate;(-)-Hydroxysuccinic acid;(-)-Malic acid;(2S)-2-Hydroxybutanedioate;(2S)-2-Hydroxybutanedioic acid;(S)-Hydroxy-butane…	C4H6O5	134.022	(2S)-2-hydroxybutanedioic acid	(-)-malic acid	O[C@@H](CC(O)=O)C(O)=O	InChI=1S/C4H6O5/c5-2(4(8)9)1-3(6)7/h2,5H,1H2,(H,6,7)(H,8,9)/t2-/m0/s1	BJEPYKJPYRNKOW-REOHCLBHSA-N	(S)-Malic acid, also known as malate or L-apple acid, belongs to the class of organic compounds known as beta hydroxy acids and derivatives. Beta hydroxy acids and derivatives are compounds containing a carboxylic acid substituted with a hydroxyl group on the C3 carbon atom (S)-Malic acid exists as a solid, soluble (in water), and a weakly acidic compound (based on its pKa) (S)-Malic acid has bee…	Organic compounds	Organic acids and derivatives	Hydroxy acids and derivatives	Beta hydroxy acids and derivatives	Beta hydroxy acids and derivatives	Alcohol;Aliphatic acyclic compound;Alpha-hydroxy acid;Beta-hydroxy acid;Carbonyl group;Carboxylic acid;Carboxylic acid derivative;Dicarboxylic acid or derivatives;Fatty acid;Hydrocarbon derivative;Organic oxide;Organic oxygen compound;Organooxygen compound;Secondary alcohol;Short-chain hydroxy acid	Health effect;Health condition;Anoxia;	Route of exposure;Enteral;Ingestion;Source;Endogenous;Food;Biological;Plant;Poaceae;Fabaceae;Glycine max;Cucurbitaceae;Theobroma cacao;Animal;Biological location;Organ and components;Prostate;Biofluid and excreta;Urine;Saliva;Feces;Blood;Cerebrospinal fluid;Subcellular;Cytoplasm;Mitochondria;	Naturally occurring process;Biological process;Biochemical pathway;Citric Acid Cycle;Congenital lactic acidosis;Glutaminolysis and Cancer;Pyruvate Metabolism;The oncogenic action of 2-hydroxyglutarate;The Oncogenic Action of Fumarate;The Oncogenic Action of Succinate;Transfer of Acetyl Groups into Mitochondria;Warburg effect;		Cytoplasm	Blood;Cellular Cytoplasm;Cerebrospinal Fluid (CSF);Feces;Saliva;Urine	Prostate	2-ketoglutarate dehydrogenase complex deficiency;Citric Acid Cycle;Congenital lactic acidosis;Fumarase deficiency;Glutaminolysis and Cancer;Leigh Syndrome;Mitochondrial complex II deficiency;Primary hyperoxaluria II, PH2;Pyruvate Decarboxylase E1 Component Deficiency (PDHE1 Deficiency);Pyruvate Dehydrogenase Complex Deficiency;Pyruvate dehydrogenase deficiency (E2);Pyruvate dehydrogenase deficien…	Anoxia;Colorectal cancer;Alzheimer's disease;Frontotemporal dementia;Lewy body disease;Eosinophilic esophagitis;2-Ketoglutarate dehydrogenase complex deficiency	NADP-dependent malic enzyme;Malate dehydrogenase, mitochondrial;NADP-dependent malic enzyme, mitochondrial;Malate dehydrogenase, cytoplasmic;Fumarate hydratase, mitochondrial;NAD-dependent malic enzyme, mitochondrial;Fumarate hydratase	P48163;P40926;Q16798;P40925;P07954;P23368;B1ANK7
	1	F	5	ASPARTATE	N[C@@H](CC(O)=O)C(O)=O	C4H7NO4	C16433	56-84-8	133.038	5206	5960	3351	17053	A7219	L-Aspartic acid	http://www.sigmaaldrich.com/catalog/product/sigma/A7219?lang=en&region=US		HMDB00191	HMDB00191	HMDB0000191	L-Aspartic acid	Aspartic acid (Asp, D), also known as aspartate, the name of its anion, is one of the 20 natural proteinogenic amino acids which are the building blocks of proteins. As its name indicates, aspartic acid is the carboxylic acid analog of asparagine. As a neurotransmitter, aspartic acid may provide resistance to fatigue and thus lead to endurance, although the evidence to support this idea is not st…	(S)-2-Aminobutanedioic acid;(S)-2-Aminosuccinic acid;2-Aminosuccinic acid;Asp;ASPARTIC ACID;D;L-Asparaginsaeure;(S)-2-Aminobutanedioate;L-Aspartate;(S)-2-Aminosuccinate;2-Aminosuccinate;ASPARTate;(+)-Aspartate;(+)-Aspartic acid;(2S)-Aspartate;(2S)-Aspartic acid;(L)-Aspartate;(L)-Aspartic acid;(R)-2-Aminosuccinate;(S)-(+)-Aspartate;(S)-(+)-Aspartic acid;(S)-amino-Butanedioate;(S)-amino-Butanedioic…	C4H7NO4	133.038	(2S)-2-aminobutanedioic acid	L-aspartic acid	N[C@@H](CC(O)=O)C(O)=O	InChI=1S/C4H7NO4/c5-2(4(8)9)1-3(6)7/h2H,1,5H2,(H,6,7)(H,8,9)/t2-/m0/s1	CKLJMWTZIZZHCS-REOHCLBHSA-N	L-Aspartic acid, also known as L-aspartate or 2-aminosuccinate, belongs to the class of organic compounds known as aspartic acid and derivatives. Aspartic acid and derivatives are compounds containing an aspartic acid or a derivative thereof resulting from reaction of aspartic acid at the amino group or the carboxy group, or from the replacement of any hydrogen of glycine by a heteroatom. L-Aspar…	Organic compounds	Organic acids and derivatives	Carboxylic acids and derivatives	Amino acids, peptides, and analogues	Aspartic acid and derivatives	Aliphatic acyclic compound;Alpha-amino acid;Amine;Amino acid;Aspartic acid or derivatives;Carbonyl group;Carboxylic acid;Dicarboxylic acid or derivatives;Fatty acid;Hydrocarbon derivative;L-alpha-amino acid;Organic nitrogen compound;Organic oxide;Organic oxygen compound;Organonitrogen compound;Organooxygen compound;Organopnictogen compound;Primary aliphatic amine;Primary amine	Health effect;Health condition;Schizophrenia;Epilepsy;Growth hormone deficiency;Cirrhosis;	Route of exposure;Enteral;Ingestion;Source;Endogenous;Food;Biological;Plant;Poaceae;Coffea;Fabaceae;Glycine max;Cucurbitaceae;Theobroma cacao;Animal;Biological location;Tissue and substructures;All tissues;Organ and components;Prostate;Biofluid and excreta;Urine;Saliva;Feces;Blood;Breast milk;Sweat;Cerebrospinal fluid;Subcellular;Cytoplasm;Mitochondria;Cell and elements;Extracellular;	Naturally occurring process;Biological process;Biochemical pathway;Ammonia Recycling;Arginine and Proline Metabolism;Aspartate Metabolism;Azathioprine Action Pathway;Beta-Alanine Metabolism;Disulfiram Action Pathway;Glutamate Metabolism;Glutaminolysis and Cancer;Homocarnosinosis;Hypoacetylaspartia;Malate-Aspartate Shuttle;Mercaptopurine Action Pathway;Purine Metabolism;Thioguanine Action Pathway;…	Industrial application;Pharmaceutical industry;Pharmaceutical;Biological role;Essential amino acid;	Cytoplasm;Extracellular;Mitochondria	Blood;Breast Milk;Cerebrospinal Fluid (CSF);Feces;Saliva;Sweat;Urine	All Tissues;Prostate	2-Hydroxyglutric Aciduria (D And L Form);4-Hydroxybutyric Aciduria/Succinic Semialdehyde Dehydrogenase Deficiency;Adenine phosphoribosyltransferase deficiency (APRT);Adenosine Deaminase Deficiency;Adenylosuccinate Lyase Deficiency;AICA-Ribosiduria;Alkaptonuria;Ammonia Recycling;Arginine and Proline Metabolism;Arginine: Glycine Amidinotransferase Deficiency (AGAT Deficiency);Argininemia;Argininosu…	Epilepsy;Cirrhosis;Alzheimer's disease;Dicarboxylic aminoaciduria;Growth hormone deficiency;Schizophrenia;Irritable bowel syndrome;Ulcerative colitis;Colorectal cancer;Crohn's disease;Gout;Perillyl alcohol administration for cancer treatment;Pancreatic cancer;Periodontal disease;Frontotemporal dementia;Lewy body disease;Eosinophilic esophagitis	Aspartate aminotransferase, cytoplasmic;Aspartate aminotransferase, mitochondrial;Ribonuclease pancreatic;Aminoacylase-1;Aspartoacylase;Aspartoacylase-2;Asparagine synthetase [glutamine-hydrolyzing];Aspartate--tRNA ligase, cytoplasmic;Argininosuccinate synthase;Glutamate dehydrogenase 1, mitochondrial;Glutamate decarboxylase 2;Glutamate decarboxylase 1;Adenylosuccinate synthetase isozyme 2;Adenyl…	P17174;P00505;P07998;Q03154;P45381;Q96HD9;P08243;P14868;P00966;P00367;Q05329;Q99259;P30520;Q8N142;P22234;P20933;Q12797;P61626;Q9UJS0;P43005;O75746;P27708;Q7L266;Q8TF71;Q86U10;Q96RQ9;A6ND91;Q8NHS2;Q2TU84;Q5T6L4;Q6PI48;Q8N9F0
	1	F	6	DEOXYCYTIDINE MONOPHOSPHATE	NC1=NC(=O)N(C=C1)[C@H]1C[C@H](O)[C@@H](COP(O)(O)=O)O1	C9H14N3O7P	C00239	1032-65-1	307.057	6078	13945	3538	15918	D7750	2'-Deoxycytidine 5'-monophosphate	http://www.sigmaaldrich.com/catalog/product/sigma/D7750?lang=en&region=US		HMDB01202	HMDB01202	HMDB0001202	dCMP	Deoxycytidine (dihydrogen phosphate). A deoxycytosine nucleotide containing one phosphate group esterified to the deoxyribose moiety in the 2'-,3'- or 5- positions. Deficiency of the enzyme Deoxycytidine kinase (EC 2.7.1.74) is associated with resistance to antiviral and anticancer chemotherapeutic agents, whereas increased enzyme activity is associated with increased activation of these compound…	2'-Deoxycytidine 5'-monophosphate;2'-DEOXYCYTIDINE-5'-monophosphATE;2'-Deoxycytosine 5'-monophosphate;Deoxycytidine monophosphate;Deoxycytidylate;Deoxycytidylic acid;2'-Deoxycytidine 5'-monophosphoric acid;2'-DEOXYCYTIDINE-5'-monophosphoric acid;2'-Deoxycytosine 5'-monophosphoric acid;Deoxycytidine monophosphoric acid;2'-Deoxycytidine-3'-monophosphate;2'-Deoxycytidine-5'-monophosphorate;2'-Deoxyc…	C9H14N3O7P	307.057	{[(2R,3S,5R)-5-(4-amino-2-oxo-1,2-dihydropyrimidin-1-yl)-3-hydroxyoxolan-2-yl]methoxy}phosphonic acid	dCMP	NC1=NC(=O)N(C=C1)[C@H]1C[C@H](O)[C@@H](COP(O)(O)=O)O1	InChI=1S/C9H14N3O7P/c10-7-1-2-12(9(14)11-7)8-3-5(13)6(19-8)4-18-20(15,16)17/h1-2,5-6,8,13H,3-4H2,(H2,10,11,14)(H2,15,16,17)/t5-,6+,8+/m0/s1	NCMVOABPESMRCP-SHYZEUOFSA-N	dCMP, also known as deoxycytidylate, belongs to the class of organic compounds known as pyrimidine 2'-deoxyribonucleoside monophosphates. These are pyrimidine nucleotides with a monophosphate group linked to the ribose moiety lacking a hydroxyl group at position 2. dCMP is soluble (in water) and a moderately acidic compound (based on its pKa). Within the cell, dCMP is primarily located in the mit…	Organic compounds	Nucleosides, nucleotides, and analogues	Pyrimidine nucleotides	Pyrimidine deoxyribonucleotides	Pyrimidine 2'-deoxyribonucleoside monophosphates	Alcohol;Alkyl phosphate;Amine;Aminopyrimidine;Aromatic heteromonocyclic compound;Azacycle;Heteroaromatic compound;Hydrocarbon derivative;Hydropyrimidine;Imidolactam;Monoalkyl phosphate;Organic nitrogen compound;Organic oxide;Organic oxygen compound;Organic phosphoric acid derivative;Organoheterocyclic compound;Organonitrogen compound;Organooxygen compound;Organopnictogen compound;Oxacycle;Phospho…	Route of exposure;Enteral;Ingestion;Source;Endogenous;Food;Biological;Plant;Poaceae;Fabaceae;Glycine max;Cucurbitaceae;Theobroma cacao;Animal;Biological location;Subcellular;Mitochondria;Nucleus;Lysosome;Cytoplasm;	Naturally occurring process;Biological process;Biochemical pathway;MNGIE (Mitochondrial Neurogastrointestinal Encephalopathy);Pyrimidine Metabolism;	Industrial application;Pharmaceutical industry;Pharmaceutical;		Lysosome;Mitochondria;Nucleus	Feces		Beta Ureidopropionase Deficiency;Dihydropyrimidinase Deficiency;MNGIE (Mitochondrial Neurogastrointestinal Encephalopathy);Pyrimidine Metabolism;UMP Synthase Deficiency (Orotic Aciduria)	Colorectal cancer	5'-nucleotidase;Deoxycytidylate deaminase;UMP-CMP kinase;Cytosolic 5'-nucleotidase 1B;Cytosolic 5'-nucleotidase 1A;5'(3')-deoxyribonucleotidase, cytosolic type;Deoxycytidine kinase;5'(3')-deoxyribonucleotidase, mitochondrial;Cytosolic 5'-nucleotidase 3;Cytosolic purine 5'-nucleotidase;UMP-CMP kinase 2, mitochondrial;dCTP pyrophosphatase 1	P21589;P32321;P30085;Q96P26;Q9BXI3;Q8TCD5;P27707;Q9NPB1;Q9H0P0;P49902;Q5EBM0;Q9H773
	1	F	7	HYPOXANTHINE	OC1=NC=NC2=C1NC=N2	C5H4N4O	C00262	68-94-0	136.039	83	790	3560	17368	H9377	Hypoxanthine	http://www.sigmaaldrich.com/catalog/product/sigma/H9377?lang=en&region=US		HMDB00157	HMDB00157	HMDB0000157	Hypoxanthine	Hypoxanthine is a naturally occurring purine derivative and a reaction intermediate in the metabolism of adenosine and in the formation of nucleic acids by the salvage pathway. Hypoxanthine is also a spontaneous deamination product of adenine. Lesch-Nyhan disease, an inborn error of metabolism, is caused by deficiency of the purine salvage enzyme hypoxanthine-guanine phosphoribosyltransferase (OM…	6(1H)-Purinone;6-Oxopurine;9H-Purin-6(1H)-one;Hyp;Purin-6(1H)-one;Purine-6-ol;1,7-dihydro-6H-Purin-6-one;1,7-dihydro-6H-Purine-6-one;1H,7H-Hypoxanthine;3H-Purin-6-ol;4-Hydroxy-1H-purine;6-Hydroxy-1H-purine;6-Hydroxypurine;7H-Purin-6-ol;9H-Purin-6-ol;Hypoxanthine enol;Purin-6(3H)-one;Purin-6-ol;Sarcine;Sarkin;Sarkine	C5H4N4O	136.039	7H-purin-6-ol	6-hydroxypurine	OC1=NC=NC2=C1NC=N2	InChI=1S/C5H4N4O/c10-5-3-4(7-1-6-3)8-2-9-5/h1-2H,(H2,6,7,8,9,10)	FDGQSTZJBFJUBT-UHFFFAOYSA-N	Hypoxanthine, also known as purine-6-ol or Hyp, belongs to the class of organic compounds known as hypoxanthines. Hypoxanthines are compounds containing the purine derivative 1H-purin-6(9H)-one. Purine is a bicyclic aromatic compound made up of a pyrimidine ring fused to an imidazole ring. Hypoxanthine exists as a solid, soluble (in water), and a very weakly acidic compound (based on its pKa). Hy…	Organic compounds	Organoheterocyclic compounds	Imidazopyrimidines	Purines and purine derivatives	Hypoxanthines	6-oxopurine;Aromatic heteropolycyclic compound;Azacycle;Azole;Heteroaromatic compound;Hydrocarbon derivative;Hypoxanthine;Imidazole;Organic nitrogen compound;Organic oxide;Organic oxygen compound;Organonitrogen compound;Organooxygen compound;Organopnictogen compound;Pyrimidine;Pyrimidone;Vinylogous amide	Health effect;Observation;Bleeding;Investigations;Weight loss;Health condition;Degenerative disc disease;Lesch-nyhan syndrome;Urolithiasis;Coma;Xanthinuria;Psychosis;Renal and urinary disorders;Renal failure;Psychiatric disorders;Confusion;Agitation;Gastrointestinal disorders;Vomiting;Nausea;Cancer;Lung cancer;Nervous system disorders;Hydrocephalus;Seizure;	Route of exposure;Parenteral;Dermal;Enteral;Ingestion;Source;Endogenous;Food;Biological;Plant;Poaceae;Coffea;Fabaceae;Glycine max;Cucurbitaceae;Theobroma cacao;Animal;Biological location;Organ and components;Intestine;Testicle;Spleen;Liver;Prostate;Kidney;Tissue and substructures;Placenta;Epidermis;Adipose tissue;Skeletal muscle;Muscle;Biofluid and excreta;Urine;Feces;Blood;Breast milk;Saliva;Cer…	Naturally occurring process;Biological process;Biochemical pathway;Azathioprine Action Pathway;Mercaptopurine Action Pathway;Purine Metabolism;Thioguanine Action Pathway;	Industrial application;Pharmaceutical industry;Pharmaceutical;Biological role;Drug metabolite;Waste product;Metabolite;	Cytoplasm;Extracellular;Lysosome;Peroxisome	Amniotic Fluid;Blood;Breast Milk;Cellular Cytoplasm;Cerebrospinal Fluid (CSF);Feces;Saliva;Urine	Adipose Tissue;Epidermis;Erythrocyte;Fibroblasts;Intestine;Kidney;Liver;Muscle;Placenta;Platelet;Prostate;Skeletal Muscle;Spleen;Testes	Adenine phosphoribosyltransferase deficiency (APRT);Adenosine Deaminase Deficiency;Adenylosuccinate Lyase Deficiency;AICA-Ribosiduria;Azathioprine Action Pathway;Gout or Kelley-Seegmiller Syndrome;Lesch-Nyhan Syndrome (LNS);Mercaptopurine Action Pathway;Mitochondrial DNA depletion syndrome;Molybdenum Cofactor Deficiency;Myoadenylate deaminase deficiency;Purine Metabolism;Purine Nucleoside Phospho…	Lesch-Nyhan syndrome;Canavan disease;Thymidine treatment;Uremia;Xanthinuria type 1;Degenerative disc disease;Hydrocephalus;3-Methyl-crotonyl-glycinuria;Irritable bowel syndrome;Colorectal cancer;Crohn's disease;Ulcerative colitis;Rheumatoid arthritis;Perillyl alcohol administration for cancer treatment;Pancreatic cancer;Periodontal disease;Alzheimer's disease;Frontotemporal dementia;Lewy body dis…	Xanthine dehydrogenase/oxidase;Hypoxanthine-guanine phosphoribosyltransferase;Equilibrative nucleoside transporter 2;Purine nucleoside phosphorylase	P47989;P00492;Q14542;P00491
	1	F	8	CREATINE	CN(CC(O)=O)C(N)=N	C4H9N3O2	C00300	57-00-1	131.069	7	586	3594	16919	C0780	Creatine	http://www.sigmaaldrich.com/catalog/product/sigma/C0780?lang=en&region=US		HMDB00064	HMDB00064	HMDB0000064	Creatine	Creatine is an amino acid that occurs in vertebrate tissues and in urine. In muscle tissue, creatine generally occurs as phosphocreatine. Creatine is excreted as creatinine in the urine. Creatine functions as part of the cell's energy shuttle. The high energy phosphate group of ATP is transferred to creatine to form phosphocreatine in the following reaction: Cr + ATP <-> PCr + ADP. This reaction …	((amino(imino)Methyl)(methyl)amino)acetic acid;(alpha-methylguanido)Acetic acid;(N-methylcarbamimidamido)Acetic acid;alpha-methylguanidino Acetic acid;Creatin;Kreatin;Methylglycocyamine;N-(Aminoiminomethyl)-N-methylglycine;N-[(e)-amino(imino)METHYL]-N-methylglycine;N-Amidinosarcosine;N-Carbamimidoyl-N-methylglycine;N-Methyl-N-guanylglycine;((amino(imino)Methyl)(methyl)amino)acetate;(a-methylguani…	C4H9N3O2	131.069	2-(N-methylcarbamimidamido)acetic acid	creatine	CN(CC(O)=O)C(N)=N	InChI=1S/C4H9N3O2/c1-7(4(5)6)2-3(8)9/h2H2,1H3,(H3,5,6)(H,8,9)	CVSVTCORWBXHQV-UHFFFAOYSA-N	Creatine, also known as cosmocair C 100 or krebiozon, belongs to the class of organic compounds known as alpha amino acids and derivatives. These are amino acids in which the amino group is attached to the carbon atom immediately adjacent to the carboxylate group (alpha carbon), or a derivative thereof. Creatine is a drug which is used for nutritional supplementation, also for treating dietary sh…	Organic compounds	Organic acids and derivatives	Carboxylic acids and derivatives	Amino acids, peptides, and analogues	Alpha amino acids and derivatives	Aliphatic acyclic compound;Alpha-amino acid or derivatives;Carbonyl group;Carboximidamide;Carboxylic acid;Guanidine;Hydrocarbon derivative;Imine;Monocarboxylic acid or derivatives;Organic nitrogen compound;Organic oxide;Organic oxygen compound;Organonitrogen compound;Organooxygen compound;Organopnictogen compound	Health effect;Health condition;Schizophrenia;Rhabdomyolysis;Cirrhosis;Cancer;Lung cancer;	Route of exposure;Enteral;Ingestion;Source;Endogenous;Food;Synthetic;Personal care product;Biological;Animal;Plant;Poaceae;Fabaceae;Glycine max;Cucurbitaceae;Theobroma cacao;Biological location;Organ and components;Heart;Intestine;Testicle;Spleen;Bladder;Brain;Prostate;Kidney;Tissue and substructures;Placenta;Epidermis;Adipose tissue;Skeletal muscle;Muscle;Biofluid and excreta;Urine;Saliva;Feces;…	Naturally occurring process;Biological process;Biochemical pathway;Arginine and Proline Metabolism;Glycine and Serine Metabolism;	Biological role;Metabolite;Industrial application;Personal care products;Food and nutrition;Nutritional supplement;Pharmaceutical industry;Pharmaceutical;	Cytoplasm;Extracellular;Mitochondria	Blood;Breast Milk;Cerebrospinal Fluid (CSF);Feces;Saliva;Sweat;Urine	Adipose Tissue;Bladder;Brain;Epidermis;Fibroblasts;Heart;Intestine;Kidney;Muscle;Myelin;Nerve Cells;Neuron;Placenta;Platelet;Prostate;Skeletal Muscle;Spleen;Testes	3-Phosphoglycerate dehydrogenase deficiency;Arginine and Proline Metabolism;Arginine: Glycine Amidinotransferase Deficiency (AGAT Deficiency);Creatine deficiency, guanidinoacetate methyltransferase deficiency;Dihydropyrimidine Dehydrogenase Deficiency (DHPD);Dimethylglycine Dehydrogenase Deficiency;Dimethylglycine Dehydrogenase Deficiency;Glycine and Serine Metabolism;Guanidinoacetate Methyltrans…	Cirrhosis;Pancreatic cancer;Colorectal cancer;Schizophrenia;Early preeclampsia;Pregnancy;Late-onset preeclampsia;Hypermethioninemia;Cerebral creatine deficiency syndrome 3;Irritable bowel syndrome;Crohn's disease;Ulcerative colitis;Alzheimer's disease;Frontotemporal dementia;Lewy body disease;Cystic fibrosis;Lung Cancer;Rhabdomyolysis;Eosinophilic esophagitis;Cerebral creatine deficiency syndrome…	Guanidinoacetate N-methyltransferase;Glycine amidinotransferase, mitochondrial;Creatine kinase S-type, mitochondrial;Creatine kinase B-type;Creatine kinase U-type, mitochondrial;Creatine kinase M-type;Solute carrier family 22 member 5;Sodium- and chloride-dependent creatine transporter 1;Paired mesoderm homeobox protein 1;DNA-binding protein inhibitor ID-3	Q14353;P50440;P17540;P12277;P12532;P06732;O76082;P48029;P54821;Q02535
	1	F	9	L-DOPA	N[C@@H](CC1=CC(O)=C(O)C=C1)C(O)=O	C9H11NO4	C00355	59-92-7	197.069	42	6047	3648	15765	D9628	3,4-Dihydroxy-L-phenylalanine	http://www.sigmaaldrich.com/catalog/product/sigma/D9628?lang=en&region=US		HMDB00181	HMDB00181	HMDB0000181	L-Dopa	L-Dopa is the naturally occurring form of dihydroxyphenylalanine and the immediate precursor of dopamine. Unlike dopamine itself, L-Dopa can be taken orally and crosses the blood-brain barrier. It is rapidly taken up by dopaminergic neurons and converted to dopamine. In particular, it is metabolized to dopamine by aromatic L-amino acid decarboxylase. Pyridoxal phosphate (vitamin B6) is a required…	(-)-3-(3,4-Dihydroxyphenyl)-L-alanine;(-)-Dopa;3,4-Dihydroxy-L-phenylalanine;3,4-DIHYDROXYPHENYLALANINE;3-Hydroxy-L-tyrosine;beta-(3,4-Dihydroxyphenyl)-L-alanine;beta-(3,4-Dihydroxyphenyl)alanine;Dihydroxy-L-phenylalanine;Dopar;L-beta-(3,4-Dihydroxyphenyl)alanine;Levodopa;Levodopum;b-(3,4-Dihydroxyphenyl)-L-alanine;Î²-(3,4-dihydroxyphenyl)-L-alanine;b-(3,4-Dihydroxyphenyl)alanine;Î²-(3,4-dihydrox…	C9H11NO4	197.069	(2S)-2-amino-3-(3,4-dihydroxyphenyl)propanoic acid	levodopa	N[C@@H](CC1=CC(O)=C(O)C=C1)C(O)=O	InChI=1S/C9H11NO4/c10-6(9(13)14)3-5-1-2-7(11)8(12)4-5/h1-2,4,6,11-12H,3,10H2,(H,13,14)/t6-/m0/s1	WTDRDQBEARUVNC-LURJTMIESA-N	L-Dopa, also known as dopar or levodopa, belongs to the class of organic compounds known as tyrosine and derivatives. Tyrosine and derivatives are compounds containing tyrosine or a derivative thereof resulting from reaction of tyrosine at the amino group or the carboxy group, or from the replacement of any hydrogen of glycine by a heteroatom. L-Dopa is a drug which is used for the treatment of i…	Organic compounds	Organic acids and derivatives	Carboxylic acids and derivatives	Amino acids, peptides, and analogues	Tyrosine and derivatives	1-hydroxy-2-unsubstituted benzenoid;1-hydroxy-4-unsubstituted benzenoid;3-phenylpropanoic-acid;Alpha-amino acid;Amine;Amino acid;Amphetamine or derivatives;Aralkylamine;Aromatic homomonocyclic compound;Benzenoid;Carbonyl group;Carboxylic acid;Catechol;Hydrocarbon derivative;L-alpha-amino acid;Monocarboxylic acid or derivatives;Monocyclic benzene moiety;Organic nitrogen compound;Organic oxide;Orga…	Route of exposure;Enteral;Ingestion;Source;Endogenous;Food;Environmental;Wastewater;Biological;Animal;Plant;Poaceae;Fabaceae;Glycine max;Cucurbitaceae;Theobroma cacao;Biological location;Organ and components;Intestine;Bladder;Brain;Tissue and substructures;Placenta;Epidermis;Muscle;Biofluid and excreta;Urine;Blood;Cerebrospinal fluid;Subcellular;Cytoplasm;Cell and elements;Extracellular;Element;P…	Naturally occurring process;Biological process;Biochemical pathway;Catecholamine Biosynthesis;Disulfiram Action Pathway;Tyrosine Metabolism;	Indirect biological role;Neurotoxin;Environmental role;Environmental contaminant;Industrial application;Prodrug;Pharmaceutical industry;Pharmaceutical;		Cytoplasm;Extracellular	Blood;Cerebrospinal Fluid (CSF);Urine	Adrenal Medulla;Bladder;Brain;Epidermis;Intestine;Muscle;Nerve Cells;Neuron;Placenta;Platelet;Striatum	Alkaptonuria;Aromatic L-Aminoacid Decarboxylase Deficiency;Catecholamine Biosynthesis;Disulfiram Action Pathway;Dopamine beta-hydroxylase deficiency;Hawkinsinuria;Monoamine oxidase-a deficiency (MAO-A);Tyrosine hydroxylase deficiency;Tyrosine Metabolism;Tyrosinemia Type I;Tyrosinemia, transient, of the newborn	Alzheimer's disease;Sepiapterin reductase deficiency;Eosinophilic esophagitis;Aromatic L-amino acid decarboxylase deficiency	Tyrosinase;Catechol O-methyltransferase;Tyrosine 3-monooxygenase;Aromatic-L-amino-acid decarboxylase;Cytochrome P450 2D6;D(2) dopamine receptor;D(4) dopamine receptor;Solute carrier family 15 member 1;4F2 cell-surface antigen heavy chain;Monocarboxylate transporter 10;D(3) dopamine receptor;D(1A) dopamine receptor;D(1B) dopamine receptor	P14679;P21964;P07101;P20711;P10635;P14416;P21917;P46059;P08195;Q8TF71;P35462;P21728;P21918
	1	F	10	GUANOSINE	NC1=NC2=C(N=CN2[C@@H]2O[C@H](CO)[C@@H](O)[C@H]2O)C(=O)N1	C10H13N5O5	C00387	118-00-3	283.092	87	6802	3677	16750	G6752	Guanosine	http://www.sigmaaldrich.com/catalog/product/sigma/G6752?lang=en&region=US		HMDB00133	HMDB00133	HMDB0000133	Guanosine	Guanosine is a nucleoside comprising guanine attached to a ribose (ribofuranose) ring via a beta-N9-glycosidic bond. Guanosine can be phosphorylated to become GMP (guanosine monophosphate), cGMP (cyclic guanosine monophosphate), GDP (guanosine diphosphate), and GTP (guanosine triphosphate) (Wikipedia). This nucleoside exerts important neuroprotective and neuromodulator roles in the central nervou…	2(3H)-imino-9-beta-D-Ribofuranosyl-9H-purin-6(1H)-one;2-amino-1,9-dihydro-9-beta-D-Ribofuranosyl-6H-purin-6-one;2-amino-9-beta-D-Ribofuranosyl-1,9-dihydro-6H-purin-6-one;9-beta-D-Ribofuranosyl-guanine;G;Guanine riboside;Guanine-9-beta-D-ribofuranoside;Guanosin;Guo;2(3H)-imino-9-b-D-Ribofuranosyl-9H-purin-6(1H)-one;2(3H)-imino-9-Î²-D-ribofuranosyl-9H-purin-6(1H)-one;2-amino-1,9-dihydro-9-b-D-Ribof…	C10H13N5O5	283.092	2-amino-9-[(2R,3R,4S,5R)-3,4-dihydroxy-5-(hydroxymethyl)oxolan-2-yl]-6,9-dihydro-1H-purin-6-one	guanosine	NC1=NC2=C(N=CN2[C@@H]2O[C@H](CO)[C@@H](O)[C@H]2O)C(=O)N1	InChI=1S/C10H13N5O5/c11-10-13-7-4(8(19)14-10)12-2-15(7)9-6(18)5(17)3(1-16)20-9/h2-3,5-6,9,16-18H,1H2,(H3,11,13,14,19)/t3-,5-,6-,9-/m1/s1	NYHBQMYGNKIUIF-UUOKFMHZSA-N	Guanosine, also known as G or 2-amino-inosine, belongs to the class of organic compounds known as purine nucleosides. Purine nucleosides are compounds comprising a purine base attached to a ribosyl or deoxyribosyl moiety. Guanosine exists as a solid, soluble (in water), and a very weakly acidic compound (based on its pKa). Guanosine has been found in human prostate tissue, and has also been prima…	Organic compounds	Nucleosides, nucleotides, and analogues	Purine nucleosides		Purine nucleosides	Alcohol;Aromatic heteropolycyclic compound;Azacycle;Azole;Glycosyl compound;Heteroaromatic compound;Hydrocarbon derivative;Hydroxypyrimidine;Imidazole;Imidazopyrimidine;Monosaccharide;N-glycosyl compound;N-substituted imidazole;Organic nitrogen compound;Organic oxygen compound;Organoheterocyclic compound;Organonitrogen compound;Organooxygen compound;Organopnictogen compound;Oxacycle;Pentose monos…	Route of exposure;Enteral;Ingestion;Source;Endogenous;Food;Biological;Plant;Poaceae;Coffea;Fabaceae;Glycine max;Cucurbitaceae;Theobroma cacao;Animal;Biological location;Organ and components;Prostate;Biofluid and excreta;Saliva;Feces;Urine;Blood;Cell and elements;Extracellular;Subcellular;Mitochondria;Lysosome;Cytoplasm;	Naturally occurring process;Biological process;Biochemical pathway;Azathioprine Action Pathway;Mercaptopurine Action Pathway;Purine Metabolism;Thioguanine Action Pathway;	Industrial application;Pharmaceutical industry;Pharmaceutical;		Extracellular;Lysosome;Mitochondria	Blood;Breast Milk;Cellular Cytoplasm;Feces;Saliva;Urine	Prostate	Adenine phosphoribosyltransferase deficiency (APRT);Adenosine Deaminase Deficiency;Adenylosuccinate Lyase Deficiency;AICA-Ribosiduria;Azathioprine Action Pathway;Gout or Kelley-Seegmiller Syndrome;Lesch-Nyhan Syndrome (LNS);Mercaptopurine Action Pathway;Mitochondrial DNA depletion syndrome;Molybdenum Cofactor Deficiency;Myoadenylate deaminase deficiency;Purine Metabolism;Purine Nucleoside Phospho…	Colorectal cancer;Crohn's disease;Ulcerative colitis;Purine nucleoside phosphorylase deficiency;Eosinophilic esophagitis	5'-nucleotidase;Cytosolic 5'-nucleotidase 1B;Cytosolic 5'-nucleotidase 1A;5'(3')-deoxyribonucleotidase, cytosolic type;5'(3')-deoxyribonucleotidase, mitochondrial;Cytosolic 5'-nucleotidase 3;Cytosolic purine 5'-nucleotidase;Purine nucleoside phosphorylase	P21589;Q96P26;Q9BXI3;Q8TCD5;Q9NPB1;Q9H0P0;P49902;P00491
	1	F	11	DIHYDROURACIL	O=C1CCNC(=O)N1	C4H6N2O2	C00429	504-07-4	114.043	285	649	3718	15901	D7628	Dihydrouracil	http://www.sigmaaldrich.com/catalog/product/sigma/D7628?lang=en&region=US		HMDB00076	HMDB00076	HMDB0000076	Dihydrouracil	Dihydrouracil is an intermediate breakdown product of uracil. Dihydropyrimidine dehydrogenase (DHP) catalyzes the reduction of uracil into 5,6-dihydrouracil then dihydropyrimidinase hydrolyzes 5,6-dihydrouracil into N-carbamyl-beta-alanine. Finally, beta-ureidopropionase catalyzes the conversion of N-carbamyl-beta-alanine into beta-alanine. When present at abnormally high levels, dihydrouracil ca…	2,4-Dioxotetrahydropyrimidine;5,6-dihydro-2,4-Dihydroxypyrimidine;dihydro-2,4(1H,3H)-Pyrimidinedione;DIHYDROPYRIMIDINE-2,4(1H,3H)-dione;Dihydrouracile;Hydrouracil;5,6-dihydro-2,4(1H,3H)-Pyrimidinedione;5,6-Dihydrouracil;dihydro-Pyrimidine-2,4-dione	C4H6N2O2	114.043	1,3-diazinane-2,4-dione	dihydrouracil	O=C1CCNC(=O)N1	InChI=1S/C4H6N2O2/c7-3-1-2-5-4(8)6-3/h1-2H2,(H2,5,6,7,8)	OIVLITBTBDPEFK-UHFFFAOYSA-N	Dihydrouracil belongs to the class of organic compounds known as pyrimidones. Pyrimidones are compounds that contain a pyrimidine ring, which bears a ketone. Pyrimidine is a 6-membered ring consisting of four carbon atoms and two nitrogen centers at the 1- and 3- ring positions. Dihydrouracil exists as a solid, soluble (in water), and a very weakly acidic compound (based on its pKa). Dihydrouraci…	Organic compounds	Organoheterocyclic compounds	Diazines	Pyrimidines and pyrimidine derivatives	Pyrimidones	1,3-diazinane;Aliphatic heteromonocyclic compound;Azacycle;Carbonic acid derivative;Carbonyl group;Carboxylic acid derivative;Dicarboximide;Hydrocarbon derivative;N-acyl urea;Organic nitrogen compound;Organic oxide;Organic oxygen compound;Organonitrogen compound;Organooxygen compound;Organopnictogen compound;Pyrimidone;Urea;Ureide	Health effect;Health condition;Vascular disorders;Hypertension;Metabolism and nutrition disorders;Dihydropyrimidine dehydrogenase deficiency;	Route of exposure;Enteral;Ingestion;Source;Endogenous;Food;Biological;Animal;Plant;Poaceae;Fabaceae;Glycine max;Cucurbitaceae;Theobroma cacao;Biological location;Organ and components;Prostate;Liver;Kidney;Cell and elements;Cell;Fibroblast;Biofluid and excreta;Saliva;Urine;Blood;Cerebrospinal fluid;Subcellular;Cytoplasm;Nucleus;	Naturally occurring process;Biological process;Biochemical pathway;Beta-Alanine Metabolism;MNGIE (Mitochondrial Neurogastrointestinal Encephalopathy);Pyrimidine Metabolism;	Biological role;Metabolite;Industrial application;Pharmaceutical industry;Pharmaceutical;	Cytoplasm;Nucleus	Blood;Cerebrospinal Fluid (CSF);Feces;Saliva;Urine	Fibroblasts;Kidney;Liver;Prostate	Beta Ureidopropionase Deficiency;Beta-Alanine Metabolism;Carnosinuria, carnosinemia;Dihydropyrimidinase Deficiency;GABA-Transaminase Deficiency;MNGIE (Mitochondrial Neurogastrointestinal Encephalopathy);Pyrimidine Metabolism;UMP Synthase Deficiency (Orotic Aciduria);Ureidopropionase Deficiency	Colorectal cancer;Dihydropyrimidine dehydrogenase deficiency;Hypertension;Cerebral infarction;Liver disease	Dihydropyrimidinase;Dihydropyrimidine dehydrogenase [NADP(+)]	Q14117;Q12882
	1	F	12	MALATE	O[C@H](CC(O)=O)C(O)=O	C4H6O5	C00497	636-61-3	134.022	63096	92824	3780	30796	46940U	D-Malic acid	http://www.sigmaaldrich.com/catalog/product/supelco/46940U?lang=en&region=US		HMDB31518	HMDB31518	HMDB0031518	D-Malic acid	D-Malic acid is found in herbs and spices. This enantiomer of rare occurrence;reported from fruits and leaves of Hibiscus sabdariffa (roselle) although there are many more isolations of malic acid with no opt. rotn. given and some may be of the R-for	(+)-D-Malic acid;(R)-2-Hydroxybutanedioic acid;2-HYDROXY-succinIC ACID;D-Malic acid;(R)-Hydroxybutanedioic acid;D-(+)-Malic acid;D-Hydroxybutanedioic acid;D-Malate;Hydroxy-(R)-butanedioic acid;R-Malic acid	C4H6O5	134.022	(2R)-2-hydroxybutanedioic acid	.+-.-malic acid	O[C@H](CC(O)=O)C(O)=O	InChI=1S/C4H6O5/c5-2(4(8)9)1-3(6)7/h2,5H,1H2,(H,6,7)(H,8,9)/t2-/m1/s1	BJEPYKJPYRNKOW-UWTATZPHSA-N	D-Malic acid, also known as D-malate, belongs to the class of organic compounds known as beta hydroxy acids and derivatives. Beta hydroxy acids and derivatives are compounds containing a carboxylic acid substituted with a hydroxyl group on the C3 carbon atom. D-Malic acid exists as a solid, soluble (in water), and a weakly acidic compound (based on its pKa). D-Malic acid has been detected in mult…	Organic compounds	Lipids and lipid-like molecules	Fatty Acyls	Fatty acids and conjugates	Hydroxy fatty acids	Alcohol;Aliphatic acyclic compound;Alpha-hydroxy acid;Beta-hydroxy acid;Carbonyl group;Carboxylic acid;Carboxylic acid derivative;Dicarboxylic acid or derivatives;Hydrocarbon derivative;Hydroxy acid;Hydroxy fatty acid;Organooxygen compound;Secondary alcohol;Short-chain hydroxy acid	Route of exposure;Enteral;Ingestion;Source;Endogenous;Food;Biological;Plant;Biological location;Biofluid and excreta;Feces;Urine;Subcellular;Cytoplasm;Cell membrane;Adiposome;Cell and elements;Extracellular;	Naturally occurring process;Biological process;Biochemical process;Lipid transport;Lipid metabolism;Fatty acid metabolism;Biochemical pathway;Lipid metabolism pathway;Chemical reaction;Lipid peroxidation;	Biological role;Nutrient;Energy storage;Energy source;Membrane stabilizer;Industrial application;Pharmaceutical industry;Pharmaceutical;		Cytoplasm;Extracellular	Feces			Colorectal cancer	undefined	undefined
	1	G	1	LYSINE	NCCCC[C@H](N)C(O)=O	C6H14N2O2	C00047	56-87-1	146.106	25	5962	3349	18019	23128	L-Lysine	http://www.sigmaaldrich.com/catalog/product/sial/23128?lang=en&region=US		HMDB00182	HMDB00182	HMDB0000182	L-Lysine	L-lysine is an essential amino acid. Normal requirements for lysine have been found to be about 8 g per day or 12 mg/kg in adults. Children and infants need more, 44 mg/kg per day for an eleven to-twelve-year old, and 97 mg/kg per day for three-to six-month old. Lysine is highly concentrated in muscle compared to most other amino acids. Lysine is high in foods such as wheat germ, cottage cheese a…	(S)-2,6-Diaminohexanoic acid;(S)-alpha,epsilon-Diaminocaproic acid;(S)-Lysine;6-ammonio-L-Norleucine;K;L-2,6-Diaminocaproic acid;L-Lysin;Lys;Lysina;Lysine;Lysine acid;Lysinum;(S)-2,6-Diaminohexanoate;(S)-a,epsilon-Diaminocaproate;(S)-a,epsilon-Diaminocaproic acid;(S)-alpha,epsilon-Diaminocaproate;(S)-Î±,epsilon-diaminocaproate;(S)-Î±,epsilon-diaminocaproic acid;L-2,6-Diaminocaproate;(+)-S-Lysine;…	C6H14N2O2	146.106	(2S)-2,6-diaminohexanoic acid	L-lysine	NCCCC[C@H](N)C(O)=O	InChI=1S/C6H14N2O2/c7-4-2-1-3-5(8)6(9)10/h5H,1-4,7-8H2,(H,9,10)/t5-/m0/s1	KDXKERNSBIXSRK-YFKPBYRVSA-N	L-Lysine, also known as (S)-lysine or L-lysin, belongs to the class of organic compounds known as l-alpha-amino acids. These are alpha amino acids which have the L-configuration of the alpha-carbon atom. L-Lysine exists as a solid, soluble (in water), and a moderately acidic compound (based on its pKa). L-Lysine has been found throughout all human tissues, and has also been detected in most biofl…	Organic compounds	Organic acids and derivatives	Carboxylic acids and derivatives	Amino acids, peptides, and analogues	L-alpha-amino acids	Aliphatic acyclic compound;Amine;Amino acid;Amino fatty acid;Carbonyl group;Carboxylic acid;Fatty acid;Fatty acyl;Hydrocarbon derivative;L-alpha-amino acid;Medium-chain fatty acid;Monocarboxylic acid or derivatives;Organic nitrogen compound;Organic oxide;Organic oxygen compound;Organonitrogen compound;Organooxygen compound;Organopnictogen compound;Primary aliphatic amine;Primary amine	Health effect;Health condition;Refractory localization-related epilepsy;Schizophrenia;Hyperdibasic aminoaciduria i;Cancer;Leukemia;	Route of exposure;Enteral;Ingestion;Source;Food;Synthetic;Personal care product;Biological;Animal;Plant;Poaceae;Coffea;Fabaceae;Glycine max;Cucurbitaceae;Theobroma cacao;Biological location;Tissue and substructures;All tissues;Organ and components;Prostate;Biofluid and excreta;Urine;Saliva;Feces;Blood;Breast milk;Sweat;Cerebrospinal fluid;Subcellular;Cytoplasm;Mitochondria;Nucleus;Peroxisome;Cell…	Naturally occurring process;Biological process;Biochemical pathway;Lysinuric protein intolerance;Biotin metabolism;Carnitine Synthesis;Lysine Degradation;Pyridoxine dependency with seizures;Transcription/Translation;	Industrial application;Drug;Personal care products;Food and nutrition;Nutritional supplement;Pharmaceutical industry;Anticonvulsant;Biological role;Essential amino acid;Trace element;	Cytoplasm;Extracellular;Mitochondria;Nucleus;Peroxisome	Blood;Breast Milk;Cerebrospinal Fluid (CSF);Feces;Saliva;Sweat;Urine	All Tissues;Prostate	2-aminoadipic 2-oxoadipic aciduria;Biotin Metabolism;Biotinidase Deficiency;Carnitine Synthesis;Glutaric Aciduria Type I;Hyperlysinemia I, Familial;Hyperlysinemia II or Saccharopinuria;Lysine Degradation;Multiple carboxylase deficiency, neonatal or early onset form;Pyridoxine dependency with seizures;Saccharopinuria/Hyperlysinemia II;Transcription/Translation	Refractory localization-related epilepsy;Alzheimer's disease;Schizophrenia;Pregnancy;Lysinuric protein intolerance;Fumarase deficiency;Histidinemia;Citrullinemia type II, neonatal-onset;Pyruvate carboxylase deficiency;Lipoyltransferase 1 Deficiency;Leukemia;L-2-Hydroxyglutaric aciduria;Crohn's disease;Ulcerative colitis;Irritable bowel syndrome;Colorectal cancer;Autism;Perillyl alcohol administra…	Histone-lysine N-methyltransferase, H3 lysine-79 specific;Histone-lysine N-methyltransferase SETD7;Histone-lysine N-methyltransferase, H3 lysine-36 and H4 lysine-20 specific;Histone-lysine N-methyltransferase SETDB1;Histone-lysine N-methyltransferase EHMT2;Histone-lysine N-methyltransferase EHMT1;Procollagen-lysine,2-oxoglutarate 5-dioxygenase 1;Procollagen-lysine,2-oxoglutarate 5-dioxygenase 2;P…	Q8TEK3;Q8WTS6;Q96L73;Q15047;Q96KQ7;Q9H9B1;Q02809;O00469;O60568;P43251;Q15046;Q9UDR5;Q13029;Q03164;Q8NEZ4;A4D0W4;A5YM72;Q15910;O14686;Q9UMN6;O96028;Q9BZ95;Q9BYW2;Q9Y2K7;Q8NHM5
	1	G	2	TYROSINE	N[C@@H](CC1=CC=C(O)C=C1)C(O)=O	C9H11NO3	C01536	60-18-4	181.074	34	6057	3382	17895	93829	L-Tyrosine	http://www.sigmaaldrich.com/catalog/product/sigma/93829?lang=en&region=US		HMDB00158	HMDB0000647;HMDB00158;HMDB00647	HMDB0000158	L-Tyrosine	Tyrosine is an essential amino acid that readily passes the blood-brain barrier. Once in the brain, it is a precursor for the neurotransmitters dopamine, norepinephrine and epinephrine, better known as adrenalin. These neurotransmitters are an important part of the body's sympathetic nervous system, and their concentrations in the body and brain are directly dependent upon dietary tyrosine. Tyros…	(-)-alpha-amino-P-Hydroxyhydrocinnamic acid;(2S)-2-amino-3-(4-Hydroxyphenyl)propanoic acid;(S)-(-)-Tyrosine;(S)-2-amino-3-(P-Hydroxyphenyl)propionic acid;(S)-3-(P-Hydroxyphenyl)alanine;(S)-alpha-amino-4-Hydroxybenzenepropanoic acid;(S)-Tyrosine;4-Hydroxy-L-phenylalanine;L-Tyrosin;Tyr;TYROSINE;Y;(-)-a-amino-P-Hydroxyhydrocinnamate;(-)-a-amino-P-Hydroxyhydrocinnamic acid;(-)-alpha-amino-P-Hydroxyhy…	C9H11NO3	181.074	(2S)-2-amino-3-(4-hydroxyphenyl)propanoic acid	L-tyrosine	N[C@@H](CC1=CC=C(O)C=C1)C(O)=O	InChI=1S/C9H11NO3/c10-8(9(12)13)5-6-1-3-7(11)4-2-6/h1-4,8,11H,5,10H2,(H,12,13)/t8-/m0/s1	OUYCCCASQSFEME-QMMMGPOBSA-N	L-Tyrosine, also known as (S)-tyrosine or para tyrosine, belongs to the class of organic compounds known as tyrosine and derivatives. Tyrosine and derivatives are compounds containing tyrosine or a derivative thereof resulting from reaction of tyrosine at the amino group or the carboxy group, or from the replacement of any hydrogen of glycine by a heteroatom. L-Tyrosine exists as a solid, slightl…	Organic compounds	Organic acids and derivatives	Carboxylic acids and derivatives	Amino acids, peptides, and analogues	Tyrosine and derivatives	1-hydroxy-2-unsubstituted benzenoid;3-phenylpropanoic-acid;Alpha-amino acid;Amine;Amino acid;Amphetamine or derivatives;Aralkylamine;Aromatic homomonocyclic compound;Benzenoid;Carbonyl group;Carboxylic acid;Hydrocarbon derivative;L-alpha-amino acid;Monocarboxylic acid or derivatives;Monocyclic benzene moiety;Organic nitrogen compound;Organic oxide;Organic oxygen compound;Organonitrogen compound;O…	Health effect;Health condition;Viral infection;Epilepsy;Schizophrenia;Cachexia;Cardiac disorders;Myocardial infarction;Endocrine disorders;Hypothyroidism;Cancer;Leukemia;	Route of exposure;Enteral;Ingestion;Source;Endogenous;Food;Synthetic;Personal care product;Biological;Animal;Plant;Poaceae;Coffea;Fabaceae;Glycine max;Cucurbitaceae;Theobroma cacao;Biological location;Tissue and substructures;All tissues;Organ and components;Prostate;Biofluid and excreta;Urine;Saliva;Feces;Blood;Breast milk;Sweat;Cerebrospinal fluid;Subcellular;Cytoplasm;Mitochondria;Cell and ele…	Naturally occurring process;Biological process;Biochemical pathway;Catecholamine Biosynthesis;Disulfiram Action Pathway;Phenylalanine and Tyrosine Metabolism;Thyroid hormone synthesis;Transcription/Translation;Tyrosine Metabolism;	Biological role;Trace element;Industrial application;Personal care products;Food and nutrition;Nutritional supplement;Pharmaceutical industry;Pharmaceutical;	Cytoplasm;Extracellular;Mitochondria	Blood;Breast Milk;Cerebrospinal Fluid (CSF);Feces;Saliva;Sweat;Urine	All Tissues;Prostate	Alkaptonuria;Aromatic L-Aminoacid Decarboxylase Deficiency;Catecholamine Biosynthesis;Disulfiram Action Pathway;Dopamine beta-hydroxylase deficiency;Hawkinsinuria;Monoamine oxidase-a deficiency (MAO-A);Phenylalanine and Tyrosine Metabolism;Phenylketonuria;Thyroid hormone synthesis;Transcription/Translation;Tyrosine hydroxylase deficiency;Tyrosine Metabolism;Tyrosinemia Type 2 (or Richner-Hanhart …	Epilepsy;Myocardial infarction;Viral infection;Schizophrenia;Alzheimer's disease;Colorectal cancer;Early preeclampsia;Pregnancy;Late-onset preeclampsia;Fumarase deficiency;Tyrosinemia;Tyrosinemia I;Hypermethioninemia;Hawkinsinuria;Obesity;Citrullinemia type II, neonatal-onset;Hypothyroidism;Leukemia;Irritable bowel syndrome;Ulcerative colitis;Autism;Crohn's disease;Perillyl alcohol administration…	Tyrosinase;Tyrosine 3-monooxygenase;Thyroid peroxidase;Tyrosine aminotransferase;Aromatic-L-amino-acid decarboxylase;Phenylalanine-4-hydroxylase;Aspartate aminotransferase, cytoplasmic;Aspartate aminotransferase, mitochondrial;Tyrosine--tRNA ligase, cytoplasmic;Tyrosine--tRNA ligase, mitochondrial;Monocarboxylate transporter 8;Basic fibroblast growth factor receptor 1;Epidermal growth factor rece…	P14679;P07101;P07202;P17735;P20711;P00439;P17174;P00505;P54577;Q9Y2Z4;P36021;P11362;P00533;Q8TF71;Q96RQ9;Q6PHW0;Q8NG68
	1	G	3	GLYCEROL	OCC(O)CO	C3H8O3	C00116	56-81-5	92.0473	105	753	3416	17522	G5516	Glycerol	http://www.sigmaaldrich.com/catalog/product/sigma/G5516?lang=en&region=US		HMDB00131	HMDB00131	HMDB0000131	Glycerol	Glycerol or glycerin is a colourless, odourless, viscous liquid that is sweet-tasting and mostly non-toxic. It is widely used in the food industry as a sweetener and humectant and in pharmaceutical formulations. Glycerol is an important component of triglycerides (i.e. fats and oils) and of phospholipids. Glycerol is a three-carbon substance that forms the backbone of fatty acids in fats. When th…	1,2,3-Propanetriol;1,2,3-Trihydroxypropane;Glycerin;Glycerine;Glyceritol;Glycerolum;Glycyl alcohol;Glyzerin;Gro;Oelsuess;Propanetriol;Trihydroxypropane;Bulbold;Cristal;e 422;Emery 916;Glyceol opthalgan;Glyrol;Glysanin;IFP;Incorporation factor;Mackstat H 66;Osmoglyn;Pricerine 9091;RG-S;Tryhydroxypropane	C3H8O3	92.0473	propane-1,2,3-triol	glycerol	OCC(O)CO	InChI=1S/C3H8O3/c4-1-3(6)2-5/h3-6H,1-2H2	PEDCQBHIVMGVHV-UHFFFAOYSA-N	Glycerol, also known as glycerin or glycyl alcohol, belongs to the class of organic compounds known as sugar alcohols. These are hydrogenated forms of carbohydrate in which the carbonyl group (aldehyde or ketone, reducing sugar) has been reduced to a primary or secondary hydroxyl group. Glycerol exists as a liquid, very soluble (in water), and a very weakly acidic compound (based on its pKa). Gly…	Organic compounds	Organic oxygen compounds	Organooxygen compounds	Carbohydrates and carbohydrate conjugates	Sugar alcohols	Alcohol;Aliphatic acyclic compound;Hydrocarbon derivative;Polyol;Primary alcohol;Secondary alcohol;Sugar alcohol	Health effect;Health condition;Diabetes mellitus type 2;Schizophrenia;	Route of exposure;Enteral;Ingestion;Source;Endogenous;Food;Synthetic;Personal care product;Biological;Animal;Plant;Poaceae;Fabaceae;Glycine max;Cucurbitaceae;Theobroma cacao;Biological location;Organ and components;Testicle;Spleen;Bladder;Brain;Liver;Skin;Prostate;Kidney;Pancreas;Endocrine gland;Thyroid gland;Tissue and substructures;Placenta;Adipose tissue;Skeletal muscle;Muscle;Epidermis;Bioflu…	Naturally occurring process;Biological process;Biochemical pathway;D-glyceric acidura;Galactose metabolism;Glycerolipid metabolism;	Biological role;Metabolite;Osmolyte;Industrial application;Food and nutrition;Personal care products;Detergent;Solvent;Pharmaceutical industry;Pharmaceutical;	Extracellular;Mitochondria	Blood;Cerebrospinal Fluid (CSF);Feces;Saliva;Sweat;Urine	Adipose Tissue;Bladder;Brain;Kidney;Liver;Muscle;Myelin;Nerve Cells;Neuron;Pancreas;Placenta;Prostate;Skeletal Muscle;Skin;Spleen;Stratum Corneum;Testes;Thyroid Gland	D-glyceric acidura;Familial lipoprotein lipase deficiency;Galactose Metabolism;Galactosemia;Glycerol Kinase Deficiency;Glycerolipid Metabolism	Glycerol kinase deficiency;Diabetes mellitus type 2;Schizophrenia;Early preeclampsia;Pregnancy;Late-onset preeclampsia;Crohn's disease;Ulcerative colitis;Irritable bowel syndrome;Colorectal cancer;Eosinophilic esophagitis	Group IIE secretory phospholipase A2;Aldose reductase;Carnitine O-palmitoyltransferase 1, muscle isoform;Carnitine O-palmitoyltransferase 1, liver isoform;Lipoprotein lipase;Carnitine O-palmitoyltransferase 2, mitochondrial;Monoglyceride lipase;Annexin A3;Bifunctional 3'-phosphoadenosine 5'-phosphosulfate synthase 1;Lactase-phlorizin hydrolase;Alpha-N-acetylgalactosaminidase;Alcohol dehydrogenase…	Q9NZK7;P15121;Q92523;P50416;P06858;P23786;Q99685;P12429;O43252;P09848;P17050;P14550;Q05469;P06280;P11766;P00325;P40394;P07327;P28332;P00326;P09211;Q14410;P32189;P16278;P37173;P05181;O60760;P84077;P06028;P08183;P09466;Q14643;Q14409;O14717;Q9UJA2;Q9NPH2;Q6ZS86;Q6UWR7;Q9HCC8;Q8N2K0;Q9BV23;O60218
	1	G	4	ASPARAGINE	N[C@@H](CC(N)=O)C(O)=O	C4H8N2O3	C00152	70-47-3	132.053	14	6267	3452	17196	A0884	L-Asparagine	http://www.sigmaaldrich.com/catalog/product/sigma/A0884?lang=en&region=US		HMDB00168	HMDB00168	HMDB0000168	L-Asparagine	Asparagine (Asn) is one of the 20 most common natural amino acids on Earth. It has carboxamide as the side chain's functional group. Asparagine is not an essential amino acid, which means that it can be synthesized from central metabolic pathway intermediates in humans and is not required in the diet. The precursor to asparagine is oxaloacetate. Oxaloacetate is converted to aspartate using a tran…	(2S)-2,4-diamino-4-Oxobutanoic acid;(2S)-2-amino-3-Carbamoylpropanoic acid;(S)-2-amino-3-Carbamoylpropanoic acid;(S)-Asparagine;2-Aminosuccinamic acid;alpha-Aminosuccinamic acid;Asn;ASPARAGINE;Aspartamic acid;L-2-Aminosuccinamic acid;L-Asparagin;L-Aspartic acid beta-amide;N;(2S)-2,4-diamino-4-Oxobutanoate;(2S)-2-amino-3-Carbamoylpropanoate;(S)-2-amino-3-Carbamoylpropanoate;2-Aminosuccinamate;a-Am…	C4H8N2O3	132.053	(2S)-2-amino-3-carbamoylpropanoic acid	L-asparagine	N[C@@H](CC(N)=O)C(O)=O	InChI=1S/C4H8N2O3/c5-2(4(8)9)1-3(6)7/h2H,1,5H2,(H2,6,7)(H,8,9)/t2-/m0/s1	DCXYFEDJOCDNAF-REOHCLBHSA-N	L-Asparagine, also known as Asn or aspartamic acid, belongs to the class of organic compounds known as asparagine and derivatives. Asparagine and derivatives are compounds containing asparagine or a derivative thereof resulting from reaction of asparagine at the amino group or the carboxy group, or from the replacement of any hydrogen of glycine by a heteroatom. L-Asparagine is a drug which is us…	Organic compounds	Organic acids and derivatives	Carboxylic acids and derivatives	Amino acids, peptides, and analogues	Asparagine and derivatives	Aliphatic acyclic compound;Alpha-amino acid;Amine;Amino acid;Asparagine or derivatives;Carbonyl group;Carboxamide group;Carboxylic acid;Fatty acid;Fatty acyl;Fatty amide;Hydrocarbon derivative;L-alpha-amino acid;Monocarboxylic acid or derivatives;Organic nitrogen compound;Organic oxide;Organic oxygen compound;Organonitrogen compound;Organooxygen compound;Organopnictogen compound;Primary aliphatic…	Health effect;Health condition;Schizophrenia;Epilepsy;Uremia;Cancer;Leukemia;	Route of exposure;Enteral;Ingestion;Source;Endogenous;Food;Synthetic;Biological;Animal;Plant;Poaceae;Coffea;Fabaceae;Glycine max;Cucurbitaceae;Theobroma cacao;Biological location;Tissue and substructures;All tissues;Organ and components;Prostate;Biofluid and excreta;Urine;Saliva;Feces;Blood;Breast milk;Sweat;Cerebrospinal fluid;Subcellular;Cytoplasm;Mitochondria;Cell and elements;Extracellular;	Naturally occurring process;Biological process;Biochemical pathway;Amikacin Action Pathway;Ammonia Recycling;Arbekacin Action Pathway;Aspartate Metabolism;Azithromycin Action Pathway;Chloramphenicol Action Pathway;Clarithromycin Action Pathway;Clindamycin Action Pathway;Clomocycline Action Pathway;Demeclocycline Action Pathway;Doxycycline Action Pathway;Erythromycin Action Pathway;Gentamicin Acti…	Environmental role;Environmental contaminant;Industrial application;Food and nutrition;Nutritional supplement;Pharmaceutical industry;Pharmaceutical;Biological role;Essential amino acid;Trace element;	Cytoplasm;Extracellular;Mitochondria	Blood;Breast Milk;Cerebrospinal Fluid (CSF);Feces;Saliva;Sweat;Urine	All Tissues;Prostate	Amikacin Action Pathway;Ammonia Recycling;Arbekacin Action Pathway;Aspartate Metabolism;Azithromycin Action Pathway;Canavan Disease;Chloramphenicol Action Pathway;Clarithromycin Action Pathway;Clindamycin Action Pathway;Clomocycline Action Pathway;Demeclocycline Action Pathway;Doxycycline Action Pathway;Erythromycin Action Pathway;Gentamicin Action Pathway;Hypoacetylaspartia;Josamycin Action Path…	Epilepsy;Uremia;Colorectal cancer;Early preeclampsia;Pregnancy;Late-onset preeclampsia;Fumarase deficiency;Leukemia;Schizophrenia;Alzheimer's disease;Celiac disease;Crohn's disease;Ulcerative colitis;Gout;Frontotemporal dementia;Lewy body disease;Cystic fibrosis;Eosinophilic esophagitis	Asparagine synthetase [glutamine-hydrolyzing];Asparagine--tRNA ligase, cytoplasmic;Dolichyl-diphosphooligosaccharide--protein glycosyltransferase subunit 1;Dolichyl-diphosphooligosaccharide--protein glycosyltransferase 48 kDa subunit;Dolichyl-diphosphooligosaccharide--protein glycosyltransferase subunit 2;Neutral amino acid transporter B(0);Dolichyl-diphosphooligosaccharide--protein glycosyltrans…	P08243;O43776;P04843;P39656;P04844;Q15758;P46977;Q99624;P61803;Q7L266;Q8TCJ2;Q86U10;Q96I59
	1	G	5	VALINE	CC(C)[C@H](N)C(O)=O	C5H11NO2	C16436	72-18-4	117.079	35	6287	3483	16414	94619	L-Valine	http://www.sigmaaldrich.com/catalog/product/sigma/94619?lang=en&region=US		HMDB00883	HMDB0034366;HMDB00883;HMDB34366	HMDB0000883	L-Valine	Valine (abbreviated as Val or V) is an -amino acid with the chemical formula HO2CCH(NH2)CH(CH3)2. It is named after the plant valerian. L-Valine is one of 20 proteinogenic amino acids. Its codons are GUU, GUC, GUA, and GUG. This essential amino acid is classified as nonpolar. Along with leucine and isoleucine, valine is a branched-chain amino acid. Branched chain amino acids (BCAA) are essential …	(2S)-2-amino-3-Methylbutanoic acid;(S)-Valine;2-amino-3-Methylbutyric acid;L-(+)-alpha-Aminoisovaleric acid;L-alpha-amino-beta-Methylbutyric acid;L-Valin;V;Val;VALINE;(2S)-2-amino-3-Methylbutanoate;2-amino-3-Methylbutyrate;L-(+)-a-Aminoisovalerate;L-(+)-a-Aminoisovaleric acid;L-(+)-alpha-Aminoisovalerate;L-(+)-Î±-aminoisovalerate;L-(+)-Î±-aminoisovaleric acid;L-a-amino-b-Methylbutyrate;L-a-amino-…	C5H11NO2	117.079	(2S)-2-amino-3-methylbutanoic acid	L-valine	CC(C)[C@H](N)C(O)=O	InChI=1S/C5H11NO2/c1-3(2)4(6)5(7)8/h3-4H,6H2,1-2H3,(H,7,8)/t4-/m0/s1	KZSNJWFQEVHDMF-BYPYZUCNSA-N	L-Valine, also known as (S)-valine or L-valin, belongs to the class of organic compounds known as valine and derivatives. Valine and derivatives are compounds containing valine or a derivative thereof resulting from reaction of valine at the amino group or the carboxy group, or from the replacement of any hydrogen of glycine by a heteroatom. L-Valine exists as a solid, soluble (in water), and a m…	Organic compounds	Organic acids and derivatives	Carboxylic acids and derivatives	Amino acids, peptides, and analogues	Valine and derivatives	Aliphatic acyclic compound;Alpha-amino acid;Amine;Amino acid;Branched fatty acid;Carbonyl group;Carboxylic acid;Fatty acid;Fatty acyl;Hydrocarbon derivative;L-alpha-amino acid;Methyl-branched fatty acid;Monocarboxylic acid or derivatives;Organic nitrogen compound;Organic oxide;Organic oxygen compound;Organonitrogen compound;Organooxygen compound;Organopnictogen compound;Primary aliphatic amine;Pr…	Health effect;Health condition;Epilepsy;Hypervalinemia;Schizophrenia;Paraquat poisoning;Metabolism and nutrition disorders;Hypoglycemia;Cancer;Leukemia;Lung cancer;	Route of exposure;Enteral;Ingestion;Source;Food;Synthetic;Personal care product;Biological;Animal;Plant;Poaceae;Coffea;Fabaceae;Glycine max;Cucurbitaceae;Theobroma cacao;Biological location;Tissue and substructures;Epidermis;Biofluid and excreta;Urine;Saliva;Feces;Blood;Breast milk;Sweat;Cerebrospinal fluid;Cell and elements;Extracellular;Cell;Fibroblast;Subcellular;Mitochondria;Cytoplasm;	Naturally occurring process;Biological process;Biochemical pathway;Amikacin Action Pathway;Arbekacin Action Pathway;Azithromycin Action Pathway;Chloramphenicol Action Pathway;Clarithromycin Action Pathway;Clindamycin Action Pathway;Clomocycline Action Pathway;Demeclocycline Action Pathway;Doxycycline Action Pathway;Erythromycin Action Pathway;Gentamicin Action Pathway;Josamycin Action Pathway;Kan…	Industrial application;Personal care products;Food and nutrition;Nutritional supplement;Pharmaceutical industry;Pharmaceutical;Biological role;Essential amino acid;Trace element;	Extracellular;Mitochondria	Blood;Breast Milk;Cerebrospinal Fluid (CSF);Feces;Saliva;Sweat;Urine	Epidermis;Fibroblasts	2-Methyl-3-Hydroxybutryl CoA Dehydrogenase Deficiency;3-Hydroxy-3-Methylglutaryl-CoA Lyase Deficiency;3-hydroxyisobutyric acid dehydrogenase deficiency;3-hydroxyisobutyric aciduria;3-Methylcrotonyl Coa Carboxylase Deficiency Type I;3-Methylglutaconic Aciduria Type I;3-Methylglutaconic Aciduria Type III;3-Methylglutaconic Aciduria Type IV;Amikacin Action Pathway;Arbekacin Action Pathway;Azithromyc…	Phenylketonuria;Epilepsy;Maple syrup urine disease;Alzheimer's disease;Schizophrenia;Early preeclampsia;Pregnancy;Late-onset preeclampsia;Hypervalinemia;Obesity;Dihydrolipoamide Dehydrogenase Deficiency;Branched-chain Keto Acid Dehydrogenase Kinase Deficiency;Lipoyltransferase 1 Deficiency;Cachexia;Leukemia;Crohn's disease;Ulcerative colitis;Irritable bowel syndrome;Colorectal cancer;Autism;Diver…	Propionyl-CoA carboxylase beta chain, mitochondrial;Catechol O-methyltransferase;Branched-chain-amino-acid aminotransferase, cytosolic;Branched-chain-amino-acid aminotransferase, mitochondrial;Valine--tRNA ligase;Monocarboxylate transporter 10;Valine--tRNA ligase, mitochondrial	P05166;P21964;P54687;O15382;P26640;Q8TF71;Q5ST30
	1	G	6	GUANINE	NC1=NC(=O)C2=C(N1)N=CN2	C5H5N5O	C00242	73-40-5	151.049	315	764	3541	16235	G11950	Guanine	http://www.sigmaaldrich.com/catalog/product/aldrich/G11950?lang=en&region=US		HMDB00132	HMDB00132	HMDB0000132	Guanine	Guanine is one of the five main nucleobases found in the nucleic acids DNA and RNA. Guanine is a derivative of purine, consisting of a fused pyrimidine-imidazole ring system with conjugated double bonds. Being unsaturated, the bicyclic molecule is planar. The guanine nucleoside is called guanosine. The first isolation of guanine was reported in 1844 from the excreta of sea birds, known as guano, …	2-amino-6-Hydroxypurine;2-amino-6-Oxopurine;G;Gua;2-amino-1,7-dihydro-6H-Purin-6-one;2-amino-1,9-dihydro-6H-Purin-6-one;2-amino-1,9-dihydro-Purin-6-one;2-amino-3,7-dihydro-6H-Purin-6-one;2-amino-6-Hydroxy-1H-purine;2-amino-6-Purinol;2-amino-Hypoxanthine;2-Aminohypoxanthine;6-Hydroxy-2-aminopurine;C.I. natural white 1;CI natural white 1;Dew pearl;Guanin;Guanine enol;GUN;Mearlmaid;Mearlmaid aa;Natu…	C5H5N5O	151.049	2-amino-6,7-dihydro-3H-purin-6-one	2-aminohypoxanthine	NC1=NC(=O)C2=C(N1)N=CN2	InChI=1S/C5H5N5O/c6-5-9-3-2(4(11)10-5)7-1-8-3/h1H,(H4,6,7,8,9,10,11)	UYTPUPDQBNUYGX-UHFFFAOYSA-N	Guanine, also known as G or mearlmaid aa, belongs to the class of organic compounds known as purines and purine derivatives. These are aromatic heterocyclic compounds containing a purine moiety, which is formed a pyrimidine-ring ring fused to an imidazole ring. Guanine exists as a solid, slightly soluble (in water), and a very weakly acidic compound (based on its pKa). Guanine has been found thro…	Organic compounds	Organoheterocyclic compounds	Imidazopyrimidines	Purines and purine derivatives	Purines and purine derivatives	Aromatic heteropolycyclic compound;Azacycle;Azole;Heteroaromatic compound;Hydrocarbon derivative;Hydroxypyrimidine;Imidazole;Organic nitrogen compound;Organic oxygen compound;Organonitrogen compound;Organooxygen compound;Organopnictogen compound;Purine;Pyrimidine	Health effect;Health condition;Lesch-nyhan syndrome;	Route of exposure;Enteral;Ingestion;Source;Endogenous;Food;Biological;Plant;Poaceae;Fabaceae;Glycine max;Cucurbitaceae;Theobroma cacao;Animal;Biological location;Tissue and substructures;Epidermis;Muscle;Subcellular;Myelin sheath;Organ and components;Intestine;Testicle;Spleen;Prostate;Biofluid and excreta;Saliva;Feces;Urine;Blood;Cell and elements;Extracellular;Cell;Nerve cell;Fibroblast;	Naturally occurring process;Biological process;Biochemical pathway;Azathioprine Action Pathway;Mercaptopurine Action Pathway;Purine Metabolism;Thioguanine Action Pathway;	Industrial application;Pharmaceutical industry;Pharmaceutical;	Extracellular	Cellular Cytoplasm;Feces;Saliva;Urine	Epidermis;Fibroblasts;Intestine;Muscle;Myelin;Neuron;Prostate;Spleen;Testes	Adenine phosphoribosyltransferase deficiency (APRT);Adenosine Deaminase Deficiency;Adenylosuccinate Lyase Deficiency;AICA-Ribosiduria;Azathioprine Action Pathway;Gout or Kelley-Seegmiller Syndrome;Lesch-Nyhan Syndrome (LNS);Mercaptopurine Action Pathway;Mitochondrial DNA depletion syndrome;Molybdenum Cofactor Deficiency;Myoadenylate deaminase deficiency;Purine Metabolism;Purine Nucleoside Phospho…	Alzheimer's disease;Colorectal cancer;Frontotemporal dementia;Lesch-Nyhan syndrome;Lewy body disease	Adenine phosphoribosyltransferase;Hypoxanthine-guanine phosphoribosyltransferase;Guanine deaminase;Queuine tRNA-ribosyltransferase;GTP cyclohydrolase 1;Guanine nucleotide-binding protein G(s) subunit alpha isoforms short;Guanine nucleotide-binding protein G(q) subunit alpha;Purine nucleoside phosphorylase;Queuine tRNA-ribosyltransferase subunit QTRTD1;Guanine nucleotide-binding protein G(i) subun…	P07741;P00492;Q9Y2T3;Q9BXR0;P30793;P63092;P50148;P00491;Q9H974;P63096
	1	G	7	HOMOSERINE	N[C@@H](CCO)C(O)=O	C4H9NO3	C00263	672-15-1	119.058	288	12647	3561	15699	H6515	L-Homoserine	http://www.sigmaaldrich.com/catalog/product/sigma/H6515?lang=en&region=US		HMDB00719	HMDB00719	HMDB0000719	L-Homoserine	Homoserine is a more reactive variant of the amino acid serine. In this variant, the hydroxyl side chain contains an additional CH2 group which brings the hydroxyl group closer to its own carboxyl group, allowing it to chemically react to form a five-membered ring. This occurs at the point that amino acids normally join to their neighbours in a peptide bond. Homoserine is therefore unsuitable for…	(2S)-2-amino-4-Hydroxybutanoic acid;2-amino-4-Hydroxybutanoic acid;2-amino-4-Hydroxybutyric acid;Homoserine;(2S)-2-amino-4-Hydroxybutanoate;2-amino-4-Hydroxybutanoate;2-amino-4-Hydroxybutyrate;(S)-2-amino-4-Hydroxy-butanoate;(S)-2-amino-4-Hydroxy-butanoic acid;(S)-2-amino-4-Hydroxybutanoate;(S)-2-amino-4-Hydroxybutanoic acid;(S)-Homoserine;2-amino-4-Hydroxy-butyrate;2-amino-4-Hydroxy-butyric acid…	C4H9NO3	119.058	(2S)-2-amino-4-hydroxybutanoic acid	L-homoserine	N[C@@H](CCO)C(O)=O	InChI=1S/C4H9NO3/c5-3(1-2-6)4(7)8/h3,6H,1-2,5H2,(H,7,8)/t3-/m0/s1	UKAUYVFTDYCKQA-VKHMYHEASA-N	L-Homoserine, also known as isothreonine, belongs to the class of organic compounds known as l-alpha-amino acids. These are alpha amino acids which have the L-configuration of the alpha-carbon atom. L-Homoserine exists as a solid, soluble (in water), and a moderately acidic compound (based on its pKa). L-Homoserine has been found in human prostate tissue, and has also been detected in multiple bi…	Organic compounds	Organic acids and derivatives	Carboxylic acids and derivatives	Amino acids, peptides, and analogues	L-alpha-amino acids	1,3-aminoalcohol;Alcohol;Aliphatic acyclic compound;Amine;Amino acid;Carbonyl group;Carboxylic acid;Fatty acid;Hydrocarbon derivative;L-alpha-amino acid;Monocarboxylic acid or derivatives;Organic nitrogen compound;Organic oxide;Organic oxygen compound;Organonitrogen compound;Organooxygen compound;Organopnictogen compound;Primary alcohol;Primary aliphatic amine;Primary amine;Short-chain hydroxy ac…	Route of exposure;Enteral;Ingestion;Source;Endogenous;Food;Biological;Plant;Poaceae;Coffea;Fabaceae;Glycine max;Cucurbitaceae;Theobroma cacao;Animal;Microbe;Biological location;Organ and components;Prostate;Biofluid and excreta;Feces;Urine;Blood;Cell and elements;Extracellular;	Naturally occurring process;Biological process;Biochemical pathway;Methionine Metabolism;	Industrial application;Pharmaceutical industry;Pharmaceutical;		Extracellular	Blood;Feces;Urine	Prostate	Cystathionine Beta-Synthase Deficiency;Glycine N-methyltransferase Deficiency;Homocystinuria-megaloblastic anemia due to defect in cobalamin metabolism, cblG complementation type;Hypermethioninemia;Methionine Adenosyltransferase Deficiency;Methionine Metabolism;Methylenetetrahydrofolate Reductase Deficiency (MTHFRD);S-Adenosylhomocysteine (SAH) Hydrolase Deficiency	Colorectal cancer;Crohn's disease;Ulcerative colitis;Eosinophilic esophagitis	undefined	undefined
	1	G	8	PYRIDOXINE	CC1=NC=C(CO)C(CO)=C1O	C8H11NO3	C00314	65-23-6	169.074	2202	1054	3608	16709	P5669	Pyridoxine	http://www.sigmaaldrich.com/catalog/product/sigma/P5669?lang=en&region=US		HMDB00239	HMDB0002075;HMDB00239;HMDB02075	HMDB0000239	Pyridoxine	The 4-methanol form of vitamin B6 which is converted to pyridoxal phosphate which is a coenzyme for synthesis of amino acids, neurotransmitters (serotonin, norepinephrine), sphingolipids, aminolevulinic acid. Although pyridoxine and Vitamin B6 are still frequently used as synonyms, especially by medical researchers, this practice is erroneous and sometimes misleading (EE Snell;Ann NY Acad Sci, vo…	2-Methyl-3-hydroxy-4,5-dihydroxymethylpyridine;3-Hydroxy-4,5-bis(hydroxymethyl)-2-methylpyridine;3-Hydroxy-4,5-dimethylol-alpha-picoline;5-Hydroxy-6-methyl-3,4-pyridinedimethanol;Pyridoxol;Vitamin b6;3-Hydroxy-4,5-dimethylol-a-picoline;3-Hydroxy-4,5-dimethylol-Î±-picoline;2-Methyl-3-hydroxy-4,5-bis(hydroxymethyl)pyridine;2-Methyl-3-hydroxy-4,5-di(hydroxymethyl)pyridine;2-Methyl-4,5-bis(hydroxymet…	C8H11NO3	169.074	4,5-bis(hydroxymethyl)-2-methylpyridin-3-ol	pyridoxine	CC1=C(O)C(CO)=C(CO)C=N1	InChI=1S/C8H11NO3/c1-5-8(12)7(4-11)6(3-10)2-9-5/h2,10-12H,3-4H2,1H3	LXNHXLLTXMVWPM-UHFFFAOYSA-N	Pyridoxine, also known as pyridoxol or vitamin B6, belongs to the class of organic compounds known as pyridoxines. These are pyridoxal derivatives in which the carbaldehyde group at position 2 of the pyridoxal moiety is replaced by a hydroxymethyl group. Pyridoxine exists as a solid, soluble (in water), and a very weakly acidic compound (based on its pKa). Pyridoxine has been found in human liver…	Organic compounds	Organoheterocyclic compounds	Pyridines and derivatives	Pyridoxines	Pyridoxines	Alcohol;Aromatic alcohol;Aromatic heteromonocyclic compound;Azacycle;Heteroaromatic compound;Hydrocarbon derivative;Hydroxypyridine;Methylpyridine;Organic nitrogen compound;Organic oxygen compound;Organonitrogen compound;Organooxygen compound;Organopnictogen compound;Primary alcohol;Pyridoxine	Health effect;Health condition;Homozygous sickle cell disease;Gastrointestinal disorders;Diarrhea;Musculoskeletal and connective tissue disorders;Muscle weakness;	Route of exposure;Enteral;Gastrointestinal;Ingestion;Parenteral;Intramuscular;Source;Endogenous;Food;Synthetic;Personal care product;Biological;Animal;Plant;Poaceae;Coffea;Fabaceae;Glycine max;Cucurbitaceae;Theobroma cacao;Biological location;Organ and components;Liver;Biofluid and excreta;Feces;Urine;Blood;Cell and elements;Extracellular;	Naturally occurring process;Biological process;Biochemical pathway;Hypophosphatasia;Vitamin B6 metabolism;	Industrial application;Food and nutrition;Personal care products;Pharmaceutical industry;Pharmaceutical;	Extracellular	Blood;Cerebrospinal Fluid (CSF);Feces;Urine	Erythrocyte;Liver	Hypophosphatasia;Vitamin B6 Metabolism	Homozygous sickle cell disease;Epilepsy, early-onset, vitamin B6-dependent;Crohn's disease;Ulcerative colitis;Colorectal cancer;Eosinophilic esophagitis	Methylenetetrahydrofolate reductase;Alpha-aminoadipic semialdehyde dehydrogenase;Pyridoxine-5'-phosphate oxidase;Cystathionine beta-synthase;Phosphoserine aminotransferase;Pyridoxal kinase;Serum albumin;Pyridoxal phosphate phosphatase;Pyridoxal phosphate phosphatase PHOSPHO2	P42898;P49419;Q9NVS9;P35520;Q9Y617;O00764;P02768;Q96GD0;Q8TCD6
	1	G	9	DEOXYADENOSINE MONOPHOSPHATE	NC1=NC=NC2=C1N=CN2[C@H]1C[C@H](O)[C@@H](COP(O)(O)=O)O1	C10H14N5O6P	C00360	653-63-4	331.068	3461	12599	3651	17713	D6375	2'-Deoxyadenosine 5'-monophosphate	http://www.sigmaaldrich.com/catalog/product/sigma/D6375?lang=en&region=US		HMDB00905	HMDB00905	HMDB0000905	Deoxyadenosine monophosphate	Adenosine is a nucleoside comprised of adenine attached to a ribose (ribofuranose) moiety via a -N9-glycosidic bond. Deoxyadenosine monophosphate is a derivative of the common nucleic acid ATP, or adenosine triphosphate, in which the -OH (hydroxyl) group on the 2' carbon on the nucleotide's pentose has been removed (hence the deoxy- part of the name). Additionally, the monophosphate of the name i…	2'-dAMP;2'-Deoxy-5'-adenosine monophosphate;2'-Deoxy-AMP;2'-Deoxyadenosine 5'-(dihydrogen phosphate);2'-Deoxyadenosine 5'-monophosphate;2'-Deoxyadenosine 5'-phosphate;2'-Deoxyadenosine monophosphate;2'-DEOXYADENOSINE-5'-monophosphATE;2'-Deoxyadenylic acid;Deoxy-5'-adenylic acid;Deoxy-AMP;Deoxyadenosine 5'-monophosphate;Deoxyadenosine 5'-phosphate;Deoxyadenylic acid;Deoxyadenosine monophosphoric a…	C10H14N5O6P	331.068	{[(2R,3S,5R)-5-(6-amino-9H-purin-9-yl)-3-hydroxyoxolan-2-yl]methoxy}phosphonic acid	DAMP	NC1=NC=NC2=C1N=CN2[C@H]1C[C@H](O)[C@@H](COP(O)(O)=O)O1	InChI=1S/C10H14N5O6P/c11-9-8-10(13-3-12-9)15(4-14-8)7-1-5(16)6(21-7)2-20-22(17,18)19/h3-7,16H,1-2H2,(H2,11,12,13)(H2,17,18,19)/t5-,6+,7+/m0/s1	KHWCHTKSEGGWEX-RRKCRQDMSA-N	dAMP, also known as deoxyadenylate or 2'-deoxy-AMP, belongs to the class of organic compounds known as purine 2'-deoxyribonucleoside monophosphates. These are purine nucleotides with monophosphate group linked to the ribose moiety lacking a hydroxyl group at position 2. dAMP exists as a solid, slightly soluble (in water), and a moderately acidic compound (based on its pKa). dAMP has been found in…	Organic compounds	Nucleosides, nucleotides, and analogues	Purine nucleotides	Purine deoxyribonucleotides	Purine 2'-deoxyribonucleoside monophosphates	6-aminopurine;Alcohol;Alkyl phosphate;Amine;Aminopyrimidine;Aromatic heteropolycyclic compound;Azacycle;Azole;Heteroaromatic compound;Hydrocarbon derivative;Imidazole;Imidazopyrimidine;Imidolactam;Monoalkyl phosphate;N-substituted imidazole;Organic nitrogen compound;Organic oxide;Organic oxygen compound;Organic phosphoric acid derivative;Organoheterocyclic compound;Organonitrogen compound;Organoo…	Source;Endogenous;Biological location;Organ and components;Liver;Spleen;Subcellular;Lysosome;Mitochondria;Cytoplasm;	Naturally occurring process;Biological process;Biochemical pathway;Azathioprine Action Pathway;Mercaptopurine Action Pathway;Purine Metabolism;Thioguanine Action Pathway;			Lysosome	Feces	Liver;Spleen	Adenine phosphoribosyltransferase deficiency (APRT);Adenosine Deaminase Deficiency;Adenylosuccinate Lyase Deficiency;AICA-Ribosiduria;Azathioprine Action Pathway;Gout or Kelley-Seegmiller Syndrome;Lesch-Nyhan Syndrome (LNS);Mercaptopurine Action Pathway;Mitochondrial DNA depletion syndrome;Molybdenum Cofactor Deficiency;Myoadenylate deaminase deficiency;Purine Metabolism;Purine Nucleoside Phospho…		5'-nucleotidase;Cytosolic 5'-nucleotidase 1B;Cytosolic 5'-nucleotidase 1A;5'(3')-deoxyribonucleotidase, cytosolic type;5'(3')-deoxyribonucleotidase, mitochondrial;Adenylate kinase isoenzyme 1;Adenylate kinase isoenzyme 4, mitochondrial;Adenylate kinase 7;Adenylate kinase isoenzyme 5;Cytosolic 5'-nucleotidase 3;Cytosolic purine 5'-nucleotidase;Adenylate kinase 2, mitochondrial	P21589;Q96P26;Q9BXI3;Q8TCD5;Q9NPB1;P00568;P27144;Q96M32;Q9Y6K8;Q9H0P0;P49902;P54819
	1	G	10	TARTRATE	O[C@H]([C@@H](O)C(O)=O)C(O)=O	C4H6O6	C00898	87-69-4	150.016	4197	444305	4154	15671	251380	L-(+)-Tartaric acid	http://www.sigmaaldrich.com/catalog/product/sial/251380?lang=en&region=US		HMDB00956	HMDB0059916;HMDB00956;HMDB59916	HMDB0000956	Tartaric acid	Tartaric acid is a white crystalline organic acid. It occurs naturally in many plants, particularly grapes and tamarinds, and is one of the main acids found in wine. It is added to other foods to give a sour taste, and is used as an antioxidant. Salts of tartaric acid are known as tartrates. It is a dihydroxy derivative of dicarboxylic acid. Tartaric acid is a muscle toxin, which works by inhibit…	(+)-(R,R)-Tartaric acid;(+)-L-Tartaric acid;(+)-Tartaric acid;(+)-Weinsaeure;(2R,3R)-2,3-Dihydroxybernsteinsaeure;(2R,3R)-2,3-Dihydroxysuccinic acid;(2R,3R)-Tartaric acid;(R,R)-(+)-Tartaric acid;(R,R)-Tartaric acid;L(+)-TARTARIC ACID;L-Threaric acid;Rechtsweinsaeure;Weinsteinsaeure;(R,R)-Tartrate;L-Tartaric acid;Tartrate;2,3-Dihydroxybutanedioic acid;(+)-(R,R)-Tartarate;(+)-L-Tartarate;(+)-Tartar…	C4H6O6	150.016	(2R,3R)-2,3-dihydroxybutanedioic acid	L(+)-tartaric acid	O[C@H]([C@@H](O)C(O)=O)C(O)=O	InChI=1S/C4H6O6/c5-1(3(7)8)2(6)4(9)10/h1-2,5-6H,(H,7,8)(H,9,10)/t1-,2-/m1/s1	FEWJPZIEWOKRBE-JCYAYHJZSA-N	undefined	Organic compounds	Organic oxygen compounds	Organooxygen compounds	Carbohydrates and carbohydrate conjugates	Sugar acids and derivatives	1,2-diol;Alcohol;Aliphatic acyclic compound;Alpha-hydroxy acid;Beta-hydroxy acid;Carbonyl group;Carboxylic acid;Carboxylic acid derivative;Dicarboxylic acid or derivatives;Fatty acid;Hydrocarbon derivative;Hydroxy acid;Monosaccharide;Organic oxide;Secondary alcohol;Short-chain hydroxy acid;Sugar acid	Health effect;Health condition;Cancer;Lung cancer;	Route of exposure;Enteral;Ingestion;Source;Food;Synthetic;Personal care product;Biological;Microbe;Plant;Coffea;Biological location;Tissue and substructures;Adipose tissue;Organ and components;Prostate;Cell and elements;Element;Platelet;Subcellular;Cytoplasm;Biofluid and excreta;Feces;Urine;	Indirect biological role;Carcinogen;Industrial application;Food and nutrition;Personal care products;Pharmaceutical industry;Pharmaceutical;		Cytoplasm	Feces;Urine	Adipose Tissue;Platelet;Prostate		Lung Cancer	Tartrate-resistant acid phosphatase type 5;Prostatic acid phosphatase;Lysophosphatidic acid phosphatase type 6;Testicular acid phosphatase;Putative uncharacterized protein ACP1	P13686;P15309;Q9NPH0;Q9BZG2;B5MCC7
	1	G	11	NICOTINAMIDE MONONUCLEOTIDE	NC(=O)C1=CC=C[N+](=C1)[C@@H]1O[C@H](COP(O)([O-])=O)[C@@H](O)[C@H]1O	C11H15N2O8P	C00455	1094-61-7	334.057	4167	14180	3741	16171	N3501	?-Nicotinamide mononucleotide	http://www.sigmaaldrich.com/catalog/product/sigma/N3501?lang=en&region=US		HMDB00229	HMDB00229	HMDB0000229	Nicotinamide ribotide	Nicotinamide ribotide (NMN) is an important intermediate metabolite in the nicotinate and nicotinamide metabolism pathway. Mammals predominantly use nicotinamide rather than nicotinic acid as a precursor for NAD biosynthesis. Instead of the deamidation to nicotinic acid, nicotinamide is directly converted to NMN by nicotinamide phosphoribosyltransferase (NAMPT, EC 2.4.2.12). The enzyme nicotinami…	3-(Aminocarbonyl)-1-(5-O-phosphonato-beta-D-ribofuranosyl)pyridinium;3-(Aminocarbonyl)-1-(5-O-phosphono-beta-D-ribofuranosyl)pyridinium, inner salt;beta-Nicotinamide D-ribonucleotide;beta-Nicotinamide mononucleotide;beta-Nicotinamide ribonucleotide;Nicotinamide D-ribonucleotide;Nicotinamide mononucleotide;Nicotinamide nucleotide;Nicotinamide ribonucleotide;NMN;3-(Aminocarbonyl)-1-(5-O-phosphonato…	C11H15N2O8P	334.057	3-carbamoyl-1-[(2R,3R,4S,5R)-5-[(hydrogen phosphonatooxy)methyl]-3,4-dihydroxyoxolan-2-yl]-1Î»âµ-pyridin-1-ylium	nmn zwitterion	NC(=O)C1=CC=C[N+](=C1)[C@@H]1O[C@H](COP(O)([O-])=O)[C@@H](O)[C@H]1O	InChI=1S/C11H15N2O8P/c12-10(16)6-2-1-3-13(4-6)11-9(15)8(14)7(21-11)5-20-22(17,18)19/h1-4,7-9,11,14-15H,5H2,(H3-,12,16,17,18,19)/t7-,8-,9-,11-/m1/s1	DAYLJWODMCOQEW-TURQNECASA-N	Nicotinamide ribotide, also known as NMN or beta-NMN, belongs to the class of organic compounds known as nicotinamide nucleotides. These are pyridine nucleotides, in which the pyridine base is nicotinamide or a derivative thereof. Nicotinamide ribotide is slightly soluble (in water) and a moderately acidic compound (based on its pKa). Nicotinamide ribotide has been found in human placenta tissue,…	Organic compounds	Nucleosides, nucleotides, and analogues	Pyridine nucleotides	Nicotinamide nucleotides	Nicotinamide nucleotides	1,2-diol;Alcohol;Alkyl phosphate;Aromatic heteromonocyclic compound;Azacycle;Carboxamide group;Carboxylic acid derivative;Glycosyl compound;Heteroaromatic compound;Hydrocarbon derivative;Monosaccharide;Monosaccharide phosphate;N-glycosyl compound;Nicotinamide;Nicotinamide-nucleotide;Organic nitrogen compound;Organic oxide;Organic oxygen compound;Organic phosphoric acid derivative;Organic zwitteri…	Health effect;Health condition;Sodium nitrate consumption;	Source;Endogenous;Biological location;Tissue and substructures;Placenta;Biofluid and excreta;Urine;Blood;Subcellular;Cytoplasm;Mitochondria;Nucleus;	Naturally occurring process;Biological process;Biochemical pathway;Nicotinate and Nicotinamide Metabolism;		Cytoplasm;Mitochondria;Nucleus	Blood;Urine	Placenta	Nicotinate and Nicotinamide Metabolism	Sodium nitrate consumption	Cytosolic 5'-nucleotidase 1B;Cytosolic 5'-nucleotidase 1A;5'(3')-deoxyribonucleotidase, cytosolic type;5'(3')-deoxyribonucleotidase, mitochondrial;Ectonucleotide pyrophosphatase/phosphodiesterase family member 1;Ectonucleotide pyrophosphatase/phosphodiesterase family member 3;Nicotinamide mononucleotide adenylyltransferase 1;Nicotinamide mononucleotide adenylyltransferase 3;Nicotinamide mononucle…	Q96P26;Q9BXI3;Q8TCD5;Q9NPB1;P22413;O14638;Q9HAN9;Q96T66;Q9BZQ4;Q9H0P0;Q9BQG2;P43490
	1	G	12	FOLATE	NC1=NC(=O)C2=NC(CNC3=CC=C(C=C3)C(=O)N[C@@H](CCC(O)=O)C(O)=O)=CN=C2N1	C19H19N7O6	C00504	59-30-3	441.14	246	6037	3787	27470	F7876	Folic acid	http://www.sigmaaldrich.com/catalog/product/sigma/F7876?lang=en&region=US		HMDB00121	HMDB00121	HMDB0000121	Folic acid	Folic acid is a member of the vitamin B family that stimulates the hematopoietic system. It is present in the liver and kidney and is found in mushrooms, spinach, yeast, green leaves, and grasses (poaceae). Folic acid, being biochemically inactive, is converted to tetrahydrofolic acid and methyltetrahydrofolate by dihydrofolate reductase. These folic acid congeners are transported across cells by…	Folate;Folsaeure;N-[(4-{[(2-amino-4-oxo-1,4-dihydropteridin-6-yl)methyl]amino}phenyl)carbonyl]-L-glutamic acid;N-Pteroyl-L-glutamic acid;PGA;PteGlu;Pteroyl-L-glutamic acid;Pteroyl-L-monoglutamic acid;Pteroylglutamic acid;Vitamin BC;Vitamin m;N-[(4-{[(2-amino-4-oxo-1,4-dihydropteridin-6-yl)methyl]amino}phenyl)carbonyl]-L-glutamate;N-Pteroyl-L-glutamate;Pteroyl-L-glutamate;Pteroyl-L-monoglutamate;P…	C19H19N7O6	441.14	(2S)-2-[(4-{[(2-amino-4-oxo-1,4-dihydropteridin-6-yl)methyl]amino}phenyl)formamido]pentanedioic acid	folate	NC1=NC(=O)C2=NC(CNC3=CC=C(C=C3)C(=O)N[C@@H](CCC(O)=O)C(O)=O)=CN=C2N1	InChI=1S/C19H19N7O6/c20-19-25-15-14(17(30)26-19)23-11(8-22-15)7-21-10-3-1-9(2-4-10)16(29)24-12(18(31)32)5-6-13(27)28/h1-4,8,12,21H,5-7H2,(H,24,29)(H,27,28)(H,31,32)(H3,20,22,25,26,30)/t12-/m0/s1	OVBPIULPVIDEAO-LBPRGKRZSA-N	Folic acid, also known as folate or vitamin m, belongs to the class of organic compounds known as glutamic acid and derivatives. Glutamic acid and derivatives are compounds containing glutamic acid or a derivative thereof resulting from reaction of glutamic acid at the amino group or the carboxy group, or from the replacement of any hydrogen of glycine by a heteroatom. Folic acid is a drug which …	Organic compounds	Organic acids and derivatives	Carboxylic acids and derivatives	Amino acids, peptides, and analogues	Glutamic acid and derivatives	Amine;Amino acid;Aminobenzamide;Aminobenzoic acid or derivatives;Aniline or substituted anilines;Aralkylamine;Aromatic heteropolycyclic compound;Azacycle;Benzamide;Benzenoid;Benzoic acid or derivatives;Benzoyl;Carbonyl group;Carboxamide group;Carboxylic acid;Dicarboxylic acid or derivatives;Glutamic acid or derivatives;Heteroaromatic compound;Hippuric acid;Hippuric acid or derivatives;Hydrocarbon…	Health effect;Health condition;Folate deficiency;	Route of exposure;Enteral;Ingestion;Parenteral;Intravenous;Source;Food;Synthetic;Personal care product;Biological;Animal;Plant;Poaceae;Coffea;Fabaceae;Glycine max;Cucurbitaceae;Theobroma cacao;Biological location;Organ and components;Brain;Kidney;Liver;Cell and elements;Extracellular;Biofluid and excreta;Feces;Urine;Blood;Cerebrospinal fluid;	Naturally occurring process;Biological process;Biochemical pathway;Rheumatoid arthritis;Folate malabsorption, hereditary;Folate Metabolism;Methotrexate Action Pathway;Pterine Biosynthesis;	Industrial application;Drug;Food and nutrition;Personal care products;Pharmaceutical industry;Pharmaceutical;Biological role;Essential vitamin;	Extracellular	Blood;Cellular Cytoplasm;Cerebrospinal Fluid (CSF);Feces;Urine	Brain;Erythrocyte;Kidney;Liver	Folate malabsorption, hereditary;Folate Metabolism;Methotrexate Action Pathway;Methylenetetrahydrofolate Reductase Deficiency (MTHFRD);Pterine Biosynthesis	Folate deficiency;Rheumatoid arthritis;Hereditary folate malabsorption;Dimethylglycine Dehydrogenase Deficiency;Alzheimer's disease;Fibromyalgia;Bladder infections	Methylenetetrahydrofolate reductase;Glycine N-methyltransferase;Formimidoyltransferase-cyclodeaminase;Dihydrofolate reductase;5-formyltetrahydrofolate cyclo-ligase;Cytochrome P450 2E1;Canalicular multispecific organic anion transporter 2;ATP-binding cassette sub-family G member 2;Folate receptor alpha;Folate transporter 1;Thiamine transporter 1;Proton-coupled folate transporter;Folate receptor ga…	P42898;Q14749;O95954;P00374;P49914;P05181;O15438;Q9UNQ0;P15328;P41440;O60779;Q96NT5;P41439;Q92820;O15439;B0YJ76;Q4U2R8;Q96J66;P14207;Q9H2D1;Q53S99;A6ND01;Q86XF0
	1	H	1	ISOCITRATE	OC(C(CC(O)=O)C(O)=O)C(O)=O	C6H8O7	C00311	1637-73-6	192.027	3328	1198	3605	30887	I1252	DL-Isocitric acid trisodium salt hydrate	http://www.sigmaaldrich.com/catalog/product/sigma/I1252?lang=en&region=US		HMDB00193	HMDB00193	HMDB0000193	Isocitric acid	The citrate oxidation to isocitrate is catalyzed by the enzyme aconitase. Human prostatic secretion is remarkably rich in citric acid and low aconitase activity will therefore play a significant role in enabling accumulation of high citrate levels (PubMed ID 8115279).	1-Hydroxypropane-1,2,3-tricarboxylic acid;1-Hydroxytricarballylic acid;1-Hydroxypropane-1,2,3-tricarboxylate;Isocitrate;1-Hydroxytricarballylate;1-Hydroxy-1,2,3-propanetricarboxylate;1-Hydroxy-1,2,3-propanetricarboxylic acid;3-Carboxy-2,3-dideoxy-1-hydroxypropan-1,2,3-tricarboxylate;3-Carboxy-2,3-dideoxy-1-hydroxypropan-1,2,3-tricarboxylic acid;3-Carboxy-2,3-dideoxy-pentarate;3-Carboxy-2,3-dideox…	C6H8O7	192.027	1-hydroxypropane-1,2,3-tricarboxylic acid	isocitric acid	OC(C(CC(O)=O)C(O)=O)C(O)=O	InChI=1S/C6H8O7/c7-3(8)1-2(5(10)11)4(9)6(12)13/h2,4,9H,1H2,(H,7,8)(H,10,11)(H,12,13)	ODBLHEXUDAPZAU-UHFFFAOYSA-N	Isocitric acid, also known as isocitrate or i-cit, belongs to the class of organic compounds known as tricarboxylic acids and derivatives. These are carboxylic acids containing exactly three carboxyl groups. Isocitric acid exists as a solid, soluble (in water), and a weakly acidic compound (based on its pKa). Isocitric acid has been found in human endocrine gland tissue, and has also been detecte…	Organic compounds	Organic acids and derivatives	Carboxylic acids and derivatives	Tricarboxylic acids and derivatives	Tricarboxylic acids and derivatives	Alcohol;Aliphatic acyclic compound;Alpha-hydroxy acid;Beta-hydroxy acid;Carbonyl group;Carboxylic acid;Hydrocarbon derivative;Hydroxy acid;Monosaccharide;Organic oxide;Organic oxygen compound;Organooxygen compound;Secondary alcohol;Tricarboxylic acid or derivatives	Health effect;Health condition;Anoxia;	Route of exposure;Enteral;Ingestion;Source;Endogenous;Food;Biological;Plant;Biological location;Organ and components;Endocrine gland;Adrenal gland;Biofluid and excreta;Semen;Urine;Saliva;Blood;Cerebrospinal fluid;Subcellular;Cytoplasm;Mitochondria;Peroxisome;	Naturally occurring process;Biological process;Biochemical pathway;Citric Acid Cycle;Congenital lactic acidosis;Glutaminolysis and Cancer;The oncogenic action of 2-hydroxyglutarate;The Oncogenic Action of Fumarate;The Oncogenic Action of Succinate;Warburg effect;		Cytoplasm;Mitochondria;Peroxisome	Blood;Cellular Cytoplasm;Cerebrospinal Fluid (CSF);Saliva;Semen;Urine	Adrenal Gland	2-ketoglutarate dehydrogenase complex deficiency;Citric Acid Cycle;Congenital lactic acidosis;Fumarase deficiency;Glutaminolysis and Cancer;Mitochondrial complex II deficiency;Pyruvate dehydrogenase deficiency (E2);Pyruvate dehydrogenase deficiency (E3);The oncogenic action of 2-hydroxyglutarate;The oncogenic action of D-2-hydroxyglutarate in Hydroxygluaricaciduria;The Oncogenic Action of Fumarat…	Anoxia;Alzheimer's disease;Frontotemporal dementia;Lewy body disease;Autosomal dominant polycystic kidney disease;Eosinophilic esophagitis	Aconitate hydratase, mitochondrial;Cytoplasmic aconitate hydratase;Isocitrate dehydrogenase [NADP], mitochondrial;Isocitrate dehydrogenase [NAD] subunit beta, mitochondrial;Isocitrate dehydrogenase [NADP] cytoplasmic;Isocitrate dehydrogenase [NAD] subunit alpha, mitochondrial;Isocitrate dehydrogenase [NAD] subunit gamma, mitochondrial	Q99798;P21399;P48735;O43837;O75874;P50213;P51553
	1	H	2	THIOUREA	NC(N)=S	CH4N2S	C14415	62-56-6	76.0095	24051	2723790	17395415	36946	T8656	Thiourea	http://www.sigmaaldrich.com/catalog/product/sial/T8656?lang=en&region=US		HMDB34155	HMDB34155	HMDB0034155	Thiourea	Thiourea is an organic compound of carbon, nitrogen, sulfur and hydrogen, with the formula CSN2H4 or (NH2)2CS. It is similar to urea, except that the oxygen atom is replaced by a sulfur atom. The properties of urea and thiourea differ significantly because of the relative electronegativities of sulfur and oxygen. Thiourea is a versatile reagent in organic synthesis. ""Thioureas"" refers to a broa…	2-Thiourea;Aminothioamide;Aminothiocarboxamide;Carbonothioic diamide;H2NC(S)NH2;Thiocarbamid;Thiocarbamide;Thiocarbonic acid diamide;Thioharnstoff;Thiokarbamid;tu;Thiocarbonate diamide;(NH2)2CS;2-thio-Pseudourea;2-thio-Urea;2-Thiopseudourea;beta -Thiopseudourea;beta-Thiopseudourea;Isothiourea;Pseudothiourea;Sulfocarbamide;Sulfourea;Sulfouren;Sulourea;thio-Urea;Thiocarbonic diamide;Thiomocovina;Th…	CH4N2S	76.0095	thiourea	thiourea	NC(N)=S	InChI=1S/CH4N2S/c2-1(3)4/h(H4,2,3,4)	UMGDCJDMYOKAJW-UHFFFAOYSA-N	Thiourea, also known as thiocarbamid or aminothioamide, belongs to the class of organic compounds known as thioureas. These are organic compounds containing the thiourea functional group, a derivative of urea with the general structure (R1(N)R2C(=S)(R3)R4, R1-R4=H, alkyl, aryl), obtained by replacing the carbonyl group of urea with a thiocarbonyl group. Thiourea is soluble (in water) and a very w…	Organic compounds	Organosulfur compounds	Thioureas		Thioureas	Aliphatic acyclic compound;Hydrocarbon derivative;Organic nitrogen compound;Organonitrogen compound;Organopnictogen compound;Thiourea	Source;Food;Biological location;Subcellular;Cytoplasm;Cell and elements;Extracellular;	Environmental role;Air pollutant;Industrial application;Food and nutrition;Pharmaceutical industry;Antiviral;Biological role;Nutrient;Free radical scavenger;			Cytoplasm;Extracellular					undefined	undefined
	1	H	3	DIETHANOLAMINE	OCCNCCO	C4H11NO2	C06772	111-42-2	105.079	3239	8113	8992	28123	31590	Diethanolamine	http://www.sigmaaldrich.com/catalog/product/sial/31590?lang=en&region=US		HMDB04437	HMDB0003091;HMDB03091;HMDB04437	HMDB0004437	Diethanolamine	Diethanolamine, often abbreviated as DEA, is an organic chemical compound which is both a secondary amine and a dialcohol. A dialcohol has two hydroxyl groups in its molecule. Like other amines, diethanolamine acts as a weak base. Diethanolamine is widely used in the preparation of diethanolamides and diethanolamine salts of long-chain fatty acids that are formulated into soaps and surfactants us…	Bis-(2-hydroxy-ethyl)-amine;Diolamine;H2dEa;N,N-Di(hydroxyethyl)amine;2,2'-Dihydroxydiethylamine;2,2'-Iminobis;2,2'-Iminobisethanol;2,2'-Iminodi-1-ethanol;2,2'-Iminodiethanol;2,2'Iminobisethanol;2-(2-hydroxyethylamino)Ethanol;2-[(2-Hydroxyethyl)amino]ethanol;Aliphatic amine;Bis(2-hydroxyethyl)amine;Bis(2-hydroxyethyl)tallow amine oxide;Bis(hydroxyethyl)amine;Bis-2-hydroxyethylamine;DEA;Di(2-hydro…	C4H11NO2	105.079	2-[(2-hydroxyethyl)amino]ethan-1-ol	diethanolamine	OCCNCCO	InChI=1S/C4H11NO2/c6-3-1-5-2-4-7/h5-7H,1-4H2	ZBCBWPMODOFKDW-UHFFFAOYSA-N	Diethanolamine, also known as diolamine or H2DEA, belongs to the class of organic compounds known as 1,2-aminoalcohols. These are organic compounds containing an alkyl chain with an amine group bound to the C1 atom and an alcohol group bound to the C2 atom. Diethanolamine exists as a solid, soluble (in water), and an extremely weak acidic (essentially neutral) compound (based on its pKa). Diethan…	Organic compounds	Organic nitrogen compounds	Organonitrogen compounds	Amines	1,2-aminoalcohols	1,2-aminoalcohol;Alcohol;Aliphatic acyclic compound;Hydrocarbon derivative;Organic oxygen compound;Organooxygen compound;Organopnictogen compound;Primary alcohol;Secondary aliphatic amine;Secondary amine	Source;Synthetic;Personal care product;Biological location;Organ and components;Endocrine gland;Thyroid gland;Subcellular;Cytoplasm;Biofluid and excreta;Urine;	Industrial application;Drug;Cosmetic;Personal care products;Environmental role;Air pollutant;Hazardous air pollutant;			Cytoplasm	Urine	Thyroid Gland			undefined	undefined
	1	H	4	AMINOISOBUTANOATE	CC(CN)C(O)=O	C4H9NO2	C05145	144-90-1	103.063	480	64956	7563	27389	217794	DL-3-Aminoisobutyric acid	http://www.sigmaaldrich.com/catalog/product/aldrich/217794?lang=en&region=US		HMDB03911	HMDB0000485;HMDB00485;HMDB03911	HMDB0003911	3-Aminoisobutanoic acid	beta-aminoisobutyric acid is the product from the conversion of N-carbamyl-beta-aminoisobutyric acid by the enzyme Beta-ureidopropionase (EC 3.5.1.6), the last step in pyrimidine degradation. Beta-ureidopropionase deficiency is an inborn error of pyrimidine degradation associated with neurological abnormalities (OMIM 606673).	2-(Aminomethyl)propionic acid;2-Methyl-beta-alanine;3-amino-2-Methylpropanoate;3-Aminoisobutanoate;alpha-Methyl-beta-alanine;BAIB;beta-Aminoisobutyric acid;DL-beta-Aminoisobutyric acid;2-(Aminomethyl)propionate;2-Methyl-b-alanine;2-Methyl-Î²-alanine;3-amino-2-Methylpropanoic acid;a-Methyl-b-alanine;Î±-methyl-Î²-alanine;b-Aminoisobutyrate;b-Aminoisobutyric acid;beta-Aminoisobutyrate;Î²-aminoisobut…	C4H9NO2	103.063	3-amino-2-methylpropanoic acid	(+)-Î²-aminoisobutyric acid	CC(CN)C(O)=O	InChI=1S/C4H9NO2/c1-3(2-5)4(6)7/h3H,2,5H2,1H3,(H,6,7)	QCHPKSFMDHPSNR-UHFFFAOYSA-N	3-Amino-isobutanoic acid, also known as 3-aminoisobutanoate or beta-aminoisobutyric acid, belongs to the class of organic compounds known as beta amino acids and derivatives. These are amino acids having a (-NH2) group attached to the beta carbon atom. 3-Amino-isobutanoic acid is soluble (in water) and a weakly acidic compound (based on its pKa). 3-Amino-isobutanoic acid has been detected in mult…	Organic compounds	Organic acids and derivatives	Carboxylic acids and derivatives	Amino acids, peptides, and analogues	Beta amino acids and derivatives	Aliphatic acyclic compound;Amine;Amino acid;Beta amino acid or derivatives;Carbonyl group;Carboxylic acid;Hydrocarbon derivative;Monocarboxylic acid or derivatives;Organic nitrogen compound;Organic oxide;Organic oxygen compound;Organonitrogen compound;Organooxygen compound;Organopnictogen compound;Primary aliphatic amine;Primary amine	Source;Endogenous;Biological location;Biofluid and excreta;Feces;Urine;Blood;Subcellular;Cytoplasm;	Naturally occurring process;Biological process;Biochemical pathway;MNGIE (Mitochondrial Neurogastrointestinal Encephalopathy);Pyrimidine Metabolism;	Biological role;Metabolite;		Cytoplasm	Blood;Feces;Urine		Beta Ureidopropionase Deficiency;Dihydropyrimidinase Deficiency;MNGIE (Mitochondrial Neurogastrointestinal Encephalopathy);Pyrimidine Metabolism;UMP Synthase Deficiency (Orotic Aciduria)	Methylmalonate semialdehyde dehydrogenase deficiency;Colorectal cancer;Eosinophilic esophagitis;D-Lactic Acidosis	Beta-ureidopropionase	Q9UBR1
	1	H	5	CYS-GLY	N[C@@H](CS)C(=O)NCC(O)=O	C5H10N2O3S	C01419	19246-18-5	178.041	3305	439498	4606	4047	C0166	Cys-Gly	http://www.sigmaaldrich.com/catalog/product/sigma/C0166?lang=en&region=US		HMDB00078	HMDB00078;HMDB0028775;HMDB28775	HMDB0000078	Cysteinylglycine	Cysteinylglycine is a naturally occurring dipeptide. It is derived from the breakdown of glutathione (a tripeptide). In plasma, cysteinylglycine is in a reduced, oxidized and protein-bound form (aminothiol) and interact via redox and disulphide exchange reactions, in a dynamic system referred to as redox thiol status (PMID 8642471). Spermatozoa of sub fertile men contain significantly higher thio…	CG;Cys-gly;N-L-Cysteinylglycine;L-Cysteinylglycine;N-Cysteinyl glycine;N-Cysteinyl-glycine;N-L-Cysteinyl-glycine;Cysteinyl-glycine	C5H10N2O3S	178.041	2-[(2R)-2-amino-3-sulfanylpropanamido]acetic acid	Cys-Gly	N[C@@H](CS)C(=O)NCC(O)=O	InChI=1S/C5H10N2O3S/c6-3(2-11)5(10)7-1-4(8)9/h3,11H,1-2,6H2,(H,7,10)(H,8,9)/t3-/m0/s1	ZUKPVRWZDMRIEO-VKHMYHEASA-N	L-Cysteinylglycine, also known as cys-gly or CG, belongs to the class of organic compounds known as dipeptides. These are organic compounds containing a sequence of exactly two alpha-amino acids joined by a peptide bond. L-Cysteinylglycine is slightly soluble (in water) and a weakly acidic compound (based on its pKa). L-Cysteinylglycine has been primarily detected in saliva, urine, blood, and cer…	Organic compounds	Organic acids and derivatives	Carboxylic acids and derivatives	Amino acids, peptides, and analogues	Dipeptides	Aliphatic acyclic compound;Alkylthiol;Alpha-amino acid amide;Alpha-amino acid or derivatives;Alpha-dipeptide;Amine;Amino acid;Amino acid or derivatives;Carbonyl group;Carboxamide group;Carboxylic acid;Cysteine or derivatives;Hydrocarbon derivative;Monocarboxylic acid or derivatives;N-acyl-alpha amino acid or derivatives;N-acyl-alpha-amino acid;Organic nitrogen compound;Organic oxide;Organic oxyge…	Route of exposure;Enteral;Ingestion;Source;Endogenous;Food;Biological;Plant;Poaceae;Fabaceae;Glycine max;Cucurbitaceae;Theobroma cacao;Animal;Biological location;Biofluid and excreta;Saliva;Urine;Blood;Cerebrospinal fluid;Subcellular;Cytoplasm;Cell and elements;Extracellular;	Naturally occurring process;Biological process;Biochemical pathway;Glutathione Metabolism;			Cytoplasm;Extracellular	Blood;Cerebrospinal Fluid (CSF);Saliva;Urine	Most Tissues	5-oxoprolinase deficiency;5-Oxoprolinuria;Gamma-glutamyl-transpeptidase deficiency;Gamma-Glutamyltransferase Deficiency;Glutathione Metabolism;Glutathione Synthetase Deficiency	Phenylketonuria	Aminopeptidase N;Gamma-glutamyltranspeptidase 1;Gamma-glutamyltransferase 7;Cytosol aminopeptidase;Gamma-glutamyltransferase 6;GGT7 protein;Gamma-glutamyltransferase 5;Gamma-glutamyltranspeptidase 2;Putative gamma-glutamyltranspeptidase 3	P15144;P19440;Q9UJ14;P28838;Q6P531;A0PJJ9;P36269;P36268;A6NGU5
	1	H	6	2-PHOSPHOGLYCERATE	OCC(OP(O)(O)=O)C(O)=O	C3H7O7P		2553-59-5	185.993		59		24344	19710	L-2-Phosphoglyceric acid disodium salt hydrate	http://www.sigmaaldrich.com/catalog/product/sigma/19710?lang=en&region=US		HMDB00362	HMDB00362	HMDB0000362	2-Phosphoglyceric acid	2-Phosphoglyceric acid (2PGA) is a glyceric acid which serves as the substrate in the ninth step of glycolysis. It is catalyzed by enolase into phosphoenolpyruvate (PEP), the penultimate step in the conversion of glucose to pyruvate. Enolase catalyzes the beta-elimination reaction in a stepwise manner wherein OH- is eliminated from C3 of a discrete carbanion (enolate) intermediate. This intermedi…	3-Hydroxy-2-(phosphonooxy)propanoic acid;3-Hydroxy-2-(phosphonooxy)propanoate;2-Phosphoglycerate;2-(Dihydrogen phosphate)glycerate;2-(Dihydrogen phosphate)glyceric acid;2-P-D-Glycerate;2-P-D-Glyceric acid;2-P-Glycerate;2-P-Glyceric acid;2-phospho-D-Glycerate;2-phospho-DL-Glyceric acid;3-Hydroxy-2-phosphonooxypropanoate;3-Hydroxy-2-phosphonooxypropanoic acid;DL-2-Phosphoglycerate;Glycerate 2-phosp…	C3H7O7P	185.993	3-hydroxy-2-(phosphonooxy)propanoic acid	2-phosphoglyceric acid	OCC(OP(O)(O)=O)C(O)=O	InChI=1S/C3H7O7P/c4-1-2(3(5)6)10-11(7,8)9/h2,4H,1H2,(H,5,6)(H2,7,8,9)	GXIURPTVHJPJLF-UHFFFAOYSA-N	2-Phosphoglyceric acid, also known as 2-p-D-glycerate or glycerate 2-phosphate, belongs to the class of organic compounds known as sugar acids and derivatives. Sugar acids and derivatives are compounds containing a saccharide unit which bears a carboxylic acid group. 2-Phosphoglyceric acid is soluble (in water) and an extremely strong acidic compound (based on its pKa). 2-Phosphoglyceric acid has…	Organic compounds	Organic oxygen compounds	Organooxygen compounds	Carbohydrates and carbohydrate conjugates	Sugar acids and derivatives	Alcohol;Aliphatic acyclic compound;Alkyl phosphate;Beta-hydroxy acid;Carbonyl group;Carboxylic acid;Carboxylic acid derivative;Glyceric_acid;Hydrocarbon derivative;Hydroxy acid;Monoalkyl phosphate;Monocarboxylic acid or derivatives;Monosaccharide;Organic oxide;Organic phosphoric acid derivative;Phosphoric acid ester;Primary alcohol	Biological location;Biofluid and excreta;Blood;Source;Endogenous;					Blood;Cellular Cytoplasm				Bisphosphoglycerate mutase;Phosphoglycerate mutase 2;Probable phosphoglycerate mutase 4;Phosphoglycerate mutase 1;6-phosphofructo-2-kinase/fructose-2,6-bisphosphatase 3;6-phosphofructo-2-kinase/fructose-2,6-bisphosphatase 4;6-phosphofructo-2-kinase/fructose-2,6-bisphosphatase 1;6-phosphofructo-2-kinase/fructose-2,6-bisphosphatase 2;Phosphoglycerate kinase 2;Phosphoglycerate kinase 1;Serine/threon…	P07738;P15259;Q8N0Y7;P18669;Q16875;Q16877;P16118;O60825;P07205;P00558;Q96HS1;A4D2J6;Q0D2Q6;Q53G35;Q6FHU2;Q6P6D7
	1	H	7	GUANIDINOACETATE	NC(=N)NCC(O)=O	C3H7N3O2	C00581	352-97-6	117.054	9	763	3860	16344	G11608	Guanidineacetic acid	http://www.sigmaaldrich.com/catalog/product/aldrich/G11608?lang=en&region=US		HMDB00128	HMDB00128	HMDB0000128	Guanidoacetic acid	Guanidoacetic acid is a metabolite in the Urea cycle and metabolism of amino groups, and in the metabolic pathways of several amino acids. This includes glycine, serine, threonine, arginine and proline metabolism. Guanidinoacetic acid is also a precursor of creatine, an essential substrate for muscle energy metabolism.	Glycocyamine;Guanidinoacetate;N-(Carbamimidoyl)glycine;N-[amino(imino)Methyl]glycine;N-Amidinoglycine;Guanidoacetate;Guanidinoacetic acid;(Carboxymethyl)-guanidine;2-[[amino(imino)Methyl]amino]acetate;2-[[amino(imino)Methyl]amino]acetic acid;a-Guanidinoacetate;a-Guanidinoacetic acid;alpha-Guanidinoacetate;alpha-Guanidinoacetic acid;b-Guanidinoacetate;b-Guanidinoacetic acid;beta-Guanidinoacetate;b…	C3H7N3O2	117.054	2-carbamimidamidoacetic acid	glycocyamine	NC(=N)NCC(O)=O	InChI=1S/C3H7N3O2/c4-3(5)6-1-2(7)8/h1H2,(H,7,8)(H4,4,5,6)	BPMFZUMJYQTVII-UHFFFAOYSA-N	Guanidoacetic acid, also known as guanidinoacetate or N-amidinoglycine, belongs to the class of organic compounds known as alpha amino acids and derivatives. These are amino acids in which the amino group is attached to the carbon atom immediately adjacent to the carboxylate group (alpha carbon), or a derivative thereof. Guanidoacetic acid is slightly soluble (in water) and a weakly acidic compou…	Organic compounds	Organic acids and derivatives	Carboxylic acids and derivatives	Amino acids, peptides, and analogues	Alpha amino acids and derivatives	Aliphatic acyclic compound;Alpha-amino acid or derivatives;Carbonyl group;Carboximidamide;Carboxylic acid;Guanidine;Hydrocarbon derivative;Imine;Monocarboxylic acid or derivatives;Organic nitrogen compound;Organic oxide;Organic oxygen compound;Organonitrogen compound;Organooxygen compound;Organopnictogen compound	Health effect;Observation;Eye irritation;Bleeding;Investigations;Weight loss;Health condition;Chronic renal failure;Schizophrenia;Kidney disease;Coma;Psychosis;Nervous system disorders;Seizure;Renal and urinary disorders;Chronic kidney disease;Psychiatric disorders;Confusion;Agitation;Cardiac disorders;Cardiovascular disease;Gastrointestinal disorders;Vomiting;Nausea;	Route of exposure;Parenteral;Dermal;Enteral;Ingestion;Source;Endogenous;Biological location;Organ and components;Brain;Liver;Kidney;Biofluid and excreta;Feces;Urine;Blood;Cerebrospinal fluid;Subcellular;Cytoplasm;Mitochondria;	Naturally occurring process;Biological process;Biochemical pathway;Arginine and Proline Metabolism;Glycine and Serine Metabolism;	Biological role;Metabolite;Industrial application;Pharmaceutical industry;Pharmaceutical;	Cytoplasm	Blood;Cellular Cytoplasm;Cerebrospinal Fluid (CSF);Feces;Urine	Brain;Kidney;Liver	3-Phosphoglycerate dehydrogenase deficiency;Arginine and Proline Metabolism;Arginine: Glycine Amidinotransferase Deficiency (AGAT Deficiency);Creatine deficiency, guanidinoacetate methyltransferase deficiency;Dihydropyrimidine Dehydrogenase Deficiency (DHPD);Dimethylglycine Dehydrogenase Deficiency;Dimethylglycine Dehydrogenase Deficiency;Glycine and Serine Metabolism;Guanidinoacetate Methyltrans…	Chronic renal failure;Uremia;Cerebral creatine deficiency syndrome 2;Cerebral creatine deficiency syndrome 3;Cerebral creatine deficiency syndrome 1;Crohn's disease;Ulcerative colitis;Eosinophilic esophagitis;Schizophrenia	Guanidinoacetate N-methyltransferase;Glycine amidinotransferase, mitochondrial	Q14353;P50440
	1	H	8	CREATININE	CN1CC(=O)NC1=N	C4H7N3O	C00791	60-27-5	113.059	8	588	4049	16737	C4255	Creatinine	http://www.sigmaaldrich.com/catalog/product/sial/C4255?lang=en&region=US		HMDB00562	HMDB00562	HMDB0000562	Creatinine	Creatinine, or creatine anhydride, is a breakdown product of creatine phosphate in muscle. The loss of a water molecule from creatine results in the formation of creatinine. Creatinine is transferred to the kidneys by blood plasma, whereupon it is eliminated from the body by glomerular filtration and partial tubular excretion. Creatinine is usually produced at a fairly constant rate by the body. …	1-Methylglycocyamidine;1-Methylhydantoin-2-imide;2-amino-1,5-dihydro-1-Methyl-4H-imidazol-4-one;2-amino-1-Methylimidazolin-4-one;Creatine anhydride;Creatinina;Kreatinin;2-amino-1-Methyl-1,5-dihydroimidazol-4-one;Krebiozen;Sulfate salt, creatinine;Creatinine sulfate salt;Salt, creatinine sulfate	C4H7N3O	113.059	2-imino-1-methylimidazolidin-4-one	creatinina	CN1CC(=O)NC1=N	InChI=1S/C4H7N3O/c1-7-2-3(8)6-4(7)5/h2H2,1H3,(H2,5,6,8)	DDRJAANPRJIHGJ-UHFFFAOYSA-N	Creatinine, also known as krebiozen, belongs to the class of organic compounds known as alpha amino acids and derivatives. These are amino acids in which the amino group is attached to the carbon atom immediately adjacent to the carboxylate group (alpha carbon), or a derivative thereof. Creatinine exists as a solid, slightly soluble (in water), and a very weakly acidic compound (based on its pKa)…	Organic compounds	Organic acids and derivatives	Carboxylic acids and derivatives	Amino acids, peptides, and analogues	Alpha amino acids and derivatives	2-imidazoline;Aliphatic heteromonocyclic compound;Alpha-amino acid or derivatives;Azacycle;Carbonyl group;Carboximidamide;Guanidine;Hydrocarbon derivative;Imidazolinone;N-acylimine;Organic 1,3-dipolar compound;Organic nitrogen compound;Organic oxide;Organic oxygen compound;Organoheterocyclic compound;Organonitrogen compound;Organooxygen compound;Organopnictogen compound;Propargyl-type 1,3-dipolar…	Health effect;Health condition;Chronic renal failure;Schizophrenia;Paraquat poisoning;Hyperoxalemia;	Route of exposure;Enteral;Ingestion;Source;Endogenous;Food;Synthetic;Personal care product;Biological;Animal;Plant;Poaceae;Fabaceae;Glycine max;Cucurbitaceae;Theobroma cacao;Biological location;Organ and components;Testicle;Spleen;Bladder;Liver;Prostate;Kidney;Pancreas;Endocrine gland;Thyroid gland;Cell and elements;Element;Platelet;Cell;Nerve cell;Fibroblast;Tissue and substructures;Placenta;Adi…	Biological role;Metabolite;Industrial application;Personal care products;Pharmaceutical industry;Pharmaceutical;		Cytoplasm	Amniotic Fluid;Blood;Breast Milk;Cerebrospinal Fluid (CSF);Feces;Saliva;Sweat;Urine	Adipose Tissue;Bladder;Fibroblasts;Kidney;Liver;Muscle;Nerve Cells;Pancreas;Placenta;Platelet;Prostate;Skeletal Muscle;Spleen;Testes;Thyroid Gland		Hyperoxalemia;Canavan disease;Isovaleric acidemia;Chronic renal failure;Pancreatic cancer;Stomach cancer;Early preeclampsia;Pregnancy;Late-onset preeclampsia;Primary hypomagnesemia;Lesch-Nyhan syndrome;21-Hydroxylase deficiency;Bartter Syndrome, Type 4A, Neonatal, with Sensorineural Deafness;Bartter Syndrome, Type 2, Antenatal;Pseudohypoaldosteronism, type I, autosomal dominant;Bartter Syndrome, …	undefined	undefined
	1	H	9	N-ACETYLTRYPTOPHAN	CC(=O)N[C@@H](CC1=CNC2=C1C=CC=C2)C(O)=O	C13H14N2O3		87-32-1	246.1	16734	2002	254786265		A6251	N-Acetyl-DL-tryptophan	http://www.sigmaaldrich.com/catalog/product/sigma/A6251?lang=en&region=US		-
	1	H	10	TRANS-ACONITATE	OC(=O)C\C(=C/C(O)=O)C(O)=O	C6H6O6	C02341	4023-65-8	174.016	3771	444212	5390	32806	122750	trans-Aconitic acid	http://www.sigmaaldrich.com/catalog/product/aldrich/122750?lang=en&region=US		HMDB00958	HMDB00958	HMDB0000958	trans-Aconitic acid	trans-Aconitic acid is normally present in normal human urine, and it has been suggested that is present in larger amounts with Reye's syndrome and organic aciduria. trans-Aconitic acid is a substrate of enzyme trans-aconitate 2-methyltransferase (EC 2.1.1.144) (PMID: 7096501, 4019674, 2950263). Trans-aconitate in the urine is a biomarker for the consumption of soy products.	(1E)-1-Propene-1,2,3-tricarboxylic acid;(e)-1-Propene-1,2,3-tricarboxylic acid;(1E)-1-Propene-1,2,3-tricarboxylate;trans-Aconitate;(e)-1-Propene-1,2,3-tricarboxylate;(1E)-Prop-1-ene-1,2,3-tricarboxylic;(1E)1-Propene-1,2,3-tricarboxylate;(1E)1-Propene-1,2,3-tricarboxylic acid;(e)-Aconitic acid;1-Propene-1-trans-2,3-tricarboxylic acid;1-trans-Propene-1,2,3-tricarboxylic acid;Acid;TRA;trans-1-Propen…	C6H6O6	174.016	(1E)-prop-1-ene-1,2,3-tricarboxylic acid	trans-aconitic acid	OC(=O)C\C(=C/C(O)=O)C(O)=O	InChI=1S/C6H6O6/c7-4(8)1-3(6(11)12)2-5(9)10/h1H,2H2,(H,7,8)(H,9,10)(H,11,12)/b3-1+	GTZCVFVGUGFEME-HNQUOIGGSA-N	trans-Aconitic acid, also known as trans-aconitate or (e)-aconitic acid, belongs to the class of organic compounds known as tricarboxylic acids and derivatives. These are carboxylic acids containing exactly three carboxyl groups. trans-Aconitic acid exists as a solid, slightly soluble (in water), and a weakly acidic compound (based on its pKa). trans-Aconitic acid has been detected in multiple bi…	Organic compounds	Organic acids and derivatives	Carboxylic acids and derivatives	Tricarboxylic acids and derivatives	Tricarboxylic acids and derivatives	Aliphatic acyclic compound;Carbonyl group;Carboxylic acid;Hydrocarbon derivative;Organic oxide;Organic oxygen compound;Organooxygen compound;Tricarboxylic acid or derivatives	Health effect;Health condition;Cancer;Lung cancer;	Route of exposure;Enteral;Ingestion;Source;Endogenous;Food;Biological;Plant;Poaceae;Glycine max;Biological location;Subcellular;Cytoplasm;Biofluid and excreta;Urine;Blood;			Cytoplasm	Blood;Urine			Lung Cancer;Eosinophilic esophagitis;Amish lethal microcephaly	undefined	undefined
	1	H	11	N-ACETYLMANNOSAMINE	[H][C@@]1(O)O[C@H](CO)[C@@H](O)[C@H](O)[C@@H]1NC(C)=O	C8H15NO6	C00645	7772-94-3	221.09	4229	11096158	310265669	63154	A8176	N-Acetyl-D-mannosamine	http://www.sigmaaldrich.com/catalog/product/sigma/A8176?lang=en&region=US		HMDB01129	HMDB0062724;HMDB01129;HMDB62724	HMDB0001129	N-Acetylmannosamine	N-Acetylmannosamine is a monosaccharide that is used as a precursor in the chemical or enzymatic synthesis of the neuraminic acids found in glycolipids and glycoproteins. N-Acetyl-D-mannosamine (ManNAc) is a specific substrate for the synthesis of N-acetylneuraminic acid, the essential precursor of bacterial capsular polysialic acid (PA). N-Acetyl-D-mannosamine is used for the synthesis of sialic…	beta-ManNAc;N-Acetyl-beta-mannosamine;b-ManNAc;Î²-mannac;N-Acetyl-b-mannosamine;N-Acetyl-Î²-mannosamine;2-acetamido-2-Deoxy-D-mannopyranose;2-acetamido-2-Deoxy-D-mannose;ManNAc;N-Acetyl-D-mannosamine;N-Acetylmannosamine, (D)-isomer;N-Acetylmannosamine, (L)-isomer	C8H15NO6	221.09	N-[(2R,3S,4R,5S,6R)-2,4,5-trihydroxy-6-(hydroxymethyl)oxan-3-yl]acetamide	N-acetylmannosamine	CC(=O)N[C@@H]1[C@H](O)O[C@H](CO)[C@@H](O)[C@@H]1O	InChI=1S/C8H15NO6/c1-3(11)9-5-7(13)6(12)4(2-10)15-8(5)14/h4-8,10,12-14H,2H2,1H3,(H,9,11)/t4-,5+,6-,7-,8-/m1/s1	OVRNDRQMDRJTHS-OZRXBMAMSA-N	N-Acetylmannosamine, also known as beta-mannac or Î²-mannac, belongs to the class of organic compounds known as acylaminosugars. These are organic compounds containing a sugar linked to a chain through N-acyl group. N-Acetylmannosamine is soluble (in water) and a very weakly acidic compound (based on its pKa). N-Acetylmannosamine has been found in human prostate and muscle tissues, and has also b…	Organic compounds	Organic oxygen compounds	Organooxygen compounds	Carbohydrates and carbohydrate conjugates	Acylaminosugars	Acetamide;Acylaminosugar;Alcohol;Aliphatic heteromonocyclic compound;Carbonyl group;Carboxamide group;Carboxylic acid derivative;Hemiacetal;Hexose monosaccharide;Hydrocarbon derivative;Monosaccharide;N-acyl-alpha-hexosamine;Organic nitrogen compound;Organic oxide;Organoheterocyclic compound;Organonitrogen compound;Organopnictogen compound;Oxacycle;Oxane;Polyol;Primary alcohol;Secondary alcohol;Se…	Source;Endogenous;Biological;Microbe;Biological location;Organ and components;Prostate;Tissue and substructures;Muscle;Cell and elements;Cell;Fibroblast;Biofluid and excreta;Feces;Subcellular;Cytoplasm;	Naturally occurring process;Biological process;Biochemical pathway;Amino Sugar Metabolism;			Cytoplasm	Feces	Fibroblasts;Muscle;Prostate	Amino Sugar Metabolism;G(M2)-Gangliosidosis: Variant B, Tay-sachs disease;Salla Disease/Infantile Sialic Acid Storage Disease;Sialuria or French Type Sialuria;Tay-Sachs Disease	Colorectal cancer	Bifunctional UDP-N-acetylglucosamine 2-epimerase/N-acetylmannosamine kinase;Sialic acid synthase;N-acylglucosamine 2-epimerase;N-acetylneuraminate lyase;14 kDa phosphohistidine phosphatase;Myotubularin-related protein 1;Myotubularin-related protein 2;Myotubularin-related protein 6;Myotubularin-related protein 7	Q9Y223;Q9NR45;P51606;Q9BXD5;Q9NRX4;Q13613;Q13614;Q9Y217;Q9Y216
	1	H	12	GLUCOSE 6-PHOSPHATE	OC1O[C@H](COP(O)(O)=O)[C@@H](O)[C@H](O)[C@H]1O	C6H13O9P	C00092	56-73-5	260.03		5958	3392	4170	G7879	D-Glucose 6-phosphate sodium salt	http://www.sigmaaldrich.com/catalog/product/sigma/G7879?lang=en&region=US		HMDB01401	HMDB0001549;HMDB0006793;HMDB01401;HMDB01549;HMDB06793	HMDB0001401	Glucose 6-phosphate	Glucose 6 phosphate (alpha-D-glucose 6 phosphate or G6P) is the alpha-anomer of glucose-6-phosphate. There are two anomers of glucose 6 phosphate, the alpha anomer and the beta anomer. Glucose 6 phosphate is an ester of glucose with phosphoric acid, made in the course of glucose metabolism by mammalian and other cells. It is a normal constituent of resting muscle and probably is in constant equil…	6-O-phosphono-D-Glucopyranose;D-Glucose 6-phosphate;GLC6p;Robison ester;Glucose 6-phosphoric acid;D-Glucose 6-phosphoric acid;a-D-Glucose 6- phosphate;alpha-D-Glucose 6- phosphate;alpha-D-Glucose 6-phosphate;alpha-D-Hexose 6-phosphate;D(+)-Glucopyranose 6-phosphate;D-Glucose-6-dihydrogen phosphate;D-Hexose 6-phosphate;Glucose-6-phosphate	C6H13O9P	260.03	{[(2R,3S,4S,5R)-3,4,5,6-tetrahydroxyoxan-2-yl]methoxy}phosphonic acid	glucose 6-phosphate	OC1O[C@H](COP(O)(O)=O)[C@@H](O)[C@H](O)[C@H]1O	InChI=1S/C6H13O9P/c7-3-2(1-14-16(11,12)13)15-6(10)5(9)4(3)8/h2-10H,1H2,(H2,11,12,13)/t2-,3-,4+,5-,6?/m1/s1	NBSCHQHZLSJFNQ-GASJEMHNSA-N	Glucose 6-phosphate, also known as robison ester or GLC6P, belongs to the class of organic compounds known as hexose phosphates. These are carbohydrate derivatives containing a hexose substituted by one or more phosphate groups. Glucose 6-phosphate is soluble (in water) and a moderately acidic compound (based on its pKa). Glucose 6-phosphate has been found throughout most human tissues, and has a…	Organic compounds	Organic oxygen compounds	Organooxygen compounds	Carbohydrates and carbohydrate conjugates	Hexose phosphates	Alcohol;Aliphatic heteromonocyclic compound;Alkyl phosphate;Hemiacetal;Hexose phosphate;Hydrocarbon derivative;Monoalkyl phosphate;Monosaccharide phosphate;Organic oxide;Organic phosphoric acid derivative;Organoheterocyclic compound;Oxacycle;Oxane;Phosphoric acid ester;Polyol;Secondary alcohol	Source;Endogenous;Biological location;Organ and components;Liver;Kidney;Endocrine gland;Adrenal gland;Tissue and substructures;Skeletal muscle;Adipose tissue;Muscle;Cell and elements;Cell;Fibroblast;Biofluid and excreta;Urine;Saliva;Blood;Subcellular;Endoplasmic reticulum;Mitochondria;Cytoplasm;	Naturally occurring process;Biological process;Biochemical pathway;Galactose metabolism;gluconeogenesis;Glycogenosis, Type IB;Glycogenosis, Type IC;glycolysis;Inositol Metabolism;Inositol phosphate metabolism;Nucleotide Sugars Metabolism;Pentose Phosphate Pathway;Starch and sucrose metabolism;Triosephosphate isomerase;Warburg effect;			Endoplasmic reticulum	Blood;Cellular Cytoplasm;Feces;Saliva;Urine	Adipose Tissue;Adrenal Gland;Fibroblasts;Kidney;Liver;Muscle;Skeletal Muscle	Fanconi-bickel syndrome;Fructose-1,6-diphosphatase deficiency;Galactose Metabolism;Galactosemia;Galactosemia II (GALK);Galactosemia III;Gluconeogenesis;Glucose-6-phosphate dehydrogenase deficiency;Glycogen Storage Disease Type 1A (GSD1A) or Von Gierke Disease;Glycogen synthetase deficiency;Glycogenosis, Type IA. Von gierke disease;Glycogenosis, Type IB;Glycogenosis, Type IC;Glycogenosis, Type III…	Colorectal cancer;Alzheimer's disease;Frontotemporal dementia;Lewy body disease;Eosinophilic esophagitis	Glucokinase;Hexokinase-3;Hexokinase-2;Hexokinase-1;Glucose-6-phosphate 1-dehydrogenase;GDH/6PGL endoplasmic bifunctional protein;ADP-dependent glucokinase;Glycogen phosphorylase, liver form;Glycogen phosphorylase, muscle form;Glycogen phosphorylase, brain form;Glucose-6-phosphatase;Glucose-6-phosphate isomerase;Phosphoglucomutase-1;Glucose-6-phosphate translocase;Glucokinase regulatory protein;Ph…	P35557;P52790;P52789;P19367;P11413;O95479;Q9BRR6;P06737;P11217;P11216;P35575;P06744;P36871;O43826;Q14397;Q96G03;Q9BUM1;Q9NQR9;Q9NPH2;Q2TB90
	2	A	1	DIAMINOPIMELATE	N[C@@H](CCC[C@H](N)C(O)=O)C(O)=O	C7H14N2O4	C00666	583-93-7	190.095	352	439283	3935	16026	33240	2,6-Diaminopimelic acid	http://www.sigmaaldrich.com/catalog/product/aldrich/33240?lang=en&region=US		HMDB01370	HMDB01370	HMDB0001370	Diaminopimelic acid	Diaminopimelic acid or DAPA is a lysine-like amino acid derivative that is a key component of the bacterial cell wall. DAPA is incorporated or integrated into peptidoglycan of gram negative bacteria and is the attachment point for Braun's lipoprotein (BLP or Murein Lipoprotein). BLP is found in gram-negative cell walls and is one of the most abundant membrane proteins. BLP is bound at its C-termi…	(S,S)-2,6-Diaminopimelic acid;(S-(R*,r*))-2,6-diaminoheptanedioic acid;L,L-2,6-Diaminopimelic acid;LL-2,6-Diaminoheptanedioate;LL-2,6-Diaminopimelate;(S,S)-2,6-Diaminopimelate;Diaminopimelate;(S-(R*,r*))-2,6-diaminoheptanedioate;L,L-2,6-Diaminopimelate;LL-2,6-Diaminoheptanedioic acid;LL-2,6-Diaminopimelic acid;( (R*,s*)-2,6-diamino-heptanedioate;( (R*,s*)-2,6-diamino-heptanedioic acid;(2R,6S)-2,6…	C7H14N2O4	190.095	(2S,6S)-2,6-diaminoheptanedioic acid	diamino-pimelic acid	N[C@@H](CCC[C@H](N)C(O)=O)C(O)=O	InChI=1S/C7H14N2O4/c8-4(6(10)11)2-1-3-5(9)7(12)13/h4-5H,1-3,8-9H2,(H,10,11)(H,12,13)/t4-,5-/m0/s1	GMKMEZVLHJARHF-WHFBIAKZSA-N	Diamino-pimelic acid, also known as LL-2,6-diaminopimelate or acid, diaminopimelic, belongs to the class of organic compounds known as l-alpha-amino acids. These are alpha amino acids which have the L-configuration of the alpha-carbon atom. Diamino-pimelic acid exists as a solid, soluble (in water), and a moderately acidic compound (based on its pKa). Diamino-pimelic acid has been detected in mul…	Organic compounds	Organic acids and derivatives	Carboxylic acids and derivatives	Amino acids, peptides, and analogues	L-alpha-amino acids	Aliphatic acyclic compound;Amine;Amino acid;Amino fatty acid;Carbonyl group;Carboxylic acid;Dicarboxylic acid or derivatives;Fatty acid;Fatty acyl;Hydrocarbon derivative;L-alpha-amino acid;Medium-chain fatty acid;Organic nitrogen compound;Organic oxide;Organic oxygen compound;Organonitrogen compound;Organooxygen compound;Organopnictogen compound;Primary aliphatic amine;Primary amine	Route of exposure;Enteral;Ingestion;Source;Food;Biological;Plant;Poaceae;Fabaceae;Glycine max;Cucurbitaceae;Theobroma cacao;Animal;Microbe;Biological location;Subcellular;Cytoplasm;Biofluid and excreta;Feces;Urine;Blood;	Industrial application;Pharmaceutical industry;Pharmaceutical;			Cytoplasm	Blood;Feces;Urine			Colorectal cancer	undefined	undefined
	2	A	2	AMINOADIPATE	NC(CCCC(O)=O)C(O)=O	C6H11NO4	C00956	542-32-5	161.069	469	92136	4207	37024	A0637	DL-2-Aminoadipic acid	http://www.sigmaaldrich.com/catalog/product/sigma/A0637?lang=en&region=US		HMDB00510	HMDB00510	HMDB0000510	Aminoadipic acid	Aminoadipic acid (2-aminoadipate) is a metabolite in the principal biochemical pathway of lysine. It is an intermediate in the metabolism (i.e. breakdown or degradation) of lysine and saccharopine. It antagonizes neuroexcitatory activity modulated by the glutamate receptor N-methyl-D-aspartate (NMDA). Aminoadipic acid has also been shown to inhibit the production of kynurenic acid, a broad spectr…	(+/-)-2-aminoadipic acid;Aad;alpha-Aminoadipic acid;DL-2-Aminoadipic acid;DL-2-Aminohexanedioic acid;DL-alpha-Aminoadipic acid;(+/-)-2-aminoadipate;Aminoadipate;a-Aminoadipate;a-Aminoadipic acid;alpha-Aminoadipate;Î±-aminoadipate;Î±-aminoadipic acid;DL-2-Aminoadipate;DL-2-Aminohexanedioate;DL-a-Aminoadipate;DL-a-Aminoadipic acid;DL-alpha-Aminoadipate;DL-Î±-aminoadipate;DL-Î±-aminoadipic acid;2-Am…	C6H11NO4	161.069	2-aminohexanedioic acid	aminoadipic acid	NC(CCCC(O)=O)C(O)=O	InChI=1S/C6H11NO4/c7-4(6(10)11)2-1-3-5(8)9/h4H,1-3,7H2,(H,8,9)(H,10,11)	OYIFNHCXNCRBQI-UHFFFAOYSA-N	Aminoadipic acid, also known as a-aminoadipate or Aad, belongs to the class of organic compounds known as alpha amino acids. These are amino acids in which the amino group is attached to the carbon atom immediately adjacent to the carboxylate group (alpha carbon). Aminoadipic acid exists as a solid, soluble (in water), and a moderately acidic compound (based on its pKa). Aminoadipic acid has been…	Organic compounds	Organic acids and derivatives	Carboxylic acids and derivatives	Amino acids, peptides, and analogues	Alpha amino acids	Aliphatic acyclic compound;Alpha-amino acid;Amine;Amino acid;Amino fatty acid;Carbonyl group;Carboxylic acid;Dicarboxylic acid or derivatives;Fatty acid;Fatty acyl;Hydrocarbon derivative;Medium-chain fatty acid;Organic nitrogen compound;Organic oxide;Organic oxygen compound;Organonitrogen compound;Organooxygen compound;Organopnictogen compound;Primary aliphatic amine;Primary amine	Health effect;Health condition;Alpha-aminoadipic aciduria;Schizophrenia;Aciduria;Metabolism and nutrition disorders;2-ketoadipic acidemia;2-aminoadipic aciduria;	Route of exposure;Enteral;Ingestion;Source;Endogenous;Food;Biological;Animal;Plant;Poaceae;Fabaceae;Cucurbitaceae;Biological location;Organ and components;Prostate;Biofluid and excreta;Saliva;Feces;Urine;Blood;Subcellular;Cytoplasm;Mitochondria;	Naturally occurring process;Biological process;Biochemical pathway;Lysine Degradation;Pyridoxine dependency with seizures;	Indirect biological role;Acidogen;Diabetogen;Atherogen;Metabotoxin;Industrial application;Food and nutrition;Biological role;Metabolite;	Cytoplasm;Mitochondria	Blood;Feces;Saliva;Urine	Prostate	2-aminoadipic 2-oxoadipic aciduria;Glutaric Aciduria Type I;Hyperlysinemia I, Familial;Hyperlysinemia II or Saccharopinuria;Lysine Degradation;Pyridoxine dependency with seizures;Saccharopinuria/Hyperlysinemia II	Alpha-aminoadipic aciduria;2-Ketoadipic acidemia;Ulcerative colitis;Crohn's disease;Metastatic melanoma;Colorectal cancer;Eosinophilic esophagitis;Schizophrenia;Alpha-aminoadipic and alpha-ketoadipic aciduria	Alpha-aminoadipic semialdehyde dehydrogenase;Kynurenine/alpha-aminoadipate aminotransferase, mitochondrial;Aminoadipate aminotransferase, isoform CRA_b;Acyl-CoA synthetase family member 4;L-aminoadipate-semialdehyde dehydrogenase-phosphopantetheinyl transferase	P49419;Q8N5Z0;Q4W5N8;Q4L235;Q9NRN7
	2	A	3	DEOXYCYTIDINE	NC1=NC(=O)N(C=C1)[C@H]1C[C@H](O)[C@@H](CO)O1	C9H13N3O4	C00881	951-77-9	227.091	3367	13711	4137	15698	D3897	2'-Deoxycytidine	http://www.sigmaaldrich.com/catalog/product/sigma/D3897?lang=en&region=US		HMDB00014	HMDB00014	HMDB0000014	Deoxycytidine	One of the principal nucleosides of DNA composed of cytosine and deoxyribose. A nucleoside consists of only a pentose sugar linked to a purine or pyrimidine base, without a phosphate group. When N1 is linked to the C1 of deoxyribose, deoxynucleosides and nucleotides are formed from cytosine and deoxyribose;deoxycytidine monophosphate (dCMP), deoxycytidine diphosphate (dCDP), deoxycytidine triphos…	4-amino-1-[(2R,4S,5R)-4-Hydroxy-5-(hydroxymethyl)tetrahydrofuran-2-yl]pyrimidin-2(1H)-one;dC;DCYD;1-(2-Deoxy-b-D-ribofuranosyl)cytosine;1-(2-Deoxy-beta-D-erythro-pentofuranosyl)-cytosine;1-(2-Deoxy-beta-D-ribofuranosyl)cytosine;1-(2-Deoxy-beta-delta-erythro-pentofuranosyl)-cytosine;1-(2-Deoxy-beta-delta-ribofuranosyl)cytosine;2'-Deoxycytidine;2-Deoxy-cytidine;4-amino-1-(2-Deoxy-b-D-erythro-pentof…	C9H13N3O4	227.091	4-amino-1-[(2R,4S,5R)-4-hydroxy-5-(hydroxymethyl)oxolan-2-yl]-1,2-dihydropyrimidin-2-one	2'-deoxycytidine	NC1=NC(=O)N(C=C1)[C@H]1C[C@H](O)[C@@H](CO)O1	InChI=1S/C9H13N3O4/c10-7-1-2-12(9(15)11-7)8-3-5(14)6(4-13)16-8/h1-2,5-6,8,13-14H,3-4H2,(H2,10,11,15)/t5-,6+,8+/m0/s1	CKTSBUTUHBMZGZ-SHYZEUOFSA-N	2'-Deoxycytidine, also known as dC, belongs to the class of organic compounds known as pyrimidine 2'-deoxyribonucleosides. Pyrimidine 2'-deoxyribonucleosides are compounds consisting of a pyrimidine linked to a ribose which lacks a hydroxyl group at position 2. 2'-Deoxycytidine exists as a solid, soluble (in water), and a very weakly acidic compound (based on its pKa). 2'-Deoxycytidine has been f…	Organic compounds	Nucleosides, nucleotides, and analogues	Pyrimidine nucleosides	Pyrimidine 2'-deoxyribonucleosides	Pyrimidine 2'-deoxyribonucleosides	Alcohol;Amine;Aminopyrimidine;Aromatic heteromonocyclic compound;Azacycle;Heteroaromatic compound;Hydrocarbon derivative;Hydropyrimidine;Imidolactam;Organic nitrogen compound;Organic oxide;Organic oxygen compound;Organoheterocyclic compound;Organonitrogen compound;Organooxygen compound;Organopnictogen compound;Oxacycle;Primary alcohol;Primary amine;Pyrimidine;Pyrimidine 2'-deoxyribonucleoside;Pyr…	Route of exposure;Enteral;Ingestion;Source;Endogenous;Food;Biological;Plant;Poaceae;Fabaceae;Glycine max;Cucurbitaceae;Theobroma cacao;Animal;Biological location;Tissue and substructures;All tissues;Biofluid and excreta;Feces;Urine;Blood;Cell and elements;Extracellular;Subcellular;Mitochondria;Nucleus;Lysosome;Cytoplasm;	Naturally occurring process;Biological process;Biochemical pathway;MNGIE (Mitochondrial Neurogastrointestinal Encephalopathy);Pyrimidine Metabolism;	Industrial application;Pharmaceutical industry;Pharmaceutical;		Extracellular;Lysosome;Mitochondria;Nucleus	Blood;Feces;Urine	All Tissues	Beta Ureidopropionase Deficiency;Dihydropyrimidinase Deficiency;MNGIE (Mitochondrial Neurogastrointestinal Encephalopathy);Pyrimidine Metabolism;UMP Synthase Deficiency (Orotic Aciduria)	Crohn's disease;Ulcerative colitis;Colorectal cancer	5'-nucleotidase;Cytosolic 5'-nucleotidase 1B;Cytosolic 5'-nucleotidase 1A;5'(3')-deoxyribonucleotidase, cytosolic type;Deoxycytidine kinase;5'(3')-deoxyribonucleotidase, mitochondrial;AID;Cytosolic 5'-nucleotidase 3;Cytosolic purine 5'-nucleotidase;Cytidine deaminase;Uridine-cytidine kinase-like 1;DNA dC->dU-editing enzyme APOBEC-3G	P21589;Q96P26;Q9BXI3;Q8TCD5;P27707;Q9NPB1;Q546Y9;Q9H0P0;P49902;P32320;Q9NWZ5;Q9HC16
	2	A	4	NORADRENALINE	NC[C@H](O)C1=CC(O)=C(O)C=C1	C8H11NO3	C00547	51-41-2	169.074	63	439260	3828	18357	A7257	(-)-Norepinephrine	http://www.sigmaaldrich.com/catalog/product/sigma/A7257?lang=en&region=US		HMDB00216	HMDB00216	HMDB0000216	Norepinephrine	Precursor of epinephrine that is secreted by the adrenal medulla and is a widespread central and autonomic neurotransmitter. Norepinephrine is the principal transmitter of most postganglionic sympathetic fibers and of the diffuse projection system in the brain arising from the locus ceruleus. It is also found in plants and is used pharmacologically as a sympathomimetic. Norepinephrine is elevated…	(-)-Arterenol;(-)-Noradrenaline;(-)-Norepinephrine;(R)-(-)-Norepinephrine;(R)-4-(2-amino-1-Hydroxyethyl)-1,2-benzenediol;(R)-Norepinephrine;4-[(1R)-2-amino-1-Hydroxyethyl]-1,2-benzenediol;Arterenol;L-Noradrenaline;L-NOREPINEPHRINE;Noradrenaline;Norepinefrina;Norepinephrinum;(-)-(R)-Norepinephrine;(-)-alpha-(Aminomethyl)protocatechuyl alcohol;(R)-Noradrenaline;4-(2-amino-1-Hydroxyethyl)-1,2-benzen…	C8H11NO3	169.074	4-[(1R)-2-amino-1-hydroxyethyl]benzene-1,2-diol	norepinephrine	NC[C@H](O)C1=CC(O)=C(O)C=C1	InChI=1S/C8H11NO3/c9-4-8(12)5-1-2-6(10)7(11)3-5/h1-3,8,10-12H,4,9H2/t8-/m0/s1	SFLSHLFXELFNJZ-QMMMGPOBSA-N	Norepinephrine, also known as arterenol or noradrenaline, belongs to the class of organic compounds known as catechols. Catechols are compounds containing a 1,2-benzenediol moiety. Norepinephrine exists as a solid, soluble (in water), and a very weakly acidic compound (based on its pKa). Norepinephrine has been found throughout most human tissues, and has also been detected in multiple biofluids,…	Organic compounds	Benzenoids	Phenols	Benzenediols	Catechols	1,2-aminoalcohol;1-hydroxy-2-unsubstituted benzenoid;1-hydroxy-4-unsubstituted benzenoid;Alcohol;Amine;Aralkylamine;Aromatic alcohol;Aromatic homomonocyclic compound;Catechol;Hydrocarbon derivative;Monocyclic benzene moiety;Organic nitrogen compound;Organic oxygen compound;Organonitrogen compound;Organooxygen compound;Organopnictogen compound;Primary aliphatic amine;Primary amine;Secondary alcohol	Health effect;Observation;Bleeding;Investigations;Weight loss;Health condition;Pheochromocytoma;Subarachnoid hemorrhage;Schizophrenia;Heat stress;Kidney disease;Coma;Psychosis;Nervous system disorders;Seizure;Renal and urinary disorders;Chronic kidney disease;Psychiatric disorders;Confusion;Agitation;Cardiac disorders;Cardiovascular disease;Gastrointestinal disorders;Vomiting;Nausea;Endocrine dis…	Route of exposure;Parenteral;Dermal;Enteral;Ingestion;Source;Endogenous;Food;Biological;Plant;Fabaceae;Biological location;Organ and components;Gonad;Intestine;Bladder;Prostate;Pancreas;Heart;Brain;Kidney;Endocrine gland;Adrenal cortex;Adrenal gland;Tissue and substructures;Adipose tissue;Placenta;Epidermis;Skeletal muscle;Muscle;Biofluid and excreta;Urine;Blood;Cerebrospinal fluid;Cell and eleme…	Naturally occurring process;Biological process;Biochemical pathway;3-Methylthiofentanyl Action Pathway;Alfentanil Action Pathway;Alvimopan Action Pathway;Anileridine Action Pathway;Benzocaine Action Pathway;Bupivacaine Action Pathway;Buprenorphine Action Pathway;Carfentanil Action Pathway;Catecholamine Biosynthesis;Chloroprocaine Action Pathway;Citalopram Action Pathway;Cocaine Action Pathway;Cod…	Biological role;Molecular messenger;Neurotransmitter;Industrial application;Pharmaceutical industry;Pharmaceutical;	Extracellular	Blood;Cerebrospinal Fluid (CSF);Urine	Adipose Tissue;Adrenal Cortex;Adrenal Gland;Adrenal Medulla;Bladder;Brain;Central Nervous System;Epidermis;Fibroblasts;Gonads;Heart;Intestine;Kidney;Lymphocyte;Muscle;Nerve Cells;Neuron;Pancreas;Placenta;Platelet;Prostate;Skeletal Muscle	3-Methylthiofentanyl Action Pathway;Alfentanil Action Pathway;Alkaptonuria;Alvimopan Action Pathway;Anileridine Action Pathway;Aromatic L-Aminoacid Decarboxylase Deficiency;Benzocaine Action Pathway;Bupivacaine Action Pathway;Buprenorphine Action Pathway;Carfentanil Action Pathway;Catecholamine Biosynthesis;Chloroprocaine Action Pathway;Citalopram Action Pathway;Cocaine Action Pathway;Codeine Act…	Subarachnoid hemorrhage;Heat stress;Pheochromocytoma;Uremia;Dopamine Beta-Hydroxylase Deficiency;Hypothyroidism;Cerebral infarction;Bacterial meningitis;Encephalitis;Schizophrenia;Dopamine-serotonin Vesicular Transport Defect	Amine oxidase [flavin-containing] B;Amine oxidase [flavin-containing] A;Dopamine beta-hydroxylase;Catechol O-methyltransferase;Phenylalanine-4-hydroxylase;Phenylethanolamine N-methyltransferase;Glycerol kinase;Cytochrome P450 1A2;Alpha-2A adrenergic receptor;Alpha-2B adrenergic receptor;Solute carrier family 22 member 5;Beta-1 adrenergic receptor;Beta-2 adrenergic receptor;Sodium-dependent noradr…	P27338;P21397;P09172;P21964;P00439;P11086;P32189;P05177;P08913;P18089;O76082;P08588;P07550;P23975;O15245;O15244;O75751;P35348;P35368;P25100;O00445;P13945;Q9Y6W9;P18825;Q9UQ04;Q71UR5
	2	A	5	GLUCOSAMINE 6-PHOSPHATE	N[C@H]1[C@@H](O)O[C@H](COP(O)(O)=O)[C@@H](O)[C@@H]1O	C6H14NO8P	C00352	70442-23-8	259.046	3390	439217	3645	15873	G4878	D-Glucosamine 6-phosphate sodium salt	http://www.sigmaaldrich.com/catalog/product/sigma/G4878?lang=en&region=US		HMDB01254	HMDB01254	HMDB0001254	Glucosamine 6-phosphate	Glucosamine 6-phosphate is normally produced in endothelial cells via the de novo glucosamine synthesis by the enzyme fructose-6-phosphate amidotransferase and the modulation of this pathway by hyperglycemia and glutamine. glutamine-fructose-6-phosphate amidotransferase (GFAT) catalyzes the first committed step in the pathway for biosynthesis of hexosamines in mammals. A member of the N-terminal …	2-amino-2-Deoxy-6-O-phosphono-alpha-D-glucopyranose;alpha-D-Glucosamine 6-(dihydrogen phosphate);2-amino-2-Deoxy-6-O-phosphono-a-D-glucopyranose;2-amino-2-Deoxy-6-O-phosphono-Î±-D-glucopyranose;Glucosamine 6-phosphoric acid;a-D-Glucosamine 6-(dihydrogen phosphate);a-D-Glucosamine 6-(dihydrogen phosphoric acid);alpha-D-Glucosamine 6-(dihydrogen phosphoric acid);Î±-D-glucosamine 6-(dihydrogen phosp…	C6H14NO8P	259.046	{[(2R,3S,4R,5R,6S)-5-amino-3,4,6-trihydroxyoxan-2-yl]methoxy}phosphonic acid	Î±-D-glucosamine 6-phosphate	N[C@H]1[C@@H](O)O[C@H](COP(O)(O)=O)[C@@H](O)[C@@H]1O	InChI=1S/C6H14NO8P/c7-3-5(9)4(8)2(15-6(3)10)1-14-16(11,12)13/h2-6,8-10H,1,7H2,(H2,11,12,13)/t2-,3-,4-,5-,6+/m1/s1	XHMJOUIAFHJHBW-UKFBFLRUSA-N	Glucosamine 6-phosphate, also known as GLCN-6-p or glucose-6-phosphoric acid, belongs to the class of organic compounds known as hexose phosphates. These are carbohydrate derivatives containing a hexose substituted by one or more phosphate groups. Glucosamine 6-phosphate is soluble (in water) and a moderately acidic compound (based on its pKa). Within the cell, glucosamine 6-phosphate is primaril…	Organic compounds	Organic oxygen compounds	Organooxygen compounds	Carbohydrates and carbohydrate conjugates	Hexose phosphates	1,2-aminoalcohol;1,2-diol;Alcohol;Aliphatic heteromonocyclic compound;Alkyl phosphate;Amine;Amino saccharide;Hemiacetal;Hexose phosphate;Hydrocarbon derivative;Monoalkyl phosphate;Monosaccharide phosphate;Organic nitrogen compound;Organic oxide;Organic phosphoric acid derivative;Organoheterocyclic compound;Organonitrogen compound;Organopnictogen compound;Oxacycle;Oxane;Phosphoric acid ester;Polyo…	Source;Endogenous;Biological location;Subcellular;Cytoplasm;Lysosome;	Naturally occurring process;Biological process;Biochemical pathway;Amino Sugar Metabolism;Glutamate Metabolism;Homocarnosinosis;	Industrial application;Pharmaceutical industry;Pharmaceutical;		Cytoplasm;Lysosome		Endothelium: Skin	2-Hydroxyglutric Aciduria (D And L Form);4-Hydroxybutyric Aciduria/Succinic Semialdehyde Dehydrogenase Deficiency;Amino Sugar Metabolism;G(M2)-Gangliosidosis: Variant B, Tay-sachs disease;Glutamate Metabolism;Homocarnosinosis;Hyperinsulinism-Hyperammonemia Syndrome;Salla Disease/Infantile Sialic Acid Storage Disease;Sialuria or French Type Sialuria;Succinic semialdehyde dehydrogenase deficiency;T…		Glucosamine 6-phosphate N-acetyltransferase;Glucokinase;Glucosamine-6-phosphate isomerase 1;Hexokinase-3;Hexokinase-2;Glutamine--fructose-6-phosphate aminotransferase [isomerizing] 2;Hexokinase-1;Glutamine--fructose-6-phosphate aminotransferase [isomerizing] 1;Putative N-acetylglucosamine-6-phosphate deacetylase;Glucosamine-6-phosphate isomerase 2;Putative hexokinase HKDC1	Q96EK6;P35557;P46926;P52790;P52789;O94808;P19367;Q06210;Q9Y303;Q8TDQ7;Q2TB90
	2	A	6	TARTRATE	O[C@@H]([C@H](O)C(O)=O)C(O)=O	C4H6O6	C02107	147-71-7	150.016	86561	439655	5189	15672	T206	D-(-)-Tartaric acid	http://www.sigmaaldrich.com/catalog/product/aldrich/T206?lang=en&region=US		HMDB29878	HMDB29878	HMDB0029878	D-Tartaric acid	D-Tartaric acid is found in loquat. D-Tartaric acid is found combined as Chicoric acid and it is an unnatural tartaric acid isomer. (Wikipedia	(-)-(S,S)-Tartaric acid;(-)-D-Tartaric acid;(-)-Tartaric acid;(-)-Weinsaeure;(2S,3S)-(-)-Tartaric acid;(2S,3S)-Tartaric acid;(S,S)-(-)-Tartaric acid;(S,S)-Tartaric acid;D(-)-TARTARIC ACID;D-(-)-Tartaric acid;D-Threaric acid;Linksweinsaeure;(-)-(S,S)-Tartarate;D-Tartarate;(-)-D-Tartarate;(-)-Tartarate;(2S,3S)-(-)-Tartarate;(2S,3S)-Tartarate;(S,S)-(-)-Tartarate;(S,S)-Tartarate;D(-)-TARTARate;D-(-)-…	C4H6O6	150.016	(2S,3S)-2,3-dihydroxybutanedioic acid	D-tartaric acid	O[C@@H]([C@H](O)C(O)=O)C(O)=O	InChI=1S/C4H6O6/c5-1(3(7)8)2(6)4(9)10/h1-2,5-6H,(H,7,8)(H,9,10)/t1-,2-/m0/s1	FEWJPZIEWOKRBE-LWMBPPNESA-N	D-Tartaric acid, also known as (S,S)-tartarate or D-threaric acid, belongs to the class of organic compounds known as sugar acids and derivatives. Sugar acids and derivatives are compounds containing a saccharide unit which bears a carboxylic acid group. D-Tartaric acid exists as a solid, soluble (in water), and a moderately acidic compound (based on its pKa). Within the cell, D-tartaric acid is …	Organic compounds	Organic oxygen compounds	Organooxygen compounds	Carbohydrates and carbohydrate conjugates	Sugar acids and derivatives	1,2-diol;Alcohol;Aliphatic acyclic compound;Alpha-hydroxy acid;Beta-hydroxy acid;Carbonyl group;Carboxylic acid;Carboxylic acid derivative;Dicarboxylic acid or derivatives;Fatty acid;Hydrocarbon derivative;Hydroxy acid;Monosaccharide;Organic oxide;Secondary alcohol;Short-chain hydroxy acid;Sugar acid	Route of exposure;Enteral;Ingestion;Source;Endogenous;Food;Biological;Plant;Biological location;Subcellular;Cytoplasm;Cell and elements;Extracellular;				Cytoplasm;Extracellular					Galactosylgalactosylxylosylprotein 3-beta-glucuronosyltransferase 1;Hypoxia-inducible factor 1-alpha inhibitor;V-type proton ATPase subunit C 1	Q9P2W7;Q9NWT6;P21283
	2	A	7	3-DEHYDROSHIKIMATE	C1C(C(C(=O)C=C1C(=O)O)O)O	C7H8O5	C02637	2922-42-1	172.037	3296	439774	5617	30918	5616	3-Dehydroshikimic acid	http://www.sigmaaldrich.com/catalog/product/sigma/05616?lang=en&region=US		YMDB00390
	2	A	8	NORSPERMIDINE	NCCCNCCCN	C6H17N3	C03375	56-18-8	131.142	24057	5942	6210	16841	I1006	Bis(3-aminopropyl)amine	http://www.sigmaaldrich.com/catalog/product/aldrich/I1006?lang=en&region=US		HMDB11634	HMDB11634	HMDB0011634	Norspermidine	Norspermidine is a polyamine of similar structure to the more common spermidine. While norspermidine has been found to occur naturally in some species of plants, bacteria, and algae, it is not known to be a natural product in humans as spermidine is.	1,7-diamino-4-Azaheptane;3,3'-Iminobis(propylamine);3,3'-Iminobispropylamine;3,3'-Iminodi(propylamine);3,3-Diaminodipropylamine;4-Azaheptane-1,7-diamine;Dipropylenetriamine;N-(3-Aminopropyl)-1,3-propanediamine;N-(3-Aminopropyl)propane-1,3-diamine;N-3-Aminopropyl-1,3-diaminopropane;-1,3-Propanediamine;3, 3'-Diaminodipropylamine;3, {3'-iminobis[propylamine]};3,3'-diamino-Dipropylamine;3,3'-Diaminod…	C6H17N3	131.142	bis(3-aminopropyl)amine	norspermidine	NCCCNCCCN	InChI=1S/C6H17N3/c7-3-1-5-9-6-2-4-8/h9H,1-8H2	OTBHHUPVCYLGQO-UHFFFAOYSA-N	Norspermidine, also known as caldine or dipropylentriamin, belongs to the class of organic compounds known as dialkylamines. These are organic compounds containing a dialkylamine group, characterized by two alkyl groups bonded to the amino nitrogen. Norspermidine exists as a liquid, soluble (in water), and a very strong basic compound (based on its pKa). Norspermidine can be converted into dihydr…	Organic compounds	Organic nitrogen compounds	Organonitrogen compounds	Amines	Dialkylamines	Aliphatic acyclic compound;Hydrocarbon derivative;Organopnictogen compound;Primary aliphatic amine;Primary amine;Secondary aliphatic amine	Route of exposure;Enteral;Ingestion;Source;Endogenous;Food;Biological;Plant;Poaceae;Fabaceae;Glycine max;Cucurbitaceae;Theobroma cacao;Animal;									Diamine acetyltransferase 1;Choline dehydrogenase, mitochondrial;Dimethylglycine dehydrogenase, mitochondrial;Spermine synthase;4-trimethylaminobutyraldehyde dehydrogenase;Gamma-butyrobetaine dioxygenase;S-methyl-5'-thioadenosine phosphorylase;S-adenosylmethionine decarboxylase proenzyme;Glycine amidinotransferase, mitochondrial;Betaine--homocysteine S-methyltransferase 1;Sarcosine dehydrogenase,…	P21673;Q8NE62;Q9UI17;P52788;P49189;O75936;Q13126;P17707;P50440;Q93088;Q9UL12;P19113;P11926;Q9NWM0;Q9BSE5;Q9NVH6;Q9H2M3;Q8NCN5;P54368;Q6P1K2
	2	A	9	HOMOCYSTEINE	NC(CCS)C(O)=O	C4H9NO2S	C00155	454-29-5	135.035	63636	778	7710	17230	44925	DL-Homocysteine	http://www.sigmaaldrich.com/catalog/product/sial/44925?lang=en&region=US		HMDB00742	HMDB0000165;HMDB00165;HMDB00742	HMDB0000742	Homocysteine	Homocysteine is a sulfur-containing amino acid that arises during methionine metabolism. Although its concentration in plasma is only about 10 micromolar (uM), even moderate hyperhomocysteinemia is associated with increased incidence of cardiovascular disease and Alzheimer's disease. Elevations in plasma homocysteine are commonly found as a result of vitamin deficiencies, polymorphisms of enzymes…	2-amino-4-Mercaptobutyric acid;Hcy;2-amino-4-Mercaptobutyrate;(+-)-Homocysteine;(S)-2-amino-4-mercapto-Butanoate;(S)-2-amino-4-mercapto-Butanoic acid;2-amino-4-mercapto-Butanoate;2-amino-4-mercapto-Butanoic acid;2-amino-4-mercapto-Butyric acid;2-amino-4-mercapto-DL-Butyrate;2-amino-4-mercapto-DL-Butyric acid;2-amino-4-Sulfanylbutanoate;2-amino-4-Sulfanylbutanoic acid;D,L-Homocysteine;DL-2-amino-4…	C4H9NO2S	135.035	2-amino-4-sulfanylbutanoic acid	homocysteine	NC(CCS)C(O)=O	InChI=1S/C4H9NO2S/c5-3(1-2-8)4(6)7/h3,8H,1-2,5H2,(H,6,7)	FFFHZYDWPBMWHY-UHFFFAOYSA-N	Homocysteine, also known as Hcy or homo-cys, belongs to the class of organic compounds known as alpha amino acids. These are amino acids in which the amino group is attached to the carbon atom immediately adjacent to the carboxylate group (alpha carbon). Homocysteine exists as a solid, soluble (in water), and a moderately acidic compound (based on its pKa). Homocysteine has been found throughout …	Organic compounds	Organic acids and derivatives	Carboxylic acids and derivatives	Amino acids, peptides, and analogues	Alpha amino acids	Aliphatic acyclic compound;Alkylthiol;Alpha-amino acid;Amine;Amino acid;Carbonyl group;Carboxylic acid;Fatty acid;Fatty acyl;Hydrocarbon derivative;Monocarboxylic acid or derivatives;Organic nitrogen compound;Organic oxide;Organic oxygen compound;Organonitrogen compound;Organooxygen compound;Organopnictogen compound;Organosulfur compound;Primary aliphatic amine;Primary amine;Thia fatty acid	Health effect;Observation;Bleeding;Investigations;Weight loss;Health condition;Creutzfeldt-jakob disease;Multiple sclerosis;Sickle cell anemia;Continuous ambulatory peritoneal dialysis;Hemodialysis;Chronic renal failure;Homocystinuria;Peripheral neuropathy;Coma;Vascular disease;Methylenetetrahydrofolate reductase deficiency;Hyperhomocysteinemia;Atherosclerosis;Psychosis;Blood and lymphatic system…	Route of exposure;Enteral;Ingestion;Source;Endogenous;Food;Biological;Plant;Poaceae;Fabaceae;Glycine max;Cucurbitaceae;Theobroma cacao;Animal;Biological location;Organ and components;Intestine;Brain;Liver;Artery;Kidney;Pancreas;Cell and elements;Element;Platelet;Cell;Nerve cell;Fibroblast;Tissue and substructures;Placenta;Adipose tissue;Muscle;Biofluid and excreta;Saliva;Urine;Blood;Cerebrospinal…	Naturally occurring process;Biological process;Biochemical pathway;Betaine Metabolism;Catecholamine Biosynthesis;Glycine and Serine Metabolism;Homocysteine Degradation;Methionine Metabolism;Sarcosine Oncometabolite Pathway;	Biological role;Drug metabolite;Essential amino acid;Waste product;	Cytoplasm	Blood;Cerebrospinal Fluid (CSF);Feces;Saliva;Urine	Adipose Tissue;Artery;Brain;Fibroblasts;Intestine;Kidney;Liver;Muscle;Nerve Cells;Neuron;Pancreas;Placenta;Platelet	3-Phosphoglycerate dehydrogenase deficiency;Betaine Metabolism;Catecholamine Biosynthesis;Cystathionine Beta-Synthase Deficiency;Dihydropyrimidine Dehydrogenase Deficiency (DHPD);Dimethylglycine Dehydrogenase Deficiency;Dimethylglycine Dehydrogenase Deficiency;Gamma-cystathionase deficiency (CTH);Glycine and Serine Metabolism;Glycine N-methyltransferase Deficiency;Homocysteine Degradation;Homocys…	Creutzfeldt-Jakob disease;Sickle cell anemia;Multiple sclerosis;Stroke;Peripheral neuropathy;Chronic renal failure;Continuous ambulatory peritoneal dialysis;Hemodialysis;Homocystinuria;Parkinson's disease;Amyotrophic lateral sclerosis;Progressive supranuclear palsy;Uremia;Sulfite oxidase deficiency, ISOLATED;Methylenetetrahydrofolate reductase deficiency;Molybdenum cofactor deficiency;Cystathioni…	Methionine synthase;Betaine--homocysteine S-methyltransferase 1;Putative adenosylhomocysteinase 3;Adenosylhomocysteinase;Putative adenosylhomocysteinase 2;Cystathionine beta-synthase;S-methylmethionine--homocysteine S-methyltransferase BHMT2	Q99707;Q93088;Q96HN2;P23526;O43865;P35520;Q9H2M3
	2	A	10	THEOPHYLLINE	CN1C2=C(NC=N2)C(=O)N(C)C1=O	C7H8N4O2	C07130	58-55-9	180.065	1458	2153	9340	28177	T1633	Theophylline	http://www.sigmaaldrich.com/catalog/product/sigma/T1633?lang=en&region=US		HMDB01889	HMDB01889	HMDB0001889	Theophylline	Theophylline is a methylxanthine drug used in therapy for respiratory diseases such as chronic obstructive pulmonary disease (COPD) or asthma under a variety of brand names. As a member of the xanthine family, it bears structural and pharmacological similarity to caffeine. It is naturally found in black tea and green tea. A methyl xanthine derivative from tea with diuretic, smooth muscle relaxant…	1,3-Dimethyl-7H-purine-2,6-dione;1,3-Dimethylxanthine;Elixophyllin;Respbid;theo-Dur;Theolair;Theophyllin;Theophylline anhydrous;Uniphyl;Accurbron;Acet-theocin;Aerolate;Aerolate III;Aerolate SR;Aminophylline;Aquaphyllin;Armophylline;Asbron;Asmax;Austyn;Bronkodyl;Bronkodyl SR;Choledyl sa;Constant-T;Diphyllin;Doraphyllin;Duraphyl;Dyspne-inhal;Elixex;Elixicon;Elixomin;Elixophyllin SR;Elixophylline;Eu…	C7H8N4O2	180.065	1,3-dimethyl-2,3,6,7-tetrahydro-1H-purine-2,6-dione	theophylline	CN1C2=C(NC=N2)C(=O)N(C)C1=O	InChI=1S/C7H8N4O2/c1-10-5-4(8-3-9-5)6(12)11(2)7(10)13/h3H,1-2H3,(H,8,9)	ZFXYFBGIUFBOJW-UHFFFAOYSA-N	Theophylline, also known as uniphyl or aerolate, belongs to the class of organic compounds known as xanthines. These are purine derivatives with a ketone group conjugated at carbons 2 and 6 of the purine moiety. Theophylline is a drug which is used for the treatment of the symptoms and reversible airflow obstruction associated with chronic asthma and other chronic lung diseases, such as emphysema…	Organic compounds	Organoheterocyclic compounds	Imidazopyrimidines	Purines and purine derivatives	Xanthines	6-oxopurine;Alkaloid or derivatives;Aromatic heteropolycyclic compound;Azacycle;Azole;Heteroaromatic compound;Hydrocarbon derivative;Imidazole;Lactam;Organic nitrogen compound;Organic oxide;Organic oxygen compound;Organonitrogen compound;Organooxygen compound;Organopnictogen compound;Purinone;Pyrimidine;Pyrimidone;Urea;Vinylogous amide;Xanthine	Health effect;Health condition;Nervous system disorders;Seizure;	Route of exposure;Enteral;Ingestion;Source;Endogenous;Food;Biological;Plant;Theobroma cacao;Coffea;Biological location;Organ and components;Testicle;Brain;Liver;Kidney;Pancreas;Cell and elements;Element;Platelet;Cell;Nerve cell;Fibroblast;Tissue and substructures;Placenta;Epidermis;Skeletal muscle;Adipose tissue;Muscle;Subcellular;Cytoplasm;Biofluid and excreta;Urine;Blood;Cerebrospinal fluid;	Naturally occurring process;Biological process;Biochemical pathway;Asthma;Caffeine metabolism;	Industrial application;Pharmaceutical industry;Pharmaceutical;Biological role;Drug metabolite;Waste product;	Cytoplasm	Blood;Cerebrospinal Fluid (CSF);Feces;Urine	Adipose Tissue;Adrenal Medulla;Brain;Epidermis;Fibroblasts;Kidney;Liver;Muscle;Nerve Cells;Neutrophil;Pancreas;Placenta;Platelet;Skeletal Muscle;Stratum Corneum;Testes	Caffeine Metabolism	Traumatic brain injury;Head injury;Colorectal cancer;Asthma	cGMP-inhibited 3',5'-cyclic phosphodiesterase A;cAMP-specific 3',5'-cyclic phosphodiesterase 4B;cAMP-specific 3',5'-cyclic phosphodiesterase 4A;cGMP-specific 3',5'-cyclic phosphodiesterase;Adenosine deaminase;Cytochrome P450 3A4;Cytochrome P450 2C9;Cytochrome P450 2E1;Cytochrome P450 1B1;Cytochrome P450 2D6;Cytochrome P450 1A1;Cytochrome P450 1A2;Cytochrome P450 2C8;Adenosine receptor A1;Adenosin…	Q14432;Q07343;P27815;O76074;P00813;P08684;P11712;P05181;Q16678;P10635;P04798;P05177;P10632;P30542;P29274;P29275;Q9Y694
	2	A	11	LEUCINE	CC(C)C[C@H](N)C(O)=O	C6H13NO2	C00123	328-39-2	131.095	24	6106	3423	15603	L7875	DL-Leucine	http://www.sigmaaldrich.com/catalog/product/sigma/L7875?lang=en&region=US		HMDB00687	HMDB00687	HMDB0000687	L-Leucine	L-leucine, also known as leu or 2-amino-4-methylvaleric acid, belongs to leucine and derivatives class of compounds. Those are compounds containing leucine or a derivative thereof resulting from reaction of leucine at the amino group or the carboxy group, or from the replacement of any hydrogen of glycine by a heteroatom. L-leucine is soluble (in water) and a moderately acidic compound (based on …	(2S)-2-amino-4-Methylpentanoic acid;(2S)-alpha-2-amino-4-Methylvaleric acid;(2S)-alpha-Leucine;(S)-(+)-Leucine;(S)-Leucine;2-amino-4-Methylvaleric acid;L;L-Leucin;L-Leuzin;Leu;LEUCINE;(2S)-2-amino-4-Methylpentanoate;(2S)-a-2-amino-4-Methylvalerate;(2S)-a-2-amino-4-Methylvaleric acid;(2S)-alpha-2-amino-4-Methylvalerate;(2S)-Î±-2-amino-4-methylvalerate;(2S)-Î±-2-amino-4-methylvaleric acid;(2S)-a-Le…	C6H13NO2	131.095	(2S)-2-amino-4-methylpentanoic acid	L-leucine	CC(C)C[C@H](N)C(O)=O	InChI=1S/C6H13NO2/c1-4(2)3-5(7)6(8)9/h4-5H,3,7H2,1-2H3,(H,8,9)/t5-/m0/s1	ROHFNLRQFUQHCH-YFKPBYRVSA-N	L-Leucine, also known as (S)-leucine or L-leucin, belongs to the class of organic compounds known as leucine and derivatives. Leucine and derivatives are compounds containing leucine or a derivative thereof resulting from reaction of leucine at the amino group or the carboxy group, or from the replacement of any hydrogen of glycine by a heteroatom. L-Leucine exists as a solid, soluble (in water),…	Organic compounds	Organic acids and derivatives	Carboxylic acids and derivatives	Amino acids, peptides, and analogues	Leucine and derivatives	Aliphatic acyclic compound;Alpha-amino acid;Amine;Amino acid;Branched fatty acid;Carbonyl group;Carboxylic acid;Fatty acid;Fatty acyl;Hydrocarbon derivative;L-alpha-amino acid;Leucine or derivatives;Methyl-branched fatty acid;Monocarboxylic acid or derivatives;Organic nitrogen compound;Organic oxide;Organic oxygen compound;Organonitrogen compound;Organooxygen compound;Organopnictogen compound;Pri…	Health effect;Health condition;Epilepsy;Schizophrenia;Cardiac disorders;Heart failure;Cancer;Leukemia;	Route of exposure;Enteral;Ingestion;Source;Food;Synthetic;Personal care product;Biological;Animal;Plant;Poaceae;Coffea;Fabaceae;Glycine max;Cucurbitaceae;Theobroma cacao;Biological location;Organ and components;Intestine;Testicle;Bladder;Prostate;Kidney;Tissue and substructures;Placenta;Epidermis;Adipose tissue;Skeletal muscle;Muscle;Biofluid and excreta;Urine;Saliva;Feces;Blood;Breast milk;Sweat…	Naturally occurring process;Biological process;Biochemical pathway;Amikacin Action Pathway;Arbekacin Action Pathway;Azithromycin Action Pathway;Chloramphenicol Action Pathway;Clarithromycin Action Pathway;Clindamycin Action Pathway;Clomocycline Action Pathway;Demeclocycline Action Pathway;Doxycycline Action Pathway;Erythromycin Action Pathway;Gentamicin Action Pathway;Glutaminolysis and Cancer;Jo…	Industrial application;Drug;Food and nutrition;Personal care products;Pharmaceutical industry;Pharmaceutical;Biological role;Essential amino acid;	Extracellular;Mitochondria	Blood;Breast Milk;Cerebrospinal Fluid (CSF);Feces;Saliva;Sweat;Urine	Adipose Tissue;Adrenal Medulla;Bladder;Epidermis;Fibroblasts;Intestine;Kidney;Muscle;Nerve Cells;Neuron;Placenta;Platelet;Prostate;Skeletal Muscle;Testes	2-Methyl-3-Hydroxybutryl CoA Dehydrogenase Deficiency;3-Hydroxy-3-Methylglutaryl-CoA Lyase Deficiency;3-hydroxyisobutyric acid dehydrogenase deficiency;3-hydroxyisobutyric aciduria;3-Methylcrotonyl Coa Carboxylase Deficiency Type I;3-Methylglutaconic Aciduria Type I;3-Methylglutaconic Aciduria Type III;3-Methylglutaconic Aciduria Type IV;Amikacin Action Pathway;Arbekacin Action Pathway;Azithromyc…	Epilepsy;Maple syrup urine disease;Heart failure;Phenylketonuria;Schizophrenia;Early preeclampsia;Pregnancy;Late-onset preeclampsia;Fumarase deficiency;Dihydrolipoamide Dehydrogenase Deficiency;Branched-chain Keto Acid Dehydrogenase Kinase Deficiency;Lipoyltransferase 1 Deficiency;Leukemia;Alzheimer's disease;Epilepsy, early-onset, vitamin B6-dependent;Crohn's disease;Ulcerative colitis;Colorecta…	Branched-chain-amino-acid aminotransferase, cytosolic;Branched-chain-amino-acid aminotransferase, mitochondrial;Probable leucine--tRNA ligase, mitochondrial;Leucine--tRNA ligase, cytoplasmic;Large neutral amino acids transporter small subunit 2;4F2 cell-surface antigen heavy chain;Leucine carboxyl methyltransferase 2;Leucine carboxyl methyltransferase 1	P54687;O15382;Q15031;Q9P2J5;Q9UHI5;P08195;O60294;Q9UIC8
	2	A	12	TREHALOSE	OC[C@H]1O[C@H](O[C@H]2O[C@H](CO)[C@@H](O)[C@H](O)[C@H]2O)[C@H](O)[C@@H](O)[C@@H]1O	C12H22O11	C01083	6138-23-4	342.116	3479	7427	4320	16551	T9531	D-(+)-Trehalose dihydrate	http://www.sigmaaldrich.com/catalog/product/sigma/T9531?lang=en&region=US		HMDB00975	HMDB00975	HMDB0000975	Trehalose	Trehalose, also known as mycose, is a 1-alpha (disaccharide) sugar found extensively but not abundantly in nature. It is thought to be implicated in anhydrobiosis - the ability of plants and animals to withstand prolonged periods of desiccation. The sugar is thought to form a gel phase as cells dehydrate, which prevents disruption of internal cell organelles by effectively splinting them in posit…	(GLC)2;alpha,Alpha'-trehalose;alpha-D-GLCP-(11)-alpha-D-GLCP;alpha-D-Glucopyranosyl-alpha-D-glucopyranoside;alpha-D-Trehalose;alpha-Trehalose;D-(+)-Trehalose;Ergot sugar;Mycose;a,Alpha'-trehalose;Î±,alpha'-trehalose;a-D-GLCP-(11)-a-D-GLCP;Î±-D-GLCP-(11)-Î±-D-GLCP;a-D-Glucopyranosyl-a-D-glucopyranoside;Î±-D-glucopyranosyl-Î±-D-glucopyranoside;a-D-Trehalose;Î±-D-trehalose;a-Trehalose;Î±-trehalose;a…	C12H22O11	342.116	(2R,3S,4S,5R,6R)-2-(hydroxymethyl)-6-{[(2R,3R,4S,5S,6R)-3,4,5-trihydroxy-6-(hydroxymethyl)oxan-2-yl]oxy}oxane-3,4,5-triol	Î±,Î±'-trehalose	OC[C@H]1O[C@H](O[C@H]2O[C@H](CO)[C@@H](O)[C@H](O)[C@H]2O)[C@H](O)[C@@H](O)[C@@H]1O	InChI=1S/C12H22O11/c13-1-3-5(15)7(17)9(19)11(21-3)23-12-10(20)8(18)6(16)4(2-14)22-12/h3-20H,1-2H2/t3-,4-,5-,6-,7+,8+,9-,10-,11-,12-/m1/s1	HDTRYLNUVZCQOY-LIZSDCNHSA-N	Trehalose, also known as alpha-D-trehalose or (GLC)2, belongs to the class of organic compounds known as o-glycosyl compounds. These are glycoside in which a sugar group is bonded through one carbon to another group via a O-glycosidic bond. Trehalose exists as a solid, soluble (in water), and a very weakly acidic compound (based on its pKa). Trehalose has been found in human kidney, muscle and ep…	Organic compounds	Organic oxygen compounds	Organooxygen compounds	Carbohydrates and carbohydrate conjugates	O-glycosyl compounds	Acetal;Alcohol;Aliphatic heteromonocyclic compound;Disaccharide;Hydrocarbon derivative;O-glycosyl compound;Organoheterocyclic compound;Oxacycle;Oxane;Polyol;Primary alcohol;Secondary alcohol	Route of exposure;Enteral;Ingestion;Source;Endogenous;Food;Biological;Microbe;Plant;Cucurbitaceae;Biological location;Organ and components;Kidney;Tissue and substructures;Muscle;Epidermis;Biofluid and excreta;Feces;Urine;Cell and elements;Extracellular;Element;Platelet;Cell;Fibroblast;	Naturally occurring process;Biological process;Biochemical pathway;Trehalose Degradation;	Industrial application;Pharmaceutical industry;Pharmaceutical;		Extracellular	Feces;Urine	Epidermis;Fibroblasts;Kidney;Muscle;Platelet	Trehalose Degradation		Trehalase	O43280
	2	B	1	BETAINE	C[N+](C)(C)CC([O-])=O	C5H11NO2	C00719	107-43-7	117.079	287	247	3985	17750	61962	Betaine	http://www.sigmaaldrich.com/catalog/product/sigma/61962?lang=en&region=US		HMDB00043	HMDB00043	HMDB0000043	Betaine	Betaine (or N,N,N-trimethylglycine) was named after its discovery in sugar beet (Beta vulgaris) in the 19th century. It is a small N-trimethylated amino acid, existing in zwitterionic form at neutral pH. It is now often called glycine betaine to distinguish it from other betaines that are widely distributed in microorganisms, plants, and animals. Many naturally occurring betaines serve as organic…	(Trimethylammoniumyl)acetate;1-Carboxy-N,N,N-trimethylmethanaminium inner salt;2-N,N,N-trimethylammonio Acetate;Abromine;Acidol;Bet;N,N,N-Trimethylammonioacetate;N,N,N-Trimethylglycine;Trimethylaminoacetate;Trimethylammonioacetate;Trimethylglycine;Trimethylglycocoll;(Trimethylammoniumyl)acetic acid;2-N,N,N-trimethylammonio Acetic acid;N,N,N-Trimethylammonioacetic acid;Trimethylaminoacetic acid;Tr…	C5H11NO2	117.079	2-(trimethylazaniumyl)acetate	Bet	C[N+](C)(C)CC([O-])=O	InChI=1S/C5H11NO2/c1-6(2,3)4-5(7)8/h4H2,1-3H3	KWIUHFFTVRNATP-UHFFFAOYSA-N	Betaine, also known as glycine betaine or acidin pepsin, belongs to the class of organic compounds known as alpha amino acids. These are amino acids in which the amino group is attached to the carbon atom immediately adjacent to the carboxylate group (alpha carbon). Betaine exists as a solid, slightly soluble (in water), and a moderately acidic compound (based on its pKa). Betaine has been found …	Organic compounds	Organic acids and derivatives	Carboxylic acids and derivatives	Amino acids, peptides, and analogues	Alpha amino acids	Aliphatic acyclic compound;Alpha-amino acid;Amine;Carbonyl group;Carboxylic acid;Carboxylic acid salt;Hydrocarbon derivative;Monocarboxylic acid or derivatives;Organic nitrogen compound;Organic oxide;Organic oxygen compound;Organic salt;Organonitrogen compound;Organooxygen compound;Organopnictogen compound;Quaternary ammonium salt;Tetraalkylammonium salt	Health effect;Health condition;Chronic renal failure;Hemodialysis;Schizophrenia;Continuous ambulatory peritoneal dialysis;Cancer;Lung cancer;	Route of exposure;Enteral;Ingestion;Source;Endogenous;Food;Biological;Plant;Poaceae;Fabaceae;Glycine max;Cucurbitaceae;Theobroma cacao;Animal;Biological location;Tissue and substructures;Adipose tissue;Skeletal muscle;Placenta;Epidermis;Organ and components;Gonad;Intestine;Testicle;Spleen;Skin;Bladder;Liver;Prostate;Kidney;Pancreas;Endocrine gland;Adrenal cortex;Adrenal gland;Biofluid and excreta…	Naturally occurring process;Biological process;Biochemical pathway;Betaine Metabolism;Glycine and Serine Metabolism;Methionine Metabolism;Sarcosine Oncometabolite Pathway;	Industrial application;Pharmaceutical industry;Pharmaceutical;Biological role;Osmolyte;	Cytoplasm;Extracellular;Mitochondria	Blood;Breast Milk;Feces;Saliva;Urine	Adipose Tissue;Adrenal Cortex;Adrenal Gland;Bladder;Fibroblasts;Gonads;Gut;Intestine;Kidney;Liver;Pancreas;Placenta;Platelet;Prostate;Skeletal Muscle;Skin;Spleen;Stratum Corneum;Testes	3-Phosphoglycerate dehydrogenase deficiency;Betaine Metabolism;Cystathionine Beta-Synthase Deficiency;Dihydropyrimidine Dehydrogenase Deficiency (DHPD);Dimethylglycine Dehydrogenase Deficiency;Dimethylglycine Dehydrogenase Deficiency;Glycine and Serine Metabolism;Glycine N-methyltransferase Deficiency;Homocystinuria-megaloblastic anemia due to defect in cobalamin metabolism, cblG complementation …	Chronic renal failure;Continuous ambulatory peritoneal dialysis;Hemodialysis;Colorectal cancer;Schizophrenia;Early preeclampsia;Pregnancy;Late-onset preeclampsia;Hypermethioninemia;Crohn's disease;Ulcerative colitis;Perillyl alcohol administration for cancer treatment;Pancreatic cancer;Periodontal disease;Alzheimer's disease;Frontotemporal dementia;Lewy body disease;Lung Cancer;Argininosuccinic a…	Choline dehydrogenase, mitochondrial;Betaine--homocysteine S-methyltransferase 1;Sodium- and chloride-dependent betaine transporter;S-methylmethionine--homocysteine S-methyltransferase BHMT2	Q8NE62;Q93088;P48065;Q9H2M3
	2	B	2	TRYPTOPHAN	N[C@H](CC1=CNC2=CC=CC=C12)C(O)=O	C11H12N2O2	C00525	153-94-6	204.09	65364	9060	3808	16296	T9753	D-Tryptophan	http://www.sigmaaldrich.com/catalog/product/sigma/T9753?lang=en&region=US		HMDB13609	HMDB13609	HMDB0013609	D-Tryptophan	Tryptophan (Trp or W) (sold for medical use as Tryptan) is one of the 20 standard amino acids. Its distinguishing structural characteristic is its indole functional group. The D-stereoisomer is occasionally found in naturally produced peptides (e.g. contryphan, the marine venom peptide).	(2R)-2-amino-3-(1H-indol-3-yl)Propanoic acid;(R)-Tryptophan;(2R)-2-amino-3-(1H-indol-3-yl)Propanoate;(+)-Tryptophan;(R)-(+)-2-amino-3-(3-Indolyl)propionic acid;(R)-2-amino-3-(3-Indolyl)propionic acid;D-(+)-Tryptophan;D-alpha-amino-3-Indolepropionic acid;D-Tryptophane;D-Trytophane;delta-(+)-Tryptophan;delta-alpha-amino-3-Indolepropionic acid;delta-Tryptophane;delta-Trytophane;DL-Tryptophan;DTR;H-D…	C11H12N2O2	204.09	(2R)-2-amino-3-(1H-indol-3-yl)propanoic acid	D-tryptophan	N[C@H](CC1=CNC2=C1C=CC=C2)C(O)=O	InChI=1S/C11H12N2O2/c12-9(11(14)15)5-7-6-13-10-4-2-1-3-8(7)10/h1-4,6,9,13H,5,12H2,(H,14,15)/t9-/m1/s1	QIVBCDIJIAJPQS-SECBINFHSA-N	D-Tryptophan, also known as DTR or delta-tryptophane, belongs to the class of organic compounds known as indolyl carboxylic acids and derivatives. Indolyl carboxylic acids and derivatives are compounds containing a carboxylic acid chain (of at least 2 carbon atoms) linked to an indole ring. D-Tryptophan exists as a solid, slightly soluble (in water), and a moderately acidic compound (based on its…	Organic compounds	Organoheterocyclic compounds	Indoles and derivatives	Indolyl carboxylic acids and derivatives	Indolyl carboxylic acids and derivatives	Alpha-amino acid;Alpha-amino acid or derivatives;Amine;Amino fatty acid;Aralkylamine;Aromatic heteropolycyclic compound;Azacycle;Benzenoid;Carbonyl group;Carboxylic acid;Carboxylic acid derivative;D-alpha-amino acid;Fatty acyl;Heteroaromatic compound;Hydrocarbon derivative;Indole;Indolyl carboxylic acid derivative;Monocarboxylic acid or derivatives;Organonitrogen compound;Organooxygen compound;Pr…	Biological location;Biofluid and excreta;Blood;Source;Endogenous;	Industrial application;Pharmaceutical industry;Pharmaceutical;				Blood;Feces			Colorectal cancer	Indoleamine 2,3-dioxygenase 1	P14902
	2	B	3	3-SULFINOALANINE	N[C@@H](CS(=O)=O)C(O)=O	C3H7NO4S	C00606	207121-48-0	153.01	5927	1549098	24278312	16345	C4418	L-Cysteinesulfinic acid monohydrate	http://www.sigmaaldrich.com/catalog/product/sigma/C4418?lang=en&region=US		HMDB00996	HMDB00996	HMDB0000996	3-Sulfinoalanine	3-Sulfinoalanine or cysteinesulfinic acid is a N-methyl-D-aspartate agonist. It is a product of cysteine dioxygenase or CDO [EC 1.13.11.20]. In humans cysteine catabolism is tightly regulated via regulation of cysteine dioxygenase (CDO) levels in the liver, with the turnover of CDO protein being dramatically decreased when intracellular cysteine levels increase. This occurs in response to changes…	2-amino-3-Sulfino-propionic acid;Cysteine-S,S-dioxide;Cysteine-S-dioxide;L-Cysteine-S,S-dioxide;2-amino-3-Sulfino-propionate;2-amino-3-Sulphino-propionate;2-amino-3-Sulphino-propionic acid;3-Sulphinoalanine;3-Sulfino- alanine;3-Sulfino-L-alanine;3-Sulphino-L-alanine;Alanine 3-sulfinic acid;Cysteine hydrogen sulfite ester;Cysteine sulfinate;Cysteine sulfinic acid;L-Cysteine sulfinic acid;L-Cystein…	C3H7NO4S	153.01	(2R)-2-amino-3-sulfonylpropanoic acid	cysteine-S-dioxide	N[C@@H](CS(=O)=O)C(O)=O	InChI=1S/C3H7NO4S/c4-2(3(5)6)1-9(7)8/h2,9H,1,4H2,(H,5,6)/t2-/m0/s1	WVMUCBHSEHBMKA-REOHCLBHSA-N	3-Sulfinoalanine, also known as cysteine-S-dioxide or cysteine sulfinate, belongs to the class of organic compounds known as l-alpha-amino acids. These are alpha amino acids which have the L-configuration of the alpha-carbon atom. 3-Sulfinoalanine is soluble (in water) and a moderately acidic compound (based on its pKa). 3-Sulfinoalanine has been detected in multiple biofluids, such as blood and …	Organic compounds	Organic acids and derivatives	Carboxylic acids and derivatives	Amino acids, peptides, and analogues	L-alpha-amino acids	Aliphatic acyclic compound;Alkylthiol;Amine;Amino acid;Carbonyl group;Carboxylic acid;Hydrocarbon derivative;L-alpha-amino acid;Monocarboxylic acid or derivatives;Organic nitrogen compound;Organic oxide;Organic oxygen compound;Organonitrogen compound;Organooxygen compound;Organopnictogen compound;Organosulfur compound;Primary aliphatic amine;Primary amine;S-alkylsulfenate	Source;Endogenous;Biological location;Biofluid and excreta;Blood;Cerebrospinal fluid;Subcellular;Mitochondria;	Naturally occurring process;Biological process;Biochemical pathway;Cysteine Metabolism;Cystinosis, ocular nonnephropathic;Taurine and hypotaurine metabolism;			Mitochondria	Blood;Cerebrospinal Fluid (CSF)		Beta-mercaptolactate-cysteine disulfiduria;Cysteine Metabolism;Cystinosis, ocular nonnephropathic;Taurine and Hypotaurine Metabolism	Methotrexate treatment	Aspartate aminotransferase, cytoplasmic;Aspartate aminotransferase, mitochondrial;Glutamate decarboxylase 2;Glutamate decarboxylase 1;Cysteine sulfinic acid decarboxylase;Cysteine dioxygenase type 1;Cysteine dioxygenase	P17174;P00505;Q05329;Q99259;Q9Y600;Q16878;Q16857
	2	B	4	O-SUCCINYL-HOMOSERINE	C(COC(=O)CCC(=O)O)C(C(=O)O)N	C8H13NO6	C01118	1492-23-5	219.074	362	439406	4349	16160	S7129	O-Succinyl-L-homoserine	http://www.sigmaaldrich.com/catalog/product/sigma/S7129?lang=en&region=US		YMDB00917
	2	B	5	ALLANTOIN	NC(=O)NC1NC(=O)NC1=O	C4H6N4O3	C01551	97-59-6	158.044	89	204	4709	15676	5670	Allantoin	http://www.sigmaaldrich.com/catalog/product/sial/05670?lang=en&region=US		HMDB00462	HMDB00462	HMDB0000462	Allantoin	Allantoin is a diureide of glyoxylic acid with the chemical formula C4H6N4O3. It is also called 5-ureidohydantoin or glyoxyldiureide. It is a product of the oxidation of uric acid. It is also a product of purine metabolism in most mammals except for higher apes, and it is present in their urine. In humans, uric acid is excreted instead of allantoin. The presence of allantoin in the urine can be a…	(2,5-dioxo-4-Imidazolidinyl)urea;2,5-dioxo-4-Imidazolidinyl-urea;4-ureido-2,5-Imidazolidinedione;5-ureido-2,4-Imidazolidindione;5-Ureidohydantoin;Glyoxyldiureide;N-(2,5-dioxo-4-Imidazolidinyl)urea;(S)-Allantoin;5-ureido-Hydantoin;5-Ureidohydrantoin;Alantan;Allantol;Alloxantin;AVC/Dienestrolcream;Cordianine;D00121;Fancol toin;Glyoxyldiureid;Glyoxylic diureide;Psoralon;Sebical;Septalan;Sween brand …	C4H6N4O3	158.044	(2,5-dioxoimidazolidin-4-yl)urea	allantoin	NC(=O)NC1NC(=O)NC1=O	InChI=1S/C4H6N4O3/c5-3(10)6-1-2(9)8-4(11)7-1/h1H,(H3,5,6,10)(H2,7,8,9,11)	POJWUDADGALRAB-UHFFFAOYSA-N	Allantoin, also known as glyoxyldiureide or 5-ureidohydantoin, belongs to the class of organic compounds known as imidazoles. Imidazoles are compounds containing an imidazole ring, which is an aromatic five-member ring with two nitrogen atoms at positions 1 and 3, and three carbon atoms. Allantoin exists as a solid, slightly soluble (in water), and a very weakly acidic compound (based on its pKa)…	Organic compounds	Organoheterocyclic compounds	Azoles	Imidazoles	Imidazoles	Aliphatic heteromonocyclic compound;Azacycle;Carboximidamide;Carboximidic acid derivative;Hydrocarbon derivative;Imidazole;Imine;Isourea;Organic 1,3-dipolar compound;Organic nitrogen compound;Organic oxygen compound;Organonitrogen compound;Organooxygen compound;Organopnictogen compound;Propargyl-type 1,3-dipolar organic compound	Health effect;Health condition;Schizophrenia;Infections and infestations;Meningitis;	Route of exposure;Enteral;Ingestion;Source;Endogenous;Food;Synthetic;Personal care product;Biological;Animal;Microbe;Plant;Poaceae;Coffea;Fabaceae;Glycine max;Cucurbitaceae;Theobroma cacao;Biological location;Subcellular;Cytoplasm;Biofluid and excreta;Saliva;Feces;Urine;Blood;Cerebrospinal fluid;	Industrial application;Personal care products;		Cytoplasm	Blood;Cerebrospinal Fluid (CSF);Feces;Saliva;Urine			Chronic renal failure;Schizophrenia;Meningitis;Crohn's disease;Ulcerative colitis;Colorectal cancer;Eosinophilic esophagitis	Putative 2-oxo-4-hydroxy-4-carboxy-5-ureidoimidazoline decarboxylase	A6NGE7
[truncated: 522 more rows]
