# Supplementary material for: Development of an Accurate Mass Retention Time Database for Untargeted Metabolomic Analysis and Its Application to Plasma and Urine Pediatric Samples
Source: Molecules. 2021 Jul 13;26(14):4256. doi: 10.3390/molecules26144256 (PMC8303579; doi:10.3390/molecules26144256)
Supplement: Supplementary file 1 [file molecules-26-04256-s001.zip › molecules-1261967-supplementary/Supplementary Table S2.xlsx]

## Sheet: IROA
N	Code plate row column	Plate	Row	Column	Product Name	Formula	Neutral monoisotopic molecular mass	Mixture Number	FIA Pos	FIA Neg	Pos Adduct	Neg Adduct	RT C18	RT HILIC	Best Energy Pos	Best Energy Neg	InchiKEY	SMILE
1	1A1	1	A	1	β-Nicotinamide adenine dinucleotide hydrate	C21H27N7O14P2	663.109	1	ID	ID			N/A	N/A	20	20	BAWFJGJZGIEFAR-NNYOXOHSSA-O	NC(C1=C[N+]([C@@H]2O[C@@H]([C@H]([C@H]2O)O)COP([O-])(OP(O)(OC[C@H]3O[C@@H](N4C=NC5=C4N=CN=C5N)[C@@H]([C@@H]3O)O)=O)=O)=CC=C1)=O
2	1A2	1	A	2	L-Glutamine	C5H10N2O3	146.069	1	ID	ID			0.9965	N/A	50	60	ZDXPYRJPNDTMRX-VKHMYHEASA-N	N[C@@H](CCC(N)=O)C(O)=O
3	1A3	1	A	3	Hypotaurine	C2H7NO2S	109.02	1	ID	ID			1.0165	N/A	20	20	VVIUBCNYACGLLV-UHFFFAOYSA-N	NCCS(O)=O
4	1A4	1	A	4	L-Pyroglutamic acid	C10H13N4O8P	348.047	X	ID	N/A			N/A	N/A	80	N/A		O[C@@H]1[C@@H](COP(O)(O)=O)O[C@H]([C@@H]1O)N1C=NC2=C1N=CNC2=O
5	1A5	1	A	5	Citric acid	C6H8O7	192.027	1	ID	ID			2.189	N/A	30	40	KRKNYBCHXYNGOX-UHFFFAOYSA-N	OC(=O)CC(O)(CC(O)=O)C(O)=O
6	1A6	1	A	6	L-Threonine	C4H9NO3	119.058	2	ID	ID			1.0025	9.856	60	10	AYFVYJQAPQTCCC-GBXIJSLDSA-N	C[C@@H](O)[C@H](N)C(O)=O
7	1A7	1	A	7	Purine	C5H4N4	120.044	1	ID	ID			1.727	3.264	90	120	KDCGOANMDULRCW-UHFFFAOYSA-N	N1C=NC2=C1C=NC=N2
8	1A8	1	A	8	N-Acetylneuraminic acid	C11H19NO9	309.106	1	ID	ID			1.1245	8.539	30	30	SQVRNKJHWKZAKO-LUWBGTNYSA-N	CC(=O)N[C@@H]1[C@@H](O)C[C@](O)(O[C@H]1[C@H](O)[C@H](O)CO)C(O)=O
9	1A9	1	A	9	DL-Kynurenine	C10H12N2O3	208.085	1	ID	ID			3.574	N/A	50	30		N[C@@H](CC(=O)C1=CC=CC=C1N)C(O)=O
10	1A10	1	A	10	Pyrimidine	C4H4N2	80.0374	1	N/A	N/A			N/A	N/A	N/A	N/A		C1=CN=CN=C1
11	1A11	1	A	11	Pipecolinic acid	C4H7NO4	133.038	X	ID	ID			N/A	N/A	60	70		N[C@H](CC(O)=O)C(O)=O
12	1A12	1	A	12	Uric acid	C5H4N4O3	168.028	1	ID	ID			1.462	8.54	80	90	LEHOTFFKMJEONL-UHFFFAOYSA-N	O=C1NC2=C(N1)C(=O)NC(=O)N2
13	1B1	1	B	1	Cytidine	C9H13N3O5	243.086	1	ID	N/A			1.195	N/A	70	N/A	UHDGCWIWMRVCDJ-XVFCMESISA-N	NC1=NC(=O)N(C=C1)[C@@H]1O[C@H](CO)[C@@H](O)[C@H]1O
14	1B2	1	B	2	L-Serine	C3H7NO3	105.043	1	ID	ID			0.9845	N/A	50	80	MTCFGRXMJLQNBG-REOHCLBHSA-N	N[C@@H](CO)C(O)=O
15	1B3	1	B	3	L-Cysteine	C3H7NO2S	121.02	1	ID	ID			0.975	N/A	40	50	XUJNEKJLAYXESH-REOHCLBHSA-N	N[C@@H](CS)C(O)=O
16	1B4	1	B	4	L-Citrulline	C6H13N3O3	175.096	1	ID	N/A			1.028	N/A	40	N/A	RHGKLRLOHDJJDR-BYPYZUCNSA-N	N[C@@H](CCCNC(N)=O)C(O)=O
17	1B5	1	B	5	Taurine	C2H7NO3S	125.015	1	ID	ID			1.0145	8.462	110	80	XOAAWQZATWQOTB-UHFFFAOYSA-N	NCCS(O)(=O)=O
18	1B6	1	B	6	D-(+)-Gluconic acid δ-lactone	C6H10O6	178.048	1	ID	ID			1.068	N/A	90	50	PHOQVHQSTUBQQK-SQOUGZDYSA-N	OC[C@H]1OC(=O)[C@H](O)[C@@H](O)[C@@H]1O
19	1B7	1	B	7	Nicotinic acid	C6H5NO2	123.032	1	ID	ID			1.465	6.272	120	110	PVNIIMVLHYAWGP-UHFFFAOYSA-N	OC(=O)C1=CN=CC=C1
20	1B8	1	B	8	Inosine	C10H12N4O5	268.081	1	ID	N/A			2.271	6.391	90	N/A	UGQMRVRMYYASKQ-KQYNXXCUSA-N	OC[C@H]1O[C@H]([C@H](O)[C@@H]1O)N1C=NC2=C1N=CNC2=O
21	1B9	1	B	9	γ-Aminobutyric acid	C4H9NO2	103.063	1	ID	ID			0.982	N/A	70	70	BTCSSZJGUNDROE-UHFFFAOYSA-N	NCCCC(O)=O
22	1B10	1	B	10	Cytosine	C4H5N3O	111.043	1	ID	ID			1.089	6.105	120	90	OPTASPLRGRRNAP-UHFFFAOYSA-N	NC1=CC=NC(=O)N1
23	1B11	1	B	11	L-Isoleucine	C6H13NO2	131.095	1	ID	ID			1.9385	N/A	50	90	AGPKZVBTJJNPAG-WHFBIAKZSA-N	CC[C@H](C)[C@H](N)C(O)=O
24	1B12	1	B	12	Pyrazole	C3H4N2	68.0374	1	N/A	N/A			N/A	N/A	N/A	N/A	WTKZEGDFNFYCGP-UHFFFAOYSA-N	C1=CNN=C1
25	1C1	1	C	1	L-Glutamic acid	C5H9NO4	147.053	1	ID	N/A			1.017	N/A	50	N/A	WHUUTDBJXJRKMK-VKHMYHEASA-N	N[C@@H](CCC(O)=O)C(O)=O
26	1C2	1	C	2	L-Ascorbic acid	C6H8O6	176.032	1	ID	ID			1.048	N/A	60	50	CIWBSHSKHKDKBQ-JLAZNSOCSA-N	[H][C@@]1(OC(=O)C(O)=C1O)[C@@H](O)CO
27	1C3	1	C	3	4-Hydroxyphenylacetic acid	C8H8O3	152.047	1	N/A	ID			N/A	N/A	N/A	60	XQXPVVBIMDBYFF-UHFFFAOYSA-N	NCCC(O)=O
28	1C4	1	C	4	N-Acetyl-D-glucosamine	C8H15NO6	221.09	1	ID	N/A			1.1105	N/A	30	N/A	OVRNDRQMDRJTHS-RTRLPJTCSA-N	CC(=O)N[C@H]1C(O)O[C@H](CO)[C@@H](O)[C@@H]1O
29	1C5	1	C	5	Glycolate Standard for IC	C2H4O3	76.016	1	N/A	N/A			N/A	N/A	N/A	N/A	AEMRFAOFKBGASW-UHFFFAOYSA-N	OCC(O)=O
30	1C6	1	C	6	Sarcosine	C3H7NO2	89.0477	2	N/A	ID			1.004	N/A	N/A	10	FSYKKLYZXJSNPZ-UHFFFAOYSA-N	CNCC(O)=O
31	1C7	1	C	7	D-Gluconic acid solution	C6H12O7	196.058	1	N/A	ID			1.067	8.544	N/A	50	RGHNJXZEOKUKBD-SQOUGZDYSA-N	OC[C@@H](O)[C@@H](O)[C@H](O)[C@@H](O)C(O)=O
32	1C8	1	C	8	(-) Quinic acid	C7H12O6	192.063	1	N/A	ID			1.078	N/A	N/A	10	AAWZDTNXLSGCEK-WYWMIBKRSA-N	OC1C[C@@](O)(C[C@@H](O)[C@H]1O)C(O)=O
33	1C9	1	C	9	L-Dihydroorotic acid	C5H6N2O4	158.033	1	ID	ID			1.292	N/A	50	40	UFIVEPVSAGBUSI-REOHCLBHSA-N	OC(=O)C1CC(=O)NC(=O)N1
34	1C10	1	C	10	Malonic acid	C3H4O4	104.011	1	N/A	ID			1.104	8.54	N/A	70	OFOBLEOULBTSOW-UHFFFAOYSA-N	OC(=O)CC(O)=O
35	1C11	1	C	11	β-Glycerophosphate disodium salt hydrate	C6H11NO2	129.079	1	ID	ID			N/A	8.72	70	90		OC(=O)C1CCCCN1
36	1C12	1	C	12	Formamide	CH3NO	45.0215	1	N/A	N/A			N/A	N/A	N/A	N/A	ZHNUHDYFZUAESO-UHFFFAOYSA-N	NC=O
37	1D1	1	D	1	Glycine	C2H5NO2	75.032	1	N/A	N/A			0.977	N/A	N/A	N/A	DHMQDGOQFOQNFH-UHFFFAOYSA-N	NCC(O)=O
38	1D2	1	D	2	L-Methionine	C5H11NO2S	149.051	1	ID	N/A			1.4955	N/A	50	N/A	FFEARJCKVFRZRR-BYPYZUCNSA-N	CSCC[C@H](N)C(O)=O
39	1D3	1	D	3	Tetrahydrofolic acid	C19H23N7O6	445.171	1	ID	N/A			N/A	N/A	30	N/A	MSTNYGQPCMXVAQ-KIYNQFGBSA-N	NC1=NC(=O)C2=C(NC[C@H](CNC3=CC=C(C=C3)C(=O)NC(CCC(O)=O)C(O)=O)N2)N1
40	1D4	1	D	4	1,4-Diaminobutane	C5H5N5	135.054	X	ID	ID			N/A	N/A	110	110		NC1=NC=NC2=C1NC=N2
41	1D5	1	D	5	5'-Deoxy-5'-(methylthio)adenosine	C11H15N5O3S	297.09	1	ID	N/A			4.5755	2.314	40	N/A	WUUGFSXJNOTRMR-IOSLPCCCSA-N	CSC[C@H]1O[C@H]([C@H](O)[C@@H]1O)N1C=NC2=C1N=CN=C2N
42	1D6	1	D	6	Thymidine	C10H14N2O5	242.09	1	ID	ID			3.8545	N/A	30	40	IQFYYKKMVGJFEH-XLPZGREQSA-N	CC1=CN([C@H]2C[C@H](O)[C@@H](CO)O2)C(=O)NC1=O
43	1D7	1	D	7	(R)-(+)-2-Pyrrolidone-5-carboxylic acid	C3H6O4	106.027	X	N/A	ID			N/A	N/A	N/A	110		OC[C@@H](O)C(O)=O
44	1D8	1	D	8	Orotic acid	C5H4N2O4	156.017	1	ID	ID			N/A	N/A	50	110	PXQPEWDEAKTCGB-UHFFFAOYSA-N	OC(=O)C1=CC(=O)NC(=O)N1
45	1D9	1	D	9	O-Phosphorylethanolamine	C2H8NO4P	141.019	1	ID	ID			0.996	N/A	40	20	SUHOOTKUPISOBE-UHFFFAOYSA-N	NCCOP(O)(O)=O
46	1D10	1	D	10	Xanthine	C5H4N4O2	152.033	1	ID	ID			1.64	5.861	90	100	LRFVTYWOQMYALW-UHFFFAOYSA-N	O=C1NC2=C(NC=N2)C(=O)N1
47	1D11	1	D	11	Dihydrofolic acid dihydrate	C19H21N7O6	443.155	1	ID	N/A			N/A	N/A	30	N/A		NC1=NC2=C(N=C(CNC3=CC=C(C=C3)C(=O)N[C@@H](CCC(O)=O)C(O)=O)CN2)C(=O)N1
48	1D12	1	D	12	L-Cystine	C6H12N2O4S2	240.024	1	ID	ID			0.9745	N/A	40	30	LEVWYRKDKASIDU-UHFFFAOYSA-N	N[C@@H](CSSC[C@H](N)C(O)=O)C(O)=O
49	1E1	1	E	1	L-Alanine	C3H7NO2	89.0477	1	N/A	N/A			0.986	N/A	N/A	N/A	QNAYBMKLOCPYGJ-REOHCLBHSA-N	C[C@H](N)C(O)=O
50	1E2	1	E	2	L-Tryptophan	C11H12N2O2	204.09	1	ID	N/A			6.817	N/A	60	N/A	QIVBCDIJIAJPQS-VIFPVBQESA-N	N[C@@H](CC1=CNC2=CC=CC=C12)C(O)=O
51	1E3	1	E	3	Uridine 5'-monophosphate	C9H13N2O9P	324.036	1	ID	N/A			1.366	N/A	30	N/A	DJJCXFVJDGTHFX-XVFCMESISA-N	O[C@H]1[C@@H](O)[C@@H](O[C@@H]1COP(O)(O)=O)N1C=CC(=O)NC1=O
52	1E4	1	E	4	L-Proline	C5H9NO2	115.063	1	ID	N/A			1.101	8.409	40	N/A	ONIBWKKTOPOVIA-BYPYZUCNSA-N	OC(=O)[C@@H]1CCCN1
53	1E5	1	E	5	Thymine	C5H6N2O2	126.043	1	ID	N/A			3.849	N/A	110	N/A	RWQNBRDOKXIBIV-UHFFFAOYSA-N	CC1=CNC(=O)NC1=O
54	1E6	1	E	6	Succinate semialdehyde	C4H6O3	102.032	1	N/A	N/A			N/A	N/A	N/A	N/A	UIUJIQZEACWQSV-UHFFFAOYSA-N	OC(=O)CCC=O
55	1E7	1	E	7	L-(+)-Lactic acid	C3H6O3	90.0317	1	N/A	ID			1.156	N/A	N/A	120		C[C@H](O)C(O)=O
56	1E8	1	E	8	Uridine	C9H12N2O6	244.07	1	ID	N/A			0.962	N/A	30	N/A	DRTQHJPVMGBUCF-XVFCMESISA-N	OC[C@H]1O[C@H]([C@H](O)[C@@H]1O)N1C=CC(=O)NC1=O
57	1E9	1	E	9	D-Fructose 1,6-bisphosphate trisodium salt hydrate	C6H14O12P2	339.996	1	N/A	N/A			N/A	N/A	N/A	N/A	RNBGYGVWRKECFJ-VRPWFDPXSA-N	O[C@H]1[C@H](O)[C@](O)(COP(O)(O)=O)O[C@@H]1COP(O)(O)=O
58	1E10	1	E	10	L-Carnosine	C9H14N4O3	226.107	1	ID	ID			0.8915	10.8	30	60	CQOVPNPJLQNMDC-ZETCQYMHSA-N	NCCC(=O)N[C@@H](CC1=CN=CN1)C(O)=O
59	1E11	1	E	11	Nicotinamide	C6H6N2O	122.048	1	ID	N/A			1.47	N/A	110	N/A	DFPAKSUCGFBDDF-UHFFFAOYSA-N	NC(=O)C1=CN=CC=C1
60	1E12	1	E	12	Shikimic acid	C7H10O5	174.053	1	N/A	ID			N/A	8.536	N/A	50	JXOHGGNKMLTUBP-HSUXUTPPSA-N	O[C@@H]1CC(=C[C@@H](O)[C@H]1O)C(O)=O
61	1F1	1	F	1	Succinic acid	C4H6O4	118.027	1	ID	N/A			1.898	N/A	70	N/A	KDYFGRWQOYBRFD-UHFFFAOYSA-N	OC(=O)CCC(O)=O
62	1F2	1	F	2	L-Phenylalanine	C9H11NO2	165.079	1	ID	N/A			3.7495	7.363	100	N/A	COLNVLDHVKWLRT-QMMMGPOBSA-N	N[C@@H](CC1=CC=CC=C1)C(O)=O
63	1F3	1	F	3	Uracil	C4H4N2O2	112.027	1	ID	N/A			1.4265	N/A	100	N/A	ISAKRJDGNUQOIC-UHFFFAOYSA-N	O=C1NC=CC(=O)N1
64	1F4	1	F	4	L-(-)-Malic acid	C4H6O5	134.022	1	ID	N/A			1.062	N/A	50	N/A	BJEPYKJPYRNKOW-REOHCLBHSA-N	O[C@@H](CC(O)=O)C(O)=O
65	1F5	1	F	5	L-Aspartic acid	C4H7NO4	133.038	1	ID	N/A			1.0075	N/A	30	N/A	CKLJMWTZIZZHCS-REOHCLBHSA-N	N[C@@H](CC(O)=O)C(O)=O
66	1F6	1	F	6	2'-Deoxycytidine 5'-monophosphate	C9H14N3O7P	307.057	1	ID	N/A			1.24	N/A	20	N/A	NCMVOABPESMRCP-SHYZEUOFSA-N	NC1=NC(=O)N(C=C1)[C@H]1C[C@H](O)[C@@H](COP(O)(O)=O)O1
67	1F7	1	F	7	Hypoxanthine	C5H4N4O	136.039	1	ID	N/A			1.488	N/A	120	N/A	FDGQSTZJBFJUBT-UHFFFAOYSA-N	OC1=NC=NC2=C1NC=N2
68	1F8	1	F	8	Creatine	C4H9N3O2	131.069	1	ID	ID			1.06	9.7	90	10	CVSVTCORWBXHQV-UHFFFAOYSA-N	CN(CC(O)=O)C(N)=N
69	1F9	1	F	9	3,4-Dihydroxy-L-phenylalanine	C9H11NO4	197.069	1	ID	ID			1.471	N/A	80	60	WTDRDQBEARUVNC-LURJTMIESA-N	N[C@@H](CC1=CC(O)=C(O)C=C1)C(O)=O
70	1F10	1	F	10	Guanosine	C10H13N5O5	283.092	1	ID	N/A			2.21	N/A	70	N/A	NYHBQMYGNKIUIF-UUOKFMHZSA-N	NC1=NC2=C(N=CN2[C@@H]2O[C@H](CO)[C@@H](O)[C@H]2O)C(=O)N1
71	1F11	1	F	11	Dihydrouracil	C4H6N2O2	114.043	1	ID	ID			1.443	N/A	80	40	OIVLITBTBDPEFK-UHFFFAOYSA-N	O=C1CCNC(=O)N1
72	1F12	1	F	12	L-Pipecolic acid	C4H6O5	134.022	X	N/A	ID			N/A	N/A	N/A	60		O[C@H](CC(O)=O)C(O)=O
73	1G1	1	G	1	L-Lysine	C6H14N2O2	146.106	1	ID	N/A			0.885	N/A	30	N/A	KDXKERNSBIXSRK-YFKPBYRVSA-N	NCCCC[C@H](N)C(O)=O
74	1G2	1	G	2	L-Tyrosine	C9H11NO3	181.074	1	ID	N/A			1.762	N/A	40	N/A	OUYCCCASQSFEME-QMMMGPOBSA-N	N[C@@H](CC1=CC=C(O)C=C1)C(O)=O
75	1G3	1	G	3	Glycerol	C3H8O3	92.0473	1	N/A	ID			N/A	N/A	N/A	10	PEDCQBHIVMGVHV-UHFFFAOYSA-N	OCC(O)CO
76	1G4	1	G	4	L-Asparagine	C4H8N2O3	132.053	1	ID	N/A			0.9855	N/A	50	N/A	DCXYFEDJOCDNAF-REOHCLBHSA-N	N[C@@H](CC(N)=O)C(O)=O
77	1G5	1	G	5	L-Valine	C5H11NO2	117.079	1	ID	N/A			1.342	8.256	70	N/A	KZSNJWFQEVHDMF-BYPYZUCNSA-N	CC(C)[C@H](N)C(O)=O
78	1G6	1	G	6	Guanine	C5H5N5O	151.049	1	ID	N/A			N/A	N/A	100	N/A	UYTPUPDQBNUYGX-UHFFFAOYSA-N	NC1=NC(=O)C2=C(N1)N=CN2
79	1G7	1	G	7	L-Homoserine	C4H9NO3	119.058	1	ID	N/A			1.0025	N/A	60	N/A	UKAUYVFTDYCKQA-VKHMYHEASA-N	N[C@@H](CCO)C(O)=O
80	1G8	1	G	8	Pyridoxine	C8H11NO3	169.074	1	ID	N/A			1.537	3.5	70	N/A	LXNHXLLTXMVWPM-UHFFFAOYSA-N	CC1=NC=C(CO)C(CO)=C1O
81	1G9	1	G	9	2'-Deoxyadenosine 5'-monophosphate	C10H14N5O6P	331.068	1	ID	ID			1.512	N/A	60	30	KHWCHTKSEGGWEX-RRKCRQDMSA-N	NC1=NC=NC2=C1N=CN2[C@H]1C[C@H](O)[C@@H](COP(O)(O)=O)O1
82	1G10	1	G	10	L-(+)-Tartaric acid	C4H6O6	150.016	1	ID	N/A			1.056	N/A	60	N/A	FEWJPZIEWOKRBE-UHFFFAOYSA-N	O[C@H]([C@@H](O)C(O)=O)C(O)=O
83	1G11	1	G	11	β-Nicotinamide mononucleotide	C11H15N2O8P	334.057	1	ID	N/A			1.135	N/A	60	N/A	DAYLJWODMCOQEW-TURQNECASA-N	NC(=O)C1=CC=C[N+](=C1)[C@@H]1O[C@H](COP(O)([O-])=O)[C@@H](O)[C@H]1O
84	1G12	1	G	12	Folic acid	C19H19N7O6	441.14	1	ID	ID			4.85	N/A	60	40	OVBPIULPVIDEAO-LBPRGKRZSA-N	NC1=NC(=O)C2=NC(CNC3=CC=C(C=C3)C(=O)N[C@@H](CCC(O)=O)C(O)=O)=CN=C2N1
85	1H1	1	H	1	DL-Isocitric acid trisodium salt hydrate	C6H8O7	192.027	2	ID	N/A			1.065	N/A	30	N/A		OC(C(CC(O)=O)C(O)=O)C(O)=O
86	1H2	1	H	2	Thiourea	CH4N2S	76.0095	1	ID	N/A			1.1455	N/A	30	N/A	UMGDCJDMYOKAJW-UHFFFAOYSA-N	NC(N)=S
87	1H3	1	H	3	Diethanolamine	C4H11NO2	105.079	1	ID	N/A			0.9515	10.728	90	N/A	ZBCBWPMODOFKDW-UHFFFAOYSA-N	OCCNCCO
88	1H4	1	H	4	Putrescine dihydrochloride	C4H9NO2	103.063	X	ID	N/A			N/A	N/A	60	N/A		CC(CN)C(O)=O
89	1H5	1	H	5	Cys-Gly	C5H10N2O3S	178.041	1	ID	N/A			N/A	N/A	40	N/A	ZUKPVRWZDMRIEO-VKHMYHEASA-N	N[C@@H](CS)C(=O)NCC(O)=O
90	1H6	1	H	6	sn-Glycerol 3-phosphate bis(cyclohexylammonium) salt	C3H7O7P	185.993	X	ID	N/A			N/A	N/A	40	N/A		OCC(OP(O)(O)=O)C(O)=O
91	1H7	1	H	7	Guanidineacetic acid	C3H7N3O2	117.054	1	ID	N/A			1.004	9.84	80	N/A	BPMFZUMJYQTVII-UHFFFAOYSA-N	NC(=N)NCC(O)=O
92	1H8	1	H	8	Creatinine	C4H7N3O	113.059	1	ID	N/A			1.002	5.312	120	N/A	DDRJAANPRJIHGJ-UHFFFAOYSA-N	CN1CC(=O)NC1=N
93	1H9	1	H	9	N-Acetyl-DL-tryptophan	C13H14N2O3	246.1	1	N/A	N/A			6.8055	N/A	N/A	N/A		CC(=O)N[C@@H](CC1=CNC2=C1C=CC=C2)C(O)=O
94	1H10	1	H	10	trans-Aconitic acid	C6H6O6	174.016	1	N/A	ID			2.203	8.54	N/A	10	GTZCVFVGUGFEME-HNQUOIGGSA-N	OC(=O)C\C(=C/C(O)=O)C(O)=O
95	1H11	1	H	11	N-Acetyl-D-mannosamine	C8H15NO6	221.09	2	ID	N/A			1.075	N/A	40	N/A		[H][C@@]1(O)O[C@H](CO)[C@@H](O)[C@H](O)[C@@H]1NC(C)=O
96	1H12	1	H	12	Quinaldic acid	C6H13O9P	260.03	X	ID	N/A			N/A	N/A	70	N/A		OC1O[C@H](COP(O)(O)=O)[C@@H](O)[C@H](O)[C@H]1O
97	2A1	2	A	1	2,6-Diaminopimelic acid	C7H14N2O4	190.095	2	ID	N/A			0.951	12.491	50	N/A	GMKMEZVLHJARHF-WHFBIAKZSA-N	N[C@@H](CCC[C@H](N)C(O)=O)C(O)=O
98	2A2	2	A	2	DL-2-Aminoadipic acid	C6H11NO4	161.069	2	ID	N/A			0.933	N/A	40	N/A	OYIFNHCXNCRBQI-BYPYZUCNSA-N	NC(CCCC(O)=O)C(O)=O
99	2A3	2	A	3	2'-Deoxycytidine	C9H13N3O4	227.091	2	ID	ID			1.428	6.861	90	40	CKTSBUTUHBMZGZ-SHYZEUOFSA-N	NC1=NC(=O)N(C=C1)[C@H]1C[C@H](O)[C@@H](CO)O1
100	2A4	2	A	4	(-)-Norepinephrine	C8H11NO3	169.074	2	ID	N/A			1.0295	N/A	60	N/A	SFLSHLFXELFNJZ-QMMMGPOBSA-N	NC[C@H](O)C1=CC(O)=C(O)C=C1
101	2A5	2	A	5	D-Glucosamine 6-phosphate sodium salt	C6H14NO8P	259.046	2	ID	ID			0.976	N/A	40	30		N[C@H]1[C@@H](O)O[C@H](COP(O)(O)=O)[C@@H](O)[C@@H]1O
102	2A6	2	A	6	4-Quinolinecarboxylic acid	C4H6O6	150.016	X	N/A	ID			N/A	N/A	N/A	70		O[C@@H]([C@H](O)C(O)=O)C(O)=O
103	2A7	2	A	7	3-Dehydroshikimic acid	C7H8O5	172.037	2	ID	N/A			N/A	8.274	40	N/A		C1C(C(C(=O)C=C1C(=O)O)O)O
104	2A8	2	A	8	Bis(3-aminopropyl)amine	C6H17N3	131.142	2	ID	N/A			0.779	N/A	70	N/A	OTBHHUPVCYLGQO-UHFFFAOYSA-N	NCCCNCCCN
105	2A9	2	A	9	DL-Homocysteine	C4H9NO2S	135.035	2	ID	ID			1.1825	N/A	50	50		NC(CCS)C(O)=O
106	2A10	2	A	10	Theophylline	C7H8N4O2	180.065	1	ID	ID			4.6215	2.283	80	90	ZFXYFBGIUFBOJW-UHFFFAOYSA-N	CN1C2=C(NC=N2)C(=O)N(C)C1=O
107	2A11	2	A	11	DL-Leucine	C6H13NO2	131.095	2	ID	ID			2.094	7.703	90	100		CC(C)C[C@H](N)C(O)=O
108	2A12	2	A	12	D-(+)-Trehalose dihydrate	C12H22O11	342.116	9	ID	N/A			N/A	N/A	20	N/A		OC[C@H]1O[C@H](O[C@H]2O[C@H](CO)[C@@H](O)[C@H](O)[C@H]2O)[C@H](O)[C@@H](O)[C@@H]1O
109	2B1	2	B	1	Betaine	C5H11NO2	117.079	2	ID	N/A			1.0395	8.142	100	N/A	KWIUHFFTVRNATP-UHFFFAOYSA-N	C[N+](C)(C)CC([O-])=O
110	2B2	2	B	2	Propionic acid	C11H12N2O2	204.09	X	ID	N/A			N/A	N/A	50	N/A		N[C@H](CC1=CNC2=CC=CC=C12)C(O)=O
111	2B3	2	B	3	L-Cysteinesulfinic acid monohydrate	C3H7NO4S	153.01	2	ID	ID			1.0635	N/A	70	40		N[C@@H](CS(=O)=O)C(O)=O
112	2B4	2	B	4	O-Succinyl-L-homoserine	C8H13NO6	219.074	2	ID	ID			1.4525	9.676	40	30	GNISQJGXJIDKDJ-YFKPBYRVSA-N	C(COC(=O)CCC(=O)O)C(C(=O)O)N
113	2B5	2	B	5	Allantoin	C4H6N4O3	158.044	2	ID	ID			1.0735	6.134	20	50	POJWUDADGALRAB-UHFFFAOYSA-N	NC(=O)NC1NC(=O)NC1=O
114	2B6	2	B	6	DL-Glyceraldehyde	C3H6O3	90.0317	2	ID	ID			N/A	N/A	80	90	MNQZXJOMYWMBOU-UHFFFAOYSA-N	OCC(O)C=O
115	2B7	2	B	7	D-(+)-Glucuronic acid γ-lactone	C6H8O6	176.032	2	N/A	ID			N/A	3.335	N/A	40	UYUXSRADSPPKRZ-SKNVOMKLSA-N	O[C@@H]1O[C@@H]2[C@@H](O)C(=O)O[C@@H]2[C@H]1O
116	2B8	2	B	8	2-Aminoethylphosphonic acid	C2H8NO3P	125.024	2	ID	ID			0.99	N/A	80	70	QQVDJLLNRSOCEL-UHFFFAOYSA-N	NCCP(O)(O)=O
117	2B9	2	B	9	Seleno-DL-methionine	C5H11NO2Se	196.996	2	ID	ID			1.7305	8.117	40	50	RJFAYQIBOAGBLC-UHFFFAOYSA-N	C[Se]CCC(N)C(O)=O
118	2B10	2	B	10	Maleimide	C4H3NO2	97.0164	2	ID	N/A			N/A	N/A	110	N/A	PEEHTFAAVSWFBL-UHFFFAOYSA-N	C1=CC(=O)NC1=O
119	2B11	2	B	11	D-Alanine	C8H18N4O2	202.143	X	ID	ID			N/A	N/A	60	40		CN(C)C(=NCCCC(C(=O)O)N)N
120	2B12	2	B	12	D-(+)-Glucosamine hydrochloride	C6H13NO5	179.079	2	ID	ID			0.93	11.179	40	30		N[C@H]1C(O)O[C@H](CO)[C@@H](O)[C@@H]1O
121	2C1	2	C	1	1,7-Dimethylxanthine	C7H8N4O2	180.065	2	ID	N/A			4.6	2.311	80	N/A	QUNWUDVFRNGTCO-UHFFFAOYSA-N	CN1C=NC2=C1C(=O)N(C)C(=O)N2
122	2C2	2	C	2	Adenosine 5'-diphosphate sodium salt	C10H15N5O10P2	427.029	2	ID	N/A			N/A	N/A	30	N/A	XTWYTFMLZFPYCI-KQYNXXCUSA-N	NC1=NC=NC2=C1N=CN2[C@@H]1O[C@H](COP(O)(=O)OP(O)(O)=O)[C@@H](O)[C@H]1O
123	2C3	2	C	3	2-Deoxy-D-glucose	C6H12O5	164.068	2	N/A	ID			1.035	N/A	N/A	10	PMMURAAUARKVCB-CERMHHMHSA-N	[H]C([H])(C=O)[C@@]([H])(O)[C@]([H])(O)[C@]([H])(O)CO
124	2C4	2	C	4	1-Methyl-L-histidine	C7H11N3O2	169.085	2	ID	ID			N/A	11.29	70	80		CN1C=NC(C[C@H](N)C(O)=O)=C1
125	2C5	2	C	5	Dulcitol	C6H14O6	182.079	2	ID	ID			1.035	8.676	40	60	FBPFZTCFMRRESA-GUCUJZIJSA-N	OC[C@H](O)[C@@H](O)[C@@H](O)[C@H](O)CO
126	2C6	2	C	6	DL-3-Aminoisobutyric acid	C5H7NO3	129.043	2	ID	ID			1.681	8.247	80	110		OC(=O)C1CCC(=O)N1
127	2C7	2	C	7	4-Pyridoxic acid	C8H9NO4	183.053	2	ID	ID			2.458	2.372	70	60	HXACOUQIXZGNBF-UHFFFAOYSA-N	CC1=NC=C(CO)C(C(O)=O)=C1O
128	2C8	2	C	8	2,3-Pyridinedicarboxylic acid	C7H5NO4	167.022	2	ID	ID			1.595	N/A	60	70	GJAWHXHKYYXBSV-UHFFFAOYSA-N	OC(=O)C1=CC=CN=C1C(O)=O
129	2C9	2	C	9	Methylguanidine hydrochloride	C2H7N3	73.064	2	ID	N/A			1.0005	N/A	100	N/A		CNC(N)=N
130	2C10	2	C	10	Caffeine	C8H10N4O2	194.08	2	ID	ID			5.3125	2.225	90	30	RYYVLZVUVIJVGH-UHFFFAOYSA-N	CN1C=NC2=C1C(=O)N(C)C(=O)N2C
131	2C11	2	C	11	DL-3-Hydroxy-3-methylglutaryl coenzyme A sodium salt hydrate	C27H44N7O20P3S	911.157	2	ID	ID			N/A	N/A	30	40		CC(C)(COP(=O)(O)OP(=O)(O)OCC1C(C(C(O1)N2C=NC3=C2N=CN=C3N)O)OP(=O)(O)O)C(C(=O)NCCC(=O)NCCSC(=O)CC(C)(CC(=O)O)O)O
132	2C12	2	C	12	D-Glucuronic acid sodium salt monohydrate	C6H10O7	194.043	2	N/A	ID			0.8485	10.827	N/A	40		O[C@H]1O[C@@H]([C@@H](O)[C@H](O)[C@H]1O)C(O)=O
133	2D1	2	D	1	1-Methyladenosine	C11H15N5O4	281.112	2	ID	N/A				8.838	80	N/A	GFYLSDSUCHVORB-IOSLPCCCSA-N	CN1C=NC2=C(N=CN2[C@@H]2O[C@H](CO)[C@@H](O)[C@H]2O)C1=N
134	2D2	2	D	2	2'-Deoxyuridine	C9H12N2O5	228.075	2	ID	N/A			2.056	N/A	20	N/A	MXHRCPNRJAMMIM-SHYZEUOFSA-N	OC[C@H]1O[C@H](C[C@@H]1O)N1C=CC(=O)NC1=O
135	2D3	2	D	3	trans-4-Hydroxy-L-proline	C5H9NO3	131.058	2	ID	ID			0.6175	9.597	70	110	PMMYEEVYMWASQN-DMTCNVIQSA-N	O[C@H]1CN[C@@H](C1)C(O)=O
136	2D4	2	D	4	4-Imidazoleacrylic acid	C6H6N2O2	138.043	2	ID	ID			1.3285	3.86	100	100	LOIYMIARKYCTBW-OWOJBTEDSA-N	OC(=O)\C=C\C1=CNC=N1
137	2D5	2	D	5	Glycerate	C10H12N2O3	208.085	X	ID	ID			N/A	7.844	40	20		N[C@@H](CC(=O)C1=CC=CC=C1N)C(O)=O
138	2D6	2	D	6	Sodium benzoate	C5H7NO3	129.043	1	ID	ID			N/A	8.253	60	110		OC(=O)[C@@H]1CCC(=O)N1
139	2D7	2	D	7	4-ACETAMIDOBUTYRIC ACID	C6H11NO3	145.074	2	ID	ID			N/A	3.174	70	60		CC(=O)NCCCC(O)=O
140	2D8	2	D	8	trans-1,2-Cyclohexanediol	C6H12O2	116.084	2	ID	N/A			N/A	2.137	50	N/A	PFURGBBHAOXLIO-PHDIDXHHSA-N	C1CCC(C(C1)O)O
141	2D9	2	D	9	Melanin	C18H10N2O4	318.064	2	N/A	N/A			N/A	N/A	N/A	N/A	XUMBMVFBXHLACL-UHFFFAOYSA-N	CC1=C2NC=C3C2=C(C2=CNC4=C(C)C(=O)C(=O)C3=C24)C(=O)C1=O
142	2D10	2	D	10	Dopamine hydrochloride	C8H11NO2	153.079	2	ID	ID			1.455	7.739	80	100		NCCC1=CC=C(O)C(O)=C1
143	2D11	2	D	11	trans-4-Hydroxy-L-proline	C4H12N2	88.1	2	ID	N/A			0.829	12.393	20	N/A	KIDHWZJUCRJVML-UHFFFAOYSA-N	NCCCCN
144	2D12	2	D	12	Glutaric acid	C6H14N2O2	146.106	X	ID	ID			N/A	N/A	40	90		NCCCC[C@H](N)C(O)=O
145	2E1	2	E	1	Cytidine 5'-diphosphocholine sodium salt dihydrate	C14H26N4O11P2	488.107	2	ID	N/A			1.0445	N/A	30	N/A		C[N+](C)(C)CCOP([O-])(=O)OP(O)(=O)OC[C@H]1O[C@H]([C@H](O)[C@@H]1O)N1C=CC(N)=NC1=O
146	2E2	2	E	2	1,3-Diaminopropane	C3H10N2	74.0844	2	ID	N/A			0.827	12.434	60	N/A	XFNJVJPLKCPIBV-UHFFFAOYSA-N	NCCCN
147	2E3	2	E	3	O-Phospho-L-serine	C3H8NO6P	185.009	2	ID	N/A			1.084	N/A	40	N/A	BZQFBWGGLXLEPQ-REOHCLBHSA-N	N[C@@H](COP(O)(O)=O)C(O)=O
148	2E4	2	E	4	1-Aminocyclopropanecarboxylic acid	C4H7NO2	101.048	2	N/A	ID			1.0245	9.535	N/A	110	PAJPWUMXBYXFCZ-UHFFFAOYSA-N	NC1(CC1)C(O)=O
149	2E5	2	E	5	Glutaryl-L-carnitine lithium salt	C12H21NO6	275.137	2	ID	ID			2.192	N/A	40	40		C[N+](C)(C)C[C@H](CC([O-])=O)OC(=O)CCCC(O)=O
150	2E6	2	E	6	L-Cystathionine	C7H14N2O4S	222.067	2	ID	ID			0.9645	12.579	50	50	ILRYLPWNYFXEMH-WHFBIAKZSA-N	N[C@@H](CCSC[C@H](N)C(O)=O)C(O)=O
151	2E7	2	E	7	L-Norvaline	C5H11NO2	117.079	8	ID	ID			1.4145	8.392	100	110		CCC[C@@H](N)C(O)=O
152	2E8	2	E	8	3-Hydroxy-3-methylglutaric acid	C6H10O5	162.053	2	ID	ID			2.154	5.071	10	50	NPOAOTPXWNWTSH-UHFFFAOYSA-N	CC(O)(CC(O)=O)CC(O)=O
153	2E9	2	E	9	Phosphonoacetic acid	C2H5O5P	139.987	2	ID	ID			N/A	N/A	100	50	XUYJLQHKOGNDPB-UHFFFAOYSA-N	OC(=O)CP(O)(O)=O
154	2E10	2	E	10	2-Picolinic acid	C6H5NO2	123.032	2	ID	N/A			1.443	N/A	50	N/A	SIOXPEMLGUPBBT-UHFFFAOYSA-N	OC(=O)C1=CC=CC=N1
155	2E11	2	E	11	Ethanolamine	C2H7NO	61.0528	2	N/A	N/A			N/A	N/A	N/A	N/A	HZAXFHJVJLSVMW-UHFFFAOYSA-N	NCCO
156	2E12	2	E	12	L-Arginine monohydrochloride	C6H14N4O2	174.112	2	ID	ID			0.916	11.852	60	100		N[C@@H](CCCN=C(N)N)C(O)=O
157	2F1	2	F	1	D-Ornithine monohydrochloride	C5H9NO3	131.058	X	N/A	N/A			N/A	9.511	N/A	N/A		OC1CN[C@@H](C1)C(O)=O
158	2F2	2	F	2	L-(-)-Fucose	C6H12O5	164.068	1	N/A	N/A			1.042	N/A	N/A	N/A		C[C@@H]1OC(O)[C@@H](O)[C@H](O)[C@@H]1O
159	2F3	2	F	3	L-Homocystine	C8H16N2O4S2	268.055	2	ID	N/A			1.166	N/A	30	N/A	ZTVZLYBCZNMWCF-WDSKDSINSA-N	NC(CCSSCCC(N)C(O)=O)C(O)=O
160	2F4	2	F	4	N-Methyl-L-glutamic acid	C6H11NO4	161.069	1	ID	ID			1.0635	8.5	50	90		CNC(CCC(=O)O)C(=O)O
161	2F5	2	F	5	D-Aspartic acid	C5H12N2O2	132.09	X	ID	ID			N/A	N/A	40	90		NCCC[C@@H](N)C(O)=O
162	2F6	2	F	6	Xanthosine dihydrate	C10H12N4O6	284.076	2	ID	ID			3.3535	7.4	20	40		OC[C@H]1O[C@H]([C@H](O)[C@@H]1O)N1C=NC2=C1N=C(O)N=C2O
163	2F7	2	F	7	β-Methylcrotonyl coenzyme A lithium salt	C26H42N7O17P3S	849.157	2	ID	ID			N/A	N/A	30	30		CC(C)=CC(=O)SCCNC(=O)CCNC(=O)C(O)C(C)(C)COP(O)(=O)OP(O)(=O)OC[C@H]1O[C@H]([C@H](O)[C@@H]1OP(O)(O)=O)N1C=NC2=C1N=CN=C2N
164	2F8	2	F	8	Thyrotropin releasing hormone	C16H22N6O4	362.17	2	ID	ID			1.787	8.9	40	30	XNSAINXGIQZQOO-SRVKXCTJSA-N	C1CC(N(C1)C(=O)C(CC2=CN=CN2)NC(=O)C3CCC(=O)N3)C(=O)N
165	2F9	2	F	9	Cytidine 5'-monophosphate	C9H14N3O8P	323.052	2	ID	ID			1.128	N/A	20	40	IERHLVCPSMICTF-XVFCMESISA-N	NC1=NC(=O)N(C=C1)[C@@H]1O[C@H](COP(O)(O)=O)[C@@H](O)[C@H]1O
166	2F10	2	F	10	N-Methyl-D-aspartic acid	C5H9NO4	147.053	2	ID	ID			1.0245	N/A	60	50		CN[C@H](CC(O)=O)C(O)=O
167	2F11	2	F	11	Mucic acid	C6H10O8	210.038	2	N/A	ID			1.048	N/A	N/A	50	DSLZVSRJTYRBFB-UHFFFAOYSA-N	O[C@@H]([C@@H](O)[C@H](O)C(O)=O)[C@@H](O)C(O)=O
168	2F12	2	F	12	D-Malic acid	C6H9N3O2	155.069	X	ID	ID	136.062		N/A	11.91	80	80		N[C@@H](CC1=CNC=N1)C(O)=O
169	2G1	2	G	1	Nicotinic acid adenine dinucleotide phosphate sodium salt	C21H27N6O18P3	744.391	2	N/A	N/A			N/A	N/A	N/A	N/A	QOTXBMGJKFVZRD-HISDBWNOSA-O	O=P([O-])(OP(O)(OC[C@@H]1[C@@H](O)[C@@H](OP(O)(O)=O)[C@H](N2C=NC3=C2N=CN=C3N)O1)=O)OCC(O4)[C@H](O)[C@H](O)[C@H]4[N+]5=CC=CC(C(O)=O)=C5
170	2G2	2	G	2	Nα-Acetyl-L-asparagine	C6H10N2O4	174.064	2	ID	ID		173.057	1.2235	8.31	40	50		CC(=O)N[C@@H](CC(N)=O)C(O)=O
171	2G3	2	G	3	Adenine	C6H11NO2	129.079	2	ID	N/A				N/A	70	N/A	HXEACLLIILLPRG-YFKPBYRVSA-N	OC(=O)[C@@H]1CCCCN1
172	2G4	2	G	4	D-Glucose 6-phosphate potassium salt	C6H13O9P	260.03	8	ID	N/A			1.0935	N/A	20	N/A		OC1O[C@H](COP(O)(O)=O)[C@@H](O)[C@H](O)[C@H]1O
173	2G5	2	G	5	β-Nicotinamide adenine dinucleotide phosphate sodium salt hydrate	C21H28N7O17P3	743.075	2	ID	N/A			N/A	N/A	20	N/A		O=P([O-])(OP(O)(OCC1C(O)C(OP(O)(O)=O)C(N2C=NC3=C2N=CN=C3N)O1)=O)OCC(O4)C(O)C(O)C4[N+]5=CC=CC(C(N)=O)=C5
174	2G6	2	G	6	Carbamyl phosphate disodium salt	CH4NO5P	140.983	2	ID	N/A			N/A	N/A	50	N/A		NC(=O)OP(O)(O)=O
175	2G7	2	G	7	Isopentenyl pyrophosphate triammonium salt solution	C5H12O7P2	246.006	2	ID	N/A			N/A	N/A	20	N/A		CC(=C)CCOP(O)(=O)OP(O)(O)=O
176	2G8	2	G	8	Guanosine 5'-triphosphate sodium salt hydrate	C10H16N5O14P3	522.991	2	ID	ID			N/A	N/A	40	40		NC1=NC2=C(N=CN2[C@@H]2O[C@H](COP(O)(=O)OP(O)(=O)OP(O)(O)=O)[C@@H](O)[C@H]2O)C(=O)N1
177	2G9	2	G	9	Thymidine-5′-diphospho-α-D-glucose disodium salt	C16H26N2O16P2	564.076	2	ID	N/A			1.129	11.68	10	N/A		CC1=CN([C@H]2C[C@H](O)[C@@H](COP(O)(=O)OP(O)(=O)OC3O[C@H](CO)[C@@H](O)[C@H](O)[C@H]3O)O2)C(=O)NC1=O
178	2G10	2	G	10	Agmatine sulfate salt	C5H14N4	130.122	2	ID	N/A			0.844	N/A	50	N/A		C(CCN=C(N)N)CN
179	2G11	2	G	11	Glycolaldehyde dimer	C2H4O2	120.042	2	N/A	N/A			N/A	N/A	N/A	N/A		C(C=O)O
180	2G12	2	G	12	2'-Deoxyguanosine 5'-triphosphate sodium salt hydrate	C10H16N5O13P3	506.996	2	ID	ID			N/A	N/A	20	40		NC1=NC2=C(N=CN2[C@H]2C[C@H](O)[C@@H](COP(O)(=O)OP(O)(=O)OP(O)(O)=O)O2)C(=O)N1
181	2H1	2	H	1	N-Acetylglycine	C4H7NO3	117.043	2	ID	N/A				7.176	10	N/A		CC(=O)NCC(O)=O
182	2H2	2	H	2	N-Acetyl-L-aspartic acid	C6H9NO5	175.048	2	ID	N/A			1.4685	N/A	20	N/A		CC(=O)N[C@@H](CC(O)=O)C(O)=O
183	2H3	2	H	3	Inosine 5'-diphosphate sodium salt	C10H14N4O11P2	428.013	2	ID	N/A			N/A	N/A	30	N/A		O[C@@H]1[C@@H](COP(O)(=O)OP(O)(O)=O)OC([C@@H]1O)N1C=NC2=C1NC=NC2=O
184	2H4	2	H	4	Palmitoyl-DL-carnitine chloride	C23H45NO4	399.335	2	N/A	N/A			12.271	2.315	N/A	N/A		CCCCCCCCCCCCCCCC(OC(C[N+](C)(C)C)CC([O-])=O)=O
185	2H5	2	H	5	2'-Deoxyguanosine 5'-monophosphate sodium salt hydrate	C10H14N5O7P	347.063	2	N/A	ID			1.3485	N/A	N/A	10		NC1=NC2=C(N=CN2[C@H]2C[C@H](O)[C@@H](COP(O)(O)=O)O2)C(=O)N1
186	2H6	2	H	6	Nicotinamide hypoxanthine dinucleotide sodium salt	C21H26N6O15P2	664.093	2	ID	N/A			1.4535	N/A	20	N/A		O=P([O-])(OP(O)(OCC1C(O)C(O)C(N2C=NC3=C2NC=NC3=O)O1)=O)OCC(O4)C(O)C(O)C4[N+]5=CC=CC(C(N)=O)=C5
187	2H7	2	H	7	S-(5'-Adenosyl)-L-methionine p-toluenesulfonate salt	C15H22N6O5S	398.137	2	N/A	N/A			0.915	N/A	N/A	N/A		C[S+](C[C@H]1O[C@@H](N2C=NC3=C(N=CN=C23)N)[C@@H]([C@@H]1O)O)CC[C@@H](C([O-])=O)N
188	2H8	2	H	8	6-Phosphogluconic acid trisodium salt	C6H13O10P	276.025	2	ID	ID			N/A	N/A	30	30		O[C@H](COP(O)(O)=O)[C@@H](O)[C@H](O)[C@@H](O)C(O)=O
189	2H9	2	H	9	α-Hydroxyisobutyric acid	C4H8O3	104.047	2	N/A	ID			N/A	N/A	N/A	30	BWLBGMIXKSTLSX-UHFFFAOYSA-N	CC(C)(O)C(O)=O
190	2H10	2	H	10	L-Cysteic acid monohydrate	C3H7NO5S	169.004	2	ID	N/A			1.058	N/A	50	N/A		NC(CS(O)(=O)=O)C(O)=O
191	2H11	2	H	11	Adenosine 5'-monophosphate disodium salt	C10H14N5O7P	347.063	1	N/A	ID			1.4165	N/A	N/A	40		NC1=NC=NC2=C1N=CN2[C@@H]1O[C@H](COP(O)(O)=O)[C@@H](O)[C@H]1O
192	2H12	2	H	12	Phenyl acetate	C6H12O7	196.058	X	N/A	ID			N/A	N/A	N/A	60		OC[C@@H](O)[C@@H](O)[C@H](O)[C@@H](O)C(O)=O
193	3A1	3	A	1	Lithium carbamoylphosphate dibasic hydrate	C4H12N2	88.1	3	ID	N/A			0.8305	N/A	60	N/A		NCCCCN
194	3A2	3	A	2	(3-Carboxypropyl)trimethylammonium chloride	C7H15NO2	145.11	3	ID	N/A			1.0345	8.128	80	N/A		C[N+](C)(CCCC([O-])=O)C
195	3A3	3	A	3	Adenosine 2':3'-cyclic monophosphate sodium salt	C10H12N5O6P	329.053	3	ID	ID			1.6695	8.211	50	60		NC1=NC=NC2=C1N=CN2C1OC(CO)C2OP(O)(=O)OC12
196	3A4	3	A	4	(+/-)-Mevalonolactone	C6H10O3	130.063	3	ID	N/A			N/A	2.18	50	N/A		C[C@]1(O)CCOC(=O)C1
197	3A5	3	A	5	O-Phosphorylethanolamine	C15H24N2O17P2	566.055	X	ID	ID			N/A	N/A	10	30		OC[C@@H]1OC(OP(O)(=O)OP(O)(=O)OC[C@@H]2O[C@@H]([C@@H](O)[C@H]2O)N2C=CC(=O)NC2=O)[C@@H](O)[C@H](O)[C@H]1O
198	3A6	3	A	6	γ,γ-Dimethylallyl pyrophosphate triammonium salt	C5H12O7P2	246.006	3	N/A	N/A			N/A	N/A	N/A	N/A		C/C(C)=C\COP(O)(OP(O)(O)=O)=O
199	3A7	3	A	7	2'-Deoxyuridine 5'-triphosphate sodium salt	C9H15N2O14P3	467.974	3	ID	ID			N/A	N/A	20	40		O[C@H]1C[C@@H](O[C@@H]1COP(O)(=O)OP(O)(=O)OP(O)(O)=O)N1C=CC(=O)NC1=O
200	3A8	3	A	8	Phosphocholine chloride calcium salt tetrahydrate	C5H14NO4P	183.066	3	ID	ID			1.0065	N/A	70	50		C[N+](C)(CCOP([O-])(O)=O)C
201	3A9	3	A	9	Uridine 5'-triphosphate tris salt	C9H15N2O15P3	483.969	3	ID	ID			N/A	N/A	10	40		O[C@H]1[C@@H](O)[C@@H](O[C@@H]1COP(O)(=O)OP(O)(=O)OP(O)(O)=O)N1C=CC(=O)NC1=O
202	3A10	3	A	10	6-Hydroxydopamine hydrochloride	C8H11NO3	169.074	3	ID	ID			1.193	N/A	80	50		NCCC1=C(O)C=C(O)C(O)=C1
203	3A11	3	A	11	Thiamine hydrochloride	C12H17N4OS	265.112	3	N/A	N/A			N/A	N/A	N/A	N/A		CC1=C(CCO)SC=[N+]1CC1=C(N)N=C(C)N=C1
204	3A12	3	A	12	2'-Deoxyguanosine 5'-diphosphate sodium salt	C10H15N5O10P2	427.029	3	ID	ID			N/A	N/A	20	40	CIKGWCTVFSRMJU-KVQBGUIXSA-N	NC1=NC2=C(N=CN2[C@H]2C[C@H](O)[C@@H](COP(O)(=O)OP(O)(O)=O)O2)C(=O)N1
205	3B1	3	B	1	5-Methylcytosine hydrochloride	C5H7N3O	125.059	3	ID	N/A			1.105	N/A	120	N/A		CC1=C(N)NC(=O)N=C1
206	3B2	3	B	2	D-Glyceric acid calcium salt dihydrate	C3H6O4	106.027	3	N/A	ID			1.084	N/A	N/A	10		OC[C@@H](O)C(O)=O
207	3B3	3	B	3	Cytidine 2':3'-cyclic monophosphate monosodium salt	C9H12N3O7P	305.041	3	ID	ID			1.1495	9.358	40	40		NC1=NC(=O)N(C=C1)C1O[C@H](CO)[C@H]2OP(O)(=O)O[C@@H]12
208	3B4	3	B	4	Nε,Nε,Nε-Trimethyllysine hydrochloride	C9H20N2O2	188.152	3	ID	N/A			0.899	11.409	50	N/A		C[N+](C)(C)CCCC[C@H](N)C([O-])=O
209	3B5	3	B	5	Spermidine trihydrochloride	C3H5O6P	167.982	X	ID	ID			N/A	N/A	50	10		OC(=O)C(=C)OP(O)(O)=O
210	3B6	3	B	6	L-Lysine monohydrochloride	C15H24N2O17P2	566.055	X	ID	ID			N/A	N/A	20	30		C1=CN(C(=O)NC1=O)C2C(C(C(O2)COP(=O)(O)OP(=O)(O)OC3C(C(C(C(O3)CO)O)O)O)O)O
211	3B7	3	B	7	α-D-Galactose 1-phosphate dipotassium salt pentahydrate	C6H13O9P	260.03	2	ID	ID			N/A	N/A	30	40		OC[C@H]1O[C@H](OP(O)(O)=O)[C@H](O)[C@@H](O)[C@H]1O
212	3B8	3	B	8	Pyridoxal 5'-phosphate hydrate	C8H10NO6P	247.025	3	ID	ID			N/A	N/A	50	30		CC1=NC=C(COP(O)(O)=O)C(C=O)=C1O
213	3B9	3	B	9	Dihydroxyacetone phosphate dilithium salt	C3H7O6P	169.998	3	N/A	ID			0.829	N/A	N/A	10		OCC(=O)COP(O)(O)=O
214	3B10	3	B	10	Phospho(enol)pyruvic acid monopotassium salt	C3H5O6P	167.982	3	ID	ID			N/A	N/A	50	30		OC(=O)C(=C)OP(O)(O)=O
215	3B11	3	B	11	D-Mannose 6-phosphate barium salt hydrate	C6H13O9P	260.03	1	ID	ID			1.091	N/A	20	30		O[C@@H]1O[C@H](COP(O)(O)=O)[C@@H](O)[C@H](O)[C@@H]1O
216	3B12	3	B	12	D-(-)-3-Phosphoglyceric acid disodium salt	C3H7O7P	185.993	3	ID	ID			N/A	N/A	20	30		OC(COP(O)(O)=O)C(O)=O
217	3C1	3	C	1	L-Carnitine hydrochloride	C7H15NO3	161.105	3	ID	N/A			0.989	N/A	80	N/A		C[N+](C)(C)C[C@H](O)CC([O-])=O
218	3C2	3	C	2	D-(-)-Tartaric acid	C2H8NO4P	141.019	X	ID	ID			N/A	N/A	50	10		NCCOP(O)(O)=O
219	3C3	3	C	3	O-Acetyl-L-serine hydrochloride	C5H9NO4	147.053	3	ID	ID			1.11	8.237	40	40		CC(=O)OC[C@H](N)C(O)=O
220	3C4	3	C	4	Thymidine 5'-monophosphate disodium salt hydrate	C10H15N2O8P	322.057	3	ID	ID			1.8575	10.228	20	40		CC1=CN([C@H]2C[C@H](O)[C@@H](COP(O)(O)=O)O2)C(=O)NC1=O
221	3C5	3	C	5	Adenosine 3',5'-cyclic monophosphate sodium salt monohydrate	C10H12N5O6P	329.053	1	ID	ID			2.321	N/A	40	50		NC1=NC=NC2=C1N=CN2[C@@H]1O[C@@H]2COP(O)(=O)O[C@H]2[C@H]1O
222	3C6	3	C	6	Adenosine-5'-diphosphoglucose disodium salt	C16H25N5O15P2	589.082	3	ID	N/A			1.241	N/A	20	N/A		NC1=C2N=CN([C@@H]3O[C@H](CO[P@](O)(=O)O[P@](O)(=O)O[C@H]4O[C@H](CO)[C@@H](O)[C@H](O)[C@H]4O)[C@@H](O)[C@H]3O)C2=NC=N1
223	3C7	3	C	7	D-Fructose 6-phosphate disodium salt hydrate	C6H13O9P	260.03	3	ID	ID			1.075	N/A	50	30		OCC(=O)[C@@H](O)[C@H](O)[C@H](O)COP(O)(O)=O
224	3C8	3	C	8	Adenosine 3',5'-diphosphate disodium salt	C10H15N5O10P2	427.029	1	ID	ID			N/A	N/A	20	40		NC1=NC=NC2=C1N=CN2[C@@H]1O[C@H](COP(O)(O)=O)[C@@H](OP(O)(O)=O)[C@H]1O
225	3C9	3	C	9	3-Nitro-L-tyrosine	C9H10N2O5	226.059	3	ID	ID			4.1025	N/A	30	50	FBTSQILOGYXGMD-LURJTMIESA-N	C1=CC(=C(C=C1CC(C(=O)O)N)[N+](=O)[O-])O
226	3C10	3	C	10	(+/-)-Octopamine hydrochloride	C8H11NO2	153.079	3	ID	N/A			1.138	7.817	60	N/A		NC[C@H](O)C1=CC=C(O)C=C1
227	3C11	3	C	11	Nα-Acetyl-L-lysine	C8H16N2O3	188.116	3	ID	ID			1.113	9.893	40	90		CC(=O)NC(CCCCN)C(O)=O
228	3C12	3	C	12	Uridine 5'-diphosphogalactose disodium salt	C15H24N2O17P2	566.055	3	ID	ID			N/A	N/A	10	30		OC[C@H]1O[C@H](O[P@@](O)(=O)O[P@@](O)(=O)OC[C@H]2O[C@H]([C@H](O)[C@@H]2O)N2C=CC(=O)NC2=O)[C@H](O)[C@@H](O)[C@H]1O
229	3D1	3	D	1	L-Histidine monohydrochloride monohydrate	C7H19N3	145.158	X	ID	N/A			N/A	N/A	50	N/A		NCCCCNCCCN
230	3D2	3	D	2	Pyridoxamine dihydrochloride	C8H12N2O2	168.09	3	ID	N/A			0.916	10.233	70	N/A		CC1=C(O)C(CN)=C(CO)C=N1
231	3D3	3	D	3	5-Aminolevulinic acid hydrochloride	C5H9NO3	131.058	3	ID	ID			0.9945	9.332	40	60		NCC(=O)CCC(O)=O
232	3D4	3	D	4	2'-Deoxyuridine 5'-monophosphate disodium salt	C9H13N2O8P	308.041	3	ID	ID			1.4805	10.541	10	40		C1C(C(OC1N2C=CC(=O)NC2=O)COP(=O)(O)O)O
233	3D5	3	D	5	Adenosine 5'-triphosphate disodium salt hydrate	C10H16N5O13P3	506.996	3	ID	ID			N/A	N/A	20	30		NC1=NC=NC2=C1N=CN2[C@@H]1O[C@H](COP(O)(=O)OP(O)(=O)OP(O)(O)=O)[C@@H](O)[C@H]1O
234	3D6	3	D	6	D-Ribulose 1,5-bisphosphate sodium salt hydrate	C5H12O11P2	309.985	3	N/A	ID			N/A	N/A	N/A	10	AAAFZMYJJHWUPN-TXICZTDVSA-N	O[C@H]1[C@@H](O)[C@@H](OP(O)(O)=O)O[C@@H]1COP(O)(O)=O
235	3D7	3	D	7	Xanthosine-monophosphate	C10H13N4O9P	364.042	3	ID	ID			1.476	N/A	20	40		C1=NC2=C(N1C3C(C(C(O3)COP(=O)(O)O)O)O)NC(=O)NC2=O
236	3D8	3	D	8	Flavin adenine dinucleotide disodium salt hydrate	C27H33N9O15P2	785.157	3	ID	ID			N/A	N/A	20	30		CC1=CC2=C(C=C1C)N(C[C@H](O)[C@H](O)[C@H](O)COP(O)(=O)OP(O)(=O)OC[C@H]1O[C@H]([C@H](O)[C@@H]1O)N1C=NC3=C1N=CN=C3N)C1=NC(=O)NC(=O)C1=N2
237	3D9	3	D	9	2'-Deoxyguanosine monohydrate	C10H13N5O4	267.097	3	ID	ID			2.499	7.145	60	60	YKBGVTZYEHREMT-KVQBGUIXSA-N	NC1=NC2=C(N=CN2[C@H]2C[C@H](O)[C@@H](CO)O2)C(=O)N1
238	3D10	3	D	10	Orotic acid monohydrate	C5H4N2O4	156.017	X	ID	ID			N/A	N/A	80	100		OC(=O)C1=CC(=O)NC(=O)N1
239	3D11	3	D	11	Lauroyl-L-carnitine	C19H37NO4	343.272	3	N/A	ID			10.3595	N/A	N/A	20		CCCCCCCCCCCC(=O)O[C@H](CC([O-])=O)C[N+](C)(C)C
240	3D12	3	D	12	1-Methylnicotinamide chloride	C7H9N2O	137.071	3	ID	N/A			N/A	N/A	110	N/A		C[N+]1=CC=CC(=C1)C(N)=O
241	3E1	3	E	1	Spermine tetrahydrochloride	C10H26N4	202.216	3	ID	N/A			0.756	N/A	40	N/A		NCCCNCCCCNCCCN
242	3E2	3	E	2	N-Acetyl-DL-methionine	C7H13NO3S	191.062	3	ID	N/A			5.001	N/A	20	N/A		CSCCC(NC(C)=O)C(O)=O
243	3E3	3	E	3	Phospho(enol)pyruvic acid trisodium salt hydrate	CH4NO5P	140.983	X	ID	N/A			N/A	N/A	40	N/A		NC(=O)OP(O)(O)=O
244	3E4	3	E	4	5-Phospho-D-ribose 1-diphosphate pentasodium salt	C5H13O14P3	389.952	3	ID	ID			N/A	N/A	30	30		O[C@H]1[C@@H](O)[C@@H](OP(O)(=O)OP(O)(O)=O)O[C@@H]1COP(O)(O)=O
245	3E5	3	E	5	5-Aminoimidazole-4-carboxamide-1-β-D-ribofuranosyl 5′-monophosphate	C9H15N4O8P	338.063	3	ID	ID			1.332	N/A	30	40	NOTGFIUVDGNKRI-UUOKFMHZSA-N	NC(=O)C1=C(N)N(C=N1)[C@@H]1O[C@H](COP(O)(O)=O)[C@@H](O)[C@H]1O
246	3E6	3	E	6	Uridine 5'-diphospho-N-acetylgalactosamine disodium salt	C17H27N3O17P2	607.082	3	ID	ID			N/A	11.992	20	30		CC(=O)NC1C(O)C(O)C(CO)OC1OP(O)(=O)OP(O)(=O)OCC1OC(C(O)C1O)N1C=CC(=O)NC1=O
247	3E7	3	E	7	DL-Glyceraldehyde 3-phosphate diethyl acetal barium salt	C3H7O6P	169.998	1	N/A	ID			0.8315	N/A	N/A	30		C(C(C=O)O)OP(=O)(O)O
248	3E8	3	E	8	Guanosine 3',5'-cyclic monophosphate sodium salt	C10H12N5O7P	345.047	3	ID	ID			2.5695	9.388	70	40		NC1=NC2=C(N=CN2[C@@H]2O[C@@H]3COP(O)(=O)O[C@H]3[C@H]2O)C(=O)N1
249	3E9	3	E	9	L-Homocysteine thiolactone hydrochloride	C4H7NOS	117.025	3	ID	N/A			1.098	N/A	60	N/A		NC1CCSC1=O
250	3E10	3	E	10	O-Phospho-DL-serine	C3H8NO6P	185.009	3	ID	ID			1.181	N/A	40	50		NC(COP(O)(O)=O)C(O)=O
251	3E11	3	E	11	S-(5'-Adenosyl)-L-homocysteine	C14H20N6O5S	384.122	3	ID	ID			1.6375	10.49	40	70	ZJUKTBDSGOFHSH-WFMPWKQPSA-N	N[C@@H](CCSC[C@H]1O[C@H]([C@H](O)[C@@H]1O)N1C=NC2=C(N)N=CN=C12)C(O)=O
252	3E12	3	E	12	L-Ornithine monohydrochloride	C5H12N2O2	132.09	3	ID	ID			0.8855	12.155	10	80		NCCC[C@H](N)C(O)=O
253	3F1	3	F	1	Adenine hydrochloride hydrate	C5H5N5	135.054	3	ID	N/A			1.1805	N/A	110	N/A		NC1=NC=NC2=C1NC=N2
254	3F2	3	F	2	DL-Normetanephrine hydrochloride	C9H13NO3	183.09	3	ID	N/A			1.384	7.314	50	N/A		COC1=CC(=CC=C1O)C(O)CN
255	3F3	3	F	3	Uridine 5'-diphospho-N-acetylglucosamine sodium salt	C17H27N3O17P2	607.082	1	ID	N/A			N/A	N/A	20	N/A		CC(=O)N[C@@H]1[C@@H](O)[C@H](O)[C@@H](CO)O[C@@H]1OP(O)(=O)OP(O)(=O)OC[C@H]1O[C@H]([C@H](O)[C@@H]1O)N1C=CC(=O)NC1=O
256	3F4	3	F	4	Guanosine 5'-diphosphate sodium salt	C10H15N5O11P2	443.024	3	ID	ID			N/A	N/A	20	30		NC1=NC2=C(N=CN2[C@@H]2O[C@H](COP(O)(=O)OP(O)(O)=O)[C@@H](O)[C@H]2O)C(=O)N1
257	3F5	3	F	5	Phosphocreatine disodium salt hydrate	C4H10N3O5P	211.036	3	ID	ID			1.113	N/A	50	20		CN(CC(O)=O)C(=N)NP(O)(O)=O
258	3F6	3	F	6	Uridine 5'-diphosphoglucuronic acid trisodium salt	C15H22N2O18P2	580.034	3	ID	ID			N/A	N/A	10	30		O[C@@H]1[C@@H](COP(O)(=O)OP(O)(=O)O[C@H]2O[C@@H]([C@@H](O)[C@H](O)[C@H]2O)C(O)=O)O[C@H]([C@@H]1O)N1C=CC(=O)NC1=O
259	3F7	3	F	7	NG,NG-Dimethylarginine dihydrochloride	C8H18N4O2	202.143	3	ID	ID			1.0255	11.046	60	50		CN(C)C(=NCCCC(C(=O)O)N)N
260	3F8	3	F	8	Cytidine 5'-diphosphate sodium salt hydrate	C9H15N3O11P2	403.018	3	ID	ID			N/A	N/A	30	30		NC1=NC(=O)N(C=C1)[C@@H]1O[C@H](COP(O)(=O)OP(O)(O)=O)[C@@H](O)[C@H]1O
261	3F9	3	F	9	Selenocystamine dihydrochloride	C4H12N2Se2	247.933	3	ID	N/A			0.8725	N/A	80	N/A		C(C[Se][Se]CCN)N
262	3F10	3	F	10	Histamine dihydrochloride	C5H9N3	111.08	3	ID	N/A			0.8365	0.237	70	N/A		NCCC1=CNC=N1
263	3F11	3	F	11	Indoxyl sulfate potassium salt	C8H7NO4S	213.01	3	N/A	ID			N/A	1.851	N/A	50		OS(=O)(=O)OC1=CNC2=CC=CC=C12
264	3F12	3	F	12	ETHYL 3-UREIDOPROPIONATE	C6H12N2O3	160.085	3	ID	N/A			N/A	N/A	20	N/A		CCOC(=O)CCNC(=O)N
265	3G1	3	G	1	2-Deoxy-D-ribose	C5H10O4	134.058	3	N/A	ID			N/A	N/A	N/A	30	PDWIQYODPROSQH-PYHARJCCSA-N	OC[C@@H]1O[C@H](O)C[C@H]1O
266	3G2	3	G	2	Phytic acid dipotassium salt	C6H18O24P6	659.861	3	ID	N/A			N/A	N/A	40	N/A		OP(O)(=O)OC1C(OP(O)(O)=O)C(OP(O)(O)=O)C(OP(O)(O)=O)C(OP(O)(O)=O)C1OP(O)(O)=O
267	3G3	3	G	3	Thiamine monophosphate chloride dihydrate	C12H17N4O4PS	344.071	3	ID	ID			0.968	N/A	40	30		CC1=C(CCOP(O)([O-])=O)SC=[N+]1CC1=CN=C(C)N=C1N
268	3G4	3	G	4	2,4-Dihydroxypyrimidine-5-carboxylic acid	C5H4N2O4	156.017	3	ID	ID			1.679	N/A	80	50		C1=C(C(=O)NC(=O)N1)C(=O)O
269	3G5	3	G	5	S-Hexylglutathione	C16H29N3O6S	391.178	3	ID	ID			7.406	8.726	30	40	HXJDWCWJDCOHDG-RYUDHWBXSA-N	CCCCCCSCC(C(=O)NCC(=O)O)NC(=O)CCC(C(=O)O)N
270	3G6	3	G	6	Glyoxylic acid monohydrate	C2H2O3	74.0004	3	ID	ID			N/A	N/A	120	20		OC(=O)C=O
271	3G7	3	G	7	Guanosine 5'-monophosphate disodium salt hydrate	C10H14N5O8P	363.058	3	ID	ID			1.457	N/A	100	40		NC1=NC2=C(N=CN2[C@@H]2O[C@H](COP(O)(O)=O)[C@@H](O)[C@H]2O)C(=O)N1
272	3G8	3	G	8	N-Acetyl-L-alanine	C5H9NO3	131.058	1	ID	N/A			1.9885	9.843	20	N/A		C[C@H](NC(C)=O)C(O)=O
273	3G9	3	G	9	4-Guanidinobutyric acid	C5H11N3O2	145.085	3	ID	ID			1.1955	8.574	90	30		NC(N)=NCCCC(O)=O
274	3G10	3	G	10	β-Hydroxypyruvic acid	C3H4O4	104.011	3	ID	ID			N/A	N/A	100	70	HHDDCCUIIUWNGJ-UHFFFAOYSA-N	OCC(=O)C(O)=O
275	3G11	3	G	11	D-Mannosamine hydrochloride	C6H13NO5	179.079	3	ID	ID			0.933	10.895	50	40		C(C1C(C(C(C(O1)O)N)O)O)O
276	3G12	3	G	12	Cytochrome c from bovine heart	C42H52FeN8O6S2	884.28	3	ID	N/A			N/A	N/A	30	N/A		CC1=C(C2=CC3=NC(=CC4=C(C(=C([N-]4)C=C5C(=C(C(=N5)C=C1[N-]2)C(C)SCC(C(=O)NC)N)C)C(C)SCC(C(=O)NC)N)C)C(=C3CCC(=O)O)C)CCC(=O)O.[Fe+2]
277	3H1	3	H	1	O-Acetyl-L-carnitine hydrochloride	C9H17NO4	203.116	3	ID	N/A			1.4355	8.099	40	N/A		CC(=O)OC(CC([O-])=O)C[N+](C)(C)C
278	3H2	3	H	2	(-)-Riboflavin	C17H20N4O6	376.138	3	ID	ID			5.587	N/A	50	10	AUNGANRZJHBGPY-SCRDCRAPSA-N	CC1=C(C)C=C2N(C[C@H](O)[C@H](O)[C@H](O)CO)C3=NC(=O)NC(=O)C3=NC2=C1
279	3H3	3	H	3	Methyl-β-D-galactopyranoside	C7H14O6	194.079	3	ID	N/A			N/A	N/A	70	N/A	HOVAGTYPODGVJG-VOQCIKJUSA-N	COC1OC(CO)C(O)C(O)C1O
280	3H4	3	H	4	Glutaric acid	C5H8O4	132.042	3	ID	N/A			3.182	N/A	20	N/A	JFCQEDHGNNZCLN-UHFFFAOYSA-N	OC(=O)CCCC(O)=O
281	3H5	3	H	5	Dihydroxyfumaric acid hydrate	C4H4O6	148.001	3	N/A	N/A		168.976	N/A	N/A	N/A	N/A		OC(O)=C(O)C(=O)C(O)=O
282	3H6	3	H	6	3-Indoleacetic acid	C9H14N3O8P	323.052	X	ID	N/A			N/A	N/A	20	N/A		NC1=NC(=O)N(C=C1)[C@@H]1O[C@H](COP(O)(O)=O)[C@@H](O)[C@H]1O
283	3H7	3	H	7	Guanosine 5'-diphospho-D-mannose sodium salt from Saccharomyces cerevisiae	C16H25N5O16P2	605.077	3	ID	ID			N/A	N/A	20	30		NC1=NC2=C(N=CN2[C@@H]2O[C@H](COP(O)(=O)OP(O)(=O)O[C@H]3O[C@H](CO)[C@@H](O)[C@H](O)[C@@H]3O)[C@@H](O)[C@H]2O)C(=O)N1
284	3H8	3	H	8	5'-Deoxyadenosine	C10H13N5O3	251.102	3	ID	ID			3.693	N/A	40	60	XGYIMTFOTBMPFP-KQYNXXCUSA-N	C[C@H]1O[C@H]([C@H](O)[C@@H]1O)N1C=NC2=C(N)N=CN=C12
285	3H9	3	H	9	L-Glutathione reduced	C10H17N3O6S	307.084	3	ID	N/A			1.1815	N/A	30	N/A	RWSXRVCMGQZWBV-WDSKDSINSA-N	N[C@@H](CCC(=O)N[C@@H](CS)C(=O)NCC(O)=O)C(O)=O
286	3H10	3	H	10	meso-Erythritol	C4H10O4	122.058	3	ID	ID			1.0575	N/A	30	10	UNXHWFMMPAWVPI-UHFFFAOYSA-N	OC[C@H](O)[C@H](O)CO
287	3H11	3	H	11	D-Glucosaminic acid	C6H13NO6	195.074	3	ID	ID			0.9815	11.435	60	30	UFYKDFXCZBTLOO-UHFFFAOYSA-N	C(C(C(C(C(C(=O)O)N)O)O)O)O
288	3H12	3	H	12	Serotonin creatinine sulfate monohydrate	C9H15N2O15P3	483.969	X	ID	N/A			N/A	N/A	20	N/A		O[C@H]1[C@@H](O)[C@@H](O[C@@H]1COP(O)(=O)OP(O)(=O)OP(O)(O)=O)N1C=CC(=O)NC1=O
289	4A1	4	A	1	2'-Deoxyadenosine monohydrate	C10H13N5O3	251.102	4	ID	ID			2.0315	N/A	30	10		NC1=NC=NC2=C1N=CN2[C@H]1C[C@H](O)[C@@H](CO)O1
290	4A2	4	A	2	N-Acetylputrescine hydrochloride	C6H14N2O	130.111	4	ID	N/A			1.1265	8.419	50	N/A	KLZGKIDSEJWEDW-UHFFFAOYSA-N	CC(=O)NCCCCN
291	4A3	4	A	3	N-Acetyl-D-galactosamine	C8H15NO6	221.09	4	ID	ID			1.1045	7.619	30	10		CC(=O)N[C@H]1[C@H](O)O[C@H](CO)[C@H](O)[C@@H]1O
292	4A4	4	A	4	N-Acetyl-DL-glutamic acid	C7H11NO5	189.064	4	ID	ID			1.758	8.216	30	40	RFMMMVDNIPUKGG-YFKPBYRVSA-N	CC(=O)NC(CCC(O)=O)C(O)=O
293	4A5	4	A	5	Lumazine	C6H4N4O2	164.033	4	ID	ID			1.929	3.206	80	100	UYEUUXMDVNYCAM-UHFFFAOYSA-N	C1=CN=C2C(=N1)C(=O)NC(=O)N2
294	4A6	4	A	6	6-Hydroxypyridine-3-carboxylic acid	C6H5NO3	139.027	4	ID	ID			2.3015	7.062	120	100	BLHCMGRVFXRYRN-UHFFFAOYSA-N	OC(=O)C1=CN=C(O)C=C1
295	4A7	4	A	7	N-Acetyl-L-cysteine	C5H9NO3S	163.03	4	ID	ID			2.792	N/A	20	50	PWKSKIMOESPYIA-UHFFFAOYSA-N	CC(=O)N[C@@H](CS)C(O)=O
296	4A8	4	A	8	Inosine 5'-monophosphate disodium salt hydrate	C10H13N4O8P	348.047	4	ID	ID			1.485	N/A	20	30		O[C@@H]1[C@@H](COP(O)(O)=O)O[C@H]([C@@H]1O)N1C=NC2=C1N=CNC2=O
297	4A9	4	A	9	D-Pantothenic acid hemicalcium salt	C9H17NO5	219.111	4	ID	ID			4.2135	3.884	50	40		CC(C)(CO)C(O)C(=O)NCCC(O)=O
298	4A10	4	A	10	2-Aminoisobutyric acid	C4H9NO2	103.063	4	ID	ID	166.086		1.0665	9.173	10	120		CC(C)(N)C(O)=O
299	4A11	4	A	11	Aniline-2-sulfonic acid	C6H7NO3S	173.015	4	ID	N/A			2.4045	2.305	60	N/A	ZMCHBSMFKQYNKA-UHFFFAOYSA-N	C1=CC=C(C(=C1)N)S(=O)(=O)O
300	4A12	4	A	12	S-Carboxymethyl-L-cysteine	C5H9NO4S	179.025	4	ID	ID			1.1295	10.636	50	10		NC(CSCC(O)=O)C(O)=O
301	4B1	4	B	1	L-Rhamnose monohydrate	C6H12O5	164.068	4	ID	N/A			N/A	N/A	50	N/A		C[C@@H]1OC(O)[C@H](O)[C@H](O)[C@H]1O
302	4B2	4	B	2	Thiamine pyrophosphate	C12H18N4O7P2S	425.045	4	N/A	N/A			N/A	N/A	N/A	N/A	AYEKOFBPNLCAJY-UHFFFAOYSA-O	CC1=C(SC=[N+]1CC2=CN=C(N=C2N)C)CCO[P@@](O)(OP([O-])(O)=O)=O
303	4B3	4	B	3	L-Histidinol dihydrochloride	C6H11N3O	141.09	4	ID	N/A			0.8375	10.425	60	N/A		N[C@H](CO)CC1=CN=CN1
304	4B4	4	B	4	Thiamine monophosphate chloride dihydrate	C10H15N2O8P	322.057	4	ID	ID			1.883	N/A	10	40		CC1=CN([C@H]2C[C@H](O)[C@@H](COP(O)(O)=O)O2)C(=O)NC1=O
305	4B5	4	B	5	3-Ureidopropionic acid	C4H8N2O3	132.053	4	ID	ID			1.396	5.763	50	40	JSJWCHRYRHKBBW-UHFFFAOYSA-N	NC(=O)NCCC(O)=O
306	4B6	4	B	6	5-Aminovaleric acid	C5H11NO2	117.079	4	ID	ID			1.13	N/A	60	80	JJMDCOVWQOJGCB-UHFFFAOYSA-N	NCCCCC(O)=O
307	4B7	4	B	7	L-Norleucine	C6H13NO2	131.095	4	ID	ID			2.2865	7.641	40	100	LRQKBLKVPFOOQJ-YFKPBYRVSA-N	CCCC[C@H](N)C(O)=O
308	4B8	4	B	8	N-Formylglycine	C3H5NO3	103.027	4	ID	ID			1.203	7.747	20	90		C(C(=O)O)NC=O
309	4B9	4	B	9	Adenosine	C10H13N5O4	267.097	4	ID	ID			1.92	5.734	80	50	OIRDTQYFTABQOQ-KQYNXXCUSA-N	NC1=NC=NC2=C1N=CN2[C@@H]1O[C@H](CO)[C@@H](O)[C@H]1O
310	4B10	4	B	10	D-(+)-Raffinose pentahydrate	C18H32O16	504.169	4	ID	ID			N/A	N/A	20	30		OC[C@H]1O[C@@](CO)(OC2O[C@H](COC3O[C@H](CO)[C@H](O)[C@H](O)[C@H]3O)[C@@H](O)[C@H](O)[C@H]2O)[C@@H](O)[C@@H]1O
311	4B11	4	B	11	meso-Tartaric acid monohydrate	C4H606	150.016	4	ID	N/A			N/A	N/A	20	N/A		C(C(C(=O)O)O)(C(=O)O)O.O
312	4B12	4	B	12	2-Acetamido-2-deoxy-beta-D-glucosylamine	C8H16N2O5	220.106	4	ID	N/A			N/A	N/A	30	N/A		CC(=O)NC1C(C(C(OC1N)CO)O)O
313	4C1	4	C	1	D-Saccharic acid potassium salt	C6H10O8	210.038	4	ID	ID			N/A	N/A	20	50		OC(C(O)C(O)C(O)=O)C(O)C(O)=O
314	4C2	4	C	2	L-2-Phosphoglyceric acid disodium salt hydrate	C10H16N5O13P3	506.996	X	ID	N/A			N/A	N/A	20	N/A		NC1=NC=NC2=C1N=CN2[C@@H]1O[C@H](COP(O)(=O)OP(O)(=O)OP(O)(O)=O)[C@@H](O)[C@H]1O
315	4C3	4	C	3	3-Methoxy-L-tyrosine monohydrate	C10H13NO4	211.084	4	ID	N/A			2.693	N/A	40	N/A		COC1=CC(CC(N)C(O)=O)=CC=C1O
316	4C4	4	C	4	D-Lactose monohydrate	C12H22O11	342.116	8	ID	N/A			1.042	10.676	10	N/A		OC[C@H]1O[C@@H](O[C@H]2[C@H](O)[C@@H](O)[C@@H](O)O[C@@H]2CO)[C@H](O)[C@@H](O)[C@H]1O
317	4C5	4	C	5	3-Hydroxybutyric acid	C4H8O3	104.047	1	ID	ID			2.501	6.485	20	40		C[C@@H](O)CC(O)=O
318	4C6	4	C	6	4-Imidazoleacetic acid hydrochloride	C5H6N2O2	126.043	4	ID	ID			1.0425	9.539	50	10		OC(=O)CC1=CN=CN1
319	4C7	4	C	7	D-(+)-Galacturonic acid monohydrate	C6H10O7	194.043	4	N/A	ID			1.028	11.151	N/A	40		C1(C(C(OC(C1O)O)C(=O)O)O)O
320	4C8	4	C	8	Cytidine 5'-triphosphate disodium salt	C9H16N3O14P3	482.985	4	ID	ID			N/A	N/A	20	40		NC1=NC(=O)N(C=C1)[C@@H]1O[C@H](COP(O)(=O)OP(O)(=O)OP(O)(O)=O)[C@@H](O)[C@H]1O
321	4C9	4	C	9	Sodium gluconate	C10H12N5O6P	329.053	X	ID	ID			N/A	N/A	30	60		NC1=NC=NC2=C1N=CN2[C@@H]1O[C@@H]2COP(O)(=O)O[C@H]2[C@H]1O
322	4C10	4	C	10	L-Methionine sulfoximine	C5H12N2O3S	180.057	4	ID	N/A			0.977	10.359	40	N/A		CS(=N)(=O)CCC(N)C(O)=O
323	4C11	4	C	11	cis-4-Hydroxy-D-proline	C5H9NO3	131.058	4	ID	N/A			1.007	9.679	60	N/A	PMMYEEVYMWASQN-QWWZWVQMSA-N	O[C@H]1CN[C@H](C1)C(O)=O
324	4C12	4	C	12	N1-Acetylspermine trihydrochloride	C12H28N4O	244.226	4	N/A	ID			0.7895	N/A	N/A	40	GUNURVWAJRRUAV-UHFFFAOYSA-N	CC(=O)NCCCNCCCCNCCCN
325	4D1	4	D	1	Sodium mesoxalate monohydrate	C3H2O5	117.99	4	ID	N/A			N/A	N/A	50	N/A		OC(=O)C(=O)C(O)=O
326	4D2	4	D	2	β-Nicotinamide adenine dinucleotide 2′-phosphate reduced tetrasodium salt hydrate	C21H30N7O17P3	745.091	4	N/A	ID			N/A	N/A	N/A	30	ACFIXJIJDZMPPO-NNYOXOHSSA-N	NC(=O)C1=CN(C=CC1)[C@H]1O[C@@H](COP(O)(=O)OP(O)(=O)OC[C@@H]2O[C@@H]([C@@H](OP(O)(O)=O)[C@H]2O)N2C=NC3=C(N)N=CN=C23)[C@H](O)[C@@H]1O
327	4D3	4	D	3	3-Methylhistamine dihydrochloride	C6H11N3	125.095	4	ID	N/A			0.8375	10.983	90	N/A		CN1C=NC=C1CCN
328	4D4	4	D	4	Maleamic acid	C4H5NO3	115.027	4	N/A	ID			N/A	N/A	N/A	20	FSQQTNAZHBEJLS-UPHRSURJSA-N	C(=CC(=O)O)C(=O)N
329	4D5	4	D	5	Choline hydroxide solution	C5H14NO	104.108	4	N/A	N/A			N/A	N/A	N/A	N/A		C[N+](C)(C)CCO
330	4D6	4	D	6	Methyl 4-aminobutyrate hydrochloride	C5H11NO2	117.079	9	ID	N/A			1.447	6.858	20	N/A		COC(CCCN)=O
331	4D7	4	D	7	N-Formyl-L-methionine	C6H11NO3S	177.046	4	ID	ID			4.659	4.127	10	40	PYUSHNKNPOHWEZ-YFKPBYRVSA-N	CSCC[C@@H](NC=O)C(O)=O
332	4D8	4	D	8	Acetylcholine chloride	C7H16NO2	146.118	4	N/A	N/A			N/A	N/A	N/A	N/A		CC(=O)OCC[N+](C)(C)C
333	4D9	4	D	9	Oxalic acid dihydrate	C2H2O4	89.9953	4	N/A	ID			N/A	N/A	N/A	90		OC(=O)C(O)=O
334	4D10	4	D	10	5-Hydroxy-L-tryptophan	C11H12N2O3	220.085	4	ID	N/A			2.712	8.609	50	N/A		NC(CC1=CNC2=C1C=C(O)C=C2)C(O)=O
335	4D11	4	D	11	NG,NG'-Dimethyl-L-arginine di(p-hydroxyazobenzene-p'-sulfonate) salt	C3H7NO2	89.0477	X	N/A	N/A			N/A	N/A	N/A	N/A		C[C@@H](N)C(O)=O
336	4D12	4	D	12	Theobromine	C7H8N4O2	180.065	4	ID	N/A			4.1725	N/A	100	N/A	YAPQBXQYLJRXSA-UHFFFAOYSA-N	CN1C=NC2=C1C(=O)NC(=O)N2C
337	4E1	4	E	1	Guanidinosuccinic acid	C5H9N3O4	175.059	4	ID	ID			1.0415	10.504	60	40	VVHOUVWJCQOYGG-REOHCLBHSA-N	NC(=N)N[C@@H](CC(O)=O)C(O)=O
338	4E2	4	E	2	L-Histidine	C6H9N3O2	155.069	4	ID	N/A			0.9085	N/A	70	N/A	HNDVDQJCIGZPNO-YFKPBYRVSA-N	N[C@@H](CC1=CNC=N1)C(O)=O
339	4E3	4	E	3	L-allo-Threonine	C4H9NO3	119.058	4	ID	N/A			1.009	9.91	50	N/A	AYFVYJQAPQTCCC-HRFVKAFMSA-N	C[C@H](O)[C@H](N)C(O)=O
340	4E4	4	E	4	D-Tryptophan	C4H10N3O5P	211.036	X	ID	ID			N/A	N/A	50	20		CN(CC(O)=O)C(=N)NP(O)(O)=O
341	4E5	4	E	5	Spermidine	C7H19N3	145.158	4	ID	N/A			0.776	N/A	40	N/A	ATHGHQPFGPMSJY-UHFFFAOYSA-N	NCCCCNCCCN
342	4E6	4	E	6	Adenosine 5'-diphosphoribose sodium salt	C15H23N5O14P2	559.072	4	ID	N/A			1.2675	N/A	20	N/A		NC1=C2N=CN(C3OC(COP(O)(=O)OP(O)(=O)OCC4OC(O)C(O)C4O)C(O)C3O)C2=NC=N1
343	4E7	4	E	7	2-Methoxyethanol	C3H8O2	76.0524	4	N/A	N/A			N/A	N/A	N/A	N/A		COCCO
344	4E8	4	E	8	(+/-)-Potassium citramalate monohydrate	C5H8O5	148.037	4	N/A	ID			1.889	N/A	N/A	60		CC(O)(CC(O)=O)C(O)=O
345	4E9	4	E	9	L-Anserine nitrate salt	C10H16N4O3	240.122	4	ID	N/A			0.9015	11.911	50	N/A		CN1C=NC=C1C[C@H](NC(=O)CCN)C(O)=O
346	4E10	4	E	10	Biliverdin hydrochloride	C33H34N4O6	582.248	4	N/A	N/A			N/A	N/A	N/A	N/A		CC1=C(C=C)\C(NC1=O)=C\C1=C(C)C(CCC(O)=O)=C(N1)\C=C1/N\C(=C\C2=NC(=O)C(C=C)=C2C)C(C)=C1CCC(O)=O
347	4E11	4	E	11	DL-5-Hydroxylysine hydrochloride	C6H14N2O3	162.1	4	ID	N/A			0.884	12.54	50	N/A		NC[C@H](O)CC[C@H](N)C(O)=O
348	4E12	4	E	12	Cysteamine	C2H7NS	77.0299	4	ID	N/A			N/A	N/A	10	N/A	UFULAYFCSOUIOV-UHFFFAOYSA-N	NCCS
349	4F1	4	F	1	Ophthalmate	C11H19N3O6	289.127	4	ID	ID			1.6595	N/A	30	10		CC[C@H](NC(=O)CC[C@H](N)C(O)=O)C(=O)NCC(O)=O
350	4F2	4	F	2	DL-2,3-Diaminopropionic acid monohydrochloride	C3H8N2O2	104.059	4	ID	N/A			0.896	12.673	30	N/A		NC[C@H](N)C(O)=O
351	4F3	4	F	3	Trigonelline hydrochloride	C7H7NO2	137.048	4	ID	ID			1.07	8.411	120	10		C[N+]1=CC(=CC=C1)C([O-])=O
352	4F4	4	F	4	(-)-Epinephrine	C9H13NO3	183.09	4	ID	N/A			1.168	N/A	60	N/A	UCTWMZQNUQWSLP-VIFPVBQESA-N	CNC[C@H](O)C1=CC=C(O)C(O)=C1
353	4F5	4	F	5	DL-3,4-Dihydroxyphenyl glycol	C8H10O4	170.058	4	ID	N/A			N/A	3.258	10	N/A		OCC(O)C1=CC(O)=C(O)C=C1
354	4F6	4	F	6	Cadaverine dihydrochloride	C5H14N2	102.116	4	ID	N/A			0.836	N/A	10	N/A		NCCCCCN
355	4F7	4	F	7	2-Hydroxybutyric acid sodium salt	C4H8O3	104.047	4	N/A	ID			N/A	3.9	N/A	90		CCC(O)C(O)=O
356	4F8	4	F	8	Coenzyme A sodium salt hydrate	C21H36N7O16P3S	767.115	4	ID	ID			N/A	N/A	20	30		CC(C)(COP(O)(=O)OP(O)(=O)OC[C@H]1O[C@H]([C@H](O)[C@@H]1OP(O)(O)=O)N1C=NC2=C1N=CN=C2N)C(O)C(=O)NCCC(=O)NCCS
357	4F9	4	F	9	Oxalomalate	C6H6O8	206.006	4	N/A	ID			N/A	N/A	N/A	30	YILAUJBAPQXZGM-UHFFFAOYSA-N	C(C(C(=O)O)O)(C(=O)C(=O)O)C(=O)O
358	4F10	4	F	10	Inosine 5'-triphosphate trisodium salt	C10H15N4O14P3	507.98	4	ID	N/A			N/A	N/A	20	N/A		O[C@@H]1[C@@H](COP(O)(=O)OP(O)(=O)OP(O)(O)=O)O[C@H]([C@@H]1O)N1C=NC2=C1N=CN=C2O
359	4F11	4	F	11	CDP-ethanolamine sodium salt hydrate	C11H20N4O11P2	446.06	4	ID	N/A			1.0395	N/A	10	N/A		NCCOP(O)(=O)OP(O)(=O)OC[C@H]1O[C@H]([C@H](O)[C@@H]1O)N1C=CC(N)=NC1=O
360	4F12	4	F	12	2,5-Dimethylpyrazine	C6H8N2	108.069	4	ID	ID			0.838	N/A	50	10		CC1=CN=C(C)C=N1
361	4G1	4	G	1	Stachyose hydrate from Stachys tuberifera	C24H42O21	666.222	4	ID	N/A			N/A	N/A	10	N/A		OC[C@H]1O[C@@](CO)(O[C@H]2O[C@H](CO[C@H]3O[C@H](CO[C@H]4O[C@H](CO)[C@H](O)[C@H](O)[C@H]4O)[C@H](O)[C@H](O)[C@H]3O)[C@@H](O)[C@H](O)[C@H]2O)[C@@H](O)[C@@H]1O
362	4G2	4	G	2	2'-Deoxycytidine 5'-diphosphate sodium salt	C9H15N3O10P2	387.023	4	ID	N/A			N/A	N/A	20	N/A		NC1=NC(=O)N(C=C1)[C@H]1C[C@H](O)[C@@H](COP(O)(=O)OP(O)(O)=O)O1
363	4G3	4	G	3	(2R,3R)-(-)-2,3-Butanediol	C4H10O2	90.0681	4	ID	ID			N/A	N/A	10	10	OWBTYPJTUOEWEK-QWWZWVQMSA-N	C[C@@H](O)[C@@H](C)O
364	4G4	4	G	4	D-Ribose 5-phosphate disodium salt hydrate	C5H11O8P	230.019	4	ID	N/A			1.09	N/A	30	N/A		OC1O[C@H](COP(O)(O)=O)[C@@H](O)[C@H]1O
365	4G5	4	G	5	3-Hydroxy-DL-kynurenine	C10H12N2O4	224.08	4	ID	N/A			N/A	N/A	30	N/A		NC(CC(=O)C1=C(N)C(O)=CC=C1)C(O)=O
366	4G6	4	G	6	D-(+)-Galactosamine hydrochloride	C6H13NO5	179.079	4	ID	N/A			0.924	N/A	30	N/A		C(C1C(C(C(C(O1)O)N)O)O)O
367	4G7	4	G	7	2'-Deoxyadenosine 5'-triphosphate disodium salt	C10H16N5O12P3	491.001	4	ID	N/A			N/A	N/A	20	N/A		NC1=NC=NC2=C1N=CN2[C@H]1C[C@H](O)[C@@H](COP(O)(=O)OP(O)(=O)OP(O)(O)=O)O1
368	4G8	4	G	8	L-Kynurenine	C3H9O6P	172.014	4	ID	N/A			1.0985	N/A	10	N/A		OC[C@@H](O)COP(O)(O)=O
369	4G9	4	G	9	Vitamin B12	C63H89CoN14O14P	1355.58	4	N/A	N/A			N/A	N/A	N/A	N/A	RMRCNWBMXRMIRW-UVKKECPRSA-L	[C@H]1([C@H]2[C@@H](CO)O[C@@H]1N1C3=CC(=C(C)C=C3[N]([Co]345(N6C7=C(C8=[N]3C(C([C@@H]8CCC(N)=O)(C)C)=CC3=[N]4C(=C(C4=[N]5[C@@]([C@]6([C@@H]([C@@]7(C)CCC(=O)NC[C@@]([H])(C)OP(O)(=O)O2)CC(N)=O)[H])([C@@]([C@@H]4CCC(N)=O)(C)CC(N)=O)C)C)[C@@]([C@@H]3CCC(N)=O)(C)CC(N)=O)C)C#N)=C1)C)O
370	4G10	4	G	10	4-Hydroxy-L-phenylglycine	C8H9NO3	167.058	4	ID	N/A			1.075	9.156	50	N/A		C1=CC(=CC=C1C(C(=O)O)N)O
371	4G11	4	G	11	N-Acetyl-DL-serine	C5H9NO4	147.053	4	ID	N/A			1.321	N/A	10	N/A		CC(=O)N[C@@H](CO)C(O)=O
372	4G12	4	G	12	Uridine 5'-diphosphate disodium salt hydrate	C9H14N2O12P2	404.002	4	ID	N/A			N/A	N/A	20	N/A		O[C@H]1[C@@H](O)[C@@H](O[C@@H]1COP(O)(=O)OP(O)(O)=O)N1C=CC(=O)NC1=O
373	4H1	4	H	1	Sodium creatine phosphate dibasic tetrahydrate	C3H9O6P	172.014	1	ID	ID			1.1425	N/A	10	50		OCC(CO)OP(O)(O)=O
374	4H2	4	H	2	α-D-Glucose 1-phosphate disodium salt hydrate	C6H13O9P	260.03	4	ID	ID			1.095	N/A	50	30		OC[C@H]1OC(OP(O)(O)=O)[C@H](O)[C@@H](O)[C@@H]1O
375	4H3	4	H	3	Glucosamine 6-sulfate	C6H13NO8S	259.036	4	ID	ID			0.9955	10.592	40	10		N[C@H]1[C@H](O)O[C@H](COS(O)(=O)=O)[C@@H](O)[C@@H]1O
376	5A1	5	A	1	3-Methylglutaric acid	C6H10O4	146.058	5	ID	ID			4.6615	N/A	10	10		CC(CC(O)=O)CC(O)=O
377	5A2	5	A	2	Potassium sorbate	C6H8O2	112.052	5	ID	N/A			7.3325	N/A	20	N/A		CC=CC=CC(=O)O
378	5A3	5	A	3	mono-Ethyl malonate	C5H8O4	132.042	1	N/A	N/A			N/A	N/A	N/A	N/A		CCOC(=O)CC(O)=O
379	5A4	5	A	4	Gluconolactone	C6H10O6	178.048	5	ID	ID			1.064	N/A	10	40	PHOQVHQSTUBQQK-SQOUGZDYSA-N	CSC
380	5A5	5	A	5	4-Hydroxybenzoic acid	C7H6O3	138.032	5	ID	ID			1.6795	3.908	60	110	FJKROLUGYXJWQN-UHFFFAOYSA-N	OC(=O)C1=CC=C(O)C=C1
381	5A6	5	A	6	Tyramine	C8H11NO	137.084	1	ID	ID			1.828	N/A	70	10	DZGWFCGJZKJUFP-UHFFFAOYSA-N	NCCC1=CC=C(O)C=C1
382	5A7	5	A	7	Hydrocortisone	C21H30O5	362.209	5	ID	ID			8.185	2.22	40	40	JYGXADMDTFJGBT-VWUMJDOOSA-N	[H][C@@]12CC[C@@](O)(C(=O)CO)[C@@]1(C)C[C@H](O)[C@@]1([H])[C@@]2([H])CCC2=CC(=O)CC[C@]12C
383	5A8	5	A	8	3-Methyl-2-buten-1-ol	C5H10O	86.0732	5	N/A	N/A			N/A	N/A	N/A	N/A		CC(C)=CCO
384	5A9	5	A	9	3-Hydroxybenzaldehyde	C7H6O2	122.037	5	N/A	N/A			N/A	N/A	N/A	N/A	IAVREABSGIHHMO-UHFFFAOYSA-N	C1=CC(=CC(=C1)O)C=O
385	5A10	5	A	10	Xanthurenic acid	C10H7NO4	205.038	5	ID	ID			4.7185	6.145	90	80	FBZONXHGGPHHIY-UHFFFAOYSA-N	OC(=O)C1=NC2=C(O)C=CC=C2C(O)=C1
386	5A11	5	A	11	ISOBUTYRALDEHYDE OXIME	C4H8O	72.0575	5	ID	N/A			N/A	N/A	10	N/A		CC(C)C=NO
387	5A12	5	A	12	Sodium propionate	C3H6O2	74.0368	5	N/A	ID			N/A	N/A	N/A	10		CCC(O)=O
388	5B1	5	B	1	Trimethylamine hydrochloride	C3H9N	59.0735	5	N/A	N/A			N/A	N/A	N/A	N/A		CN(C)C
389	5B2	5	B	2	Melatonin	C13H16N2O2	232.121	5	ID	N/A			7.209	2.083	80	N/A	DRLFMBDRBRZALE-UHFFFAOYSA-N	COC1=CC2=C(NC=C2CCNC(C)=O)C=C1
390	5B3	5	B	3	Maleic acid	C4H4O4	116.011	1	ID	ID			1.6805	N/A	90	20	VZCYOOQTPOCHFL-UPHRSURJSA-N	OC(=O)\C=C/C(O)=O
391	5B4	5	B	4	Valeric acid	C5H10O2	102.068	5	N/A	ID			N/A	N/A	N/A	20	NQPDZGIKBAWPEJ-UHFFFAOYSA-N	CCCCC(O)=O
392	5B5	5	B	5	D-Glucose 6-phosphate sodium salt	C3H6O2	74.0368	X	N/A	N/A			N/A	N/A	N/A	N/A		CCC(O)=O
393	5B6	5	B	6	Bilirubin	C33H36N4O6	584.263	5	ID	ID			N/A	N/A	50	40	BPYKTIZUTYGOLE-IFADSCNNSA-N	CC1=C(C=C)\C(NC1=O)=C\C1=C(C)C(CCC(O)=O)=C(CC2=C(CCC(O)=O)C(C)=C(N2)\C=C2/NC(=O)C(C=C)=C2C)N1
394	5B7	5	B	7	(-)-Nicotine	C10H14N2	161.108	5	N/A	N/A			N/A	N/A	N/A	N/A	SNICXCGAKADSCV-JTQLQIEISA-N	CN1CCCC1C2=CN=CC=C2
395	5B8	5	B	8	Pregnenolone sulfate sodium salt	C21H32O5S	396.197	5	ID	ID			N/A	N/A	30	50	DIJBBUIOWGGQOP-OZIWPBGVSA-N	CC(=O)C1CCC2C1(CCC3C2CC=C4C3(CCC(C4)OS(=O)(=O)O)C)C
396	5B9	5	B	9	Kynurenic acid	C10H7NO3	189.043	5	ID	ID			5.0645	5.826	100	60	HCZHHEIFKROPDY-UHFFFAOYSA-N	OC(=O)C1=CC(=O)C2=CC=CC=C2N1
397	5B10	5	B	10	Isobutyric acid	C4H8O2	88.0524	2	ID	ID			N/A	N/A	10	10	KQNPFQTWMSNSAP-UHFFFAOYSA-N	CC(C)C(O)=O
398	5B11	5	B	11	3-Hydroxybenzyl alcohol	C7H8O2	124.052	5	N/A	N/A			N/A	N/A	N/A	N/A	OKVJCVWFVRATSG-UHFFFAOYSA-N	OCC1=CC=CC(O)=C1
399	5B12	5	B	12	Aniline	C6H7N	93.0578	5	N/A	N/A			N/A	N/A	N/A	N/A	PAYRUJLWNCNPSJ-UHFFFAOYSA-N	NC1=CC=CC=C1
400	5C1	5	C	1	Acetoin	C4H8O2	88.0524	5	ID	ID			N/A	N/A	10	90	ROWKJAVDOGWPAT-GSVOUGTGSA-N	OC(=O)CC1=CC=C(O)C=C1
401	5C2	5	C	2	3,5-Diiodo-L-tyrosine dihydrate	C9H9I2NO3	432.867	5	ID	ID			5.635	7.394	50	30		N[C@@H](CC1=CC(I)=C(O)C(I)=C1)C(O)=O
402	5C3	5	C	3	Mandelic acid	C8H8O3	152.047	8	N/A	ID			N/A	2.183	N/A	60		O[C@H](C(O)=O)C1=CC=CC=C1
403	5C4	5	C	4	Tryptamine	C10H12N2	160.1	5	ID	ID			4.9715	6.168	100	10	APJYDQYYACXCRM-UHFFFAOYSA-N	NCCC1=CNC2=CC=CC=C12
404	5C5	5	C	5	Benzoic acid	C7H6O2	122.037	2	N/A	N/A			N/A	N/A	N/A	N/A	WPYMKLBDIGXBTP-UHFFFAOYSA-N	OC(=O)C1=CC=CC=C1
405	5C6	5	C	6	Cytidine 5'-monophosphate	C5H8O4	132.042	X	ID	N/A			N/A	N/A	60	N/A		OC(=O)CCCC(O)=O
406	5C7	5	C	7	Adenosine 3',5'-cyclic monophosphate	C10H9NO2	175.063	X	ID	ID			N/A	N/A	110	60		OC(=O)CC1=CNC2=C1C=CC=C2
407	5C8	5	C	8	Caffeic acid	C9H8O4	180.042	1	ID	N/A			5.494	N/A	60	N/A	QAIPRVGONGVQAS-RQOWECAXSA-N	OC(=O)\C=C/C1=CC=C(O)C(O)=C1
408	5C9	5	C	9	Lumichrome	C12H10N4O2	242.08	5	ID	ID			7.135	N/A	80	60	ZJTJUVIJVLLGSP-UHFFFAOYSA-N	CC1=CC2=C(C=C1C)N=C3C(=N2)C(=O)NC(=O)N3
409	5C10	5	C	10	β-Alanine	C3H7NO2	89.0477	5	N/A	ID			0.953	N/A	N/A	110	UCMIRNVEIXFBKS-UHFFFAOYSA-N	C(CN)C(=O)O
410	5C11	5	C	11	N-Acetyl-L-phenylalanine	C11H13NO3	207.09	5	ID	N/A			6.5975	2.921	30	N/A	CBQJSKKFNMDLON-JTQLQIEISA-N	CC(=O)N[C@@H](CC1=CC=CC=C1)C(O)=O
411	5C12	5	C	12	N-Acetyl-L-proline	C7H11NO3	157.074	5	ID	N/A			4.212	6.48	40	N/A		CC(=O)N1CCCC1C(=O)O
412	5D1	5	D	1	L-Tryptophanamide hydrochloride	C11H13N3O	203.106	5	ID	N/A			4.249	N/A	50	N/A		NC(CC1=CNC2=CC=CC=C12)C(N)=O
413	5D2	5	D	2	Phenol	C6H6O	94.0419	5	N/A	N/A			N/A	N/A	N/A	N/A	ISWSIDIOOBJBQZ-UHFFFAOYSA-N	OC1=CC=CC=C1
414	5D3	5	D	3	N-Methyltryptamine	C11H14N2	174.116	5	ID	N/A			5.204	N/A	100	N/A		CNCCC1=CNC2=CC=CC=C12
415	5D4	5	D	4	Oxaloacetic acid	C4H4O5	132.006	5	N/A	ID			N/A	N/A	N/A	10	KHPXUQMNIQBQEV-UHFFFAOYSA-N	OC(=O)CC(=O)C(O)=O
416	5D5	5	D	5	2,3-Dihydroxybenzoic acid	C7H6O4	154.027	5	ID	ID			4.206	2.851	10	90	GLDQAMYCGOIJDV-UHFFFAOYSA-N	OC(=O)C1=CC=CC(O)=C1O
417	5D6	5	D	6	Acrylic acid	C3H4O2	72.0211	5	N/A	ID			N/A	N/A	N/A	120	NIXOWILDQLNWCW-UHFFFAOYSA-N	OC(=O)C=C
418	5D7	5	D	7	3-(2-Hydroxyethyl)indole	C10H11NO	161.084	5	ID	N/A			7.489	N/A	90	N/A	MBBOMCVGYCRMEA-UHFFFAOYSA-N	OCCC1=CNC2=CC=CC=C12
419	5D8	5	D	8	4-Hydroxy-3-methoxycinnamic acid	C10 H10O4	194.058	5	ID	N/A			6.572	N/A	50	N/A	KSEBMYQBYZTDHS-HWKANZROSA-N	COC1=C(O)C=CC(\C=C\C(O)=O)=C1
420	5D9	5	D	9	Glycocholic acid hydrate	C26H43NO6	465.309	5	ID	ID			9.358	6.531	30	50	RFDAIACWWDREDC-DHUCMKPMSA-N	[H][C@@]12CC[C@H]([C@H](C)CCC(=O)NCC(O)=O)[C@@]1(C)[C@@H](O)C[C@@]1([H])[C@@]2([H])[C@H](O)CC2C[C@H](O)CC[C@]12C
421	5D10	5	D	10	2-Amino-1-phenylethanol	C8H11NO	137.084	5	ID	N/A			2.714	6.509	70	N/A	ULSIYEODSMZIPX-UHFFFAOYSA-N	NCC(O)C1=CC=CC=C1
422	5D11	5	D	11	6-(METHYLTHIO)PURINE	C6H6N4S	166.031	5	ID	N/A			5.266	N/A	100	N/A		CSC1=NC=NC2=C1NC=N2
423	5D12	5	D	12	2-Hydroxy-4-(methylthio)butyric acid calcium salt	C5H10O3S	150.035	5	ID	ID			4.421	N/A	40	80		CSCCC(O)C(O)=O
424	5E1	5	E	1	Sodium glycochenodeoxycholate	C26H43NO5	449.314	5	ID	N/A			10.501	2.311	30	N/A		CC(CCC(=O)NCC(=O)O)C1CCC2C1(CCC3C2C(CC4C3(CCC(C4)O)C)O)C
425	5E2	5	E	2	Inosine 5'-monophosphate from Saccharomyces cerevisiae	C7H6O2	122.037	X	N/A	N/A			N/A	N/A	N/A	N/A		OC(=O)C1=CC=CC=C1
426	5E3	5	E	3	3-amino-5-hydroxybenzoic acid	C7H7NO3	153.043	1	ID	N/A			4.16	N/A	90	N/A	QPEJHSFTZVMSJH-UHFFFAOYSA-N	C1=C(C=C(C=C1N)O)C(=O)O
427	5E4	5	E	4	Pyrocatechol	C6H6O2	110.037	5	ID	ID			N/A	N/A	10	110	YCIMNLLNPGFGHC-UHFFFAOYSA-N	OC1=CC=CC=C1O
428	5E5	5	E	5	3,4-Dihydroxybenzoic acid	C7H6O4	154.027	1	ID	ID			4.226	N/A	50	30	YQUVCSBJEUQKSH-UHFFFAOYSA-N	OC(=O)C1=CC(O)=C(O)C=C1
429	5E6	5	E	6	Cyclopentanone	C5H8O	84.0575	5	N/A	N/A			N/A	N/A	N/A	N/A	BGTOWKSIORTVQH-UHFFFAOYSA-N	O=C1CCCC1
430	5E7	5	E	7	D-(-)-Pantolactone	C6H10O3	130.063	5	N/A	N/A			N/A	N/A	N/A	N/A	SERHXTVXHNVDKA-BYPYZUCNSA-N	CC1(C)COC(=O)C1O
431	5E8	5	E	8	Guaiacol	C7H8O2	124.052	1	N/A	N/A			N/A	N/A	N/A	N/A	LHGVFZTZFXWLCP-UHFFFAOYSA-N	COC1=CC=CC=C1O
432	5E9	5	E	9	(R)-(-)-Mandelic acid	C8H8O3	152.047	5	ID	ID			4.688	N/A	10	10		OC(=O)CC1=CC=CC=C1O
433	5E10	5	E	10	10-Hydroxydecanoic acid	C10H20O3	188.141	5	ID	N/A			8.2135	N/A	10	N/A	YJCJVMMDTBEITC-UHFFFAOYSA-N	C(CCCCC(=O)O)CCCCO
434	5E11	5	E	11	1,2-Didecanoyl-sn-glycero-3-phosphocholine	C28H56NO8P	565.374	5	N/A	N/A			N/A	N/A	N/A	N/A		CCCCCCCCCC(=O)OCC(COP(=O)([O-])OCC[N+](C)(C)C)OC(=O)CCCCCCCCC
435	5E12	5	E	12	2-Hydroxypyridine	C5H5NO	95.0371	5	N/A	N/A			N/A	N/A	N/A	N/A	UBQKCCHYAOITMY-UHFFFAOYSA-N	OC1=CC=CC=N1
436	5F1	5	F	1	3,4-Dihydroxyphenylacetic acid	C8H8O4	168.042	5	ID	N/A			N/A	N/A	20	N/A	CFFZDZCDUFSOFZ-UHFFFAOYSA-N	OC(=O)CC1=CC=C(O)C(O)=C1
437	5F2	5	F	2	6-(γ,γ-Dimethylallylamino)purine	C10H13N5	203.117	5	ID	N/A			5.792	N/A	50	N/A		CC(=CCNC1=NC=NC2=C1NC=N2)C
438	5F3	5	F	3	Methyl vanillate	C9H10O4	182.058	5	N/A	N/A			N/A	N/A	N/A	N/A		COC1=C(C=CC(=C1)C(=O)OC)O
439	5F4	5	F	4	2-Ketobutyric acid	C4H6O3	102.032	5	N/A	ID			1.84	N/A	N/A	10	TYEYBOSBBBHJIV-UHFFFAOYSA-N	CCC(=O)C(O)=O
440	5F5	5	F	5	Dl-5-(1,2-dithiolan-3-yl)valeramide	C8H15NOS2	205.06	5	ID	N/A			7.8855	N/A	40	N/A	FCCDDURTIIUXBY-UHFFFAOYSA-N	NC(=O)CCCCC1CCSS1
441	5F6	5	F	6	3-Hydroxyanthranilic acid	C7H7NO3	153.043	2	ID	N/A			4.179	2.202	90	N/A	WJXSWCUQABXPFS-UHFFFAOYSA-N	NC1=C(O)C=CC=C1C(O)=O
442	5F7	5	F	7	4-Hydroxyphenylpyruvic acid	C9H8O4	180.042	5	ID	N/A			N/A	N/A	20	N/A	KKADPXVIOXHVKN-UHFFFAOYSA-N	OC(=O)C(=O)CC1=CC=C(O)C=C1
443	5F8	5	F	8	Hexanoic acid	C6H12O2	116.084	5	ID	N/A			N/A	N/A	10	N/A	FUZZWVXGSFPDMH-UHFFFAOYSA-N	CCCCCC(O)=O
444	5F9	5	F	9	Methylmalonic acid	C4H6O4	118.027	5	N/A	ID			1.88	3.279	N/A	70	ZIYVHBGGAOATLY-UHFFFAOYSA-N	CC(C(O)=O)C(O)=O
445	5F10	5	F	10	Sodium deoxycholate	C10H12N2O	176.095	X	ID	N/A			N/A	N/A	80	N/A		C1=CC2=C(C=C1O)C(=CN2)CCN
446	5F11	5	F	11	Hydrocortisone 21-acetate	C23H32O6	404.22	5	ID	N/A			9.5935	1.976	40	N/A	ALEXXDVDDISNDU-JZYPGELDSA-N	CC(=O)OCC(=O)C1(CCC2C1(CC(C3C2CCC4=CC(=O)CCC34C)O)C)O
447	5F12	5	F	12	Indole-3-acetamide	C10H10N2O	174.079	5	ID	N/A			6.1795	2.203	110	N/A	ZOAMBXDOGPRZLP-UHFFFAOYSA-N	OC(=N)CC1=CNC2=CC=CC=C12
448	5G1	5	G	1	Hippuric acid	C9H9NO3	179.058	5	ID	ID			5.538	3.267	30	40	QIAFMBKCNZACKA-UHFFFAOYSA-N	OC(=O)CNC(=O)C1=CC=CC=C1
449	5G2	5	G	2	Ethylmalonic acid	C5H8O4	132.042	5	ID	N/A			1.0635	N/A	10	N/A	UKFXDFUAPNAMPJ-UHFFFAOYSA-N	CCC(C(O)=O)C(O)=O
450	5G3	5	G	3	3,5-Diiodo-L-thyronine	C15H13I2NO4	524.893	5	ID	ID			7.396	6.475	40	20		NC(CC1=CC(I)=C(OC2=CC=C(O)C=C2)C(I)=C1)C(O)=O
451	5G4	5	G	4	Fumaric acid	C4H4O4	116.011	5	N/A	ID			1.662	N/A	N/A	60	VZCYOOQTPOCHFL-OWOJBTEDSA-N	OC(=O)\C=C\C(O)=O
452	5G5	5	G	5	Benzaldehyde	C7H6O	106.042	5	ID	N/A			N/A	N/A	120	N/A	HUMNYLRZRPPJDN-UHFFFAOYSA-N	O=CC1=CC=CC=C1
453	5G6	5	G	6	4-Hydroxybenzaldehyde	C7H6O2	122.037	1	N/A	N/A			N/A	N/A	N/A	N/A	RGHHSNMVTDWUBI-UHFFFAOYSA-N	OC1=CC=C(C=O)C=C1
454	5G7	5	G	7	3-(2-Hydroxyphenyl)propionic acid	C9H10O3	166.063	5	ID	ID			6.996	2.119	10	70	CJBDUOMQLFKVQC-UHFFFAOYSA-N	OC(=O)CCC1=CC=CC=C1O
455	5G8	5	G	8	3-Methoxytyramine hydrochloride	C9H13NO2	167.095	5	ID	N/A			2.846	6.325	60	N/A		COC1=C(O)C=CC(CCN)=C1
456	5G9	5	G	9	Benzylamine	C7H9N	107.073	5	ID	N/A			2.506	2.991	100	N/A	WGQKYBSKWIADBV-UHFFFAOYSA-N	NCC1=CC=CC=C1
457	5G10	5	G	10	Uridine 5'-triphosphate tris salt	C10H7NO2	173.048	5	ID	N/A			5.081	5.137	90	N/A	LOAUVZALPPNFOQ-UHFFFAOYSA-N	OC(=O)C1=NC2=CC=CC=C2C=C1
458	5G11	5	G	11	Serotonin hydrochloride	C10H12N2O	176.095	5	ID	N/A			2.531	N/A	80	N/A		NCCC1=CNC2=CC=C(O)C=C12
459	5G12	5	G	12	Pterine	C6H5N5O	163.049	5	ID	N/A			1.749	5.579	90	N/A	HNXQXTQTPAJEJL-UHFFFAOYSA-N	NC1=NC2=NC=CN=C2C(=O)N1
460	5H1	5	H	1	4-Aminobenzoic acid	C7H7NO2	137.048	5	ID	ID			4.0295	2.184	100	60	ALYNCZNDIQEVRV-UHFFFAOYSA-N	NC1=CC=C(C=C1)C(O)=O
461	5H2	5	H	2	2-Aminophenol	C6H7NO	109.053	5	ID	N/A			1.532	2.071	100	N/A	CDAWCLOXVUBKRW-UHFFFAOYSA-N	C1=CC=C(C(=C1)N)O
462	5H3	5	H	3	Pimelic acid	C7H12O4	160.074	5	ID	ID			5.4875	N/A	10	40	WLJVNTCWHIRURA-UHFFFAOYSA-N	C(CCC(=O)O)CCC(=O)O
463	5H4	5	H	4	Indole-3-pyruvic acid	C11H9NO3	203.058	5	ID	ID			N/A	2.206	60	40		OC(=O)C(=O)CC1=CNC2=CC=CC=C12
464	5H5	5	H	5	Dehydro-L-(+)-ascorbic acid dimer	C6H6O6	348.033	5	ID	N/A			N/A	N/A	30	N/A		C([C@@H]([C@@H]1C(=O)C(=O)C(=O)O1)O)O
465	5H6	5	H	6	3-Amino-4-hydroxybenzoic acid	C7H7NO3	153.043	5	ID	ID			1.445	N/A	90	10		C1=CC(=C(C=C1C(=O)O)N)O
466	5H7	5	H	7	DL-3,4-Dihydroxymandelic acid	C8H8O5	184.037	5	N/A	N/A			N/A	N/A	N/A	N/A	RGHMISIYKIHAJW-UHFFFAOYSA-N	OC(C(O)=O)C1=CC=C(O)C(O)=C1
467	5H8	5	H	8	Anthranilic acid	C7H7NO2	137.048	1	ID	N/A			1.097	N/A	80	N/A	RWZYAGGXGHYGMB-UHFFFAOYSA-N	NC1=CC=CC=C1C(O)=O
468	5H9	5	H	9	7,8-Dihydro-L-biopterin	C9H13N5O3	239.102	5	ID	N/A			N/A	N/A	60	N/A	ZHQJVZLJDXWFFX-RPDRRWSUSA-N	CC(C(C1=NC2=C(NC1)NC(=NC2=O)N)O)O
469	5H10	5	H	10	Butyric acid	C4H8O2	88.0524	1	ID	ID			4.04	N/A	10	30	FERIUCNNQQJTOY-UHFFFAOYSA-N	CCCC(O)=O
470	5H11	5	H	11	Indole-3-acetic acid sodium salt	C10H9NO2	175.063	5	ID	ID			7.4385	N/A	100	30		OC(=O)CC1=CNC2=C1C=CC=C2
471	5H12	5	H	12	δ-Valerolactone	C5H8O2	100.052	5	N/A	N/A			N/A	N/A	N/A	N/A	OZJPLYNZGCXSJM-UHFFFAOYSA-N	C1CCOC(=O)C1
472	6A1	6	A	1	2,5-Dihydroxybenzoic acid	C7H6O4	154.027	6	ID	ID			N/A	2.303	40	60	WXTMDXOMEHJXQO-UHFFFAOYSA-N	OC(=O)C1=CC(O)=CC=C1O
473	6A2	6	A	2	Adenosine 5'-triphosphate disodium salt hydrate	C10H7NO2	173.048	6	N/A	N/A			N/A	N/A	N/A	N/A	VQMSRUREDGBWKT-UHFFFAOYSA-N	C1=CC=C2C(=C1)C(=CC=N2)C(=O)O
474	6A3	6	A	3	Hydroquinone	C6H6O2	110.037	6	N/A	ID			1.0425	N/A	N/A	10	QIGBRXMKCJKVMJ-UHFFFAOYSA-N	OC1=CC=C(O)C=C1
475	6A4	6	A	4	d-Desthiobiotin	C10H18N2O3	214.132	6	ID	N/A			6.226	2.305	50	N/A	AUTOLBMXDDTRRT-UHFFFAOYSA-N	C[C@@H]1NC(=O)N[C@@H]1CCCCCC(O)=O
476	6A5	6	A	5	(+/-)-3-Methyl-2-oxovaleric acid sodium salt	C6H10O3	130.063	6	N/A	ID			2.021	N/A	N/A	80	JVQYSWDUAOAHFM-BYPYZUCNSA-N	CCC(C)C(=O)C(O)=O
477	6A6	6	A	6	α-Ketoglutaric acid sodium salt	C5H6O5	146.022	6	N/A	ID			4.711	N/A	N/A	50		OC(=O)CCC(=O)C(O)=O
478	6A7	6	A	7	N-Acetyl-5-hydroxytryptamine	C12H14N2O2	218.106	6	ID	N/A			5.353	2.267	60	N/A	MVAWJSIDNICKHF-UHFFFAOYSA-N	CC(=O)NCCC1=CNC2=C1C=C(O)C=C2
479	6A8	6	A	8	Allyl isothiocyanate	C4H5NS	99.0143	6	N/A	ID			3.802	N/A	N/A	40		CC(C)CC=O
480	6A9	6	A	9	Itaconic acid	C5H6O4	130.027	1	N/A	ID			3.8275	N/A	N/A	10	LVHBHZANLOWSRM-UHFFFAOYSA-N	OC(=O)CC(=C)C(O)=O
481	6A10	6	A	10	Azelaic acid	C9H16O4	188.105	6	ID	ID			7.227	N/A	40	60	BDJRBEYXGGNYIS-UHFFFAOYSA-N	OC(=O)CCCCCCCC(O)=O
482	6A11	6	A	11	2-Oxoadipic acid	C6H8O5	160.037	6	N/A	ID			1.0685	N/A	N/A	40	FGSBNBBHOZHUBO-UHFFFAOYSA-N	C(CC(=O)C(=O)O)CC(=O)O
483	6A12	6	A	12	2-Methylglutaric acid	C6H10O4	146.058	6	N/A	ID			4.741	N/A	N/A	50		CC(CCC(O)=O)C(O)=O
484	6B1	6	B	1	Phenylacetaldehyde	C8H8O	120.058	6	ID	ID			1.799	N/A	60	20	DTUQWGWMVIHBKE-UHFFFAOYSA-N	O=CCC1=CC=CC=C1
485	6B2	6	B	2	2-Methylbutyraldehyde	C5H10O	86.0732	6	ID	N/A			N/A	N/A	80	N/A		CCC(C)C=O
486	6B3	6	B	3	Uridine 5'-diphosphoglucose disodium salt hydrate from Saccharomyces cerevisiae	C8H8O2	136.052	X	N/A	ID			N/A	N/A	N/A	10		CC(=O)OC1=CC=CC=C1
487	6B4	6	B	4	2,3-Butanedione	C4H6O2	86.0368	6	N/A	ID			N/A	N/A	N/A	10	QSJXEFYPDANLFS-UHFFFAOYSA-N	CC(=O)C(C)=O
488	6B5	6	B	5	Pyruvic acid	C3H4O3	88.016	6	N/A	N/A		175.025	N/A	N/A	N/A	N/A	LCTONWCANYUPML-UHFFFAOYSA-N	CC(=O)C(O)=O
489	6B6	6	B	6	trans-Cinnamaldehyde	C9H8O	132.058	6	N/A	ID			N/A	N/A	N/A	20		O=C\C=C\C1=CC=CC=C1
490	6B7	6	B	7	2,6-Dihydroxypyridine hydrochloride	C5H5NO2	111.032	6	ID	N/A			1.8605	N/A	120	N/A		C1=CC(=O)NC(=C1)O
491	6B8	6	B	8	Phenethylamine	C8H11N	121.089	6	ID	N/A			4.2505	3.59	80	N/A	BHHGXPLMPWCGHP-UHFFFAOYSA-N	NCCC1=CC=CC=C1
492	6B9	6	B	9	Methyl acetoacetate	C5H8O3	116.047	6	ID	N/A			N/A	N/A	10	N/A	WRQNANDWMGAFTP-UHFFFAOYSA-N	COC(=O)CC(C)=O
493	6B10	6	B	10	Suberic acid	C8H14O4	174.089	6	ID	N/A			6.386	N/A	40	N/A	TYFQFVWCELRYAO-UHFFFAOYSA-N	OC(=O)CCCCCCC(O)=O
494	6B11	6	B	11	Adipic acid	C6H10O4	146.058	1	ID	N/A			1.044	N/A	10	N/A	WNLRTRBMVRJNCN-UHFFFAOYSA-N	OC(=O)CCCCC(O)=O
495	6B12	6	B	12	Geranyl pyrophosphate lithium salt	C10H20O7P2	314.068	6	N/A	ID			8.0335	N/A	N/A	30		CC(C)=CCC\C(C)=C\COP(O)(=O)OP(O)(O)=O
496	6C1	6	C	1	N-Acetyl-L-leucine	C8H15NO3	173.105	6	ID	ID			6.2295	N/A	10	90	WXNXCEHXYPACJF-ZETCQYMHSA-N	CC(C)C[C@H](NC(C)=O)C(O)=O
497	6C2	6	C	2	2',4'-Dihydroxyacetophenone	C8H8O3	152.047	6	ID	N/A			7.282	N/A	80	N/A	SULYEHHGGXARJS-UHFFFAOYSA-N	CC(=O)C1=C(O)C=C(O)C=C1
498	6C3	6	C	3	Benzyl alcohol	C7H8O	108.058	6	N/A	ID			N/A	N/A	N/A	20	WVDDGKGOMKODPV-UHFFFAOYSA-N	OCC1=CC=CC=C1
499	6C4	6	C	4	mono-Methyl glutarate	C6H10O4	146.058	2	ID	ID			1.0355	2.873	50	40		COC(=O)CCCC(=O)O
500	6C5	6	C	5	Methyl indole-3-acetate	C11H11NO2	189.079	6	ID	N/A			9.3035	1.882	30	N/A		COC(=O)CC1=CNC2=C1C=CC=C2
501	6C6	6	C	6	(RS)-Mevalonic acid lithium salt	C6H12O4	148.074	6	ID	ID			1.991	N/A	10	50		OC(=O)C#C
502	6C7	6	C	7	DL-4-Hydroxy-3-methoxymandelic acid	C9H10O5	198.053	6	N/A	ID			N/A	4.589	N/A	110	CGQCWMIAEPEHNQ-UHFFFAOYSA-N	COC1=C(O)C=CC(=C1)[C@H](O)C(O)=O
503	6C8	6	C	8	Homovanillic acid	C9H10O4	182.058	1	ID	ID			N/A	4.05	20	40		COC1=CC(CC(O)=O)=CC=C1O
504	6C9	6	C	9	Citraconic acid	C5H6O4	130.027	6	ID	ID			2.9275	2.2	30	20	HNEGQIOMVPPMNR-IHWYPQMZSA-N	CC(=CC(=O)O)C(=O)O
505	6C10	6	C	10	(S)-(-)-1-Phenylethanol	C8H10O	122.073	6	N/A	N/A			N/A	N/A	N/A	N/A		CC(O)C1=CC=CC=C1
506	6C11	6	C	11	Salsolinol hydrobromide	C10H13NO2	179.095	6	ID	N/A			1.683	8.138	60	N/A		CC1C2=CC(=C(C=C2CCN1)O)O
507	6C12	6	C	12	Salicylamide	C7H7NO2	137.048	6	ID	N/A			6.184	2.035	60	N/A		NC(=O)C1=CC=CC=C1O
508	6D1	6	D	1	3-Hydroxybenzoic acid	C7H6O3	138.032	6	ID	N/A			3.2055	N/A	40	N/A	IJFXRHURBJZNAO-UHFFFAOYSA-N	OC(=O)C1=CC(O)=CC=C1
509	6D2	6	D	2	4-Methyl-2-oxovaleric acid	C6H10O3	130.063	1	N/A	ID			N/A	2.311	N/A	70	BKAJNAXTPSGJCU-UHFFFAOYSA-N	CC(C)CC(=O)C(O)=O
510	6D3	6	D	3	5-ALPHA-PREGNANE-3-ALPHA,11-BETA,17-ALPHA,21-TETROL-20-ONE 3,21-DIACETATE	C21H34O5	366.241	6	N/A	N/A			N/A	N/A	N/A	N/A		CC12CCC(CC1CCC3C2C(CC4(C3CCC4(C(=O)CO)O)C)O)O
511	6D4	6	D	4	N,N-Dimethyl-p-phenylenediamine	C8H12N2	136.1	6	ID	N/A			N/A	N/A	70	N/A	BZORFPDSXLZWJF-UHFFFAOYSA-N	CN(C)C1=CC=C(C=C1)N
512	6D5	6	D	5	Homogentisic acid	C8H8O4	168.042	6	ID	N/A			3.774	N/A	20	N/A	IGMNYECMUMZDDF-UHFFFAOYSA-N	OC(=O)CC1=C(O)C=CC(O)=C1
513	6D6	6	D	6	Indole-3-acetaldehyde-sodium bisulfite addition compound	C10H9NO	159.068	6	ID	N/A			5.353	2.267	70	N/A		O=CCC1=CNC2=CC=CC=C12
514	6D7	6	D	7	4-Hydroxy-3-methoxyphenylglycol hemipiperazinium salt	C9H12O4	184.074	6	N/A	N/A	167.07		N/A	N/A	N/A	N/A		COC1=C(C=CC(=C1)C(CO)O)O
515	6D8	6	D	8	3-Hydroxyphenylacetic acid	C8H8O3	152.047	9	N/A	ID			N/A	2.168	N/A	50	FVMDYYGIDFPZAX-UHFFFAOYSA-N	OC(=O)CC1=CC=CC(O)=C1
516	6D9	6	D	9	4-Methylcatechol	C7H8O2	124.052	6	N/A	ID			3.938	2.306	N/A	120	ZBCATMYQYDCTIZ-UHFFFAOYSA-N	CC1=CC(O)=C(O)C=C1
517	6D10	6	D	10	Pyridoxal hydrochloride	C8H9NO3	167.058	6	ID	N/A			1.3675	3.487	60	N/A		CC1=C(O)C(C=O)=C(CO)C=N1
518	6D11	6	D	11	Salicylic acid	C7H6O3	138.032	1	N/A	ID			1.47	N/A	N/A	90	YGSDEFSMJLZEOE-UHFFFAOYSA-N	OC(=O)C1=CC=CC=C1O
519	6D12	6	D	12	Sebacic acid	C10H18O4	202.121	6	ID	ID			8.029	2.124	40	60	CXMXRPHRNRROMY-UHFFFAOYSA-N	C(CCCCC(=O)O)CCCC(=O)O
520	6E1	6	E	1	3-Methyl-2-oxindole	C9H9NO	147.068	6	ID	N/A			7.449	N/A	100	N/A	BBZCPUCZKLTAJQ-UHFFFAOYSA-N	CC1C2=CC=CC=C2NC1=O
521	6E2	6	E	2	3-Methyladenine	C6H7N5	149.07	6	ID	N/A			1.3415	N/A	120	N/A	FSASIHFSFGAIJM-UHFFFAOYSA-N	CN1C=NC(N)=C2N=CN=C12
522	6E3	6	E	3	DL-p-Hydroxyphenyllactic acid	C9H10O4	182.058	6	N/A	ID			4.716	2.097	N/A	50		OC(CC1=CC=C(O)C=C1)C(O)=O
523	6E4	6	E	4	Biotin	C10H16N2O3S	244.088	6	ID	ID			5.7115	N/A	60	60	YBJHBAHKTGYVGT-ZKWXMUAHSA-N	[H][C@]12CS[C@@H](CCCCC(O)=O)[C@@]1([H])NC(=O)N2
524	6E5	6	E	5	Sodium mercaptopyruvate dihydrate	C3H4O3S	119.988	6	N/A	ID			N/A	N/A	N/A	60		OC(=O)C(=O)CS
525	6E6	6	E	6	Methylglyoxal solution	C3H4O2	72.0211	6	N/A	ID			N/A	N/A	N/A	110	AIJULSRZWUXGPQ-UHFFFAOYSA-N	CC(=O)C=O
526	6E7	6	E	7	Pyrrole-2-carboxylic acid	C5H5NO2	111.032	1	ID	N/A			N/A	N/A	70	N/A	WRHZVMBBRYBTKZ-UHFFFAOYSA-N	OC(=O)C1=CC=CN1
527	6E8	6	E	8	5-Hydroxyindole-3-acetic acid	C10H9NO3	191.058	6	ID	N/A			5.2155	N/A	110	N/A	DUUGKQCEGZLZNO-UHFFFAOYSA-N	OC(=O)CC1=CNC2=CC=C(O)C=C12
528	6E9	6	E	9	Phenylacetic acid	C8H8O2	136.052	6	N/A	ID			N/A	N/A	N/A	20	WLJVXDMOQOGPHL-UHFFFAOYSA-N	OC(=O)CC1=CC=CC=C1
529	6E10	6	E	10	Resorcinol monoacetate	C8H8O3	152.047	2	ID	ID			7.32	1.965	70	80		CC(=O)OC1=CC=CC(=C1)O
530	6E11	6	E	11	Lithium acetoacetate	C4H6O3	102.032	6	ID	N/A			N/A	N/A	50	N/A		CC(=O)CC(O)=O
531	6E12	6	E	12	Lithium potassium acetyl phosphate	C2H5O5P	139.987	6	N/A	N/A			N/A	N/A	N/A	N/A		CC(=O)OP(O)(O)=O
532	6F1	6	F	1	Ethyl 3-indoleacetate	C12H13NO2	203.095	6	ID	N/A			10.1795	1.86	80	N/A		CCOC(=O)CC1=CNC2=CC=CC=C21
533	6F2	6	F	2	(L)-Dehydroascorbic acid	C6H6O6	174.016	6	ID	ID			N/A	4.764	10	40	SBJKKFFYIZUCET-JLAZNSOCSA-N	[H][C@@]1(OC(=O)C(=O)C1=O)[C@H](O)CO
534	6F6	6	F	6	D-(-)-Fructose	C6H12O6	180.063	6	N/A	N/A			N/A	N/A	N/A	N/A	RFSUNEUAIZKAJO-VRPWFDPXSA-N	OC[C@H]1O[C@](O)(CO)[C@@H](O)[C@@H]1O
535	6F7	6	F	7	L-(-)-Sorbose	C6H12O6	180.063	7	ID	N/A			N/A	N/A	20	N/A	LKDRXBCSQODPBY-AMVSKUEXSA-N	OC[C@@]1(O)OC[C@H](O)[C@@H](O)[C@@H]1O
536	6F8	6	F	8	Xylitol	C5H12O5	152.068	2	N/A	N/A			N/A	N/A	N/A	N/A	HEBKCHPVOIAQTA-SCDXWVJYSA-N	OC[C@H](O)C(O)[C@H](O)CO
537	6F9	6	F	9	Adonitol	C5H12O5	152.068	6	N/A	ID			1.052	N/A	N/A	20	HEBKCHPVOIAQTA-UHFFFAOYSA-N	OC[C@H](O)[C@H](O)[C@H](O)CO
538	6F10	6	F	10	myo-Inositol	C6H12O6	180.063	8	N/A	ID			1.0015	N/A	N/A	10	CDAISMWEOUEBRE-GPIVLXJGSA-N	O[C@H]1[C@H](O)[C@@H](O)[C@H](O)[C@H](O)[C@@H]1O
539	6F11	6	F	11	D-(+)-Mannose	C6H12O6	180.063	3	N/A	N/A			N/A	N/A	N/A	N/A	WQZGKKKJIJFFOK-QTVWNMPRSA-N	OC[C@H]1OC(O)[C@@H](O)[C@@H](O)[C@@H]1O
540	6F12	6	F	12	DL-Arabinose	C5H10O5	150.053	4	N/A	ID			N/A	N/A	N/A	10	SRBFZHDQGSBBOR-HWQSCIPKSA-N	O[C@H]1COC(O)[C@H](O)[C@H]1O
541	6G1	6	G	1	D-(+)-Xylose	C5H10O5	150.053	3	N/A	ID	150.053		N/A	N/A	N/A	10	SRBFZHDQGSBBOR-IOVATXLUSA-N	O[C@@H]1COC(O)[C@H](O)[C@H]1O
542	6G2	6	G	2	Sucrose	C12H22O11	342.116	4	ID	N/A			1.141	N/A	10	N/A	CZMRCDWAGMRECN-UGDNZRGBSA-N	OC[C@H]1O[C@@](CO)(O[C@H]2O[C@H](CO)[C@@H](O)[C@H](O)[C@H]2O)[C@@H](O)[C@@H]1O
543	6G3	6	G	3	D-(+)-Galactose	C6H12O6	180.063	2	N/A	ID			N/A	N/A	N/A	40	WQZGKKKJIJFFOK-SVZMEOIVSA-N	OC[C@H]1O[C@H](O)[C@H](O)[C@@H](O)[C@H]1O
544	6G4	6	G	4	α-D-Glucose	C6H12O6	180.063	9	N/A	ID			N/A	N/A	N/A	40		OC[C@H]1O[C@H](O)[C@H](O)[C@@H](O)[C@@H]1O
545	6G5	6	G	5	D-Allose	C6H12O6	180.063	4	N/A	ID			N/A	N/A	N/A	10	WQZGKKKJIJFFOK-IVMDWMLBSA-N	[H][C@@]1(CO)OC(O)[C@@]([H])(O)[C@@]([H])(O)[C@@]1([H])O
546	6G6	6	G	6	D-Mannitol	C6H14O6	182.079	6	ID	ID			1.042	N/A	20	20	FBPFZTCFMRRESA-UHFFFAOYSA-N	OC[C@@H](O)[C@@H](O)[C@H](O)[C@H](O)CO
547	6G7	6	G	7	Melibiose	C12H22O11	342.116	2	N/A	ID			N/A	N/A	N/A	20	DLRVVLDZNNYCBX-ABXHMFFYSA-N	OC[C@H]1O[C@H](OC[C@H]2OC(O)[C@H](O)[C@@H](O)[C@@H]2O)[C@H](O)[C@@H](O)[C@H]1O
548	6G8	6	G	8	D-Sorbitol	C6H14O6	182.079	1	N/A	ID			1.0455	N/A	N/A	10	FBPFZTCFMRRESA-JGWLITMVSA-N	OC[C@H](O)[C@@H](O)[C@H](O)[C@H](O)CO
549	6G9	6	G	9	D-(+)-Maltose monohydrate	C12H22O11	342.116	1	N/A	ID		387.115	N/A	N/A	N/A	20	GUBGYTABKSRVRQ-PICCSMPSSA-N	OC[C@H]1O[C@H](O[C@H]2[C@H](O)[C@H](O)[C@@H](O)O[C@@H]2CO)[C@H](O)[C@@H](O)[C@@H]1O
550	6G10	6	G	10	D-(-)-Tagatose	C6H12O6	180.063	1	ID	ID			N/A	8.816	10	10	LKDRXBCSQODPBY-OEXCPVAWSA-N	OC[C@@H](O)[C@H](O)[C@H](O)C(=O)CO
551	6G11	6	G	11	D-Gulonic acid γ-lactone	C6H10O6	178.048	6	N/A	N/A			N/A	N/A	N/A	N/A		C(C(C1C(C(C(=O)O1)O)O)O)O
552	6G12	6	G	12	D-(-)-Arabinose	C5H10O5	150.053	6	N/A	ID			N/A	N/A	N/A	10		0
553	6H1	6	H	1	D-(+)-Cellobiose	C12H22O11	342.116	6	N/A	ID			N/A	10.055	N/A	10	GUBGYTABKSRVRQ-CUHNMECISA-N	OC[C@H]1O[C@@H](O[C@H]2[C@H](O)[C@@H](O)[C@H](O)O[C@@H]2CO)[C@H](O)[C@@H](O)[C@@H]1O
554	6H2	6	H	2	D-Psicose	C6H12O6	180.063	5	N/A	ID			N/A	N/A	N/A	10	LKDRXBCSQODPBY-JDJSBBGDSA-N	C1C(C(C(C(O1)(CO)O)O)O)O
555	6H3	6	H	3	L-(-)-Arabitol	C5H12O5	152.068	1	N/A	N/A			N/A	N/A	N/A	N/A	HEBKCHPVOIAQTA-IMJSIDKUSA-N	OC[C@H](O)C(O)[C@@H](O)CO
556	6H4	6	H	4	D-(-)-Lyxose	C5H10O5	150.053	1	N/A	ID			1.083	N/A	N/A	10	SRBFZHDQGSBBOR-AGQMPKSLSA-N	O[C@@H]1O[C@@H]([C@H](O)[C@H](O)[C@H]1O)C(O)=O
557	6H5	6	H	5	D-(-)-Ribose	C5H10O5	150.053	2	N/A	ID			N/A	5.501	N/A	10	HMFHBZSHGGEWLO-SOOFDHNKSA-N	OC[C@H]1OC(O)[C@H](O)[C@@H]1O
558	6H6	6	H	6	Palatinose hydrate	C12H22O11	342.116	3	N/A	N/A			N/A	N/A	N/A	N/A		C(C1C(C(C(C(O1)OCC2C(C(C(O2)(CO)O)O)O)O)O)O)O
559	7A1	7	A	1	Ergocalciferol	C28H44O	396.339	7	N/A	N/A			N/A	N/A	N/A	N/A	MECHNRXZTMCUDQ-RKHKHRCZSA-N	CC(C)[C@@H](C)\C=C\[C@@H](C)[C@H]1CC[C@@]2([H])\C(CCC[C@]12C)=C\C=C1\C[C@@H](O)CCC1=C
560	7A2	7	A	2	Squalene	C30H50	410.391	7	N/A	N/A			N/A	N/A	N/A	N/A	YYGNTYWPHWGJRM-AAJYLUCBSA-N	CC(C)=CCC\C(C)=C/CC\C(C)=C\CC\C=C(/C)CC\C=C(/C)CCC=C(C)C
561	7A3	7	A	3	p-Coumaric acid	C9H8O3	164.047	7	ID	ID			6.3935	N/A	70	90		OC(=O)\C=C\C1=CC=C(O)C=C1
562	7A4	7	A	4	Nonanoic acid	C9H18O2	158.131	7	N/A	N/A			N/A	N/A	N/A	N/A	FBUKVWPVBMHYJY-UHFFFAOYSA-N	CCCCCCCCC(O)=O
563	7A5	7	A	5	α-Estradiol	C18H24O2	272.178	7	N/A	N/A	271.169		N/A	N/A	N/A	N/A	VOXZDWNPVJITMN-SFFUCWETSA-N	CC12CCC3C(C1CCC2O)CCC4=C3C=CC(=C4)O
564	7A6	7	A	6	Caprylic Acid (Octanoic Acid)	C8H16O2	144.115	7	ID	N/A	255.174		6.796	1.915	10	N/A	WWZKQHOCKIZLMA-UHFFFAOYSA-N	CCCCCCCC(O)=O
565	7A7	7	A	7	Ursodeoxycholic acid	C24H40O4	392.293	2	N/A	ID			N/A	N/A	N/A	80	RUDATBOHQWOJDD-UZVSRGJWSA-N	CC(CCC(=O)O)C1CCC2C1(CCC3C2C(CC4C3(CCC(C4)O)C)O)C
566	7A8	7	A	8	Petroselinic acid	C18H34O2	281.248	2	N/A	N/A			N/A	N/A	N/A	N/A	CNVZJPUDSLNTQU-SEYXRHQNSA-N	CCCCCCCCCCC/C=C\CCCCC(O)=O
567	7A9	7	A	9	1,2-Dipalmitoyl-sn-glycerol	C35H68O5	568.507	7	N/A	N/A			N/A	N/A	N/A	N/A		CCCCCCCCCCCCCCCC(=O)OCC(CO)OC(=O)CCCCCCCCCCCCCCC
568	7A10	7	A	10	Deoxycholic acid	C24H40O4	392.293	1	N/A	ID			N/A	N/A	N/A	80	KXGVEGMKQFWNSR-OHAQSFBXSA-N	[H][C@@]12CC[C@H]([C@H](C)CCC(O)=O)[C@@]1(C)[C@@H](O)C[C@@]1([H])[C@@]2([H])CC[C@]2([H])C[C@H](O)CC[C@]12C
569	7A11	7	A	11	Lithocholic acid	C24H40O3	376.298	7	N/A	ID			N/A	N/A	N/A	60	SMEROWZSTRWXGI-HVATVPOCSA-N	[H][C@@]12CC[C@H]([C@H](C)CCC(O)=O)[C@@]1(C)CC[C@@]1([H])[C@@]2([H])CCC2C[C@H](O)CC[C@]12C
570	7A12	7	A	12	Protoporphyrin IX	C34H34N4O4	562.258	7	N/A	N/A	191.164		N/A	N/A	N/A	N/A	KSFOVUSSGSKXFI-UJJXFSCMSA-N	CC1=C(CCC(O)=O)/C2=C/C3=N/C(=C\C4=C(C)C(C=C)=C(N4)/C=C4\N=C(\C=C\1/N\2)C(C=C)=C4C)/C(C)=C3CCC(O)=O
571	7B1	7	B	1	Heptanoic acid	C7H14O2	130.099	7	N/A	N/A			N/A	N/A	N/A	N/A		CCCCCCC(O)=O
572	7B2	7	B	2	Retinol	C20H30O	286.23	7	N/A	N/A			N/A	N/A	N/A	N/A	FPIPGXGPPPQFEQ-OVSJKPMPSA-N	C\C(=C/CO)\C=C\C=C(/C)\C=C\C1=C(C)CCCC1(C)C
573	7B3	7	B	3	Vitamin K2	C41H56O2	580.428	7	N/A	N/A			N/A	N/A	N/A	N/A		CC(C)=CCC\C(C)=C\CC\C(C)=C\CC\C(C)=C\CC\C(C)=C\CC\C(C)=C\CC1=C(C)C(=O)C2=CC=CC=C2C1=O
574	7B4	7	B	4	Elaidic acid	C18H34O2	282.256	7	ID	N/A			N/A	N/A	30	N/A	ZQPPMHVWECSIRJ-MDZDMXLPSA-N	CCCCCCCC\C=C\CCCCCCCC(O)=O
575	7B5	7	B	5	Chenodeoxycholic acid	C24H40O4	272.178	7	N/A	N/A		437.291	N/A	N/A	N/A	N/A	RUDATBOHQWOJDD-BSWAIDMHSA-N	CC(CCC(=O)O)C1CCC2C1(CCC3C2C(CC4C3(CCC(C4)O)C)O)C
576	7B6	7	B	6	Myristic acid	C14H28O2	228.209	7	N/A	N/A			N/A	N/A	N/A	N/A	TUNFSRHWOTWDNC-UHFFFAOYSA-N	CCCCCCCCCCCCCC(O)=O
577	7B7	7	B	7	Cholesteryl oleate	C45H78O2	650.6	7	N/A	N/A			N/A	N/A	N/A	N/A		CCCCCCCC\C=C/CCCCCCCC(=O)O[C@H]1CC[C@@]2(C)C(=CC[C@@]3([H])[C@]4([H])CC[C@]([H])([C@H](C)CCCC(C)C)[C@@]4(C)CC[C@]23[H])C1
578	7B8	7	B	8	Rosmarinic acid	C18H16O8	360.085	7	ID	ID			7.0885	2.328	30	30	DOUMFZQKYFQNTF-WUTVXBCWSA-N	OC(=O)[C@@H](CC1=CC(O)=C(O)C=C1)OC(=O)\C=C\C1=CC(O)=C(O)C=C1
579	7B9	7	B	9	Glyceryl tripalmitate	C51H98O6	806.736	7	N/A	N/A			N/A	N/A	N/A	N/A		CCCCCCCCCCCCCCCC(=O)OCC(COC(=O)CCCCCCCCCCCCCCC)OC(=O)CCCCCCCCCCCCCCC
580	7B10	7	B	10	Reichstein's substance S	C21H30O4	346.214	1	ID	N/A			9.229	N/A	50	N/A	WHBHBVVOGNECLV-OBQKJFGGSA-N	[H]C12CC[C@](O)(C(=O)CO)[C@@]1(C)CCC1([H])[C@@]2([H])CCC2=CC(=O)CC[C@]12C
581	7B11	7	B	11	Sodium taurolithocholate	C26H45NO5S	483.302	7	ID	ID			N/A	2.308	30	70		C[C@H](CCC(=O)NCCS(O)(=O)=O)C1CCC2C3CCC4C[C@H](O)CC[C@]4(C)C3CC[C@]12C
582	7B12	7	B	12	Palmitoleic acid	C16H30O2	254.225	7	ID	N/A			N/A	N/A	40	N/A	SECPZKHBENQXJG-FPLPWBNLSA-N	CCCCCC\C=C/CCCCCCCC(O)=O
583	7C1	7	C	1	Palmitic acid	C16H32O2	256.24	7	N/A	N/A			N/A	N/A	N/A	N/A	IPCSVZSSVZVIGE-UHFFFAOYSA-N	CCCCCCCCCCCCCCCC(O)=O
584	7C2	7	C	2	3,3',5-Triiodo-L-thyronine sodium salt hydrate	C15H12I3NO4	650.79	7	ID	ID			8.383	2.466	30	20		N[C@@H](CC1=CC(I)=C(OC2=CC=C(O)C(I)=C2)C(I)=C1)C(O)=O
585	7C3	7	C	3	D-erythro-Dihydrosphingosine	C18H39NO2	301.298	7	ID	N/A			11.472	N/A	40	N/A	OTKJDMGTUTTYMP-ZWKOTPCHSA-N	CCCCCCCCCCCCCCC[C@@H](O)[C@@H](N)CO
586	7C4	7	C	4	Lanosterol	C30H50O	426.386	7	N/A	N/A			N/A	N/A	N/A	N/A	CAHGCLMLTWQZNJ-BQNIITSRSA-N	[H][C@@]1(CC[C@@]2(C)C3=C(CC[C@]12C)[C@@]1(C)CC[C@H](O)C(C)(C)[C@]1([H])CC3)[C@H](C)CCC=C(C)C
587	7C5	7	C	5	Dodecanoic acid	C12H24O2	200.178	7	N/A	N/A		187.04	N/A	N/A	N/A	N/A	POULHZVOKOAJMA-UHFFFAOYSA-N	CCCCCCCCCCCC(O)=O
588	7C6	7	C	6	Arachidic acid	C20H40O2	312.303	7	N/A	N/A			N/A	N/A	N/A	N/A	VKOBVWXKNCXXDE-UHFFFAOYSA-N	CCCCCCCCCCCCCCCCCCCC(O)=O
589	7C7	7	C	7	Erucic acid	C22H42O2	338.318	7	N/A	N/A			N/A	N/A	N/A	N/A	DPUOLQHDNGRHBS-KTKRTIGZSA-N	CCCCCCCC\C=C/CCCCCCCCCCCC(O)=O
590	7C8	7	C	8	URIDINE-5'-DIPHOSPHOGLUCOSE, DISODIUM SALT	C24H40O4	392.293	X	N/A	ID			N/A	N/A	N/A	80		[H][C@@]12CC[C@H]([C@H](C)CCC(O)=O)[C@@]1(C)[C@@H](O)C[C@@]1([H])[C@@]2([H])CC[C@]2([H])C[C@H](O)CC[C@]12C
591	7C9	7	C	9	4-METHYL-2-OXO-PENTANOIC ACID, CALCIUM SALT DIHYDRATE	C6H10O3	130.063	7	N/A	N/A			N/A	N/A	N/A	N/A		CC(C)CC(=O)C(=O)O
592	7C10	7	C	10	cis-5,8,11,14,17-Eicosapentaenoic acid	C20H30O2	302.225	7	N/A	N/A			N/A	N/A	N/A	N/A	JAZBEHYOTPTENJ-JLNKQSITSA-N	CC/C=C\C/C=C\C/C=C\C/C=C\C/C=C\CCCC(=O)O
593	7C11	7	C	11	Heptadecanoic acid	C17H34O2	270.256	7	N/A	N/A			N/A	N/A	N/A	N/A		CCCCCCCCCCCCCCCCC(O)=O
594	7C12	7	C	12	Glyceryl trimyristate	C45H86O6	722.642	7	N/A	N/A			N/A	N/A	N/A	N/A		CCCCCCCCCCCCCC(=O)OCC(COC(=O)CCCCCCCCCCCCC)OC(=O)CCCCCCCCCCCCC
595	7D1	7	D	1	Linoleic acid	C18H32O2	280.24	7	ID	N/A			N/A	N/A	40	N/A	OYHQOLUKZRVURQ-HZJYTTRNSA-N	CCCCC\C=C/C\C=C/CCCCCCCC(O)=O
596	7D2	7	D	2	Sphingomyelin	C41H83N2O6P	731.607	7	N/A	N/A			N/A	N/A	N/A	N/A		CCCCCCCCCCCCCCCCCC(N[C@@](COP([O-])(OCC[N+](C)(C)C)=O)([C@](O)(/C=C/CCCCCCCCCCCCC)[H])[H])=O
597	7D3	7	D	3	7-Dehydrocholesterol	C27H44O	384.339	7	N/A	N/A			N/A	N/A	N/A	N/A	UCTLRSWJYQTBFZ-DDPQNLDTSA-N	[H][C@@]12CC[C@H]([C@H](C)CCCC(C)C)[C@@]1(C)CC[C@@]1([H])C2=CC=C2C[C@@H](O)CC[C@]12C
598	7D4	7	D	4	L-Thyroxine	C15H11I4NO4	776.687	7	ID	N/A			9.0185	N/A	30	N/A	XUIIKFGFIJCVMT-LBPRGKRZSA-N	N[C@@H](CC1=CC(I)=C(OC2=CC(I)=C(O)C(I)=C2)C(I)=C1)C(O)=O
599	7D5	7	D	5	Bis(2-ethylhexyl) phthalate	C24H38O4	390.277	7	ID	ID			10.341	N/A	20	20	BJQHLKABXJIVAM-UHFFFAOYSA-N	CCCCC(CC)COC(=O)C1=CC=CC=C1C(=O)OCC(CC)CCCC
600	7D6	7	D	6	γ-Linolenic acid	C18H30O2	278.225	7	ID	N/A			N/A	N/A	40	N/A		CCCCC\C=C/C\C=C/C\C=C/CCCCC(O)=O
601	7D7	7	D	7	12-Hydroxydodecanoic acid	C12H24O3	216.173	7	ID	ID			9.7465	2	40	80	ZDHCZVWCTKTBRY-UHFFFAOYSA-N	OCCCCCCCCCCCC(O)=O
602	7D8	7	D	8	Methyl jasmonate	C13H20O3	224.141	7	N/A	N/A			N/A	N/A	N/A	N/A		CC\C=C/C[C@@H]1[C@@H](CC(=O)OC)CCC1=O
603	7D9	7	D	9	L-α-Phosphatidylcholine	C40H80NO8P	733.562	7	N/A	N/A			N/A	N/A	N/A	N/A		CCCCCCCCCCCCCCCC(=O)OC[C@H](COP([O-])(=O)OCC[N+](C)(C)C)OC(=O)CCCCCCCCCCCCCCC
604	7D10	7	D	10	1-Hexadecanol	C16H34O	242.261	7	N/A	N/A			N/A	N/A	N/A	N/A	BXWNKGSJHAJOGX-UHFFFAOYSA-N	CCCCCCCCCCCCCCCCO
605	7D11	7	D	11	5,6-Dimethylbenzimidazole	C9H10N2	146.084	7	ID	N/A			5.429	N/A	120	N/A	LJUQGASMPRMWIW-UHFFFAOYSA-N	CC1=CC2=C(C=C1C)N=CN2
606	7D12	7	D	12	Retinoic acid	C20H28O2	300.209	7	ID	N/A			12.3825	N/A	30	N/A		C\C(\C=C\C1=C(C)CCCC1(C)C)=C/C=C/C(/C)=C/C(O)=O
607	7E1	7	E	1	Indole	C8H7N	117.058	7	ID	N/A			4.37	7.64	100	N/A	SIKJAQJRHWYJAI-UHFFFAOYSA-N	N1C=CC2=C1C=CC=C2
608	7E2	7	E	2	Cholic acid	C24H40O5	408.288	7	ID	ID			10.3425	2.323	60	80	BHQCQFFYRZLCQQ-OELDTZBJSA-N	[H][C@@]1(CC[C@@]2([H])[C@]3([H])[C@H](O)C[C@]4([H])C[C@H](O)CC[C@]4(C)[C@@]3([H])C[C@H](O)[C@]12C)[C@H](C)CCC(O)=O
609	7E3	7	E	3	Phylloquinone (K1)	C31H46O2	450.35	7	N/A	N/A			N/A	N/A	N/A	N/A	MBWXNTAXLNYFJB-LKUDQCMESA-N	CC1=C(C(=O)C2=CC=CC=C2C1=O)CC=C(C)CCCC(C)CCCC(C)CCCC(C)C
610	7E4	7	E	4	Cholesteryl palmitate	C43H76O2	624.585	7	N/A	N/A			N/A	N/A	N/A	N/A	BBJQPKLGPMQWBU-JADYGXMDSA-N	[H][C@@]1(CC[C@@]2([H])[C@]3([H])CC=C4C[C@H](CC[C@]4(C)[C@@]3([H])CC[C@]12C)OC(=O)CCCCCCCCCCCCCCC)[C@H](C)CCCC(C)C
611	7E5	7	E	5	Quinoline	C9H7N	129.058	7	N/A	N/A	147.092		N/A	N/A	N/A	N/A	SMWDFEZZVXVKRB-UHFFFAOYSA-N	C1=CC=C2N=CC=CC2=C1
612	7E6	7	E	6	cis-4,7,10,13,16,19-Docosahexaenoic acid	C22H32O2	328.24	7	N/A	N/A			N/A	N/A	N/A	N/A	MBMBGCFOFBJSGT-KUBAVDMBSA-N	CC\C=C/C\C=C/C\C=C/C\C=C/C\C=C/C\C=C/CCC(O)=O
613	7E7	7	E	7	Diethyl oxalpropionate	C9H14O5	202.084	7	N/A	N/A			N/A	N/A	N/A	N/A		CCOC(=O)C(C)C(=O)C(=O)OCC
614	7E8	7	E	8	Retinol palmitate	C36H60O2	524.459	7	N/A	N/A			N/A	N/A	N/A	N/A	VYGQUTWHTHXGQB-FFHKNEKCSA-N	CCCCCCCCCCCCCCCC(=O)OC\C=C(/C)\C=C\C=C(/C)\C=C\C1=C(C)CCCC1(C)C
615	7E9	7	E	9	2-Undecanone	C11H22O	170.167	7	N/A	N/A			N/A	N/A	N/A	N/A		CCCCCCCCCC(=O)C
616	7E10	7	E	10	1-Hydroxy-2-naphthoic acid	C11H8O3	188.047	7	N/A	ID			10.516	1.98	N/A	70	SJJCQDRGABAVBB-UHFFFAOYSA-N	C1=CC=C2C(=C1)C=CC(=C2O)C(=O)O
617	7E11	7	E	11	1,2-Dipalmitoyl-rac-glycero-3-phosphoethanolamine	C37H74NO8P	691.515	7	N/A	N/A			N/A	N/A	N/A	N/A		[H][C@@](COC(=O)CCCCCCCCCCCCCCC)(COP(O)(=O)OCCN)OC(=O)CCCCCCCCCCCCCCC
618	7E12	7	E	12	Sodium phenylpyruvate	C9H8O3	164.047	1	N/A	ID			1.762	2.13	N/A	10		OC(=O)C(=O)CC1=CC=CC=C1
619	7F1	7	F	1	trans-Cinnamic acid	C9H8O2	148.052	7	ID	N/A			8.527	N/A	90	N/A	WBYWAXJHAXSJNI-VOTSOKGWSA-N	OC(=O)\C=C\C1=CC=CC=C1
620	7F2	7	F	2	Oleic acid	C18H34O2	282.256	1	N/A	N/A			N/A	N/A	N/A	N/A	ZQPPMHVWECSIRJ-KTKRTIGZSA-N	CCCCCCCC\C=C/CCCCCCCC(O)=O
621	7F3	7	F	3	Stearic acid	C18H36O2	284.272	7	ID	N/A			N/A	N/A	10	N/A	QIQXTHQIDYTFRH-UHFFFAOYSA-N	CCCCCCCCCCCCCCCCCC(O)=O
622	7F4	7	F	4	β-Carotene	C40H56	536.438	7	N/A	N/A			N/A	N/A	N/A	N/A	OENHQHLEOONYIE-JLTXGRSLSA-N	C\C(\C=C\C=C(/C)\C=C\C1=C(C)CCCC1(C)C)=C/C=C/C=C(\C)/C=C/C=C(\C)/C=C/C1=C(C)CCCC1(C)C
623	7F5	7	F	5	25-Hydroxycholesterol	C27H46O2	402.35	7	N/A	N/A			N/A	N/A	N/A	N/A	INBGSXNNRGWLJU-ZHHJOTBYSA-N	[H]C12CC[C@H]([C@H](C)CCCC(C)(C)O)[C@@]1(C)CCC1([H])[C@@]2([H])CC=C2C[C@@H](O)CC[C@]12C
624	7F6	7	F	6	Nervonic acid	C24H46O2	366.35	7	N/A	N/A			N/A	N/A	N/A	N/A	GWHCXVQVJPWHRF-KTKRTIGZSA-N	CCCCCCCC\C=C/CCCCCCCCCCCCCC(O)=O
625	7F7	7	F	7	Desmosterol	C27H44O	384.339	1	N/A	N/A			N/A	N/A	N/A	N/A	AVSXSVCZWQODGV-DPAQBDIFSA-N	[H][C@@]12CC[C@H]([C@H](C)CCC=C(C)C)[C@@]1(C)CC[C@@]1([H])[C@@]2([H])CC=C2C[C@@H](O)CC[C@]12C
626	7F8	7	F	8	Deoxycorticosterone acetate	C23H32O4	372.23	7	ID	N/A			11.817	1.86	30	N/A	VPGRYOFKCNULNK-ACXQXYJUSA-N	CC(=O)OCC(=O)C1CCC2C1(CCC3C2CCC4=CC(=O)CCC34C)C
627	7F9	7	F	9	1-Oleoyl-rac-glycerol	C21H40O4	356.293	7	ID	N/A			N/A	N/A	40	N/A		CCCCCCCCC=CCCCCCCCC(=O)OCC(CO)O
628	7F10	7	F	10	(+)-α-Tocopherol	C29H50O2	430.381	7	N/A	N/A			N/A	N/A	N/A	N/A	GVJHHUAWPYXKBD-IEOSBIPESA-N	CC(C)CCC[C@@H](C)CCC[C@@H](C)CCC[C@]1(C)CCC2=C(O1)C(C)=C(C)C(O)=C2C
629	7F11	7	F	11	rac-Glycerol 1-myristate	C17H34O4	302.246	7	ID	N/A			N/A	N/A	50	N/A		CCCCCCCCCCCCCC(=O)OCC(CO)O
630	7F12	7	F	12	Tricosanoic acid	C23H46O2	354.35	7	N/A	N/A			N/A	N/A	N/A	N/A	XEZVDURJDFGERA-UHFFFAOYSA-N	CCCCCCCCCCCCCCCCCCCCCCC(O)=O
631	7G1	7	G	1	Coenzyme Q10	C59H90O4	862.684	7	N/A	N/A			N/A	N/A	N/A	N/A	ACTIUHUUMQJHFO-UPTCCGCDSA-N	CC1=C(C(=O)C(=C(C1=O)OC)OC)CC=C(C)CCC=C(C)CCC=C(C)CCC=C(C)CCC=C(C)CCC=C(C)CCC=C(C)CCC=C(C)CCC=C(C)CCC=C(C)C
632	7G2	7	G	2	Cortisone	C21H28O5	360.194	7	ID	ID			8.223	2.13	50	60	MFYSYFVPBJMHGN-ZPOLXVRWSA-N	[H][C@@]12CC[C@](O)(C(=O)CO)[C@@]1(C)CC(=O)[C@@]1([H])[C@@]2([H])CCC2=CC(=O)CC[C@]12C
633	7G3	7	G	3	Decanoic acid	C10H20O2	172.146	7	N/A	N/A			N/A	N/A	N/A	N/A	GHVNFZFCNZKVNT-UHFFFAOYSA-N	CCCCCCCCCC(O)=O
634	7G4	7	G	4	Corticosterone	C21H30O4	346.214	7	ID	N/A			9.1045	2.09	40	N/A	OMFXVFTZEKFJBZ-HJTSIMOOSA-N	CC12CCC(=O)C=C1CCC3C2C(CC4(C3CCC4C(=O)CO)C)O
