# Supplementary material for: Development of an Accurate Mass Retention Time Database for Untargeted Metabolomic Analysis and Its Application to Plasma and Urine Pediatric Samples
Source: Molecules. 2021 Jul 13;26(14):4256. doi: 10.3390/molecules26144256 (PMC8303579; doi:10.3390/molecules26144256)
Supplement: Supplementary file 1 [file molecules-26-04256-s001.zip › molecules-1261967-supplementary/Supplementary Table S3.xlsx]

## Sheet: Foglio1
Urine	Plasma
102 - D-Tartaric acid	107 - L-Leucine
106 - Theophylline	110 - D-Tryptophan
107 - L-Leucine	12 - Uric acid
11 - D-Aspartic acid	126 - Pyrrolidonecarboxylic acid
110 - D-Tryptophan	130 - Caffeine
113 - Allantoin	137 - L-Kynurenine
119 - Asymmetric dimethylarginine	138 - Pyroglutamic acid
12 - Uric acid	14 - L-Serine
120 - Glucosamine	143 - Putrescine
124 - 1-Methylhistidine	144 - L-Lysine
127 - 4-Pyridoxic acid	151 - Norvaline
128 - Quinolinic acid	156 - L-Arginine
129 - Methylguanidine	16 - Citrulline
130 - Caffeine	161 - D-Ornithine
136 - Urocanic acid	168 - L-Histidine
137 - L-Kynurenine	171 - L-Pipecolic acid
139 - 4-Acetamidobutanoic acid	193 - Putrescine
14 - L-Serine	20 - Inosine
144 - L-Lysine	208 - N6,N6,N6-Trimethyl-L-lysine
149 - Glutarylcarnitine	217 - L-Carnitine
150 - L-Cystathionine	23 - L-Isoleucine
158 - L-Fucose	25 - L-Glutamic acid
160 - N-Methyl-L-glutamic acid	252 - Ornithine
162 - Xanthosine	277 - L-Acetylcarnitine
167 - Galactaric acid	298 - 2-Aminoisobutyric acid
168 - L-Histidine	306 - 5-Aminopentanoic acid
17 - Taurine	307 - L-Norleucine
171 - L-Pipecolic acid	315 - 3-Methoxytyrosine
192 - Gluconic acid	338 - L-Histidine
194 - 4-Trimethylammoniobutanoic acid	339 - L-Allothreonine
2 - L-Glutamine	35 - Pipecolic acid
208 - N6,N6,N6-Trimethyl-L-lysine	38 - L-Methionine
217 - L-Carnitine	382 - Cortisol
221 - Cyclic AMP	393 - Bilirubin
227 - N-Alpha-acetyllysine	406 - Indoleacetic acid
23 - L-Isoleucine	420 - Glycocholic acid
240 - 1-Methylnicotinamide	424 - Chenodeoxycholic acid glycine conjugate
259 - Asymmetric dimethylarginine	46 - Xanthine
26 - Ascorbic acid	470 - Indoleacetic acid
263 - Indoxyl sulfate	494 - Adipic acid
267 - Thiamine monophosphate	499 - mono-Methyl glutarate
27 - p-Hydroxyphenylacetic acid	50 - L-Tryptophan
272 - N-Acetyl-L-alanine	513 - Indoleacetaldehyde
274 - Hydroxypyruvic acid	52 - L-Proline
275 - D-Mannopyranose, 2-amino-2-deoxy-	561 - 4-Hydroxycinnamic acid
277 - L-Acetylcarnitine	59 - Niacinamide
278 - Riboflavin	6 - L-Threonine
290 - N-Acetylputrescine	62 - L-Phenylalanine
291 - N-Acetylgalactosamine	67 - Hypoxanthine
292 - N-Acetylglutamic acid	68 - Creatine
295 - Acetylcysteine	73 - L-Lysine
297 - Pantothenic acid	74 - L-Tyrosine
298 - 2-Aminoisobutyric acid	77 - L-Valine
305 - Ureidopropionic acid	79 - L-Homoserine
306 - 5-Aminopentanoic acid	9 - L-Kynurenine
309 - Adenosine	125 - Galactitol
316 - Alpha-Lactose	132 - D-Glucuronic acid
317 - 3-Hydroxybutyric acid	18 - Gluconolactone
318 - Imidazoleacetic acid	192 - Gluconic acid
337 - Guanidinosuccinic acid	2 - L-Glutamine
338 - L-Histidine	206 - Glyceric acid
34 - Malonic acid	26 - Ascorbic acid
344 - Citramalic acid	274 - Hydroxypyruvic acid
345 - Anserine	31 - Gluconic acid
347 - 5-Hydroxylysine	317 - 3-Hydroxybutyric acid
35 - Pipecolic acid	319 - beta-D-Galactopyranuronic acid
361 - Stachyose	333 - Oxalic acid
373 - Beta-Glycerophosphoric acid	34 - Malonic acid
379 - Gluconolactone	344 - Citramalic acid
38 - L-Methionine	379 - Gluconolactone
380 - 4-Hydroxybenzoic acid	390 - Maleic acid
381 - Tyramine	43 - Glyceric acid
385 - Xanthurenic acid	444 - Methylmalonic acid
390 - Maleic acid	462 - Pimelic acid
396 - Kynurenic acid	479 - Allyl isothiocyanate
40 - Adenine	480 - Itaconic acid
403 - Tryptamine	481 - Azelaic acid
406 - Indoleacetic acid	487 - Diacetyl
41 - 5'-Methylthioadenosine	5 - Citric acid
416 - 2-Pyrocatechuic acid	504 - Citraconic acid
420 - Glycocholic acid	519 - Sebacic acid
444 - Methylmalonic acid	538 - myo-Inositol
447 - 1H-Indole-3-acetamide	550 - D-Tagatose
448 - Hippuric acid	72 - D-Malic acid
454 - 3-(2-Hydroxyphenyl)propanoic acid	94 - trans-Aconitic acid
46 - Xanthine	109 - Betaine
468 - Dihydrobiopterin	11 - D-Aspartic acid
470 - Indoleacetic acid	119 - Asymmetric dimethylarginine
474 - Hydroquinone	120 - Glucosamine
484 - Phenylacetaldehyde	124 - 1-Methylhistidine
493 - Suberic acid	136 - Urocanic acid
496 - N-Acetylleucine	150 - L-Cystathionine
498 - Benzyl alcohol	166 - N-Methyl-D-aspartic acid
5 - Citric acid	17 - Taurine
50 - L-Tryptophan	184 - Palmitoyl-DL-carnitine
500 - Indole-3-methyl acetate	194 - 4-Trimethylammoniobutanoic acid
501 - Mevalonic acid	200 - Phosphorylcholine
502 - Vanillylmandelic acid	21 - Gamma-Aminobutyric acid
515 - 3-Hydroxyphenylacetic acid	22 - Cytosine
518 - Salicylic acid	227 - N-Alpha-acetyllysine
52 - L-Proline	240 - 1-Methylnicotinamide
527 - 5-Hydroxyindoleacetic acid	259 - Asymmetric dimethylarginine
555 - L-Arabitol	272 - N-Acetyl-L-alanine
58 - Carnosine	275 - D-Mannopyranose, 2-amino-2-deoxy-
6 - L-Threonine	297 - Pantothenic acid
607 - Indole	351 - Trigonelline
608 - Cholic acid	366 - D-Galactosamine
62 - L-Phenylalanine	386 - 2-Methylpropanal
632 - Cortisone	471 - δ-Valerolactone
65 - L-Aspartic acid	48 - L-Cystine
67 - Hypoxanthine	58 - Carnosine
68 - Creatine	601 - 12-Hydroxydodecanoic acid
70 - Guanosine	607 - Indole
72 - D-Malic acid	65 - L-Aspartic acid
74 - L-Tyrosine	70 - Guanosine
77 - L-Valine	76 - L-Asparagine
78 - Guanine	8 - N-Acetylneuraminic acid
8 - N-Acetylneuraminic acid	87 - Diethanolamine
80 - Pyridoxine	88 - 3-Aminoisobutanoic acid
87 - Diethanolamine	92 - Creatinine
88 - 3-Aminoisobutanoic acid	127 - 4-Pyridoxic acid
91 - Guanidoacetic acid	160 - N-Methyl-L-glutamic acid
92 - Creatinine	167 - Galactaric acid
94 - trans-Aconitic acid	216 - 3-Phosphoglyceric acid
	238 - Orotic acid
	263 - Indoxyl sulfate
	395 - Pregnenolone sulfate
	44 - Orotic acid
	515 - 3-Hydroxyphenylacetic acid
	555 - L-Arabitol
	557 - D-Ribose
	71 - Dihydrouracil
