# Supplementary material for: Development of an Accurate Mass Retention Time Database for Untargeted Metabolomic Analysis and Its Application to Plasma and Urine Pediatric Samples
Source: Molecules. 2021 Jul 13;26(14):4256. doi: 10.3390/molecules26144256 (PMC8303579; doi:10.3390/molecules26144256)
Supplement: Supplementary file 1 [file molecules-26-04256-s001.zip › molecules-1261967-supplementary/Workflow.cdProcessingWF]

<?xml version="1.0" encoding="utf-8" standalone="yes"?>
<Workflow Name="Workflow" Description="Untargeted Metabolomics workflow: Find and identify the differences between samples. &#xD;&#xA;- Performs retention time alignment, unknown compound detection, and compound grouping across all samples. Predicts elemental compositions for all compounds,  fills gaps across all samples, and hides chemical background (using Blank samples).  Identifies compounds using mzCloud (ddMS2) and ChemSpider (formula or exact mass).  Also performs similarity search for all compounds with ddMS2 data using mzCloud.  Maps compounds to biological pathways using Metabolika. Applies QC-based batch normalization if QC samples are available. Calculates differential analysis (t-test or ANOVA), determines p-values, adjusted p-values, ratios, fold change, CV, etc.)." CreationDate="1/1/0001 12:00:00 AM" CreatedFromUser="UserB" WaitForEarlierJobs="False" ContinueJob="False" Version="10" WorkflowType="Processing" TemplateName="Workflow">
	<WorkflowTree>
		<WorkflowNode ProcessingNodeNumber="6" ProcessingNodeName="SpectrumFilesNode" FriendlyName="Input Files" Description="Selects the spectrum file(s) to be processed." MainVersion="1" MinorVersion="4" Guid="848160ba-2f76-46ca-a281-f7bf66990a5b" DisplayCategory="" Category="1. Input / Output" ParentProcessingNodeNumber="-1" Comment="" Publisher="Thermo Scientific" NodeState="Created">
			<ProcessingNodeInterfaces>
				<ProcessingNodeInterface Kind="Functional" Name="IProcessingNode" />
				<ProcessingNodeInterface Kind="Functional" Name="IStartProcessing" />
			</ProcessingNodeInterfaces>
			<ConnectionPoints>
				<ConnectionPoint Direction="Outgoing" Multiplicity="Multiple" ConnectionRequirement="Optional" Mode="Manual" DisplayName="" ConnectionDataHandlingType="InMemoryAndFileBased" ParentNodeConstraint="None">
					<DataContracts>
						<DataContract DataType="http://thermo.magellan.com/owl/DataTypes/SpectrumFiles">
							<DataTypeAttributes />
						</DataContract>
					</DataContracts>
				</ConnectionPoint>
			</ConnectionPoints>
			<ProcessingNodeParameters>
				<ProcessingNodeParameter Name="SpectrumFileNames" FriendlyName="File Name(s)" Category="Input Data" IsAdvanced="False" IntendedPurpose="SpectrumContainer" PurposeDetails="" IsValueSet="False" IsHidden="True" IsConfig="False" DisplayValue=""></ProcessingNodeParameter>
			</ProcessingNodeParameters>
			<ProcessingNodePosition X="594.812622070313" Y="55" />
		</WorkflowNode>
		<WorkflowNode ProcessingNodeNumber="33" ProcessingNodeName="SpectrumSelectorNode" FriendlyName="Select Spectra" Description="Selects and retrieves the spectra for further processing." MainVersion="1" MinorVersion="27" Guid="238d2f70-3dd9-4e2b-a77d-f24933797cf6" DisplayCategory="" Category="2. Spectrum Processing" ParentProcessingNodeNumber="6" Comment="" Publisher="Thermo Scientific" NodeState="Created">
			<ProcessingNodeInterfaces>
				<ProcessingNodeInterface Kind="Functional" Name="IProcessingNode" />
			</ProcessingNodeInterfaces>
			<ConnectionPoints>
				<ConnectionPoint Direction="Incoming" Multiplicity="Multiple" ConnectionRequirement="RequiredAtDesignTime" Mode="AutomaticToAllPossibleParents" DisplayName="Data Input" ConnectionDataHandlingType="InMemory" ParentNodeConstraint="None">
					<DataContracts>
						<DataContract DataType="http://thermo.magellan.com/owl/DataTypes/SpectrumFiles">
							<DataTypeAttributes />
						</DataContract>
					</DataContracts>
				</ConnectionPoint>
				<ConnectionPoint Direction="Outgoing" Multiplicity="Multiple" ConnectionRequirement="Optional" Mode="Manual" DisplayName="" ConnectionDataHandlingType="InMemory" ParentNodeConstraint="None">
					<DataContracts>
						<DataContract DataType="http://thermo.magellan.com/owl/DataTypes/MSnSpectra">
							<DataTypeAttributes>
								<DataTypeAttribute>http://thermo.magellan.com/owl/DataTypes/CentroidData</DataTypeAttribute>
								<DataTypeAttribute>http://thermo.magellan.com/owl/DataTypes/ProfileData</DataTypeAttribute>
							</DataTypeAttributes>
						</DataContract>
					</DataContracts>
				</ConnectionPoint>
			</ConnectionPoints>
			<ProcessingNodeParameters>
				<ProcessingNodeParameter Name="PrecursorSelectionStrategy" FriendlyName="Precursor Selection" Category="1. General Settings" IsAdvanced="False" IntendedPurpose="PrecursorSelectionStrategy" PurposeDetails="" IsValueSet="True" IsHidden="False" IsConfig="False" DisplayValue="Use MS(n - 1) Precursor">Use MS(n - 1) Precursor</ProcessingNodeParameter>
				<ProcessingNodeParameter Name="SelectedPeakPickingAlgorithm" FriendlyName="Peak Picking Algorithm" Category="1. General Settings" IsAdvanced="False" IntendedPurpose="Unknown" PurposeDetails="" IsValueSet="True" IsHidden="True" IsConfig="False" DisplayValue="PD">PD</ProcessingNodeParameter>
				<ProcessingNodeParameter Name="UseCaching" FriendlyName="Use Caching" Category="1. General Settings" IsAdvanced="False" IntendedPurpose="Unknown" PurposeDetails="" IsValueSet="True" IsHidden="True" IsConfig="False" DisplayValue="True">True</ProcessingNodeParameter>
				<ProcessingNodeParameter Name="UseIsotopePatternInPrecursorPeakReevaluation" FriendlyName="Use Isotope Pattern in Precursor Reevaluation" Category="1. General Settings" IsAdvanced="True" IntendedPurpose="Unknown" PurposeDetails="" IsValueSet="True" IsHidden="False" IsConfig="False" DisplayValue="True">True</ProcessingNodeParameter>
				<ProcessingNodeParameter Name="ProvideProfilePoints" FriendlyName="Provide Profile Spectra" Category="1. General Settings" IsAdvanced="False" IntendedPurpose="Unknown" PurposeDetails="" IsValueSet="True" IsHidden="False" IsConfig="False" DisplayValue="Automatic">Automatic</ProcessingNodeParameter>
				<ProcessingNodeParameter Name="StoreChromatograms" FriendlyName="Store Chromatograms" Category="1. General Settings" IsAdvanced="True" IntendedPurpose="Unknown" PurposeDetails="" IsValueSet="True" IsHidden="False" IsConfig="False" DisplayValue="False">False</ProcessingNodeParameter>
				<ProcessingNodeParameter Name="LowerRetentionTimeLimit" FriendlyName="Lower RT Limit" Category="2. Spectrum Properties Filter" IsAdvanced="False" IntendedPurpose="LowestRetentionTimeToProcess" PurposeDetails="" IsValueSet="True" IsHidden="False" IsConfig="False" DisplayValue="0">0</ProcessingNodeParameter>
				<ProcessingNodeParameter Name="UpperRetentionTimeLimit" FriendlyName="Upper RT Limit" Category="2. Spectrum Properties Filter" IsAdvanced="False" IntendedPurpose="HighestRetentionTimeToProcess" PurposeDetails="" IsValueSet="True" IsHidden="False" IsConfig="False" DisplayValue="0">0</ProcessingNodeParameter>
				<ProcessingNodeParameter Name="FirstScan" FriendlyName="First Scan" Category="2. Spectrum Properties Filter" IsAdvanced="False" IntendedPurpose="FirstScanToProcess" PurposeDetails="" IsValueSet="True" IsHidden="False" IsConfig="False" DisplayValue="0">0</ProcessingNodeParameter>
				<ProcessingNodeParameter Name="LastScan" FriendlyName="Last Scan" Category="2. Spectrum Properties Filter" IsAdvanced="False" IntendedPurpose="LastScanToProcess" PurposeDetails="" IsValueSet="True" IsHidden="False" IsConfig="False" DisplayValue="0">0</ProcessingNodeParameter>
				<ProcessingNodeParameter Name="RemoveSpecifiedScans" FriendlyName="Ignore Specified Scans" Category="2. Spectrum Properties Filter" IsAdvanced="False" IntendedPurpose="Unknown" PurposeDetails="" IsValueSet="False" IsHidden="False" IsConfig="False" DisplayValue=""></ProcessingNodeParameter>
				<ProcessingNodeParameter Name="LowestChargeState" FriendlyName="Lowest Charge State" Category="2. Spectrum Properties Filter" IsAdvanced="False" IntendedPurpose="Unknown" PurposeDetails="" IsValueSet="True" IsHidden="False" IsConfig="False" DisplayValue="0">0</ProcessingNodeParameter>
				<ProcessingNodeParameter Name="HighestChargeState" FriendlyName="Highest Charge State" Category="2. Spectrum Properties Filter" IsAdvanced="False" IntendedPurpose="Unknown" PurposeDetails="" IsValueSet="True" IsHidden="False" IsConfig="False" DisplayValue="0">0</ProcessingNodeParameter>
				<ProcessingNodeParameter Name="MinimumPrecursorMass" FriendlyName="Min. Precursor Mass" Category="2. Spectrum Properties Filter" IsAdvanced="False" IntendedPurpose="MinimumPrecursorMassToProcess" PurposeDetails="" IsValueSet="True" IsHidden="False" IsConfig="False" DisplayValue="0 Da">0 Da</ProcessingNodeParameter>
				<ProcessingNodeParameter Name="MaximumPrecursorMass" FriendlyName="Max. Precursor Mass" Category="2. Spectrum Properties Filter" IsAdvanced="False" IntendedPurpose="MaximumPrecursorMassToProcess" PurposeDetails="" IsValueSet="True" IsHidden="False" IsConfig="False" DisplayValue="5000 Da">5000 Da</ProcessingNodeParameter>
				<ProcessingNodeParameter Name="TotalIntensityThreshold" FriendlyName="Total Intensity Threshold" Category="2. Spectrum Properties Filter" IsAdvanced="False" IntendedPurpose="Unknown" PurposeDetails="" IsValueSet="True" IsHidden="False" IsConfig="False" DisplayValue="0">0</ProcessingNodeParameter>
				<ProcessingNodeParameter Name="MinimumPeakCount" FriendlyName="Minimum Peak Count" Category="2. Spectrum Properties Filter" IsAdvanced="False" IntendedPurpose="Unknown" PurposeDetails="" IsValueSet="True" IsHidden="False" IsConfig="False" DisplayValue="1">1</ProcessingNodeParameter>
				<ProcessingNodeParameter Name="MassAnalyzerFilter" FriendlyName="Mass Analyzer" Category="3. Scan Event Filters" IsAdvanced="False" IntendedPurpose="Unknown" PurposeDetails="" IsValueSet="False" IsHidden="False" IsConfig="False" DisplayValue="(Not specified)">(Not specified)</ProcessingNodeParameter>
				<ProcessingNodeParameter Name="MSOrderFilter" FriendlyName="MS Order" Category="3. Scan Event Filters" IsAdvanced="False" IntendedPurpose="Unknown" PurposeDetails="" IsValueSet="True" IsHidden="False" IsConfig="False" DisplayValue="Any">Any</ProcessingNodeParameter>
				<ProcessingNodeParameter Name="ActivationTypeFilter" FriendlyName="Activation Type" Category="3. Scan Event Filters" IsAdvanced="False" IntendedPurpose="Unknown" PurposeDetails="" IsValueSet="False" IsHidden="False" IsConfig="False" DisplayValue="(Not specified)">(Not specified)</ProcessingNodeParameter>
				<ProcessingNodeParameter Name="MinimumCollisionEnergy" FriendlyName="Min. Collision Energy" Category="3. Scan Event Filters" IsAdvanced="False" IntendedPurpose="Unknown" PurposeDetails="" IsValueSet="True" IsHidden="False" IsConfig="False" DisplayValue="0">0</ProcessingNodeParameter>
				<ProcessingNodeParameter Name="MaximumCollisionEnergy" FriendlyName="Max. Collision Energy" Category="3. Scan Event Filters" IsAdvanced="False" IntendedPurpose="Unknown" PurposeDetails="" IsValueSet="True" IsHidden="False" IsConfig="False" DisplayValue="1000">1000</ProcessingNodeParameter>
				<ProcessingNodeParameter Name="ScanTypeFilter" FriendlyName="Scan Type" Category="3. Scan Event Filters" IsAdvanced="False" IntendedPurpose="Unknown" PurposeDetails="" IsValueSet="True" IsHidden="False" IsConfig="False" DisplayValue="Any">Any</ProcessingNodeParameter>
				<ProcessingNodeParameter Name="PolarityFilter" FriendlyName="Polarity Mode" Category="3. Scan Event Filters" IsAdvanced="False" IntendedPurpose="Unknown" PurposeDetails="" IsValueSet="False" IsHidden="False" IsConfig="False" DisplayValue="(Not specified)">(Not specified)</ProcessingNodeParameter>
				<ProcessingNodeParameter Name="SignalToNoiseThreshold" FriendlyName="S/N Threshold (FT-only)" Category="4. Peak Filters" IsAdvanced="False" IntendedPurpose="Unknown" PurposeDetails="" IsValueSet="True" IsHidden="False" IsConfig="False" DisplayValue="1.5">1.5</ProcessingNodeParameter>
				<ProcessingNodeParameter Name="UnrecognizedChargeReplacements" FriendlyName="Unrecognized Charge Replacements" Category="5. Replacements for Unrecognized Properties" IsAdvanced="False" IntendedPurpose="Unknown" PurposeDetails="" IsValueSet="True" IsHidden="False" IsConfig="False" DisplayValue="1">1</ProcessingNodeParameter>
				<ProcessingNodeParameter Name="UnrecognizedMassAnalyzerReplacement" FriendlyName="Unrecognized Mass Analyzer Replacements" Category="5. Replacements for Unrecognized Properties" IsAdvanced="False" IntendedPurpose="Unknown" PurposeDetails="" IsValueSet="True" IsHidden="False" IsConfig="False" DisplayValue="ITMS">ITMS</ProcessingNodeParameter>
				<ProcessingNodeParameter Name="UnrecognizedMsOrderReplacement" FriendlyName="Unrecognized MS Order Replacements" Category="5. Replacements for Unrecognized Properties" IsAdvanced="False" IntendedPurpose="Unknown" PurposeDetails="" IsValueSet="True" IsHidden="False" IsConfig="False" DisplayValue="MS2">MS2</ProcessingNodeParameter>
				<ProcessingNodeParameter Name="UnrecognizedActivationTypeReplacement" FriendlyName="Unrecognized Activation Type Replacements" Category="5. Replacements for Unrecognized Properties" IsAdvanced="False" IntendedPurpose="Unknown" PurposeDetails="" IsValueSet="True" IsHidden="False" IsConfig="False" DisplayValue="CID">CID</ProcessingNodeParameter>
				<ProcessingNodeParameter Name="UnrecognizedPolarityTypeReplacement" FriendlyName="Unrecognized Polarity Replacements" Category="5. Replacements for Unrecognized Properties" IsAdvanced="False" IntendedPurpose="Unknown" PurposeDetails="" IsValueSet="True" IsHidden="False" IsConfig="False" DisplayValue="+">+</ProcessingNodeParameter>
				<ProcessingNodeParameter Name="UnrecognizedMSResolutionReplacement" FriendlyName="Unrecognized MS Resolution@200 Replacements" Category="5. Replacements for Unrecognized Properties" IsAdvanced="False" IntendedPurpose="Unknown" PurposeDetails="" IsValueSet="True" IsHidden="False" IsConfig="False" DisplayValue="60000">60000</ProcessingNodeParameter>
				<ProcessingNodeParameter Name="UnrecognizedMSnResolutionReplacement" FriendlyName="Unrecognized MSn Resolution@200 Replacements" Category="5. Replacements for Unrecognized Properties" IsAdvanced="False" IntendedPurpose="Unknown" PurposeDetails="" IsValueSet="True" IsHidden="False" IsConfig="False" DisplayValue="30000">30000</ProcessingNodeParameter>
				<ProcessingNodeParameter Name="PrecursorClippingRangeBefore" FriendlyName="Precursor Clipping Range Before" Category="6. Precursor Pattern Extraction" IsAdvanced="True" IntendedPurpose="Unknown" PurposeDetails="" IsValueSet="True" IsHidden="True" IsConfig="False" DisplayValue="2.5 Da">2.5 Da</ProcessingNodeParameter>
				<ProcessingNodeParameter Name="PrecursorClippingRangeAfter" FriendlyName="Precursor Clipping Range After" Category="6. Precursor Pattern Extraction" IsAdvanced="True" IntendedPurpose="Unknown" PurposeDetails="" IsValueSet="True" IsHidden="True" IsConfig="False" DisplayValue="5.5 Da">5.5 Da</ProcessingNodeParameter>
			</ProcessingNodeParameters>
			<ProcessingNodePosition X="594.812622070313" Y="155.926605224609" />
		</WorkflowNode>
		<WorkflowNode ProcessingNodeNumber="26" ProcessingNodeName="RetentionTimeAlignerNode" FriendlyName="Align Retention Times" Description="Align retention times of multiple LC/MS data files." MainVersion="0" MinorVersion="6" Guid="86cb8a4d-9d2d-4ee0-af56-d3544d16ead5" DisplayCategory="" Category="2. Spectrum Processing" ParentProcessingNodeNumber="33" Comment="" Publisher="Thermo Scientific" NodeState="Created">
			<ProcessingNodeInterfaces>
				<ProcessingNodeInterface Kind="Functional" Name="IProcessingNode" />
			</ProcessingNodeInterfaces>
			<ConnectionPoints>
				<ConnectionPoint Direction="Outgoing" Multiplicity="Multiple" ConnectionRequirement="Optional" Mode="Manual" DisplayName="" ConnectionDataHandlingType="InMemory" ParentNodeConstraint="None">
					<DataContracts>
						<DataContract DataType="http://thermo.magellan.com/owl/DataTypes/MSnSpectra">
							<DataTypeAttributes />
						</DataContract>
					</DataContracts>
				</ConnectionPoint>
				<ConnectionPoint Direction="Incoming" Multiplicity="Single" ConnectionRequirement="RequiredAtDesignTime" Mode="Manual" DisplayName="Incoming Spectra" ConnectionDataHandlingType="InMemory" ParentNodeConstraint="None">
					<DataContracts>
						<DataContract DataType="http://thermo.magellan.com/owl/DataTypes/MSnSpectra">
							<DataTypeAttributes />
						</DataContract>
					</DataContracts>
				</ConnectionPoint>
				<ConnectionPoint Direction="Incoming" Multiplicity="Single" ConnectionRequirement="Optional" Mode="Manual" DisplayName="Incoming RT Aligner Features" ConnectionDataHandlingType="InMemory" ParentNodeConstraint="None">
					<DataContracts>
						<DataContract DataType="http://thermo.magellan.com/owl/DataTypes/RTAlignerFeatures">
							<DataTypeAttributes />
						</DataContract>
						<DataContract DataType="http://thermo.magellan.com/owl/DataTypes/AlignerFileInfoPersisters">
							<DataTypeAttributes />
						</DataContract>
					</DataContracts>
				</ConnectionPoint>
			</ConnectionPoints>
			<ProcessingNodeParameters>
				<ProcessingNodeParameter Name="UsedAlignmentModelType" FriendlyName="Alignment Model" Category="1. General Settings" IsAdvanced="False" IntendedPurpose="Unknown" PurposeDetails="" IsValueSet="True" IsHidden="False" IsConfig="False" DisplayValue="Adaptive curve">Adaptive curve</ProcessingNodeParameter>
				<ProcessingNodeParameter Name="AlignmentFallbackAction" FriendlyName="Alignment Fallback" Category="1. General Settings" IsAdvanced="True" IntendedPurpose="Unknown" PurposeDetails="" IsValueSet="True" IsHidden="False" IsConfig="False" DisplayValue="Use Linear Model">Use Linear Model</ProcessingNodeParameter>
				<ProcessingNodeParameter Name="MaxShift" FriendlyName="Maximum Shift [min]" Category="1. General Settings" IsAdvanced="False" IntendedPurpose="Unknown" PurposeDetails="" IsValueSet="True" IsHidden="False" IsConfig="False" DisplayValue="1">1</ProcessingNodeParameter>
				<ProcessingNodeParameter Name="ShiftRetentionTimesToPositive" FriendlyName="Shift Reference File" Category="1. General Settings" IsAdvanced="True" IntendedPurpose="Unknown" PurposeDetails="" IsValueSet="True" IsHidden="False" IsConfig="False" DisplayValue="False">False</ProcessingNodeParameter>
				<ProcessingNodeParameter Name="MassTolerance" FriendlyName="Mass Tolerance" Category="1. General Settings" IsAdvanced="False" IntendedPurpose="Unknown" PurposeDetails="" IsValueSet="True" IsHidden="False" IsConfig="False" DisplayValue="5 ppm">5 ppm</ProcessingNodeParameter>
				<ProcessingNodeParameter Name="PersistAlignmentDetails" FriendlyName="Persist RT Alignment Details" Category="1. General Settings" IsAdvanced="True" IntendedPurpose="Unknown" PurposeDetails="" IsValueSet="True" IsHidden="True" IsConfig="False" DisplayValue="False">False</ProcessingNodeParameter>
				<ProcessingNodeParameter Name="RemoveFeatureMatchOutlier" FriendlyName="Remove Outlier" Category="1. General Settings" IsAdvanced="True" IntendedPurpose="Unknown" PurposeDetails="" IsValueSet="True" IsHidden="False" IsConfig="False" DisplayValue="True">True</ProcessingNodeParameter>
			</ProcessingNodeParameters>
			<ProcessingNodePosition X="594.812622070313" Y="256.853210449219" />
		</WorkflowNode>
		<WorkflowNode ProcessingNodeNumber="31" ProcessingNodeName="UnknownCompoundConsolidatorNode" FriendlyName="Group Compounds" Description="Groups all detected compounds by molecular weight and retention time across all files." MainVersion="1" MinorVersion="6" Guid="81b7fcba-4d94-4687-b1b2-829be48081e0" DisplayCategory="" Category="4. Compound Detection" ParentProcessingNodeNumber="26;9" Comment="" Publisher="Thermo Scientific" NodeState="Created">
			<ProcessingNodeInterfaces>
				<ProcessingNodeInterface Kind="Functional" Name="IProcessingNode" />
			</ProcessingNodeInterfaces>
			<ConnectionPoints>
				<ConnectionPoint Direction="Incoming" Multiplicity="Multiple" ConnectionRequirement="RequiredAtProcessingTime" Mode="OnlyImplicitConnectionToNearestParents" DisplayName="Incoming Spectra" ConnectionDataHandlingType="InMemory" ParentNodeConstraint="None">
					<DataContracts>
						<DataContract DataType="http://thermo.magellan.com/owl/DataTypes/MSnSpectra">
							<DataTypeAttributes />
						</DataContract>
					</DataContracts>
				</ConnectionPoint>
				<ConnectionPoint Direction="Outgoing" Multiplicity="Multiple" ConnectionRequirement="Optional" Mode="Manual" DisplayName="" ConnectionDataHandlingType="FileBased" ParentNodeConstraint="None">
					<DataContracts>
						<DataContract DataType="http://thermo.magellan.com/owl/DataTypes/ConsolidatedUnknownCompounds">
							<DataTypeAttributes />
						</DataContract>
					</DataContracts>
				</ConnectionPoint>
				<ConnectionPoint Direction="Incoming" Multiplicity="Multiple" ConnectionRequirement="RequiredAtDesignTime" Mode="AutomaticToAllPossibleParents" DisplayName="Incoming Compounds" ConnectionDataHandlingType="FileBased" ParentNodeConstraint="OnlyToGeneratorsOfRequestedData">
					<DataContracts>
						<DataContract DataType="http://thermo.magellan.com/owl/DataTypes/UnknownCompoundInstances">
							<DataTypeAttributes />
						</DataContract>
						<DataContract DataType="http://thermo.magellan.com/owl/DataTypes/UnknownCompoundIonInstances">
							<DataTypeAttributes />
						</DataContract>
					</DataContracts>
				</ConnectionPoint>
			</ConnectionPoints>
			<ProcessingNodeParameters>
				<ProcessingNodeParameter Name="MassTolerance" FriendlyName="Mass Tolerance" Category="1. Compound Consolidation" IsAdvanced="False" IntendedPurpose="MassTolerance" PurposeDetails="" IsValueSet="True" IsHidden="False" IsConfig="False" DisplayValue="5 ppm">5 ppm</ProcessingNodeParameter>
				<ProcessingNodeParameter Name="RTTolerance" FriendlyName="RT Tolerance [min]" Category="1. Compound Consolidation" IsAdvanced="False" IntendedPurpose="RetentionTimeTolerance" PurposeDetails="" IsValueSet="True" IsHidden="False" IsConfig="False" DisplayValue="0.2">0.2</ProcessingNodeParameter>
				<ProcessingNodeParameter Name="BestHitMS2Ions" FriendlyName="Preferred Ions" Category="2. Fragment Data Selection" IsAdvanced="False" IntendedPurpose="Unknown" PurposeDetails="" IsValueSet="True" IsHidden="False" IsConfig="False" DisplayValue="[M+H]+1; [M-H]-1">&lt;AbstractIons Version=&quot;1&quot;&gt;
  &lt;AbstractIon ID=&quot;1&quot; ComponentsString=&quot;M+H&quot; /&gt;
  &lt;AbstractIon ID=&quot;23&quot; ComponentsString=&quot;M-H&quot; /&gt;
&lt;/AbstractIons&gt;</ProcessingNodeParameter>
			</ProcessingNodeParameters>
			<ProcessingNodePosition X="594.812622070313" Y="458.706420898438" />
		</WorkflowNode>
		<WorkflowNode ProcessingNodeNumber="25" ProcessingNodeName="CompoundAnnotationAssignmentNode" FriendlyName="Assign Compound Annotations" Description="Assigns compound annotations found by annotation nodes." MainVersion="1" MinorVersion="4" Guid="e1d2d731-d012-4783-a858-57077cef45ab" DisplayCategory="" Category="6. Compound Identification" ParentProcessingNodeNumber="23;37;29;38;39;31" Comment="" Publisher="Thermo Scientific" NodeState="Created">
			<ProcessingNodeInterfaces>
				<ProcessingNodeInterface Kind="Functional" Name="IProcessingNode" />
			</ProcessingNodeInterfaces>
			<ConnectionPoints>
				<ConnectionPoint Direction="Incoming" Multiplicity="Multiple" ConnectionRequirement="Optional" Mode="OnlyImplicitConnectionToAllPossibleParents" DisplayName="Incoming Annotation Proposal Scores" ConnectionDataHandlingType="FileBased" ParentNodeConstraint="None">
					<DataContracts>
						<DataContract DataType="http://thermo.magellan.com/owl/DataTypes/CompoundAnnotationProposalScores">
							<DataTypeAttributes />
						</DataContract>
					</DataContracts>
				</ConnectionPoint>
				<ConnectionPoint Direction="Outgoing" Multiplicity="Multiple" ConnectionRequirement="Optional" Mode="Manual" DisplayName="Outgoing Annotations" ConnectionDataHandlingType="FileBased" ParentNodeConstraint="None">
					<DataContracts>
						<DataContract DataType="http://thermo.magellan.com/owl/DataTypes/ConsolidatedUnknownCompounds">
							<DataTypeAttributes>
								<DataTypeAttribute>http://thermo.magellan.com/owl/DataTypes/AnnotationsAssigned</DataTypeAttribute>
							</DataTypeAttributes>
						</DataContract>
					</DataContracts>
				</ConnectionPoint>
				<ConnectionPoint Direction="Incoming" Multiplicity="Multiple" ConnectionRequirement="Optional" Mode="OnlyImplicitConnectionToAllPossibleParents" DisplayName="Incoming Annotation Proposals" ConnectionDataHandlingType="FileBased" ParentNodeConstraint="None">
					<DataContracts>
						<DataContract DataType="http://thermo.magellan.com/owl/DataTypes/CompoundAnnotationProposals">
							<DataTypeAttributes />
						</DataContract>
					</DataContracts>
				</ConnectionPoint>
				<ConnectionPoint Direction="Incoming" Multiplicity="Multiple" ConnectionRequirement="RequiredAtDesignTime" Mode="AutomaticToAllPossibleParents" DisplayName="Incoming Compounds" ConnectionDataHandlingType="FileBased" ParentNodeConstraint="OnlyToGeneratorsOfRequestedData">
					<DataContracts>
						<DataContract DataType="http://thermo.magellan.com/owl/DataTypes/ConsolidatedUnknownCompounds">
							<DataTypeAttributes />
						</DataContract>
					</DataContracts>
				</ConnectionPoint>
			</ConnectionPoints>
			<ProcessingNodeParameters>
				<ProcessingNodeParameter Name="MassTolerance" FriendlyName="Mass Tolerance" Category="1. General Settings" IsAdvanced="False" IntendedPurpose="MassTolerance" PurposeDetails="" IsValueSet="True" IsHidden="False" IsConfig="False" DisplayValue="5 ppm">5 ppm</ProcessingNodeParameter>
				<ProcessingNodeParameter Name="DataSource1" FriendlyName="Data Source #1" Category="2. Data Sources" IsAdvanced="False" IntendedPurpose="Unknown" PurposeDetails="" IsValueSet="True" IsHidden="False" IsConfig="False" DisplayValue="mzVault Search">mzVault Search</ProcessingNodeParameter>
				<ProcessingNodeParameter Name="DataSource2" FriendlyName="Data Source #2" Category="2. Data Sources" IsAdvanced="False" IntendedPurpose="Unknown" PurposeDetails="" IsValueSet="True" IsHidden="False" IsConfig="False" DisplayValue="mzCloud Search">mzCloud Search</ProcessingNodeParameter>
				<ProcessingNodeParameter Name="DataSource3" FriendlyName="Data Source #3" Category="2. Data Sources" IsAdvanced="False" IntendedPurpose="Unknown" PurposeDetails="" IsValueSet="True" IsHidden="False" IsConfig="False" DisplayValue="MassList Search">MassList Search</ProcessingNodeParameter>
				<ProcessingNodeParameter Name="DataSource4" FriendlyName="Data Source #4" Category="2. Data Sources" IsAdvanced="False" IntendedPurpose="Unknown" PurposeDetails="" IsValueSet="True" IsHidden="False" IsConfig="False" DisplayValue="ChemSpider Search">ChemSpider Search</ProcessingNodeParameter>
				<ProcessingNodeParameter Name="DataSource5" FriendlyName="Data Source #5" Category="2. Data Sources" IsAdvanced="False" IntendedPurpose="Unknown" PurposeDetails="" IsValueSet="True" IsHidden="False" IsConfig="False" DisplayValue="Predicted Compositions">Predicted Compositions</ProcessingNodeParameter>
				<ProcessingNodeParameter Name="DataSource6" FriendlyName="Data Source #6" Category="2. Data Sources" IsAdvanced="False" IntendedPurpose="Unknown" PurposeDetails="" IsValueSet="False" IsHidden="False" IsConfig="False" DisplayValue=""></ProcessingNodeParameter>
				<ProcessingNodeParameter Name="DataSource7" FriendlyName="Data Source #7" Category="2. Data Sources" IsAdvanced="False" IntendedPurpose="Unknown" PurposeDetails="" IsValueSet="False" IsHidden="False" IsConfig="False" DisplayValue=""></ProcessingNodeParameter>
				<ProcessingNodeParameter Name="UseMzLogicScore" FriendlyName="Use mzLogic" Category="3. Scoring Rules" IsAdvanced="False" IntendedPurpose="Unknown" PurposeDetails="" IsValueSet="True" IsHidden="False" IsConfig="False" DisplayValue="True">True</ProcessingNodeParameter>
				<ProcessingNodeParameter Name="UseSpectralDistance" FriendlyName="Use Spectral Distance" Category="3. Scoring Rules" IsAdvanced="False" IntendedPurpose="Unknown" PurposeDetails="" IsValueSet="True" IsHidden="False" IsConfig="False" DisplayValue="True">True</ProcessingNodeParameter>
				<ProcessingNodeParameter Name="SFitMinValue" FriendlyName="SFit Threshold" Category="3. Scoring Rules" IsAdvanced="False" IntendedPurpose="Unknown" PurposeDetails="" IsValueSet="True" IsHidden="False" IsConfig="False" DisplayValue="20">20</ProcessingNodeParameter>
				<ProcessingNodeParameter Name="SFitMaxDifference" FriendlyName="SFit Range" Category="3. Scoring Rules" IsAdvanced="False" IntendedPurpose="Unknown" PurposeDetails="" IsValueSet="True" IsHidden="False" IsConfig="False" DisplayValue="20">20</ProcessingNodeParameter>
			</ProcessingNodeParameters>
			<ProcessingNodePosition X="120.5" Y="560.633056640625" />
		</WorkflowNode>
		<WorkflowNode ProcessingNodeNumber="23" ProcessingNodeName="ChemSpiderProcessingNode" FriendlyName="Search ChemSpider" Description="Provides ChemSpider results for detected compounds." MainVersion="1" MinorVersion="1" Guid="9c261f5b-d109-4f89-bdd6-3369fb911cde" DisplayCategory="" Category="6. Compound Identification" ParentProcessingNodeNumber="31;29" Comment="" Publisher="Thermo Scientific" NodeState="Created">
			<ProcessingNodeInterfaces>
				<ProcessingNodeInterface Kind="Functional" Name="IProcessingNode" />
			</ProcessingNodeInterfaces>
			<ConnectionPoints>
				<ConnectionPoint Direction="Incoming" Multiplicity="Multiple" ConnectionRequirement="RequiredAtDesignTime" Mode="AutomaticToAllPossibleParents" DisplayName="Incoming Compounds" ConnectionDataHandlingType="FileBased" ParentNodeConstraint="OnlyToGeneratorsOfRequestedData">
					<DataContracts>
						<DataContract DataType="http://thermo.magellan.com/owl/DataTypes/ConsolidatedUnknownCompounds">
							<DataTypeAttributes />
						</DataContract>
					</DataContracts>
				</ConnectionPoint>
				<ConnectionPoint Direction="Outgoing" Multiplicity="Multiple" ConnectionRequirement="Optional" Mode="Manual" DisplayName="" ConnectionDataHandlingType="FileBased" ParentNodeConstraint="None">
					<DataContracts>
						<DataContract DataType="http://thermo.magellan.com/owl/DataTypes/CompoundAnnotationProposals">
							<DataTypeAttributes>
								<DataTypeAttribute>http://thermo.magellan.com/owl/DataTypes/IdentificationProposal</DataTypeAttribute>
								<DataTypeAttribute>http://thermo.magellan.com/owl/DataTypes/UnscoredStructureProposal</DataTypeAttribute>
							</DataTypeAttributes>
						</DataContract>
					</DataContracts>
				</ConnectionPoint>
				<ConnectionPoint Direction="Incoming" Multiplicity="Multiple" ConnectionRequirement="Optional" Mode="OnlyImplicitConnectionToAllPossibleParents" DisplayName="" ConnectionDataHandlingType="FileBased" ParentNodeConstraint="None">
					<DataContracts>
						<DataContract DataType="http://thermo.magellan.com/owl/DataTypes/PredictedCompositions">
							<DataTypeAttributes />
						</DataContract>
					</DataContracts>
				</ConnectionPoint>
				<ConnectionPoint Direction="Outgoing" Multiplicity="Multiple" ConnectionRequirement="Optional" Mode="Manual" DisplayName="" ConnectionDataHandlingType="FileBased" ParentNodeConstraint="None">
					<DataContracts>
						<DataContract DataType="http://thermo.magellan.com/owl/DataTypes/ChemSpiderSearchResult">
							<DataTypeAttributes />
						</DataContract>
					</DataContracts>
				</ConnectionPoint>
			</ConnectionPoints>
			<ProcessingNodeParameters>
				<ProcessingNodeParameter Name="Database" FriendlyName="Database(s)" Category="1. Search Settings" IsAdvanced="False" IntendedPurpose="CompoundDatabase" PurposeDetails="" IsValueSet="True" IsHidden="False" IsConfig="False" DisplayValue="BioCyc; Human Metabolome Database; KEGG">BioCyc; Human Metabolome Database; KEGG</ProcessingNodeParameter>
				<ProcessingNodeParameter Name="SearchMode" FriendlyName="Search Mode" Category="1. Search Settings" IsAdvanced="False" IntendedPurpose="CompoundDatabaseSearchType" PurposeDetails="" IsValueSet="True" IsHidden="False" IsConfig="False" DisplayValue="By Formula or Mass">By Formula or Mass</ProcessingNodeParameter>
				<ProcessingNodeParameter Name="MassTolerance" FriendlyName="Mass Tolerance" Category="1. Search Settings" IsAdvanced="False" IntendedPurpose="MassTolerance" PurposeDetails="" IsValueSet="True" IsHidden="False" IsConfig="False" DisplayValue="5 ppm">5 ppm</ProcessingNodeParameter>
				<ProcessingNodeParameter Name="NumberOfResults" FriendlyName="Max. # of results per compound" Category="1. Search Settings" IsAdvanced="False" IntendedPurpose="Unknown" PurposeDetails="" IsValueSet="True" IsHidden="False" IsConfig="False" DisplayValue="100">100</ProcessingNodeParameter>
				<ProcessingNodeParameter Name="NumberOfFormulasPerCompound" FriendlyName="Max. # of Predicted Compositions to be searched per Compound" Category="1. Search Settings" IsAdvanced="False" IntendedPurpose="Unknown" PurposeDetails="" IsValueSet="True" IsHidden="False" IsConfig="False" DisplayValue="3">3</ProcessingNodeParameter>
				<ProcessingNodeParameter Name="ChemSpiderResultOrderSelection" FriendlyName="Result Order (for Max. # of results per compound)" Category="1. Search Settings" IsAdvanced="True" IntendedPurpose="Unknown" PurposeDetails="" IsValueSet="True" IsHidden="False" IsConfig="False" DisplayValue="Order By Reference Count (DESC)">Order By Reference Count (DESC)</ProcessingNodeParameter>
				<ProcessingNodeParameter Name="CheckAllPredictedCompositions" FriendlyName="Check All Predicted Compositions" Category="2. Predicted Composition Annotation" IsAdvanced="True" IntendedPurpose="Unknown" PurposeDetails="" IsValueSet="True" IsHidden="False" IsConfig="False" DisplayValue="False">False</ProcessingNodeParameter>
			</ProcessingNodeParameters>
			<ProcessingNodePosition X="372.812622070313" Y="569.633056640625" />
		</WorkflowNode>
		<WorkflowNode ProcessingNodeNumber="37" ProcessingNodeName="MzCloudSearchNode" FriendlyName="Search mzCloud" Description="Provides mzCloud search results for detected compounds." MainVersion="1" MinorVersion="1" Guid="c09c6145-8cfb-4da8-85d8-bfb564b180be" DisplayCategory="" Category="6. Compound Identification" ParentProcessingNodeNumber="31" Comment="" Publisher="Thermo Scientific" NodeState="Created">
			<ProcessingNodeInterfaces>
				<ProcessingNodeInterface Kind="Functional" Name="IProcessingNode" />
			</ProcessingNodeInterfaces>
			<ConnectionPoints>
				<ConnectionPoint Direction="Incoming" Multiplicity="Multiple" ConnectionRequirement="RequiredAtleastOnceInGroup" Mode="AutomaticToAllPossibleParents" DisplayName="Incoming Compounds" ConnectionDataHandlingType="FileBased" ParentNodeConstraint="OnlyToGeneratorsOfRequestedData">
					<DataContracts>
						<DataContract DataType="http://thermo.magellan.com/owl/DataTypes/ConsolidatedUnknownCompounds">
							<DataTypeAttributes />
						</DataContract>
					</DataContracts>
				</ConnectionPoint>
				<ConnectionPoint Direction="Incoming" Multiplicity="Multiple" ConnectionRequirement="RequiredAtleastOnceInGroup" Mode="AutomaticToAllPossibleParents" DisplayName="Incoming Expected Compounds" ConnectionDataHandlingType="FileBased" ParentNodeConstraint="OnlyToGeneratorsOfRequestedData">
					<DataContracts>
						<DataContract DataType="http://thermo.magellan.com/owl/DataTypes/ConsolidatedExpectedCompounds">
							<DataTypeAttributes />
						</DataContract>
					</DataContracts>
				</ConnectionPoint>
				<ConnectionPoint Direction="Outgoing" Multiplicity="Multiple" ConnectionRequirement="Optional" Mode="Manual" DisplayName="" ConnectionDataHandlingType="FileBased" ParentNodeConstraint="None">
					<DataContracts>
						<DataContract DataType="http://thermo.magellan.com/owl/DataTypes/MzCloudSearchResult">
							<DataTypeAttributes />
						</DataContract>
					</DataContracts>
				</ConnectionPoint>
				<ConnectionPoint Direction="Outgoing" Multiplicity="Multiple" ConnectionRequirement="Optional" Mode="Manual" DisplayName="" ConnectionDataHandlingType="FileBased" ParentNodeConstraint="None">
					<DataContracts>
						<DataContract DataType="http://thermo.magellan.com/owl/DataTypes/CompoundAnnotationProposals">
							<DataTypeAttributes>
								<DataTypeAttribute>http://thermo.magellan.com/owl/DataTypes/IdentificationProposal</DataTypeAttribute>
							</DataTypeAttributes>
						</DataContract>
					</DataContracts>
				</ConnectionPoint>
			</ConnectionPoints>
			<ProcessingNodeParameters>
				<ProcessingNodeParameter Name="CompoundClasses" FriendlyName="Compound Classes" Category="1. General Settings" IsAdvanced="False" IntendedPurpose="Unknown" PurposeDetails="" IsValueSet="True" IsHidden="False" IsConfig="False" DisplayValue="All">All</ProcessingNodeParameter>
				<ProcessingNodeParameter Name="PrecursorMassTolerance" FriendlyName="Precursor Mass Tolerance" Category="1. General Settings" IsAdvanced="True" IntendedPurpose="PrecursorMassTolerance" PurposeDetails="" IsValueSet="True" IsHidden="False" IsConfig="False" DisplayValue="10 ppm">10 ppm</ProcessingNodeParameter>
				<ProcessingNodeParameter Name="FTFragmentMassTolerance" FriendlyName="FT Fragment Mass Tolerance" Category="1. General Settings" IsAdvanced="True" IntendedPurpose="FragmentMassTolerance" PurposeDetails="MassToleranceParameterDetails/HighResolutionMassTolerance" IsValueSet="True" IsHidden="False" IsConfig="False" DisplayValue="10 ppm">10 ppm</ProcessingNodeParameter>
				<ProcessingNodeParameter Name="ITFragmentMassTolerance" FriendlyName="IT Fragment Mass Tolerance" Category="1. General Settings" IsAdvanced="True" IntendedPurpose="FragmentMassTolerance" PurposeDetails="MassToleranceParameterDetails/LowResolutionMassTolerance" IsValueSet="True" IsHidden="False" IsConfig="False" DisplayValue="0.4 Da">0.4 Da</ProcessingNodeParameter>
				<ProcessingNodeParameter Name="Library" FriendlyName="Library" Category="1. General Settings" IsAdvanced="False" IntendedPurpose="Unknown" PurposeDetails="" IsValueSet="True" IsHidden="False" IsConfig="False" DisplayValue="Autoprocessed; Reference">Autoprocessed; Reference</ProcessingNodeParameter>
				<ProcessingNodeParameter Name="PostProcessing" FriendlyName="Post Processing" Category="1. General Settings" IsAdvanced="True" IntendedPurpose="Unknown" PurposeDetails="" IsValueSet="True" IsHidden="False" IsConfig="False" DisplayValue="Recalibrated">Recalibrated</ProcessingNodeParameter>
				<ProcessingNodeParameter Name="NumberOfResults" FriendlyName="Max. # Results" Category="1. General Settings" IsAdvanced="True" IntendedPurpose="Unknown" PurposeDetails="" IsValueSet="True" IsHidden="False" IsConfig="False" DisplayValue="15">15</ProcessingNodeParameter>
				<ProcessingNodeParameter Name="RetrieveMatchingFragments" FriendlyName="Annotate Matching Fragments" Category="1. General Settings" IsAdvanced="True" IntendedPurpose="Unknown" PurposeDetails="" IsValueSet="True" IsHidden="False" IsConfig="False" DisplayValue="False">False</ProcessingNodeParameter>
				<ProcessingNodeParameter Name="DDA_SearchAlgorithm" FriendlyName="Identity Search" Category="2. DDA Search" IsAdvanced="False" IntendedPurpose="Unknown" PurposeDetails="" IsValueSet="True" IsHidden="False" IsConfig="False" DisplayValue="HighChem HighRes">HighChem HighRes</ProcessingNodeParameter>
				<ProcessingNodeParameter Name="DDA_MatchActivationType" FriendlyName="Match Activation Type" Category="2. DDA Search" IsAdvanced="False" IntendedPurpose="Unknown" PurposeDetails="" IsValueSet="True" IsHidden="False" IsConfig="False" DisplayValue="True">True</ProcessingNodeParameter>
				<ProcessingNodeParameter Name="DDA_MatchActivationEnergy" FriendlyName="Match Activation Energy" Category="2. DDA Search" IsAdvanced="False" IntendedPurpose="Unknown" PurposeDetails="" IsValueSet="True" IsHidden="False" IsConfig="False" DisplayValue="Match with Tolerance">Match with Tolerance</ProcessingNodeParameter>
				<ProcessingNodeParameter Name="DDA_ActivationEnergyTolerance" FriendlyName="Activation Energy Tolerance" Category="2. DDA Search" IsAdvanced="False" IntendedPurpose="Unknown" PurposeDetails="" IsValueSet="True" IsHidden="False" IsConfig="False" DisplayValue="20">20</ProcessingNodeParameter>
				<ProcessingNodeParameter Name="DDA_ApplyIntensityThreshold" FriendlyName="Apply Intensity Threshold" Category="2. DDA Search" IsAdvanced="False" IntendedPurpose="Unknown" PurposeDetails="" IsValueSet="True" IsHidden="False" IsConfig="False" DisplayValue="True">True</ProcessingNodeParameter>
				<ProcessingNodeParameter Name="DDA_SimilaritySearchAlgorithm" FriendlyName="Similarity Search" Category="2. DDA Search" IsAdvanced="False" IntendedPurpose="Unknown" PurposeDetails="" IsValueSet="True" IsHidden="False" IsConfig="False" DisplayValue="None">None</ProcessingNodeParameter>
				<ProcessingNodeParameter Name="DDA_MatchFactorThreshold" FriendlyName="Match Factor Threshold" Category="2. DDA Search" IsAdvanced="False" IntendedPurpose="Unknown" PurposeDetails="" IsValueSet="True" IsHidden="False" IsConfig="False" DisplayValue="60">60</ProcessingNodeParameter>
				<ProcessingNodeParameter Name="UseDataIndependentScans" FriendlyName="Use DIA Scans for Search" Category="3. DIA Search" IsAdvanced="False" IntendedPurpose="Unknown" PurposeDetails="" IsValueSet="True" IsHidden="False" IsConfig="False" DisplayValue="False">False</ProcessingNodeParameter>
				<ProcessingNodeParameter Name="DIA_MaxIsolationWidth" FriendlyName="Max. Isolation Width [Da]" Category="3. DIA Search" IsAdvanced="False" IntendedPurpose="Unknown" PurposeDetails="" IsValueSet="True" IsHidden="False" IsConfig="False" DisplayValue="500">500</ProcessingNodeParameter>
				<ProcessingNodeParameter Name="DIA_MatchActivationType" FriendlyName="Match Activation Type" Category="3. DIA Search" IsAdvanced="False" IntendedPurpose="Unknown" PurposeDetails="" IsValueSet="True" IsHidden="False" IsConfig="False" DisplayValue="False">False</ProcessingNodeParameter>
				<ProcessingNodeParameter Name="DIA_MatchActivationEnergy" FriendlyName="Match Activation Energy" Category="3. DIA Search" IsAdvanced="False" IntendedPurpose="Unknown" PurposeDetails="" IsValueSet="True" IsHidden="False" IsConfig="False" DisplayValue="Any">Any</ProcessingNodeParameter>
				<ProcessingNodeParameter Name="DIA_ActivationEnergyTolerance" FriendlyName="Activation Energy Tolerance" Category="3. DIA Search" IsAdvanced="False" IntendedPurpose="Unknown" PurposeDetails="" IsValueSet="True" IsHidden="False" IsConfig="False" DisplayValue="100">100</ProcessingNodeParameter>
				<ProcessingNodeParameter Name="DIA_ApplyIntensityThreshold" FriendlyName="Apply Intensity Threshold" Category="3. DIA Search" IsAdvanced="False" IntendedPurpose="Unknown" PurposeDetails="" IsValueSet="True" IsHidden="False" IsConfig="False" DisplayValue="False">False</ProcessingNodeParameter>
				<ProcessingNodeParameter Name="DIA_MatchFactorThreshold" FriendlyName="Match Factor Threshold" Category="3. DIA Search" IsAdvanced="False" IntendedPurpose="Unknown" PurposeDetails="" IsValueSet="True" IsHidden="False" IsConfig="False" DisplayValue="20">20</ProcessingNodeParameter>
				<ProcessingNodeParameter Name="DIA_SearchAlgorithm" FriendlyName="Identity Search" Category="3. DIA Search" IsAdvanced="True" IntendedPurpose="Unknown" PurposeDetails="" IsValueSet="True" IsHidden="True" IsConfig="False" DisplayValue="Cosine">Cosine</ProcessingNodeParameter>
			</ProcessingNodeParameters>
			<ProcessingNodePosition X="624.125244140625" Y="564.633056640625" />
		</WorkflowNode>
		<WorkflowNode ProcessingNodeNumber="38" ProcessingNodeName="MzVaultSearchNode" FriendlyName="Search mzVault" Description="Provides mzVault search results for detected compounds." MainVersion="1" MinorVersion="1" Guid="ef0d2aa1-29ee-40c5-8196-df5c2423fe4f" DisplayCategory="" Category="6. Compound Identification" ParentProcessingNodeNumber="31" Comment="" Publisher="Thermo Scientific" NodeState="Created">
			<ProcessingNodeInterfaces>
				<ProcessingNodeInterface Kind="Functional" Name="IProcessingNode" />
			</ProcessingNodeInterfaces>
			<ConnectionPoints>
				<ConnectionPoint Direction="Outgoing" Multiplicity="Multiple" ConnectionRequirement="Optional" Mode="Manual" DisplayName="" ConnectionDataHandlingType="FileBased" ParentNodeConstraint="None">
					<DataContracts>
						<DataContract DataType="http://thermo.magellan.com/owl/DataTypes/CompoundAnnotationProposals">
							<DataTypeAttributes>
								<DataTypeAttribute>http://thermo.magellan.com/owl/DataTypes/IdentificationProposal</DataTypeAttribute>
							</DataTypeAttributes>
						</DataContract>
					</DataContracts>
				</ConnectionPoint>
				<ConnectionPoint Direction="Incoming" Multiplicity="Multiple" ConnectionRequirement="RequiredAtleastOnceInGroup" Mode="AutomaticToAllPossibleParents" DisplayName="Incoming Compounds" ConnectionDataHandlingType="FileBased" ParentNodeConstraint="OnlyToGeneratorsOfRequestedData">
					<DataContracts>
						<DataContract DataType="http://thermo.magellan.com/owl/DataTypes/ConsolidatedUnknownCompounds">
							<DataTypeAttributes />
						</DataContract>
					</DataContracts>
				</ConnectionPoint>
				<ConnectionPoint Direction="Incoming" Multiplicity="Multiple" ConnectionRequirement="RequiredAtleastOnceInGroup" Mode="AutomaticToAllPossibleParents" DisplayName="Incoming Expected Compounds" ConnectionDataHandlingType="FileBased" ParentNodeConstraint="OnlyToGeneratorsOfRequestedData">
					<DataContracts>
						<DataContract DataType="http://thermo.magellan.com/owl/DataTypes/ConsolidatedExpectedCompounds">
							<DataTypeAttributes />
						</DataContract>
					</DataContracts>
				</ConnectionPoint>
				<ConnectionPoint Direction="Outgoing" Multiplicity="Multiple" ConnectionRequirement="Optional" Mode="Manual" DisplayName="" ConnectionDataHandlingType="FileBased" ParentNodeConstraint="None">
					<DataContracts>
						<DataContract DataType="http://thermo.magellan.com/owl/DataTypes/MzVaultSearchResult">
							<DataTypeAttributes />
						</DataContract>
					</DataContracts>
				</ConnectionPoint>
			</ConnectionPoints>
			<ProcessingNodeParameters>
				<ProcessingNodeParameter Name="FilePath" FriendlyName="mzVault Library" Category="1. Search Settings" IsAdvanced="False" IntendedPurpose="Unknown" PurposeDetails="" IsValueSet="False" IsHidden="False" IsConfig="False" DisplayValue=""></ProcessingNodeParameter>
				<ProcessingNodeParameter Name="CompoundClasses" FriendlyName="Compound Classes" Category="1. Search Settings" IsAdvanced="False" IntendedPurpose="Unknown" PurposeDetails="" IsValueSet="True" IsHidden="False" IsConfig="False" DisplayValue="All">All</ProcessingNodeParameter>
				<ProcessingNodeParameter Name="MatchIonActivationType" FriendlyName="Match Ion Activation Type" Category="1. Search Settings" IsAdvanced="False" IntendedPurpose="Unknown" PurposeDetails="" IsValueSet="True" IsHidden="False" IsConfig="False" DisplayValue="True">True</ProcessingNodeParameter>
				<ProcessingNodeParameter Name="MatchIonActivationEnergy" FriendlyName="Match Ion Activation Energy" Category="1. Search Settings" IsAdvanced="False" IntendedPurpose="Unknown" PurposeDetails="" IsValueSet="True" IsHidden="False" IsConfig="False" DisplayValue="Match with Tolerance">Match with Tolerance</ProcessingNodeParameter>
				<ProcessingNodeParameter Name="IonActivationEnergyTolerance" FriendlyName="Ion Activation Energy Tolerance" Category="1. Search Settings" IsAdvanced="False" IntendedPurpose="Unknown" PurposeDetails="" IsValueSet="True" IsHidden="False" IsConfig="False" DisplayValue="0">0</ProcessingNodeParameter>
				<ProcessingNodeParameter Name="MatchIonizationMethod" FriendlyName="Match Ionization Method" Category="1. Search Settings" IsAdvanced="False" IntendedPurpose="Unknown" PurposeDetails="" IsValueSet="True" IsHidden="False" IsConfig="False" DisplayValue="True">True</ProcessingNodeParameter>
				<ProcessingNodeParameter Name="ApplyIntensityThreshold" FriendlyName="Apply Intensity Threshold" Category="1. Search Settings" IsAdvanced="False" IntendedPurpose="Unknown" PurposeDetails="" IsValueSet="True" IsHidden="False" IsConfig="False" DisplayValue="True">True</ProcessingNodeParameter>
				<ProcessingNodeParameter Name="RemovePrecursorIon" FriendlyName="Remove Precursor Ion" Category="1. Search Settings" IsAdvanced="True" IntendedPurpose="Unknown" PurposeDetails="" IsValueSet="True" IsHidden="False" IsConfig="False" DisplayValue="True">True</ProcessingNodeParameter>
				<ProcessingNodeParameter Name="PrecursorMassTolerance" FriendlyName="Precursor Mass Tolerance" Category="1. Search Settings" IsAdvanced="False" IntendedPurpose="PrecursorMassTolerance" PurposeDetails="" IsValueSet="True" IsHidden="False" IsConfig="False" DisplayValue="10 ppm">10 ppm</ProcessingNodeParameter>
				<ProcessingNodeParameter Name="FTFragmentMassTolerance" FriendlyName="FT Fragment Mass Tolerance" Category="1. Search Settings" IsAdvanced="True" IntendedPurpose="FragmentMassTolerance" PurposeDetails="MassToleranceParameterDetails/HighResolutionMassTolerance" IsValueSet="True" IsHidden="False" IsConfig="False" DisplayValue="10 ppm">10 ppm</ProcessingNodeParameter>
				<ProcessingNodeParameter Name="ITFragmentMassTolerance" FriendlyName="IT Fragment Mass Tolerance" Category="1. Search Settings" IsAdvanced="True" IntendedPurpose="FragmentMassTolerance" PurposeDetails="MassToleranceParameterDetails/LowResolutionMassTolerance" IsValueSet="True" IsHidden="False" IsConfig="False" DisplayValue="0.4 Da">0.4 Da</ProcessingNodeParameter>
				<ProcessingNodeParameter Name="MatchAnalyzerType" FriendlyName="Match Analyzer Type" Category="1. Search Settings" IsAdvanced="False" IntendedPurpose="Unknown" PurposeDetails="" IsValueSet="True" IsHidden="False" IsConfig="False" DisplayValue="True">True</ProcessingNodeParameter>
				<ProcessingNodeParameter Name="SearchAlgorithm" FriendlyName="Search Algorithm" Category="1. Search Settings" IsAdvanced="False" IntendedPurpose="Unknown" PurposeDetails="" IsValueSet="True" IsHidden="False" IsConfig="False" DisplayValue="HighChem HighRes">HighChem HighRes</ProcessingNodeParameter>
				<ProcessingNodeParameter Name="MzVaultMatchFactorThreshold" FriendlyName="Match Factor Threshold" Category="1. Search Settings" IsAdvanced="False" IntendedPurpose="Unknown" PurposeDetails="" IsValueSet="True" IsHidden="False" IsConfig="False" DisplayValue="40">40</ProcessingNodeParameter>
				<ProcessingNodeParameter Name="NumberOfResults" FriendlyName="Max. # Results" Category="1. Search Settings" IsAdvanced="True" IntendedPurpose="Unknown" PurposeDetails="" IsValueSet="True" IsHidden="False" IsConfig="False" DisplayValue="10">10</ProcessingNodeParameter>
				<ProcessingNodeParameter Name="UseRetentionTimeTolerance" FriendlyName="Use Retention Time" Category="1. Search Settings" IsAdvanced="False" IntendedPurpose="Unknown" PurposeDetails="" IsValueSet="True" IsHidden="False" IsConfig="False" DisplayValue="False">False</ProcessingNodeParameter>
				<ProcessingNodeParameter Name="RetentionTimeTolerance" FriendlyName="RT Tolerance [min]" Category="1. Search Settings" IsAdvanced="False" IntendedPurpose="Unknown" PurposeDetails="" IsValueSet="True" IsHidden="False" IsConfig="False" DisplayValue="1.5">1.5</ProcessingNodeParameter>
			</ProcessingNodeParameters>
			<ProcessingNodePosition X="468" Y="643" />
		</WorkflowNode>
		<WorkflowNode ProcessingNodeNumber="39" ProcessingNodeName="MassListSearchNode" FriendlyName="Search Mass Lists" Description="Provides a search against a list of known compounds." MainVersion="1" MinorVersion="1" Guid="5ec3050d-9451-402b-b9a6-0db5d3f022c4" DisplayCategory="" Category="6. Compound Identification" ParentProcessingNodeNumber="31" Comment="" Publisher="Thermo Scientific" NodeState="Created">
			<ProcessingNodeInterfaces>
				<ProcessingNodeInterface Kind="Functional" Name="IProcessingNode" />
			</ProcessingNodeInterfaces>
			<ConnectionPoints>
				<ConnectionPoint Direction="Incoming" Multiplicity="Multiple" ConnectionRequirement="RequiredAtleastOnceInGroup" Mode="AutomaticToAllPossibleParents" DisplayName="Incoming Expected Compounds" ConnectionDataHandlingType="FileBased" ParentNodeConstraint="OnlyToGeneratorsOfRequestedData">
					<DataContracts>
						<DataContract DataType="http://thermo.magellan.com/owl/DataTypes/ConsolidatedExpectedCompounds">
							<DataTypeAttributes />
						</DataContract>
					</DataContracts>
				</ConnectionPoint>
				<ConnectionPoint Direction="Outgoing" Multiplicity="Multiple" ConnectionRequirement="Optional" Mode="Manual" DisplayName="" ConnectionDataHandlingType="FileBased" ParentNodeConstraint="None">
					<DataContracts>
						<DataContract DataType="http://thermo.magellan.com/owl/DataTypes/MassListSearchResult">
							<DataTypeAttributes />
						</DataContract>
					</DataContracts>
				</ConnectionPoint>
				<ConnectionPoint Direction="Incoming" Multiplicity="Multiple" ConnectionRequirement="RequiredAtleastOnceInGroup" Mode="AutomaticToAllPossibleParents" DisplayName="Incoming Compounds" ConnectionDataHandlingType="FileBased" ParentNodeConstraint="OnlyToGeneratorsOfRequestedData">
					<DataContracts>
						<DataContract DataType="http://thermo.magellan.com/owl/DataTypes/ConsolidatedUnknownCompounds">
							<DataTypeAttributes />
						</DataContract>
					</DataContracts>
				</ConnectionPoint>
				<ConnectionPoint Direction="Outgoing" Multiplicity="Multiple" ConnectionRequirement="Optional" Mode="Manual" DisplayName="" ConnectionDataHandlingType="FileBased" ParentNodeConstraint="None">
					<DataContracts>
						<DataContract DataType="http://thermo.magellan.com/owl/DataTypes/CompoundAnnotationProposals">
							<DataTypeAttributes>
								<DataTypeAttribute>http://thermo.magellan.com/owl/DataTypes/IdentificationProposal</DataTypeAttribute>
								<DataTypeAttribute>http://thermo.magellan.com/owl/DataTypes/UnscoredStructureProposal</DataTypeAttribute>
							</DataTypeAttributes>
						</DataContract>
					</DataContracts>
				</ConnectionPoint>
			</ConnectionPoints>
			<ProcessingNodeParameters>
				<ProcessingNodeParameter Name="FilePath" FriendlyName="Mass Lists" Category="1. Search Settings" IsAdvanced="False" IntendedPurpose="Unknown" PurposeDetails="" IsValueSet="False" IsHidden="False" IsConfig="False" DisplayValue=""></ProcessingNodeParameter>
				<ProcessingNodeParameter Name="MassTolerance" FriendlyName="Mass Tolerance" Category="1. Search Settings" IsAdvanced="False" IntendedPurpose="MassTolerance" PurposeDetails="" IsValueSet="True" IsHidden="False" IsConfig="False" DisplayValue="3 ppm">3 ppm</ProcessingNodeParameter>
				<ProcessingNodeParameter Name="UseRetentionTimeForSearch" FriendlyName="Use Retention Time" Category="1. Search Settings" IsAdvanced="False" IntendedPurpose="Unknown" PurposeDetails="" IsValueSet="True" IsHidden="False" IsConfig="False" DisplayValue="True">True</ProcessingNodeParameter>
				<ProcessingNodeParameter Name="RTTolerance" FriendlyName="RT Tolerance [min]" Category="1. Search Settings" IsAdvanced="False" IntendedPurpose="Unknown" PurposeDetails="" IsValueSet="True" IsHidden="False" IsConfig="False" DisplayValue="1.5">1.5</ProcessingNodeParameter>
			</ProcessingNodeParameters>
			<ProcessingNodePosition X="163" Y="779" />
		</WorkflowNode>
		<WorkflowNode ProcessingNodeNumber="29" ProcessingNodeName="CompositionPredictorNode" FriendlyName="Predict Compositions" Description="Predicts elemental compositions for detected compounds." MainVersion="2" MinorVersion="3" Guid="e0842717-bf0b-4d1e-9791-dd221ecb6cfa" DisplayCategory="" Category="6. Compound Identification" ParentProcessingNodeNumber="31" Comment="" Publisher="Thermo Scientific" NodeState="Created">
			<ProcessingNodeInterfaces>
				<ProcessingNodeInterface Kind="Functional" Name="IProcessingNode" />
			</ProcessingNodeInterfaces>
			<ConnectionPoints>
				<ConnectionPoint Direction="Incoming" Multiplicity="Multiple" ConnectionRequirement="RequiredAtDesignTime" Mode="AutomaticToAllPossibleParents" DisplayName="Incoming Compounds" ConnectionDataHandlingType="FileBased" ParentNodeConstraint="OnlyToGeneratorsOfRequestedData">
					<DataContracts>
						<DataContract DataType="http://thermo.magellan.com/owl/DataTypes/ConsolidatedUnknownCompounds">
							<DataTypeAttributes />
						</DataContract>
					</DataContracts>
				</ConnectionPoint>
				<ConnectionPoint Direction="Outgoing" Multiplicity="Multiple" ConnectionRequirement="Optional" Mode="Manual" DisplayName="" ConnectionDataHandlingType="FileBased" ParentNodeConstraint="None">
					<DataContracts>
						<DataContract DataType="http://thermo.magellan.com/owl/DataTypes/CompoundAnnotationProposals">
							<DataTypeAttributes>
								<DataTypeAttribute>http://thermo.magellan.com/owl/DataTypes/IdentificationProposal</DataTypeAttribute>
							</DataTypeAttributes>
						</DataContract>
					</DataContracts>
				</ConnectionPoint>
				<ConnectionPoint Direction="Outgoing" Multiplicity="Multiple" ConnectionRequirement="Optional" Mode="Manual" DisplayName="" ConnectionDataHandlingType="FileBased" ParentNodeConstraint="None">
					<DataContracts>
						<DataContract DataType="http://thermo.magellan.com/owl/DataTypes/PredictedCompositions">
							<DataTypeAttributes />
						</DataContract>
					</DataContracts>
				</ConnectionPoint>
			</ConnectionPoints>
			<ProcessingNodeParameters>
				<ProcessingNodeParameter Name="MassTolerance" FriendlyName="Mass Tolerance" Category="1. Prediction Settings" IsAdvanced="False" IntendedPurpose="MassTolerance" PurposeDetails="" IsValueSet="True" IsHidden="False" IsConfig="False" DisplayValue="5 ppm">5 ppm</ProcessingNodeParameter>
				<ProcessingNodeParameter Name="MinElementCounts" FriendlyName="Min. Element Counts" Category="1. Prediction Settings" IsAdvanced="False" IntendedPurpose="Unknown" PurposeDetails="" IsValueSet="True" IsHidden="False" IsConfig="False" DisplayValue="C H">C H</ProcessingNodeParameter>
				<ProcessingNodeParameter Name="MaxElementCounts" FriendlyName="Max. Element Counts" Category="1. Prediction Settings" IsAdvanced="False" IntendedPurpose="Unknown" PurposeDetails="" IsValueSet="True" IsHidden="False" IsConfig="False" DisplayValue="C90 H190 Br3 Cl4 N10 O18 P3 S5">C90 H190 Br3 Cl4 N10 O18 P3 S5</ProcessingNodeParameter>
				<ProcessingNodeParameter Name="MinRDBE" FriendlyName="Min. RDBE" Category="1. Prediction Settings" IsAdvanced="False" IntendedPurpose="Unknown" PurposeDetails="" IsValueSet="True" IsHidden="False" IsConfig="False" DisplayValue="0">0</ProcessingNodeParameter>
				<ProcessingNodeParameter Name="MaxRDBE" FriendlyName="Max. RDBE" Category="1. Prediction Settings" IsAdvanced="False" IntendedPurpose="Unknown" PurposeDetails="" IsValueSet="True" IsHidden="False" IsConfig="False" DisplayValue="40">40</ProcessingNodeParameter>
				<ProcessingNodeParameter Name="MinHC" FriendlyName="Min. H/C" Category="1. Prediction Settings" IsAdvanced="False" IntendedPurpose="Unknown" PurposeDetails="" IsValueSet="True" IsHidden="False" IsConfig="False" DisplayValue="0.1">0.1</ProcessingNodeParameter>
				<ProcessingNodeParameter Name="MaxHC" FriendlyName="Max. H/C" Category="1. Prediction Settings" IsAdvanced="False" IntendedPurpose="Unknown" PurposeDetails="" IsValueSet="True" IsHidden="False" IsConfig="False" DisplayValue="4">4</ProcessingNodeParameter>
				<ProcessingNodeParameter Name="MaxNumberOfCandidates" FriendlyName="Max. # Candidates" Category="1. Prediction Settings" IsAdvanced="False" IntendedPurpose="Unknown" PurposeDetails="" IsValueSet="True" IsHidden="False" IsConfig="False" DisplayValue="10">10</ProcessingNodeParameter>
				<ProcessingNodeParameter Name="MaxNumberOfInternalCandidates" FriendlyName="Max. # Internal Candidates" Category="1. Prediction Settings" IsAdvanced="True" IntendedPurpose="Unknown" PurposeDetails="" IsValueSet="True" IsHidden="False" IsConfig="False" DisplayValue="200">200</ProcessingNodeParameter>
				<ProcessingNodeParameter Name="IntensityTolerance" FriendlyName="Intensity Tolerance [%]" Category="2. Pattern Matching" IsAdvanced="False" IntendedPurpose="IntensityTolerance" PurposeDetails="" IsValueSet="True" IsHidden="False" IsConfig="False" DisplayValue="30">30</ProcessingNodeParameter>
				<ProcessingNodeParameter Name="IntensityThreshold" FriendlyName="Intensity Threshold [%]" Category="2. Pattern Matching" IsAdvanced="False" IntendedPurpose="RelativeIntensityThreshold" PurposeDetails="" IsValueSet="True" IsHidden="False" IsConfig="False" DisplayValue="0.1">0.1</ProcessingNodeParameter>
				<ProcessingNodeParameter Name="SNThreshold" FriendlyName="S/N Threshold" Category="2. Pattern Matching" IsAdvanced="False" IntendedPurpose="SignalToNoiseThreshold" PurposeDetails="" IsValueSet="True" IsHidden="False" IsConfig="False" DisplayValue="3">3</ProcessingNodeParameter>
				<ProcessingNodeParameter Name="MinSpectralFit" FriendlyName="Min. Spectral Fit [%]" Category="2. Pattern Matching" IsAdvanced="True" IntendedPurpose="Unknown" PurposeDetails="" IsValueSet="True" IsHidden="False" IsConfig="False" DisplayValue="30">30</ProcessingNodeParameter>
				<ProcessingNodeParameter Name="MinPatternCoverage" FriendlyName="Min. Pattern Cov. [%]" Category="2. Pattern Matching" IsAdvanced="True" IntendedPurpose="Unknown" PurposeDetails="" IsValueSet="True" IsHidden="False" IsConfig="False" DisplayValue="90">90</ProcessingNodeParameter>
				<ProcessingNodeParameter Name="UseDynamicRecalibration" FriendlyName="Use Dynamic Recalibration" Category="2. Pattern Matching" IsAdvanced="False" IntendedPurpose="DynamicRecalibration" PurposeDetails="" IsValueSet="True" IsHidden="False" IsConfig="False" DisplayValue="True">True</ProcessingNodeParameter>
				<ProcessingNodeParameter Name="UseFragmentsMatching" FriendlyName="Use Fragments Matching" Category="3. Fragments Matching" IsAdvanced="False" IntendedPurpose="Unknown" PurposeDetails="" IsValueSet="True" IsHidden="False" IsConfig="False" DisplayValue="True">True</ProcessingNodeParameter>
				<ProcessingNodeParameter Name="MassToleranceForMSMS" FriendlyName="Mass Tolerance" Category="3. Fragments Matching" IsAdvanced="False" IntendedPurpose="Unknown" PurposeDetails="" IsValueSet="True" IsHidden="False" IsConfig="False" DisplayValue="5 ppm">5 ppm</ProcessingNodeParameter>
				<ProcessingNodeParameter Name="SNThresholdForMSMS" FriendlyName="S/N Threshold" Category="3. Fragments Matching" IsAdvanced="False" IntendedPurpose="Unknown" PurposeDetails="" IsValueSet="True" IsHidden="False" IsConfig="False" DisplayValue="3">3</ProcessingNodeParameter>
			</ProcessingNodeParameters>
			<ProcessingNodePosition X="1006.78149414063" Y="408.633056640625" />
		</WorkflowNode>
		<WorkflowNode ProcessingNodeNumber="9" ProcessingNodeName="UnknownDetectorNode" FriendlyName="Detect Compounds" Description="Detects unknown compounds in the data using Component Elucidator algorithm." MainVersion="1" MinorVersion="26" Guid="afe6a7d2-1a94-4fcf-b240-f5321e398a8a" DisplayCategory="" Category="4. Compound Detection" ParentProcessingNodeNumber="26" Comment="" Publisher="Thermo Scientific" NodeState="Created">
			<ProcessingNodeInterfaces>
				<ProcessingNodeInterface Kind="Functional" Name="IProcessingNode" />
			</ProcessingNodeInterfaces>
			<ConnectionPoints>
				<ConnectionPoint Direction="Incoming" Multiplicity="Single" ConnectionRequirement="RequiredAtDesignTime" Mode="Manual" DisplayName="Incoming Spectra" ConnectionDataHandlingType="InMemory" ParentNodeConstraint="None">
					<DataContracts>
						<DataContract DataType="http://thermo.magellan.com/owl/DataTypes/MSnSpectra">
							<DataTypeAttributes />
						</DataContract>
					</DataContracts>
				</ConnectionPoint>
				<ConnectionPoint Direction="Outgoing" Multiplicity="Multiple" ConnectionRequirement="Optional" Mode="Manual" DisplayName="" ConnectionDataHandlingType="FileBased" ParentNodeConstraint="None">
					<DataContracts>
						<DataContract DataType="http://thermo.magellan.com/owl/DataTypes/UnknownCompoundInstances">
							<DataTypeAttributes />
						</DataContract>
						<DataContract DataType="http://thermo.magellan.com/owl/DataTypes/UnknownCompoundIonInstances">
							<DataTypeAttributes />
						</DataContract>
						<DataContract DataType="http://thermo.magellan.com/owl/DataTypes/ChromatogramPeaks">
							<DataTypeAttributes />
						</DataContract>
					</DataContracts>
				</ConnectionPoint>
				<ConnectionPoint Direction="Outgoing" Multiplicity="Multiple" ConnectionRequirement="Optional" Mode="Manual" DisplayName="" ConnectionDataHandlingType="FileBased" ParentNodeConstraint="None">
					<DataContracts>
						<DataContract DataType="http://thermo.magellan.com/owl/DataTypes/PeakConsolidationProvider">
							<DataTypeAttributes />
						</DataContract>
					</DataContracts>
				</ConnectionPoint>
			</ConnectionPoints>
			<ProcessingNodeParameters>
				<ProcessingNodeParameter Name="MassTolerance" FriendlyName="Mass Tolerance [ppm]" Category="1. General Settings" IsAdvanced="False" IntendedPurpose="MassTolerance" PurposeDetails="" IsValueSet="True" IsHidden="False" IsConfig="False" DisplayValue="5 ppm">5 ppm</ProcessingNodeParameter>
				<ProcessingNodeParameter Name="IntensityTolerance" FriendlyName="Intensity Tolerance [%]" Category="1. General Settings" IsAdvanced="False" IntendedPurpose="IntensityTolerance" PurposeDetails="" IsValueSet="True" IsHidden="False" IsConfig="False" DisplayValue="30">30</ProcessingNodeParameter>
				<ProcessingNodeParameter Name="SNThreshold" FriendlyName="S/N Threshold" Category="1. General Settings" IsAdvanced="False" IntendedPurpose="Unknown" PurposeDetails="" IsValueSet="True" IsHidden="False" IsConfig="False" DisplayValue="3">3</ProcessingNodeParameter>
				<ProcessingNodeParameter Name="MinPeakIntensity" FriendlyName="Min. Peak Intensity" Category="1. General Settings" IsAdvanced="False" IntendedPurpose="MinPeakIntensity" PurposeDetails="" IsValueSet="True" IsHidden="False" IsConfig="False" DisplayValue="300000">300000</ProcessingNodeParameter>
				<ProcessingNodeParameter Name="AbstractIons" FriendlyName="Ions" Category="1. General Settings" IsAdvanced="False" IntendedPurpose="Unknown" PurposeDetails="" IsValueSet="True" IsHidden="False" IsConfig="False" DisplayValue="[2M+ACN+H]+1; [2M+ACN+Na]+1; [2M+FA-H]-1; [2M+H]+1; [2M+K]+1; [2M+Na]+1; [2M+NH4]+1; [2M-H]-1; [2M-H+HAc]-1; [M+2H]+2; [M+ACN+2H]+2; [M+ACN+H]+1; [M+ACN+Na]+1; [M+Cl]-1; [M+DMSO+H]+1; [M+FA-H]-1; [M+H]+1; [M+H+K]+2; [M+H+MeOH]+1; [M+H+Na]+2; [M+H+NH4]+2; [M+H-H2O]+1; [M+H-NH3]+1; [M+K]+1; [M+Na]+1; [M+NH4]+1; [M-2H]-2; [M-2H+K]-1; [M-H]-1; [M-H+HAc]-1; [M-H+TFA]-1; [M-H-H2O]-1">&lt;AbstractIons Version=&quot;1&quot;&gt;
  &lt;AbstractIon ID=&quot;15&quot; ComponentsString=&quot;2M+ACN+H&quot; /&gt;
  &lt;AbstractIon ID=&quot;16&quot; ComponentsString=&quot;2M+ACN+Na&quot; /&gt;
  &lt;AbstractIon ID=&quot;31&quot; ComponentsString=&quot;2M+FA-H&quot; /&gt;
  &lt;AbstractIon ID=&quot;7&quot; ComponentsString=&quot;2M+H&quot; /&gt;
  &lt;AbstractIon ID=&quot;12&quot; ComponentsString=&quot;2M+K&quot; /&gt;
  &lt;AbstractIon ID=&quot;13&quot; ComponentsString=&quot;2M+Na&quot; /&gt;
  &lt;AbstractIon ID=&quot;14&quot; ComponentsString=&quot;2M+NH4&quot; /&gt;
  &lt;AbstractIon ID=&quot;33&quot; ComponentsString=&quot;2M-H&quot; /&gt;
  &lt;AbstractIon ID=&quot;32&quot; ComponentsString=&quot;2M-H+HAc&quot; /&gt;
  &lt;AbstractIon ID=&quot;17&quot; ComponentsString=&quot;M+2H&quot; /&gt;
  &lt;AbstractIon ID=&quot;18&quot; ComponentsString=&quot;M+ACN+2H&quot; /&gt;
  &lt;AbstractIon ID=&quot;8&quot; ComponentsString=&quot;M+ACN+H&quot; /&gt;
  &lt;AbstractIon ID=&quot;11&quot; ComponentsString=&quot;M+ACN+Na&quot; /&gt;
  &lt;AbstractIon ID=&quot;28&quot; ComponentsString=&quot;M+Cl&quot; /&gt;
  &lt;AbstractIon ID=&quot;10&quot; ComponentsString=&quot;M+DMSO+H&quot; /&gt;
  &lt;AbstractIon ID=&quot;25&quot; ComponentsString=&quot;M+FA-H&quot; /&gt;
  &lt;AbstractIon ID=&quot;1&quot; ComponentsString=&quot;M+H&quot; /&gt;
  &lt;AbstractIon ID=&quot;19&quot; ComponentsString=&quot;M+H+K&quot; /&gt;
  &lt;AbstractIon ID=&quot;9&quot; ComponentsString=&quot;M+H+MeOH&quot; /&gt;
  &lt;AbstractIon ID=&quot;20&quot; ComponentsString=&quot;M+H+Na&quot; /&gt;
  &lt;AbstractIon ID=&quot;21&quot; ComponentsString=&quot;M+H+NH4&quot; /&gt;
  &lt;AbstractIon ID=&quot;3&quot; ComponentsString=&quot;M+H-H2O&quot; /&gt;
  &lt;AbstractIon ID=&quot;6&quot; ComponentsString=&quot;M+H-NH3&quot; /&gt;
  &lt;AbstractIon ID=&quot;4&quot; ComponentsString=&quot;M+K&quot; /&gt;
  &lt;AbstractIon ID=&quot;2&quot; ComponentsString=&quot;M+Na&quot; /&gt;
  &lt;AbstractIon ID=&quot;5&quot; ComponentsString=&quot;M+NH4&quot; /&gt;
  &lt;AbstractIon ID=&quot;29&quot; ComponentsString=&quot;M-2H&quot; /&gt;
  &lt;AbstractIon ID=&quot;30&quot; ComponentsString=&quot;M-2H+K&quot; /&gt;
  &lt;AbstractIon ID=&quot;23&quot; ComponentsString=&quot;M-H&quot; /&gt;
  &lt;AbstractIon ID=&quot;26&quot; ComponentsString=&quot;M-H+HAc&quot; /&gt;
  &lt;AbstractIon ID=&quot;27&quot; ComponentsString=&quot;M-H+TFA&quot; /&gt;
  &lt;AbstractIon ID=&quot;24&quot; ComponentsString=&quot;M-H-H2O&quot; /&gt;
&lt;/AbstractIons&gt;</ProcessingNodeParameter>
				<ProcessingNodeParameter Name="BaseAbstractIons" FriendlyName="Base Ions" Category="1. General Settings" IsAdvanced="True" IntendedPurpose="Unknown" PurposeDetails="" IsValueSet="True" IsHidden="False" IsConfig="False" DisplayValue="[M+H]+1; [M-H]-1">&lt;AbstractIons Version=&quot;1&quot;&gt;
  &lt;AbstractIon ID=&quot;1&quot; ComponentsString=&quot;M+H&quot; /&gt;
  &lt;AbstractIon ID=&quot;23&quot; ComponentsString=&quot;M-H&quot; /&gt;
&lt;/AbstractIons&gt;</ProcessingNodeParameter>
				<ProcessingNodeParameter Name="MinElementCounts" FriendlyName="Min. Element Counts" Category="1. General Settings" IsAdvanced="False" IntendedPurpose="Unknown" PurposeDetails="" IsValueSet="True" IsHidden="False" IsConfig="False" DisplayValue="C H">C H</ProcessingNodeParameter>
				<ProcessingNodeParameter Name="MaxElementCounts" FriendlyName="Max. Element Counts" Category="1. General Settings" IsAdvanced="False" IntendedPurpose="Unknown" PurposeDetails="" IsValueSet="True" IsHidden="False" IsConfig="False" DisplayValue="C90 H190 Br3 Cl4 K2 N10 Na2 O15 P3 S5">C90 H190 Br3 Cl4 K2 N10 Na2 O15 P3 S5</ProcessingNodeParameter>
				<ProcessingNodeParameter Name="EnablePeakFiltering" FriendlyName="Filter Peaks" Category="2. Peak Detection" IsAdvanced="True" IntendedPurpose="Unknown" PurposeDetails="" IsValueSet="True" IsHidden="False" IsConfig="False" DisplayValue="True">True</ProcessingNodeParameter>
				<ProcessingNodeParameter Name="PeakFilteringMaxPeakWidth" FriendlyName="Max. Peak Width [min]" Category="2. Peak Detection" IsAdvanced="True" IntendedPurpose="Unknown" PurposeDetails="" IsValueSet="True" IsHidden="False" IsConfig="False" DisplayValue="0.8">0.8</ProcessingNodeParameter>
				<ProcessingNodeParameter Name="RemoveSinglets" FriendlyName="Remove Singlets" Category="2. Peak Detection" IsAdvanced="True" IntendedPurpose="Unknown" PurposeDetails="" IsValueSet="True" IsHidden="False" IsConfig="False" DisplayValue="False">False</ProcessingNodeParameter>
				<ProcessingNodeParameter Name="MinimumNumberOfScansPerPeak" FriendlyName="Min. # Scans per Peak" Category="2. Peak Detection" IsAdvanced="True" IntendedPurpose="Unknown" PurposeDetails="" IsValueSet="True" IsHidden="False" IsConfig="False" DisplayValue="4">4</ProcessingNodeParameter>
				<ProcessingNodeParameter Name="MinimumNumberOfIsotopes" FriendlyName="Min. # Isotopes" Category="2. Peak Detection" IsAdvanced="True" IntendedPurpose="Unknown" PurposeDetails="" IsValueSet="True" IsHidden="False" IsConfig="False" DisplayValue="1">1</ProcessingNodeParameter>
			</ProcessingNodeParameters>
			<ProcessingNodePosition X="591.812622070313" Y="359.779815673828" />
		</WorkflowNode>
		<WorkflowNode ProcessingNodeNumber="17" ProcessingNodeName="DifferentialAnalysisNode" FriendlyName="Differential Analysis" Description="Provides simple differential statistics for detected compounds." MainVersion="1" MinorVersion="3" Guid="3985f355-0c58-4fa5-bdb8-d3a689b7467d" DisplayCategory="" Category="10. Post-Processing" ParentProcessingNodeNumber="-1" Comment="" Publisher="Thermo Scientific" NodeState="Created">
			<ProcessingNodeInterfaces>
				<ProcessingNodeInterface Kind="Functional" Name="IProcessingNode" />
				<ProcessingNodeInterface Kind="Functional" Name="IPostProcessing" />
			</ProcessingNodeInterfaces>
			<ConnectionPoints>
				<ConnectionPoint Direction="Outgoing" Multiplicity="Single" ConnectionRequirement="Optional" Mode="Manual" DisplayName="Post-Processing" ConnectionDataHandlingType="FileBased" ParentNodeConstraint="None">
					<DataContracts>
						<DataContract DataType="Statistics">
							<DataTypeAttributes />
						</DataContract>
					</DataContracts>
				</ConnectionPoint>
			</ConnectionPoints>
			<ProcessingNodeParameters>
				<ProcessingNodeParameter Name="LogTransformValues" FriendlyName="Log10 Transform Values" Category="1. General Settings" IsAdvanced="False" IntendedPurpose="Unknown" PurposeDetails="" IsValueSet="True" IsHidden="False" IsConfig="False" DisplayValue="True">True</ProcessingNodeParameter>
			</ProcessingNodeParameters>
			<ProcessingNodePosition X="123.5" Y="55" />
		</WorkflowNode>
	</WorkflowTree>
</Workflow>
